# Supplementary material for: DOT: a flexible multi-objective optimization framework for transferring features across single-cell and spatial omics
Source: Nat Commun. 2024 Jun 11;15:4994. doi: 10.1038/s41467-024-48868-z (PMC11167014; doi:10.1038/s41467-024-48868-z)
Supplement: Supplementary file 4 — Source Data [file 41467_2024_48868_MOESM4_ESM.zip]

Archive with 18 entries (18 files):
- Figure2.csv
- Figure3b.csv
- Figure3c.csv
- Figure3d.csv
- Figure4.csv
- Figure5.csv
- Figure6.csv
- Figure7a.csv
- Figure7b.csv
- Figure7c.csv
- Supplementary_Figure1.csv
- Supplementary_Figure2a.csv
- Supplementary_Figure2b.csv
- Supplementary_Figure2c.csv
- Supplementary_Figure3.csv
- Supplementary_Figure4.csv
- Supplementary_Figure5.csv
- Supplementary_Figure6.csv
