# Supplementary material for: DOT: a flexible multi-objective optimization framework for transferring features across single-cell and spatial omics
Source: Nat Commun. 2024 Jun 11;15:4994. doi: 10.1038/s41467-024-48868-z (PMC11167014; doi:10.1038/s41467-024-48868-z)
Supplement: Supplementary file 4 — Source Data [file 41467_2024_48868_MOESM4_ESM.zip › Figure2.csv]

	G	Phi	Metric	DOT	Harmony	NovoSpaRc	RF	Seurat	SingleR	TACCO	Tangram
35	50	0	Accuracy	0.62987012987013	0.463480801335559	0.404968944099379	0.516133351184898	0.471799462846911	0.536690085870414	0.578330893118594	NA
44	75	0	Accuracy	0.743052247101795	0.575787728026534	0.453817557906777	0.672856578427499	0.600603461966016	0.686936936936937	0.706942236354001	0.468030089327692
8	100	0	Accuracy	0.782982045277127	0.631085760847423	0.633281573498965	0.718987341772152	0.635571054925894	0.732633683158421	0.739798622151563	0.522530864197531
17	125	0	Accuracy	0.80738838403793	0.652504755865568	0.678627450980392	0.74122567739589	0.667860340196956	0.768073878627968	0.761596110998582	0.563066409151686
26	150	0	Accuracy	0.825136612021858	0.675392670157068	0.706605661995997	0.759562841530055	0.722032387461001	0.793235133660666	0.776234567901235	0.582111801242236
29	50	0.25	Accuracy	0.626749611197512	0.466693827663475	0.446648155493852	0.4865443834516	0.470689655172414	0.535356200527704	0.579551000488043	NA
38	75	0.25	Accuracy	0.744303797468354	0.574129353233831	0.462178371058232	0.648360331884631	0.597200622083981	0.685157421289355	0.703164462932699	0.464103751736915
2	100	0.25	Accuracy	0.783597017639571	0.632120796156486	0.62991718426501	0.700304714106471	0.632005558128763	0.732267732267732	0.738915385974209	0.52014443177499
11	125	0.25	Accuracy	0.805452003727866	0.651651651651652	0.674245939675174	0.718567437134874	0.666805151641047	0.76630515525182	0.761393558841402	0.557433997220936
20	150	0.25	Accuracy	0.820717131474104	0.675967025998732	0.702049780380673	0.738838403792967	0.721973094170404	0.792679439519588	0.773584905660377	0.575652173913043
32	50	0.5	Accuracy	0.61569743798292	0.465211891208096	0.454353562005277	0.46897340577638	0.463034231314564	0.532739567870691	0.566097406704617	NA
41	75	0.5	Accuracy	0.732197200243457	0.5768995722143	0.449786975045648	0.629682738842086	0.592342342342342	0.685751978891821	0.69336428709615	0.451044083526682
5	100	0.5	Accuracy	0.772164739298032	0.631729394949976	0.605237633365664	0.681857638888889	0.626980428704567	0.732298739088264	0.729680179262579	0.502552204176334
14	125	0.5	Accuracy	0.798229263746505	0.654312514298787	0.665657036346691	0.703573107663376	0.665572873940388	0.76596456034771	0.753703703703704	0.548119964189794
23	150	0.5	Accuracy	0.812187812187812	0.679882525697504	0.679944418712367	0.723627024891347	0.717347351395067	0.79325135830712	0.769201005997292	0.568546426835197
34	50	0	Brier Score	0.539071649707371	0.690281400137268	NA	0.71036037663432	0.670020491740589	NA	0.606120109597642	NA
43	75	0	Brier Score	0.42154961847109	0.562301824212272	0.738243505402413	0.608246695849556	0.522901681773007	NA	0.430023186878876	0.765880566907679
7	100	0	Brier Score	0.375156731010154	0.497364447494852	0.646617304371375	0.582358417684169	0.465321335227452	NA	0.381253170778166	0.725479533055487
16	125	0	Brier Score	0.344192393925739	0.466399412628488	0.570673652498291	0.573554805747835	0.434653657870992	NA	0.344389262852731	0.700871414748379
25	150	0	Brier Score	0.32566024294248	0.44221917181423	0.532961710031349	0.565271045322276	0.376244660898295	NA	0.327944748804567	0.684423479235934
28	50	0.25	Brier Score	0.544794689996996	0.690848776023793	NA	0.735745243699391	0.670146479253405	NA	0.605993521841209	NA
37	75	0.25	Brier Score	0.427126145000684	0.564111808790764	0.746080861430386	0.631250262205683	0.525635732058677	NA	0.433295256338959	0.765727081472059
1	100	0.25	Brier Score	0.377356951367571	0.496859459459459	0.643023012806481	0.610914609932719	0.4692729877312	NA	0.38536843711368	0.729545373774934
10	125	0.25	Brier Score	0.346530635218801	0.462800274536719	0.56910499119702	0.601082886225016	0.433412385742124	NA	0.348072376841357	0.703029948846297
19	150	0.25	Brier Score	0.327025000899685	0.442512010981469	0.540565218714413	0.594580091382854	0.378537618814036	NA	0.330186339619783	0.687632141518876
31	50	0.5	Brier Score	0.556220106208869	0.691919469229009	NA	0.751292929621887	0.677694959335847	NA	0.620527862894256	NA
40	75	0.5	Brier Score	0.437858999966405	0.562301656495205	0.754828504849877	0.65016173139839	0.530204510752459	NA	0.443088693673026	0.773875792566981
4	100	0.5	Brier Score	0.390218101410913	0.497412095639944	0.671328230178863	0.631614006833658	0.478500770756012	NA	0.392442707747858	0.7351754921625
13	125	0.5	Brier Score	0.358407797490077	0.463585903083701	0.587374164087702	0.623390015637257	0.441251410997867	NA	0.357549769954578	0.711026782075089
22	150	0.5	Brier Score	0.335057301010036	0.439318918918919	0.574213453628405	0.617221906958399	0.386382661557101	NA	0.33854541497622	0.693860981888898
36	50	0	SJS	0.497987949462167	0.583444559419052	0.671737252426312	0.584654073684023	0.567450551413646	NA	0.565077108544335	NA
45	75	0	SJS	0.477250751219097	0.546839984686986	0.653140793986879	0.540641719332639	0.522882832812403	NA	0.51266351002143	0.683129375700891
9	100	0	SJS	0.458671359674929	0.5196198795023	0.576531876223895	0.526953096072791	0.507337557950428	NA	0.492956340628572	0.662005338302447
18	125	0	SJS	0.451704993854305	0.507691818279618	0.552545989096816	0.518918654281778	0.495065521983662	NA	0.482684188862912	0.654905654467284
27	150	0	SJS	0.445964038239163	0.500298425211383	0.540156653109191	0.515230125898018	0.476437092951185	NA	0.476533433565685	0.646393473214859
30	50	0.25	SJS	0.499539275198124	0.583876409628156	0.65558824249331	0.596746363868062	0.567387970417593	NA	0.56637254438165	NA
39	75	0.25	SJS	0.477225319448943	0.546470552660794	0.651575218326451	0.55075305559113	0.522358938321589	NA	0.51309824557009	0.685000005191369
3	100	0.25	SJS	0.460160431250579	0.51902041183495	0.57693521354008	0.537950311186043	0.506039339083728	NA	0.493815425246039	0.661950913612581
12	125	0.25	SJS	0.453124594021845	0.507244897804194	0.552581098787877	0.530596014814754	0.4957166298979	NA	0.483490821603636	0.654950320761755
21	150	0.25	SJS	0.446431105513137	0.498013158377343	0.540463090272791	0.527843998395968	0.478393610660224	NA	0.478673492147879	0.647974946313443
33	50	0.5	SJS	0.502911136407252	0.58487187017092	0.649754929892586	0.60610632213196	0.569634835601545	NA	0.570738995742234	NA
42	75	0.5	SJS	0.48111743659859	0.547375158131365	0.658470099826221	0.559350173265261	0.523152058091644	NA	0.517887163030176	0.689071437013177
6	100	0.5	SJS	0.46284314123962	0.519750011141987	0.591752021569985	0.54510498899285	0.511640732672367	NA	0.498358976775674	0.666065117907879
15	125	0.5	SJS	0.455405203295322	0.505345667150273	0.558698059410379	0.537420200676904	0.498451837525931	NA	0.486635332443088	0.65960041467221
24	150	0.5	SJS	0.449521266283413	0.497713992919705	0.554869509966884	0.536870439976248	0.481444178566422	NA	0.480459658049508	0.649944284096605
