# Supplementary material for: DOT: a flexible multi-objective optimization framework for transferring features across single-cell and spatial omics
Source: Nat Commun. 2024 Jun 11;15:4994. doi: 10.1038/s41467-024-48868-z (PMC11167014; doi:10.1038/s41467-024-48868-z)
Supplement: Supplementary file 4 — Source Data [file 41467_2024_48868_MOESM4_ESM.zip › Figure3b.csv]

	C2L	CARD	CytoSpace	DOT	Harmony	NovoSpaRc	RCTD	Seurat	SPOTlight	TACCO	Tangram
Brier Score_1	0.197639498542764	0.21925963468177	0.634974410222887	0.165644400387902	0.536040305554175	0.34961174159316	0.232140884099599	0.16083077717462	0.17363678870147	0.26290166420447	0.292683613155601
Brier Score_2	0.245958522466546	0.264422690095126	0.678720346137646	0.13951131739413	0.708613200619439	0.39105322814242	0.291325120104517	0.159927518323539	0.201479360368697	0.328185303919614	0.340129338509382
Brier Score_3	0.221128493673203	0.235545163717351	0.676226774901882	0.165012853682736	0.516631777361475	0.404575231552563	0.249817704942255	0.135009112436282	0.190192741103447	0.279289791491395	0.30718013666223
Brier Score_4	0.289510641104596	0.302784847090837	0.736404439959571	0.165395142025363	0.558528203567696	0.410417570870641	0.325001883930223	0.16168458375923	0.190421480421401	0.33530741198218	0.350655929055807
Brier Score_5	0.289356221648489	0.301194637996314	0.728531801809127	0.137201343972663	0.616447614390925	0.405310210100994	0.317361853896128	0.149771262636319	0.201985365522009	0.339988477768452	0.356226075123215
Brier Score_6	0.279632107913676	0.289493071266502	0.697764339322842	0.177450923502792	0.612463586782271	0.419685505759477	0.309549085610381	0.135844525889749	0.219688047741669	0.345748805823395	0.358394635474778
Brier Score_7	0.174031701815098	0.168866129588489	0.556878274546244	0.13862205942633	0.582027256254823	0.306524851226351	0.21717692938713	0.168809887914131	0.150724539251707	0.216185336061476	0.244803734349725
Brier Score_8	0.164087836648209	0.171299942784968	0.581369943342331	0.145212232873783	0.553915951549966	0.426119705994657	0.224288518681045	0.206059000508794	0.136908695354845	0.221316929400004	0.236068876855468
Brier Score_9	0.170266457597858	0.169723105489242	0.55901858142773	0.135101165049898	0.552527857068616	0.316729501148927	0.214882342284798	0.131744799968562	0.145878732809012	0.2174361026938	0.248332057701345
Brier Score_10	0.224430029271553	0.223729583387328	0.604869996809455	0.153621431713751	0.482803138423924	0.402227254135083	0.257292093686777	0.166569682831374	0.174242166117411	0.263471829518927	0.303195708740843
Brier Score_11	0.217263463208465	0.225671767122679	0.634003619983372	0.13355629019736	0.512158648331245	0.400147949189485	0.254879969403975	0.168176946197368	0.176822237033746	0.281064661433153	0.302320061070998
Brier Score_12	0.205114032268705	0.211848044905669	0.637000149787625	0.147645673541502	0.484898570145536	0.513791159865746	0.246809170501616	0.166821339828824	0.166696351915651	0.262979040829721	0.282868760313738
Brier Score_13	0.203973497549681	0.216450755424441	0.588334046349364	0.1408368636244	0.478370054572007	0.461808979545041	0.240618864535736	0.11688713007501	0.201201588918837	0.269734813351613	0.321594259453084
Brier Score_14	0.222612403603833	0.230921773974147	0.654905633900077	0.136336104159257	0.532201244339257	0.487952408425031	0.266450091101738	0.151697200825424	0.198488962207903	0.287287879153998	0.321267666527751
Brier Score_15	0.221819837707706	0.227493199352647	0.629834154631794	0.134150412612194	0.506924756704761	0.496029071395138	0.257307295897531	0.158727682564322	0.178180284252609	0.273489944338136	0.302856110745358
Brier Score_16	0.27796456802781	0.2679684107012	0.673439463014657	0.154329291479943	0.767950395320648	0.538916725444873	0.270972879789644	0.171663729400517	0.176983710423404	0.277927096518899	0.309053072262111
Brier Score_17	0.271031499399439	0.261142025367975	0.693190348589893	0.13797537755179	0.648895546629488	0.483241577318909	0.273360101862415	0.14962410972587	0.175986349543758	0.285509292698594	0.30194218471658
Brier Score_18	0.254353124597332	0.243080539346645	0.578575506464367	0.140817986977394	0.68290959727568	0.464898506264864	0.29060068977839	0.129264494711149	0.234694524827522	0.341819783483127	0.372492656961747
Brier Score_19	0.257246337231482	0.239800880612287	0.649994750300955	0.135658999605532	0.671578086430583	0.52870974107805	0.255832947097374	0.214415490178132	0.171178666484175	0.259555220342485	0.28439044973991
Brier Score_20	0.256779217216347	0.248140028257175	0.673834568154785	0.146677479936416	0.583940606988819	0.53725831284614	0.250530774037016	0.130778540773682	0.167241981097259	0.264658477709946	0.290960470058684
Brier Score_21	0.253240211238888	0.232319753687619	0.632467170730345	0.147376419022661	0.55660187172416	0.532185954104695	0.255325122606745	0.212645658011542	0.145154710120803	0.252124666494617	0.261178266341636
Brier Score_22	0.269946079506825	0.266916915114912	0.671467641869905	0.142072127566752	0.631632813927476	0.473038253834754	0.260700573081052	0.168407217690938	0.152582692288293	0.256764134431458	0.270988382698718
Brier Score_23	0.249882656337843	0.247963539605245	0.668513331029615	0.143554222713383	0.603316923967146	0.381808528670641	0.254340913074947	0.178265475951272	0.147737107056489	0.248869997791456	0.263159015062868
Brier Score_24	0.253460061008661	0.240252860680443	0.671111252490998	0.150659947928695	0.581572755886211	0.480563171960451	0.256534475637091	0.204035714310974	0.151181841995496	0.239155867560034	0.254931081964649
Brier Score_25	0.281987699860007	0.287683343540126	0.668019055858993	0.132981165923374	0.610835895813989	0.472559946100929	0.261018780252704	0.167307025042794	0.166839311645168	0.272050751837039	0.300624496672407
Brier Score_26	0.302258345210528	0.321166984624534	0.692987488875632	0.124561469724179	0.669708162122002	0.530836058363059	0.287700539461931	0.190285684389813	0.173308493297885	0.303456246768398	0.31378529669405
Brier Score_27	0.370267208003746	0.37571374057978	0.784807869177614	0.128817209921729	0.628323007725814	0.513523941610969	0.334568354271671	0.142040206492743	0.171271833684761	0.333970266454218	0.324787941237668
Brier Score_28	0.293934385870065	0.330707875117708	0.606735778011749	0.137028829726156	0.573810613928795	0.527830417097154	0.243333048161111	0.185045653903624	0.153451956412733	0.26512104283045	0.29167680655043
Brier Score_29	0.309888201289135	0.344993980144988	0.63139229797614	0.149176217921551	0.578057307338817	0.637916296171832	0.265710956391019	0.162067961852084	0.166765088234201	0.27842990649714	0.310630186972116
Brier Score_30	0.320485063759538	0.355147317930604	0.628860736268906	0.144349799320104	0.776418308257294	0.568784523124824	0.24996617572879	0.176459307080798	0.187342482875445	0.275336012280256	0.320887532543488
Brier Score_31	0.283108536286234	0.29308798999103	0.627068504410875	0.148372848120284	0.50308527964229	0.415286424842247	0.251429890546257	0.197814437390029	0.142504037675293	0.239773996319962	0.251166535632958
Brier Score_32	0.326388550530076	0.366549820012386	0.632614013754233	0.146071714682828	0.7279066253112	0.520119531701658	0.267782827809532	0.128458168338385	0.183348859335113	0.276240406113875	0.31860579353096
Brier Score_33	0.332850726731206	0.36345649145356	0.627951096672194	0.151213623930159	0.605914769189874	0.667277064883106	0.27432394264009	0.209225727359446	0.156422844330561	0.274884536600365	0.299696996889955
Brier Score_34	0.218652237873693	0.231392154318281	0.688041614168444	0.162959315816845	0.625763340261272	0.367048097367781	0.252658752848903	0.148690629167843	0.183371613018765	0.29284684288036	0.314054533039027
Brier Score_35	0.288659128104863	0.290776998514789	0.696486559409608	0.167742933940506	0.658081013175007	0.458510257622916	0.318001764894233	0.161503478674385	0.254742420498017	0.385280666230057	0.393107353179126
Brier Score_36	0.206539251872881	0.227170671502553	0.655084314540584	0.154585277081512	0.631182786544032	0.409317143403731	0.256568849909558	0.174402574248791	0.171111595790372	0.254398918428689	0.292093714238093
Brier Score_37	0.185024340730013	0.194558013780411	0.652516458673694	0.172506978873097	0.490245763389189	0.414227766379466	0.247418297716732	0.145583201230754	0.141566440363098	0.24064609947299	0.251871369638798
Brier Score_38	0.159179318996916	0.158760159606307	0.582562188980171	0.158486984394798	0.514126547382257	0.415883105154119	0.211994367858149	0.216066739633286	0.152038470702309	0.211594413217097	0.24272697240859
Brier Score_39	0.152202386500359	0.152562079462658	0.574828843273784	0.158548723109077	0.510624759964351	0.368120182997325	0.217768487828701	0.190488533488719	0.132389149555109	0.21286669243065	0.228004332798848
Brier Score_40	0.180565953929174	0.186877788525646	0.585850477877594	0.149708282109583	0.638387735927067	0.462081678872277	0.240864923826644	0.151612405500492	0.159248717280401	0.25322077449768	0.27296418070992
Brier Score_41	0.183615758151225	0.183498820648218	0.595339078924636	0.152117871217838	0.606631983814608	0.371875364858201	0.224790933544564	0.204075109188356	0.134986535889635	0.217861745267865	0.230371528465853
Brier Score_42	0.384081120189592	0.393199494602739	NA	0.160351671882419	0.746675694154584	0.538409019042617	0.393815017758007	0.181209881827836	0.271109442823312	0.469657988429458	0.459266354700467
Brier Score_43	0.249780524960633	0.256572997799947	0.647754475051919	0.126269765528159	0.496662900547263	0.387949023348036	0.269525283542466	0.161101155988735	0.201119145117364	0.309539365758112	0.334873718833548
Brier Score_44	0.176947577356147	0.195729752943288	0.626483602362239	0.158635997501224	0.603641622362642	0.374743968955	0.228068198243832	0.187341659139011	0.166338049702025	0.237062200012016	0.268685775910305
Brier Score_45	0.169050177220463	0.177535039886043	0.605046191729547	0.161614871520951	0.533106063721206	0.479732275891525	0.229139983218453	0.169160524104952	0.171071745737774	0.235233924003383	0.275137343846689
Brier Score_46	0.191021616443514	0.203554877115863	0.588127921481257	0.169598123486274	0.498357802520836	0.377460254784045	0.241479462445349	0.159951578093513	0.195833470921384	0.268569124639792	0.313655832331456
Brier Score_47	0.208567348771677	0.211102473587799	0.664860385463279	0.162372831151711	0.584007683044462	0.406894329606661	0.261245999901622	0.157197562636521	0.150259631293968	0.244659102185251	0.258635618097311
Brier Score_48	0.165906675692389	0.178003044216936	0.566845213202333	0.171222309470645	0.488224181210348	0.329675122453776	0.227356220892756	0.244578211624436	0.143808580808662	0.21649556926446	0.23487290103795
Brier Score_49	0.275615601372944	0.294540093101846	NA	0.181487269865599	0.44374747853599	0.44663041456315	0.324182339985735	NA	0.223828715913985	0.356964137510382	0.378910054230643
Brier Score_50	0.279559265338883	0.29309271671674	0.650005097329735	0.128622818475722	0.770010029789363	0.435539280327861	0.324526314371041	0.16689152350696	0.237229836572143	0.373124865208277	0.379959153872992
Brier Score_51	0.172022715418053	0.177896028852541	0.613658741104561	0.15028800453269	0.619369743806392	0.40337871649809	0.218846723479247	0.16618965356342	0.133272233209725	0.214968486007245	0.235735576539295
Brier Score_52	0.176406062019442	0.188583970612548	0.591602049810278	0.148569231942762	0.433803206847061	0.476131784799061	0.220323896028556	0.155080199411102	0.17202428514552	0.248979192514414	0.282010682317003
Brier Score_53	0.200749956866998	0.204702163100969	0.653163900510584	0.167974822710297	0.660914486112888	0.423677811113555	0.261419019781771	0.187123004153854	0.13798912511442	0.25023859862662	0.254106801595323
Brier Score_54	0.169171073117724	0.175609429598335	0.593056596709711	0.145052331131714	0.636952974412272	0.421018164997813	0.218922493680157	0.162079456309286	0.155763904579611	0.225742773426029	0.257789533363079
Brier Score_55	0.147494665768859	0.155324656380773	0.556007524923717	0.157802982216608	0.566441582284284	0.366678072643925	0.19458810893959	0.155091944650234	0.148376964748453	0.198945822780652	0.24235397507935
Brier Score_56	0.20270034858791	0.205788119376298	0.635726538385798	0.140987959072612	0.498914519617509	0.379987178973058	0.26181766282381	0.219384042795338	0.144072684394806	0.246496683261343	0.250809362211926
Brier Score_57	0.159410010608986	0.169905429257007	0.581936071412614	0.136983925631231	0.54465799010009	0.341901651997627	0.219515603965275	0.184073247809745	0.154979028613637	0.214929985738864	0.250649365383142
Brier Score_58	0.191062951840806	0.203383967781067	0.594347259844084	0.136156809544394	0.482215313567839	0.378404954345273	0.241707062846649	0.147899157112453	0.167497636917606	0.259509467583048	0.285775829391118
Brier Score_59	0.235473803696174	0.255048275804823	0.667621747596352	0.141209029029736	0.611123194024503	0.391789055800773	0.277894181495639	0.182984769045521	0.195620926173889	0.312657597697896	0.331444618725814
Brier Score_60	0.212617251203324	0.237812431637487	0.653028179104361	0.151851168038569	0.665557760040949	0.584992515084906	0.244056281865069	0.193937346177585	0.158394818861665	0.25455763817945	0.278436361609402
Brier Score_61	0.193664434532587	0.215008624215089	0.608929670585126	0.13624829489201	0.582751416635481	0.494436185293991	0.235508371467433	0.201495725594048	0.142478043307069	0.238778078468436	0.252553209111329
Brier Score_62	0.212298114595352	0.242852399775104	0.636582571716329	0.156286889733771	0.727500022763108	0.623305994269077	0.253305542072704	0.214234561702126	0.151564696656276	0.259013240631302	0.275750372442077
Brier Score_63	0.190449656239081	0.203247985487062	0.609225396673984	0.141747306518347	0.536512737062663	0.496424014223013	0.241552075877728	0.191063959543304	0.135849553974646	0.22614807963287	0.23963403381269
Brier Score_64	0.289540151971543	0.329518054846691	0.68879807904315	0.12780354703796	0.565236224642647	0.454695287935963	0.330686754220785	0.181699460349437	0.208568298732641	0.365244651540463	0.377383885110113
Jensen-Shannon_1	0.323109487526942	0.419379327831722	0.557369768260151	0.276094199	0.647906646788128	0.78978056594256	0.434155386343122	0.364328712485656	0.456574708718747	0.537002985127362	0.721616328428631
Jensen-Shannon_2	0.350606757189012	0.437845660541929	0.581582328508386	0.247538545	0.775874581176288	0.821845366043681	0.471466294972553	0.355910998140635	0.467001232082992	0.591725563921467	0.757204415563734
Jensen-Shannon_3	0.341206600703661	0.437769105217661	0.598185170759974	0.270403783	0.657982233417978	0.806276156281893	0.434624212104492	0.37008310675618	0.461894910214306	0.543816269996036	0.728919022254858
Jensen-Shannon_4	0.379632471992102	0.462013763006542	0.578779703730893	0.250513907	0.66425074607167	0.837347389667475	0.512284299049604	0.325489255631487	0.455841805997043	0.603307728507615	0.774629325216043
Jensen-Shannon_5	0.385483518993455	0.461878304354164	0.584148830355395	0.235563736	0.701080825565186	0.823306389368601	0.516795908739636	0.322938746848795	0.470342419394823	0.608703914404544	0.781365909310452
Jensen-Shannon_6	0.364203476545063	0.452314049527108	0.575204091177097	0.251622507	0.718395112258059	0.826041055808934	0.473474860627765	0.364593869764707	0.476458010287935	0.585000352686322	0.761914856941912
Jensen-Shannon_7	0.325570152998165	0.398669573989901	0.555211127225197	0.261462217	0.717230314970599	0.818308320777168	0.441937986763698	0.354398590868424	0.450712716093588	0.501900177864234	0.711318386701766
Jensen-Shannon_8	0.316170599658439	0.398313795750662	0.556621555727306	0.265791075	0.753905314916293	0.788326193961013	0.458825654194793	0.427614518839862	0.438395910014735	0.51622930512193	0.693191432795173
Jensen-Shannon_9	0.318379714357102	0.3972581683035	0.560216927778583	0.262285344	0.704363223855054	0.815268753191042	0.420287985279557	0.351089736219747	0.451307650686157	0.500457095600415	0.703330954627008
Jensen-Shannon_10	0.356024834043739	0.431589619453513	0.592602747269	0.261007753	0.638384955109763	0.821960205561377	0.472870721821776	0.364386737417151	0.445127490434281	0.525860600326241	0.732185846541626
Jensen-Shannon_11	0.348692518400472	0.432309709872185	0.599973744609039	0.245517371	0.668457490493962	0.819938231377252	0.4786027222688	0.359920061384998	0.448435998558399	0.541979565128333	0.722681383818283
Jensen-Shannon_12	0.345993167120981	0.42126526067772	0.574288594094073	0.25296953	0.658152141417464	0.814467408434383	0.481613740263885	0.337183367937656	0.457292324492003	0.54440594155215	0.725580365499714
Jensen-Shannon_13	0.3295651894361	0.40727575847772	0.557267515376354	0.243319232	0.619728059002556	0.812694839069386	0.443612939533721	0.289204604848086	0.478186056075857	0.530751984086357	0.749702739204025
Jensen-Shannon_14	0.345368791846879	0.429326056097249	0.581646213454292	0.248050514	0.666196354388117	0.816861700150604	0.462482064238024	0.33728777169793	0.484359294024983	0.546012174498518	0.741436392583033
Jensen-Shannon_15	0.343365135534679	0.419938163772424	0.566236615794997	0.24800286	0.674236428399034	0.802321847781396	0.475112389915653	0.352075772805776	0.464590515609629	0.545065738432024	0.738597376178184
Jensen-Shannon_16	0.412315394948891	0.489200268464079	0.646540210795802	0.264887995	0.817598929265001	0.827901282006177	0.498864986059424	0.352435789348657	0.463526262351678	0.548464179524294	0.761626872885474
Jensen-Shannon_17	0.412830656301651	0.489621770267652	0.670404413845367	0.250125064	0.791123577493193	0.815470912594133	0.499263103470279	0.350675902882987	0.460400036194728	0.564900936538778	0.759633587402498
Jensen-Shannon_18	0.374945921997853	0.430037340992984	0.555226878818487	0.237669304	0.794913548472986	0.821777430189269	0.482613811981771	0.315930531295328	0.49492009056064	0.598311550865957	0.792902275279984
Jensen-Shannon_19	0.408380430022467	0.482981824329492	0.650984104821088	0.253582739	0.786939276081926	0.832403311496339	0.485606562375043	0.407498882498678	0.461990717235557	0.535221026845305	0.749472237958938
Jensen-Shannon_20	0.412033285232487	0.491111201877721	0.664957446822006	0.257202186	0.804036930914478	0.830336005760267	0.495669506136039	0.324787034462531	0.444593924572707	0.542875321137594	0.743759933633792
Jensen-Shannon_21	0.404098461496533	0.480589862063783	0.608763037315855	0.254014739	0.728883465387772	0.831715073444669	0.478622631505736	0.403446465718232	0.443750525813927	0.543735847831269	0.746550727969723
Jensen-Shannon_22	0.410456689536202	0.489004500646955	0.59525677781217	0.254819788	0.741276956470507	0.831186011053441	0.489739122343852	0.377763906804231	0.446151582028544	0.545830687365661	0.752553279224696
Jensen-Shannon_23	0.393943330106514	0.472068860450688	0.593243866767059	0.263192961	0.749998134019645	0.830879843590043	0.470133345221764	0.39641101227833	0.44971390474777	0.523177712744303	0.742449303045295
Jensen-Shannon_24	0.389852806691055	0.469552161770676	0.601699798909662	0.266302028	0.772298338425191	0.817608287541232	0.468673736035976	0.381973538893419	0.456671008624371	0.511548137592558	0.737777686379905
Jensen-Shannon_25	0.410530475060739	0.494708904147248	0.583187215629225	0.256983778	0.774344549616915	0.834167933778065	0.493707685190517	0.34890772106999	0.443437556951551	0.54750282047974	0.75704055547039
Jensen-Shannon_26	0.432921170682941	0.515114230631608	0.618385497355448	0.248083123	0.827025848066938	0.839659212623886	0.513076014000046	0.38718154142341	0.449633504782973	0.572162218357163	0.762827024421804
Jensen-Shannon_27	0.466893140891808	0.539278476545679	0.63196637277271	0.232027245	0.78521072505844	0.836771664309551	0.54867367490417	0.330299765789186	0.442832916339411	0.611711777668257	0.785465113145695
Jensen-Shannon_28	0.460134440121516	0.561395904361842	0.634750366739517	0.258511488	0.707976563320835	0.880377629416974	0.48436533966385	0.407831818157459	0.432343728914015	0.551550819528389	0.779716054124529
Jensen-Shannon_29	0.463479224891456	0.555019349219148	0.618232160194898	0.257530386	0.702386917086856	0.893820320342811	0.486570040330217	0.353182479142787	0.446345595248602	0.546418593014655	0.782610607222357
Jensen-Shannon_30	0.460817797780792	0.55375234863058	0.635454871716974	0.253224861	0.840700781309146	0.895016761294822	0.475170493537638	0.367544492106815	0.467056022342957	0.558532470169177	0.78465228627783
Jensen-Shannon_31	0.442355768773505	0.525756295291546	0.609841666983981	0.262310749	0.726000630898177	0.87948324669463	0.459266543611407	0.382359180153789	0.441455142666584	0.519539635677311	0.762098988288372
Jensen-Shannon_32	0.474847510405608	0.565563677288069	0.626233251894842	0.255760031	0.769621013375047	0.892919128992226	0.490663870503236	0.327010654724402	0.4655829062125	0.559659981514464	0.793700817107621
Jensen-Shannon_33	0.48125732937102	0.571081507156394	0.623864183474453	0.250486642	0.718515478445611	0.903155542203711	0.495430202789737	0.369801969791614	0.447612283112322	0.563776867142544	0.796856880765072
Jensen-Shannon_34	0.32896864618626	0.411529138233938	0.583555413436455	0.263181237	0.680952865863215	0.818342826082151	0.388275372399674	0.367192263794979	0.456666229673846	0.567088636964842	0.738366786677963
Jensen-Shannon_35	0.363145528927767	0.4351938352701	0.53965004312129	0.229966993	0.696326966587875	0.834194963201587	0.420879980260543	0.330607794252525	0.502110213172013	0.650613401311649	0.792354764212325
Jensen-Shannon_36	0.297203655066016	0.391950099381916	0.551638528312988	0.271201353	0.722150571030875	0.810863745355031	0.393005997717797	0.385684281012323	0.447407694890642	0.513470272221151	0.710972489478081
Jensen-Shannon_37	0.305183683431876	0.385675986100614	0.600628819510944	0.278105595	0.688921770902472	0.793504021316846	0.394814207418496	0.325315428719844	0.437832266005291	0.526408933583344	0.70945863496667
Jensen-Shannon_38	0.31062702360206	0.378586250911895	0.556690862727192	0.274251367	0.720685219692578	0.814201796356468	0.476221799738344	0.38828568270905	0.441404892727049	0.504116250936635	0.706747924028315
Jensen-Shannon_39	0.296089486795347	0.367233111035666	0.549965489544653	0.272607963	0.73977243567679	0.804411051488064	0.464875872325129	0.370886364054287	0.436104826881431	0.511827856494232	0.705686926343863
Jensen-Shannon_40	0.3161554577172	0.39422531384494	0.570279101503169	0.255941296	0.766896088641774	0.794990573001252	0.495688502549772	0.360501993518717	0.435393849067913	0.537770430858949	0.720155414776689
Jensen-Shannon_41	0.332272236141973	0.409063015461378	0.590070084545267	0.274397063	0.721495288261732	0.810303573400881	0.462581317185711	0.446917752386355	0.440017980894082	0.504496568105997	0.703499785853244
Jensen-Shannon_42	0.478871088449304	0.503095405815875	NA	0.220243088	0.795196948337256	0.848156688773146	0.574183428668565	0.339715700726233	0.489938064026316	0.732104059514645	0.837491965809668
Jensen-Shannon_43	0.367674411299631	0.447463965314485	0.560981893274768	0.241908167	0.630144321050946	0.834947559719002	0.472768232951262	0.348493272839497	0.477671446311529	0.569312810931683	0.75612042270807
Jensen-Shannon_44	0.321345490949973	0.403895199208928	0.575363075616088	0.267398927	0.734342160447299	0.81874556719812	0.469974953577422	0.401763353343002	0.4539835999537	0.517871291039779	0.711018595452634
Jensen-Shannon_45	0.303891938158268	0.376277202695792	0.548787773606006	0.27656162	0.687948249122378	0.815523454803035	0.482260134399728	0.382636589598781	0.4647366000978	0.519497299056712	0.728557889817211
Jensen-Shannon_46	0.308875984740015	0.391335209433041	0.565870044714105	0.266479505	0.629149980698205	0.833934018073554	0.432291093881295	0.343142078765071	0.465776899811498	0.520743561347198	0.732517691134568
Jensen-Shannon_47	0.316940526030013	0.392746259392282	0.570908512231734	0.26661975	0.725129315478413	0.808294636457627	0.501845905119884	0.337353919339567	0.446621221737288	0.531703647925806	0.726657326074451
Jensen-Shannon_48	0.306721546420253	0.393205353254219	0.544473197906765	0.310304104	0.68611836679031	0.829489973260523	0.446821953438635	0.448932346642884	0.434608465793664	0.490065649756557	0.683844318008823
Jensen-Shannon_49	0.365702220890984	0.43798699317749	NA	0.251608985	0.607882897086613	0.807445767188885	0.527255314474365	NA	0.472788146539404	0.623928915912207	0.793980712420236
Jensen-Shannon_50	0.382111084498015	0.445266832506987	0.547884301245146	0.213931266	0.793911784832631	0.834445971528416	0.527988499491459	0.349577056994193	0.485996599351738	0.65551983852272	0.794804931620242
Jensen-Shannon_51	0.310205631795806	0.388275451938928	0.560214013747771	0.274271857	0.74992854942221	0.800561941904785	0.46016204285231	0.39749163151531	0.43597318985502	0.494193255487285	0.697605092304904
Jensen-Shannon_52	0.320108320937038	0.399546205776806	0.555526748077806	0.26751179	0.626848095981968	0.796139606554096	0.461916959413244	0.353647653594919	0.458571196389114	0.54074526687712	0.723763647832714
Jensen-Shannon_53	0.31418826618869	0.390669649502488	0.584255183768965	0.273119635	0.746211333358381	0.801074983211209	0.511478793396361	0.385960154917767	0.436759087691538	0.537380002757649	0.714154632702289
Jensen-Shannon_54	0.299602415372091	0.375171657200662	0.551348758362525	0.267117433	0.786683191717987	0.804049523324928	0.484158505921617	0.37468360025991	0.445384969990619	0.513252478836497	0.708975828318991
Jensen-Shannon_55	0.288496984422525	0.370005064947459	0.548816631218691	0.290069138	0.7200880226037	0.797939298111244	0.454041130257865	0.351311461021516	0.441316154317546	0.480153650100568	0.694764550052712
Jensen-Shannon_56	0.322461667040578	0.39710996634004	0.574480275940218	0.263188387	0.675493045239881	0.791460618396148	0.506638077107448	0.431214973938684	0.438174791734024	0.529463181472095	0.708580972820041
Jensen-Shannon_57	0.285178065035987	0.364311755442029	0.55034844653013	0.260440786	0.708584543306025	0.815482002260806	0.482365596901913	0.373434681568736	0.443997688089128	0.501188064419192	0.690720387681554
Jensen-Shannon_58	0.313149343875521	0.399468340760738	0.538819579875007	0.257970138	0.644189993246331	0.817881174648287	0.464654451183706	0.353046282874148	0.448127669943496	0.535927046281706	0.713757080912598
Jensen-Shannon_59	0.362024022965016	0.449476458972141	0.567278238398444	0.249543956	0.693587844803461	0.829746356953125	0.490578798320582	0.371618709815117	0.463981085463356	0.580378959150801	0.75009328082402
Jensen-Shannon_60	0.333755554048056	0.419930149815916	0.56524065170814	0.269426098	0.783595408535822	0.809958456589564	0.485590757295381	0.413990327338527	0.44652977259172	0.536497207391241	0.729302867799058
Jensen-Shannon_61	0.320172749804853	0.409971821349938	0.57660474211885	0.257811041	0.738534807446839	0.809395875190539	0.495001262043409	0.389828702506978	0.433762761084296	0.526884259532227	0.70903439886347
Jensen-Shannon_62	0.344353755860421	0.427592529415856	0.584778256396772	0.271863092	0.802603583499231	0.829795208397375	0.51547297526366	0.385844939894183	0.442147934624892	0.5523459431709	0.732144381636496
Jensen-Shannon_63	0.319711049934886	0.403802431468879	0.569269728310538	0.261229128	0.75689209322349	0.810886017427166	0.469317501959555	0.421939740297424	0.438298338228625	0.518579473066135	0.70511748386537
Jensen-Shannon_64	0.378847000295538	0.458146704059618	0.547196885981171	0.235084066	0.665329346308257	0.809316593334426	0.514434912651782	0.359487712706258	0.469802956419838	0.619736772950568	0.780058892496478
