# Supplementary material for: DOT: a flexible multi-objective optimization framework for transferring features across single-cell and spatial omics
Source: Nat Commun. 2024 Jun 11;15:4994. doi: 10.1038/s41467-024-48868-z (PMC11167014; doi:10.1038/s41467-024-48868-z)
Supplement: Supplementary file 4 — Source Data [file 41467_2024_48868_MOESM4_ESM.zip › Figure3c.csv]

	DOT	RCTD	CARD	Seurat	C2L	SPOTLight	Harmony	TACCO	novoSpaRc	Tangram
hh_1	0.2788546606115533	0.08696097088185088	0.24443754380929048	0.3256625806160042	0.3450791431103282	0.3191214788633182	0.7174560963814586	0.5108875723232431	0.9826020625456301	0.6097266945353205
hh_2	0.1703184154633439	0.056859096345825505	0.15068067769065857	0.24172892581806496	0.26355559150173946	0.1654703964476465	0.6560873789615826	0.15728198187243944	0.7404310159692284	0.3740997118485941
hh_3	0.07514047741029874	0.030101874536025267	0.0859437939420794	0.24172892581806496	0.20939268392617003	0.29717132423250797	0.5355815338461899	0.19409265848088272	0.94029171877596	0.5538909166474706
hh_4	0.09684772643994069	0.05351444361960047	0.13058992066523745	0.40288154303010826	0.21106782539757937	0.2206271952635287	0.4016861503846424	0.3078711134524347	0.46430035136717024	0.4522698008915839
hh_5	0.09684772643994069	0.08027166542940072	0.1707714347160797	0.18017757896624292	0.19096612774066707	0.1722242901802035	0.16736922932693435	0.1054123921059967	0.16701451488027708	0.34841525402018314
hh_6	0.16029968514197074	0.07246747573487579	0.23774062480081679	0.21151281009080683	0.26132206953986026	0.23976322750577345	0.23766430564424673	0.08700705380177506	0.2371606111299934	0.40369267412915444
hh_7	0.11354561030889598	0.7876657170259951	0.7885622132477798	0.03693080811109324	0.264672352482679	0.07766977792440544	0.0	0.0	0.9831587775952308	0.030151320059438904
hh_8	0.06679153547582109	0.6611263555504814	0.6618788286708187	0.2786597339291583	0.2948248989680475	0.310679111697622	0.45970748321797966	0.26938722427088035	0.983715492644832	0.5795753744758816
hh_9	0.24545889287364261	0.05016979089337544	0.15402913719489542	0.19640475222717782	0.33167801133905334	0.40185667708714146	0.6739400967564557	0.2643675865515472	0.9877715594347816	0.6488117390568153
hh_10	0.10686645676131386	0.04180815907781287	0.14398375868218485	0.24005025272210614	0.21106782539757937	0.24482864780519117	0.5924870718173476	0.17736053274977212	0.8768262031214545	0.5326733210500876
hh_11	0.10018730321373175	0.06689305452450059	0.010045378512710564	0.17122465578779603	0.24122037188294787	1.0097071130172715	0.170716613913473	0.1673212573111058	0.48100180285519795	0.42211848083214504
hh_12	0.14360180127301544	0.12207982450721369	0.11719608264829003	0.36259338872709745	0.3026422258346245	1.0097071130172715	0.18075876767308907	0.11879809269088515	0.30396641708210426	0.2646615871884084
hh_13	0.249355065776399	0.08696097088185088	0.026787676033894838	0.11750711671711497	0.264672352482679	0.28197506333425476	0.22427476729809198	0.13051058070266255	0.5912313826761808	0.4438944342084064
hh_14	0.13358307095164232	0.056859096345825505	0.08036302810168451	0.05707488526259864	0.21274296686898875	0.34782552722668547	0.05690553797115764	0.2058051464926601	0.9394566462015583	0.5628246411095266
hh_15	0.04007492128549266	0.043480485440925386	0.03571690137852648	0.08729100098985686	0.18091527891221093	0.21612459944182397	0.18745353684616647	0.10708560467910774	0.7404310159692284	0.5494240544164427
hh_16	0.050093651606865824	0.016723263631125147	0.281270598355896	0.2450862720099825	0.23787008894012915	0.2043052854098492	0.47867599587503223	0.19409265848088272	0.980709231376987	0.5114557254527048
hh_17	0.3005619096411951	0.7876657170259951	0.7885622132477798	0.11750711671711497	0.40203395313824647	0.40523362395341994	0.0	0.29113898772132407	0.9987467989840568	0.3740997118485941
hh_18	0.016697883868955272	0.6700454294870815	0.6708080540154504	0.010072038575752703	0.3249774454534159	0.36808720842435644	0.33139107406733	0.08366062865555295	0.9877715594347816	0.3911296241043883
hh_19	0.2883167948039613	0.006689305452450059	0.0016742297521184274	0.050360192878763504	0.20939268392617003	1.0097071130172715	0.394991381211565	0.143896281287551	0.7727204888460819	0.5477489810798071
hh_20	0.07681026579719427	0.05016979089337544	0.023439216529657983	0.06714692383835134	0.1943164106834858	0.18573207764531746	0.046863384211541584	0.056889227485775934	0.7582458975564578	0.6063765478620495
hh_21	0.1269039174040602	0.08027166542940072	0.0479945862273951	0.1924878483366075	0.24122037188294787	1.0097071130172715	0.160674460153857	0.11377845497155198	0.4999301145416294	0.3685161340598091
hh_22	0.13358307095164232	0.07246747573487579	0.046878433059315966	0.10072038575752713	0.2144181083403981	1.0097071130172715	0.7096455323462016	0.2058051464926601	0.09686841863056074	0.47907097427775186
hh_23	0.08348941934477648	0.08361631815562584	0.05022689256355281	0.09064834718177442	0.1574632983124799	0.16884734331392498	0.06917928145513297	0.16062840701866157	0.09018783803534967	0.5639413566672836
hh_24	0.04508428644617924	0.030101874536025267	0.023439216529657983	0.07554028931814527	0.16751414714093604	0.27015574930228003	0.0753161531971204	0.15728198187243944	0.14363248279703827	0.5226228810302748
hh_25	0.01335830709516422	0.11706284541787615	0.11552185289617159	0.24956273359920603	0.2479209377685853	0.2076822322761277	0.2488222542660424	0.15728198187243944	0.5233121466248681	0.33836481400037016
hh_26	0.06679153547582109	0.6756198506974564	0.6763888198558451	0.20144077151505413	0.29035785504428924	0.1063738262877728	0.1104636913557767	0.16397483216488368	0.10688928952337735	0.12228035357439122
hh_27	0.14360180127301544	0.09810981330260105	0.072549955925132	0.15108057863629062	0.1608135812552986	0.1722242901802035	0.12385322970193144	0.18070695789599425	0.7081415430923748	0.48130440539326586
hh_28	0.06679153547582109	0.005016979089337545	0.1339383801694743	0.19136873293930146	0.2445706548257666	0.21443612600868472	0.6092239947500411	0.1472427064337731	0.9764781970000198	0.5996762545155075
hh_29	0.20538397158814997	0.6611263555504814	0.6618788286708187	0.21319148318676565	0.44000382649019204	0.384971942755749	0.4820233804615709	0.16397483216488368	0.7048012527947692	0.10552962020803627
hh_30	0.09350814966614963	0.7876657170259951	0.7885622132477798	0.06043223145451621	0.22446895716885426	1.0097071130172715	0.0	0.09035347894799718	0.9906346654041577	0.03350146673270989
hh_31	0.33729725415289674	0.36456714715852845	0.32312634215885666	0.5438900830906463	0.32832772839623464	0.19079749794473522	0.6560873789615826	0.4735191581904294	0.5221987165256663	0.33836481400037016
hh_32	0.27384529545086667	0.33112061989627817	0.14398375868218485	0.36259338872709745	0.1323361762413395	0.4170529379853947	0.6114555844744002	0.3379889397684337	0.5878910923785753	0.27694545832373535
hh_33	0.2705057186770756	0.4615620762190544	0.11719608264829003	0.5248651213364467	0.24624579629717594	0.32587537259587523	0.5980660461282453	0.2677140116977693	0.37299908323261877	0.2948129072478473
hh_34	0.14360180127301544	0.100339581786751	0.28908367053244866	0.3189478882321691	0.16751414714093604	0.2600249087034445	0.28620138214905777	0.25432831111288084	0.25553220776682395	0.2596363671785019
hh_35	0.29722233286740407	0.7876657170259951	0.7885622132477798	0.050360192878763504	0.4310697386426755	0.3005482710987865	0.0	0.30452468830621254	0.8634650419310324	0.4137431141489674
hh_36	0.028386402577223965	0.006689305452450059	0.08371148760592148	0.1242218091009501	0.2026921180405326	1.0097071130172715	0.0	0.21082478421199327	0.9915890340606165	0.5751085122448535
hh_37	0.13024349417785125	0.043480485440925386	0.016742297521184273	0.07721896241410404	0.18426556185502962	0.27184422273541925	0.30963307425482856	0.21863310955317827	0.8100203971693438	0.5829255211491526
hh_38	0.11855497546958256	0.08361631815562584	0.053575352067789676	0.1645099634039609	0.1407118835983863	0.2313208603400772	0.14393753722116354	0.16397483216488368	0.4899092436488128	0.42211848083214504
hh_39	0.15028095482059756	0.04794002240922561	0.033484595042368545	0.05707488526259864	0.22111867422603554	0.2414517009389127	0.05690553797115764	0.24428903567421442	0.6725117799179157	0.6856633524627963
hh_40	0.05677280515444793	0.043480485440925386	0.033484595042368545	0.11918578981307375	0.22446895716885426	0.27184422273541925	0.160674460153857	0.07250587816814594	0.2906052558916821	0.5192727343570037
hh_41	0.21540270190952315	0.7876657170259951	0.7885622132477798	0.026858769535340537	0.4556384802233461	1.0097071130172715	1.0008679913750673	0.16062840701866157	0.983715492644832	0.9472539718673728
hh_42	0.2020443948143589	0.6555519343401063	0.6562980628304239	0.17682023277432538	0.353454850467375	0.14070611942827088	0.6114555844744002	0.17401410760355002	0.2805843849988655	0.49582170764410677
hh_43	0.998533455363526	0.7876657170259951	0.7885622132477798	0.8706717791039563	0.6533051738496506	1.0097071130172715	1.0008679913750673	1.0005811187204126	0.8183711229133577	0.993557784815797
hh_44	0.998533455363526	0.7876657170259951	0.7885622132477798	0.8863393946662383	0.8610227163044113	0.2887289570668118	1.0008679913750673	0.6335898276847207	0.9987467989840568	1.0002049012310172
hh_45	0.12857370579095573	0.030101874536025267	0.072549955925132	0.026858769535340537	0.22111867422603554	1.0097071130172715	0.02677907669230948	0.2560015236859919	0.8768262031214545	0.6622123257498994
hh_46	0.1319132825647468	0.07525468634006317	0.2126271785190404	0.19136873293930146	0.2026921180405326	0.2482055946714697	0.7665510703173593	0.19074623333466056	0.9444670816479668	0.5215061654725177
hh_47	0.3155900051232549	0.6756198506974564	0.6763888198558451	0.16786730959587848	0.4087345190238839	0.4153644645522554	0.1104636913557767	0.24986641091791809	0.981377289436508	0.4120680408123319
hh_48	0.1703184154633439	0.7876657170259951	0.7885622132477798	0.5506047754744814	0.6365537591355569	0.10806229972091203	0.1104636913557767	0.0	0.980709231376987	0.34171496067364115
hh_49	0.3473159844742699	0.210713121752177	0.4888750876185811	0.4666711206765422	0.3266525869248253	0.513295923674332	0.37155968910579423	0.3346425146222116	0.866248617179037	0.4723706809312098
hh_50	0.25046825803432937	0.21405777447840202	0.304709814885554	0.312233195848334	0.1775649959693922	0.16884734331392498	0.29791722820194316	0.21082478421199327	0.5645090602953365	0.3316645206538282
hh_51	0.22208185545710526	0.3294482935331657	0.373911311306449	0.48010050544421246	0.2780734842539539	1.0097071130172715	0.3113067665480979	0.19074623333466056	0.3986079755142613	0.3283143739805572
hh_52	0.4508428644617928	0.3478438835274033	0.45706472232833095	0.4431696973331192	0.31660173809636916	1.0097071130172715	0.44185476542310675	0.3915317421079875	0.4409183192839315	0.4723706809312098
hh_53	0.28386402577223985	0.2976740926340279	0.33819440992792255	0.6155134685182212	0.21106782539757937	0.13676634808427926	0.6114555844744002	0.28109971228265773	0.6780789304139249	0.43551906752522895
hh_54	0.29722233286740407	0.41139228532567884	0.32145211240673827	0.4666711206765422	0.20101697656912323	0.19755139167729224	0.2711381515096337	0.2794264997095467	0.42087657749829827	0.24121056047551134
hh_55	0.20371418320125445	0.24973407022480246	0.4955720066270548	0.7721896241410409	0.22949438158308233	0.10130840598835504	0.5891396872308089	0.30452468830621254	0.7014609624971636	0.5175976610203682
hh_56	0.23544016255226946	0.23078103810952713	0.33819440992792255	0.49017254401996513	0.20101697656912323	0.28197506333425476	0.33139107406733	0.26325211150280653	0.676408785265122	0.3651659873865381
hh_57	0.2237516438440008	0.19733451084727685	0.40962821268497546	0.38497569667321474	0.2144181083403981	0.29154307945537716	0.6159187639231184	0.32794966432976735	0.59679853317219	0.3651659873865381
hh_58	0.06233876644409983	0.18730055266860177	0.2511344628177643	0.3709867542068914	0.3936582457811997	1.0097071130172715	0.5757501488846541	0.3580674906457664	0.531106157319281	0.15745689364373663
hh_59	0.12356434063026915	0.6611263555504814	0.6618788286708187	0.4107153508112494	0.2948248989680475	1.0097071130172715	0.3682123045192556	0.2375961853817702	0.35629763174459106	0.5376985410599942
hh_60	0.07347068902340322	0.013378610904900117	0.053575352067789676	0.194726079131219	0.23284466452590105	0.28028658990111555	0.6996033785865855	0.13385700584888466	0.7704936286476782	0.47013724981569577
hh_61	0.11855497546958256	0.006689305452450059	0.007813072176552846	0.008952923178446884	0.20101697656912323	0.29717132423250797	0.0	0.08366062865555295	0.9553230251151849	0.6666791879809274
hh_62	0.1319132825647468	0.06912282300865076	0.05022689256355281	0.21319148318676565	0.23451980599731043	0.19586291824415297	0.6114555844744002	0.14222306871443996	0.8384128646989908	0.4556199475648549
hh_63	0.1703184154633439	0.05016979089337544	0.05022689256355281	0.04028815430301081	0.20604240098335133	0.20937070570926697	0.040168615038464216	0.10708560467910774	0.09352812833295521	0.6683542613175629
hh_64	0.39407005930734473	0.7876657170259951	0.7885622132477798	0.03189478882321689	0.5326949879081766	0.493034242476661	1.0008679913750673	0.0016732125731110568	0.992901290963247	0.9987159471540078
hh_65	0.05343322838065688	0.033446527262250295	0.0033484595042368548	0.06267046224912806	0.1943164106834858	0.23300933377321645	0.16736922932693435	0.09704632924044139	0.6457894575370714	0.5795753744758816
hh_66	0.3890606941466581	0.17726659448992668	0.13058992066523745	0.1342938476767028	0.33167801133905334	1.0097071130172715	0.19414830601924382	0.4818852210559847	0.7459981664652375	0.5762252278026107
hh_67	0.27718487222465776	0.32777596717005314	0.36498208596181736	0.3256625806160042	0.27974862572536324	0.2583364352703053	0.35705435589745993	0.2643675865515472	0.9661789685824027	0.5192727343570037
hh_68	0.10018730321373175	0.08473120239770093	0.33652018017580415	0.11918578981307375	0.20939268392617003	0.2110591791424062	0.5422763030192674	0.20078550877332696	0.7270698547788061	0.16750733366354956
hh_69	0.35399513802185206	0.2575382599193275	0.33484595042368565	0.5036019287876354	0.20436725951194196	0.29041743049995106	0.5021076879808031	0.38818531696176545	0.6825326508107323	0.43551906752522895
hh_70	0.24211931609985157	0.20904079538906445	0.33484595042368565	0.5438900830906463	0.2026921180405326	0.19586291824415297	0.5400447132949082	0.4015710175466539	0.538900168013694	0.3673994185020521
hh_71	0.06512174708892557	0.23245336447263965	0.3616336264575805	0.412953581605861	0.2026921180405326	0.0658504638924307	0.41172830414425843	0.16397483216488368	0.3830199541254355	0.20938416707943697
hh_72	0.3339576773791057	0.317742008991378	0.46711010084104154	0.5651532756394576	0.29035785504428924	1.0097071130172715	0.45970748321797966	0.2944854128675462	0.8985380900558905	0.39029208743607047
hh_73	0.1269039174040602	0.006689305452450059	0.29019982370052766	0.14100854006053792	0.23284466452590105	0.2583364352703053	0.18075876767308907	0.0016732125731110568	0.9872943751065522	0.24623578048541783
hh_74	0.21039333674883656	0.20235148993661442	0.44534511406350197	0.5125548519660823	0.22949438158308233	0.2414517009389127	0.50991825201606	0.32794966432976735	0.6931102367531498	0.42546862750541603
hh_75	0.2181856825543491	0.22074707993085207	0.4386481950550282	0.7766660857302644	0.20939268392617003	1.0097071130172715	0.6337714817179915	0.17736053274977212	0.7816279296396967	0.33836481400037016
hh_76	0.07013111224961216	0.04794002240922561	0.41967359119768605	0.4107153508112494	0.30822603073932237	1.0097071130172715	0.4094967144198994	0.1673212573111058	0.9700203024246492	0.41988504971663093
hh_77	0.30724106318877725	0.32777596717005314	0.43697396530290983	0.4733858130603773	0.29817518191086617	0.24314017437205193	0.47198122670195486	0.4383816941550972	0.4687540717639776	0.4556199475648549
hh_78	0.17699756901092603	0.18395589994237674	0.373911311306449	0.6502060458347025	0.18426556185502962	0.11988161375288678	0.42177045790387463	0.3647603409382106	0.3807930939270317	0.41988504971663093
hh_79	0.3155900051232549	0.1806112472161517	0.43697396530290983	0.5248651213364467	0.28812433308241003	1.0097071130172715	0.7274982501410747	0.29002351267258347	0.648016317735475	0.46232024091139684
hh_80	0.2437891044867471	0.3712564526109785	0.4620874115846863	0.33573461919175696	0.3149265966249598	0.29717132423250797	0.6276346099760038	0.21417120935821538	0.3540707715461874	0.2847624672280343
hh_81	0.05343322838065688	0.7876657170259951	0.7885622132477798	0.08393365479793928	0.371881406652878	0.010130840598835494	0.0	0.0	0.9983756556176562	0.07537830014859725
hh_82	0.16363926191576178	0.08027166542940072	0.27122521984318543	0.3004824841766225	0.2144181083403981	0.17785253495733436	0.5171709186202271	0.41328350555843124	0.9911118497323871	0.3082134939409312
hh_83	0.06901791999168194	0.07023770725072562	0.27959636860377757	0.3256625806160042	0.3015254648536849	0.2510197170600352	0.33250686892950965	0.20747835906577114	0.9764781970000198	0.3165888606241087
hh_84	0.18701629933229919	0.11873517178098866	0.2209983272796325	0.4532417359088719	0.22446895716885426	0.2617133821365838	0.5272130723798432	0.1873998081884385	0.6797490755627277	0.3673994185020521
hh_85	0.17699756901092603	0.12876912995966375	0.22434678678386938	0.4711475822657656	0.27472320131113515	0.19755139167729224	0.50991825201606	0.26325211150280653	0.8384128646989908	0.5114557254527048
hh_86	0.15028095482059756	0.16500286782710163	0.10715070413557945	0.16786730959587848	0.15411301536966118	0.19079749794473522	0.2410116902307854	0.13385700584888466	0.16701451488027708	0.40090088523476214
hh_87	0.08014984257098531	0.056859096345825505	0.07701456859744765	0.06546825074239256	0.1239604688842927	0.21950154630810245	0.06527399943750435	0.24428903567421442	0.8818366385678628	0.5996762545155075
hh_88	0.3873909057597626	0.08194399179251323	0.11887031240040843	0.06714692383835134	0.35177970899596567	0.3545794209592425	0.6293083022692731	0.3580674906457664	0.8317322841037799	0.6817548480106468
hh_89	0.09016857289235858	0.0858460866397759	0.281270598355896	0.2719450415453232	0.2780734842539539	0.13170092778486153	0.3966650735048344	0.10708560467910774	0.983715492644832	0.2964879805844828
hh_90	0.12356434063026915	0.7876657170259951	0.7885622132477798	0.25068184899651197	0.3383785772246908	0.2583364352703053	0.0	0.0	0.9983756556176562	0.15075660029719462
hh_91	0.32894831221841914	0.36456714715852845	0.5391019801821338	0.600964968353245	0.30822603073932237	0.276909643034837	0.49094973935900743	0.586739875637611	0.8116905423181465	0.4857712676242938
hh_92	0.1391490322412941	0.16388798358502657	0.4168832082774886	0.4733858130603773	0.2395452304115385	1.0097071130172715	0.47198122670195486	0.2560015236859919	0.4687540717639776	0.3673994185020521
hh_93	0.1886860877191947	0.18897287903171428	0.4754812496016337	0.5203886597472233	0.30375898681556407	0.1519626089825325	0.5188446109134964	0.27106043684399145	0.2805843849988655	0.47572082760448087
hh_94	0.3757023870514939	0.32108666171760303	0.4168832082774886	0.44093146653850745	0.28477405013959134	0.28028658990111555	0.43962317569874754	0.26325211150280653	0.713708693588384	0.42714370084205144
hh_95	0.15696010836817967	0.24081499628820227	0.4168832082774886	0.5315798137202818	0.24624579629717594	0.11143924658719054	0.5233077903622148	0.2844461374288799	0.6134999846602178	0.35511554736672507
hh_96	0.17699756901092603	0.19566218448416434	0.4710166369293179	0.48010050544421246	0.2814237671967726	0.19755139167729224	0.47867599587503223	0.3246032391835453	0.23883075627879616	0.3740997118485941
hh_97	0.17699756901092603	0.09810981330260105	0.5056173851397653	0.4364550049492841	0.2914746160252288	1.0097071130172715	0.4351599962500293	0.257674736259103	0.21377857904675462	0.4489196542183129
hh_98	0.2170724902964187	0.21740242720462705	0.540218133350213	0.6446104688481734	0.2479209377685853	1.0097071130172715	0.642697840615428	0.37368414132813627	0.4086288464070779	0.3768915007429865
hh_99	0.2387797393260605	0.14382006722767637	0.4810620154420285	0.5506047754744814	0.26132206953986026	0.19923986511043149	0.5489710721923448	0.2744068619902135	0.5478076088073088	0.23283519379233386
hh_100	0.29388275609361303	0.3712564526109785	0.6228134677880555	0.7990483936763816	0.3048757477965036	0.2752211696016978	0.7966775315962076	0.35137464035332217	0.2304800305347823	0.4589700942381259
hh_101	0.25046825803432937	0.32108666171760303	0.42692858679019924	0.46107554369001286	0.2479209377685853	0.24482864780519117	0.45970748321797966	0.2744068619902135	0.2855948204452738	0.47013724981569577
hh_102	0.35065556124806097	0.4749406871239546	0.4721327900973968	0.6446104688481734	0.24122037188294787	0.29041743049995106	0.6895612248269696	0.2560015236859919	0.4609600610695647	0.6298275745749465
hh_103	0.4385977496245588	0.4314602016830292	0.4710166369293179	0.7419735084137828	0.3216271625105972	0.344448580360407	0.6159187639231184	0.5421208736879829	0.6580371886282916	0.5427237610699007
hh_104	0.435814768979733	0.38965204260521613	0.5000366192993707	0.5522834485704401	0.3802571140099248	0.2617133821365838	0.4150756887307971	0.5532756241753899	0.7064713979435719	0.5058721476639197
hh_105	0.1319132825647468	0.11706284541787615	0.21764986777539566	0.16954598269183727	0.2546215036542228	0.2870404836336725	0.10042153759616065	0.2844461374288799	0.9892031124194696	0.6845466369050394
hh_106	0.15696010836817967	0.11706284541787615	0.18249104298090868	0.20144077151505413	0.15411301536966118	1.0097071130172715	0.6739400967564557	0.22923012251621488	0.7526787470604487	0.2914627605745763
hh_107	0.16029968514197074	0.11873517178098866	0.10045378512710575	0.2601943298736117	0.18426556185502962	1.0097071130172715	0.47867599587503223	0.18070695789599425	0.648016317735475	0.4891214142975648
hh_108	0.11855497546958256	0.14716471995390143	0.140635299177948	0.13765119386862035	0.2479209377685853	1.0097071130172715	0.1372427680480862	0.04684995204710959	0.9564364552143866	0.7202815347532632
hh_109	0.2170724902964187	0.06522072816138808	0.030136135538131693	0.03693080811109324	0.24289551335435722	0.317433005430179	0.06527399943750435	0.30452468830621254	0.06680580595211077	0.7180481036377493
hh_110	0.08682899611856754	0.013378610904900117	0.016742297521184273	0.04364550049492837	0.34172886016750953	0.3692128573797827	0.050210768798080264	0.1054123921059967	0.9842722076944329	0.8308363749712059
hh_111	0.1269039174040602	0.06912282300865076	0.2209983272796325	0.23333556033827102	0.22446895716885426	1.0097071130172715	0.7542773268333841	0.44953644464250425	0.9464155843215699	0.5985595389577505
hh_112	0.14360180127301544	0.7876657170259951	0.7885622132477798	0.050360192878763504	0.26355559150173946	0.17560123704648198	0.0	0.11545166754466303	0.9983756556176562	0.11725513356448473
hh_113	0.3155900051232549	0.6555519343401063	0.6562980628304239	0.6295024109845443	0.47741531935166776	0.29041743049995106	0.698487583724406	0.8154122606294556	0.8684754773774406	0.2512610004953244
hh_114	0.09350814966614963	0.15385402540635149	0.4587389520804494	0.40623888922202583	0.28477405013959134	1.0097071130172715	0.40503353497118105	0.1918617083834015	0.7799577844908939	0.3651659873865381
hh_115	0.3439764077004789	0.45933230773490435	0.5591927372075551	1.0038465113833532	0.31157631368214106	0.28197506333425476	1.0008679913750673	0.5270619605299832	0.5361165927656893	0.5862756678224236
hh_116	0.25547762319501593	0.3160696826282655	0.4118605190211333	0.5388540638027699	0.24624579629717594	0.25664796183716604	0.5355815338461899	0.3346425146222116	0.6747386401163193	0.4723706809312098
hh_117	0.11855497546958256	0.0624335175562007	0.30359366171747504	0.3323772729998394	0.17086443008375476	0.12157008718602604	0.33139107406733	0.13051058070266255	0.32734844916534306	0.395317307445977
hh_118	0.1820069341716126	0.09699492906052597	0.3515882479448699	0.5506047754744814	0.20939268392617003	0.22625544004065945	0.5489710721923448	0.27106043684399145	0.20375770815393798	0.5695249344560686
hh_119	0.04675407483307477	0.056859096345825505	0.24276331405717205	0.34244931157559205	0.23284466452590105	0.08442367165696256	0.33808584324040736	0.18070695789599425	0.21711886934436014	0.3082134939409312
hh_120	0.07514047741029874	0.10535656087608854	0.21764986777539566	0.37938011968668534	0.13401131771274885	0.050654202994177465	0.3782544582788716	0.16397483216488368	0.37578265848062337	0.23953548713887585
hh_121	0.2181856825543491	0.25921058628244	0.28908367053244866	0.4107153508112494	0.1943164106834858	0.0962429856889373	0.4094967144198994	0.3112175385986568	0.21823229944356207	0.34171496067364115
hh_122	0.16363926191576178	0.12207982450721369	0.3314974909194488	0.40288154303010826	0.24122037188294787	0.15421390689338488	0.4016861503846424	0.42666920614331977	0.3986079755142613	0.38024164741625754
hh_123	0.11855497546958256	0.09365027633430094	0.3984666810041859	0.48010050544421246	0.264672352482679	0.14183176838369702	0.47867599587503223	0.23592297280865912	0.19039654696351585	0.34506510734691215
hh_124	0.15028095482059756	0.09699492906052597	0.3934439917478306	0.35811692713787413	0.22949438158308233	0.08780061852324106	0.35705435589745993	0.3569520155970257	0.3329155996613523	0.49582170764410677
hh_125	0.18367672255850814	0.1906452053948268	0.5011527724674496	0.5651532756394576	0.2780734842539539	0.2887289570668118	0.563476405400679	0.2995050505868794	0.16367422458267153	0.5443988344065361
hh_126	0.41076794317629994	0.5005830246916798	0.49892046613129165	0.5623554871461929	0.35177970899596567	0.45588782694759755	0.5606869182452301	0.4852316462022068	0.5578284797001255	0.5963261078422366
hh_127	0.4859084205865988	0.3679117998847535	0.5424504396863709	0.7498073161949239	0.32832772839623464	0.18573207764531746	0.6259609176827345	0.5186958976644279	0.7448847363660357	0.2646615871884084
hh_128	0.5894353005741215	0.32443131444382806	0.32480057191097517	0.5024828133903296	0.2780734842539539	0.23638628063949496	0.6644558404279294	0.3061979008793236	0.19707712755872692	0.43551906752522895
hh_129	0.05343322838065688	0.06912282300865076	0.13561260992159271	0.025180096439381752	0.1976666936263045	0.2076822322761277	0.010042153759616054	0.0936999040942193	0.05678493505929416	0.2211096804358854
hh_130	0.16363926191576178	0.07023770725072562	0.27959636860377757	0.3777014465907265	0.2026921180405326	0.3005482710987865	0.4295810219391315	0.14947365653125455	0.42867058819271114	0.34171496067364115
hh_131	0.18701629933229919	0.13713076177522632	0.12389300165676373	0.1359725207726616	0.1775649959693922	0.2313208603400772	0.12050584511539277	0.1673212573111058	0.9394566462015583	0.7135812414067212
hh_132	0.11688518708268704	0.04794002240922561	0.03571690137852648	0.03189478882321689	0.21274296686898875	1.0097071130172715	0.031800153572117504	0.08031420350933073	0.03173275782725262	0.807385348258309
hh_133	0.1319132825647468	0.04013583271470036	0.05692381157202652	0.04364550049492837	0.22949438158308233	0.13170092778486153	0.0016736922932693425	0.13720343099510676	0.05010435446408309	0.6599788946343854
hh_134	0.04341449805928371	0.7876657170259951	0.7885622132477798	0.0693851546329632	0.3584802748816031	0.486280348744104	0.0	0.12214451783710727	0.9800411733174658	0.7761173126411132
hh_135	0.10018730321373175	0.1304414563227763	0.1707714347160797	0.22997821414635347	0.16751414714093604	1.0097071130172715	0.7883090701298607	0.13553021842199572	0.5945716729737864	0.4154181874856029
hh_136	0.2988921212542996	0.2374703435619772	0.31642942315038297	0.3953275140982938	0.20939268392617003	0.26677880243600155	0.5233077903622148	0.35974070321887747	0.15253992359065308	0.17979120479887656
hh_137	0.14360180127301544	0.15385402540635149	0.29633866612496185	0.1359725207726616	0.09380792239892424	0.24651712123833044	0.20586415207212921	0.1204713052639962	0.05010435446408309	0.08710381350504584
hh_138	0.04675407483307477	0.12876912995966375	0.34489132893639624	0.4431696973331192	0.1574632983124799	0.1722242901802035	0.44185476542310675	0.16062840701866157	0.20876814360034632	0.2188762493203715
hh_139	0.24044952771295602	0.3595501680691909	0.609419629771108	0.7442117392083947	0.2680226354254977	0.2482055946714697	0.7397719936250498	0.37145319123065484	0.6880998013067415	0.2294850471190629
hh_140	0.1703184154633439	0.19566218448416434	0.3995828341722649	0.5416518522960345	0.22446895716885426	0.21950154630810245	0.22427476729809198	0.1706676824573279	0.14919963329304756	0.40704282080242543
hh_141	0.33729725415289674	0.4849746453026296	0.5257081421651865	0.5259842367337526	0.3752316895956967	0.4153644645522554	0.5233077903622148	0.4467477570206525	0.8439800151950001	0.5014052854328918
hh_142	0.25547762319501593	0.23245336447263965	0.6027227107626343	0.6132752377236094	0.3769068310671061	0.10018275703292892	0.6114555844744002	0.27106043684399145	0.2638829335108378	0.40536774746578996
hh_143	0.06679153547582109	0.08027166542940072	0.4888750876185811	0.4968872364038003	0.31827687956777845	1.0097071130172715	0.4954129188077257	0.2677140116977693	0.09018783803534967	0.39029208743607047
hh_144	0.16363926191576178	0.18730055266860177	0.2779221388516592	0.5371753907068111	0.18426556185502962	1.0097071130172715	0.5355815338461899	0.24596224824732546	0.2304800305347823	0.385266867426164
hh_145	0.16196947352886626	0.25084895446687744	0.33819440992792255	0.5203886597472233	0.2730480598397258	0.18742055107845673	0.5188446109134964	0.38149246666932113	0.18538611151710754	0.3082134939409312
hh_146	0.16697883868955285	0.17392194176370165	0.31140673389402773	0.5114357365687764	0.20939268392617003	0.1654703964476465	0.50991825201606	0.3413353649146558	0.5578284797001255	0.34171496067364115
hh_147	0.16363926191576178	0.2123854481152895	0.32312634215885666	0.5125548519660823	0.23451980599731043	0.182355130779039	0.50991825201606	0.26938722427088035	0.4542794804743536	0.38861701409943494
hh_148	0.09684772643994069	0.15050937268012646	0.3314974909194488	0.5371753907068111	0.2445706548257666	0.18573207764531746	0.5300025595352922	0.2643675865515472	0.6012522535689975	0.37186628073308003
hh_149	0.13692264772543333	0.12040749814410118	0.5301727548375024	0.4968872364038003	0.2501544597304646	0.162093449581368	0.4954129188077257	0.202458721346438	0.4342377386887204	0.2864375405646698
hh_150	0.3239389470577325	0.3010187453602529	0.49892046613129165	0.755402893181453	0.2948248989680475	0.22287849317438094	0.7531615319712045	0.46961499551983693	0.7081415430923748	0.4087178941390609
hh_151	0.1936954528798813	0.2123854481152895	0.3097325041419092	0.35587869634326236	0.19096612774066707	0.22625544004065945	0.3548227661731008	0.26325211150280653	0.3540707715461874	0.3651659873865381
hh_152	0.38293813672804133	0.27760617627667766	0.43976434822310717	0.5651532756394576	0.2562966451256322	0.6872086872876747	0.4351599962500293	0.4015710175466539	0.5344464476168865	0.4170932608222384
hh_153	0.17699756901092603	0.18897287903171428	0.40851205951689645	0.41631092779777856	0.2680226354254977	1.0097071130172715	0.394991381211565	0.143896281287551	0.4308974483911149	0.4572950209014904
hh_154	0.17699756901092603	0.03679117998847533	0.1707714347160797	0.11750711671711497	0.21106782539757937	1.0097071130172715	0.1255269219952008	0.13385700584888466	0.1252608861602078	0.3651659873865381
hh_155	0.2321005857784784	0.11539051905476364	0.07701456859744765	0.22997821414635347	0.22111867422603554	0.26340185556972306	0.7581826088510126	0.15728198187243944	0.7148221236875858	0.5304398899345737
hh_156	0.29722233286740407	0.03679117998847533	0.053575352067789676	0.03693080811109324	0.2479209377685853	0.25327101497088755	0.03682123045192553	0.14054985614132887	0.9536528799663821	0.7370322681196182
hh_157	0.30557127480188173	0.17949636297407676	0.10547647438346101	0.17458200197971363	0.2479209377685853	0.10806229972091203	0.5690553797115768	0.06915945302192382	0.15365335368985492	0.5527742010897138
hh_158	0.11855497546958256	0.7876657170259951	0.7885622132477798	0.053717539070681074	0.3216271625105972	0.43562614574992653	0.050210768798080264	0.11879809269088515	0.983715492644832	0.9034228862254107
hh_159	0.003339576773791055	0.7876657170259951	0.7885622132477798	0.03189478882321689	0.4656893290518022	0.07429283105812695	1.0008679913750673	0.15058913157999523	0.9564364552143866	0.9954123302956435
hh_160	0.14360180127301544	0.035676295746400355	0.016742297521184273	0.053717539070681074	0.11893504447006462	0.23469780720635572	0.36151753534617814	0.11043202982532986	0.7883085102349078	0.5695249344560686
hh_161	0.13024349417785125	0.03679117998847533	0.3599593967054621	0.22326352176251832	0.3015254648536849	1.0097071130172715	0.7213613783990871	0.46180667017865207	0.8250517035085688	0.4991718543173777
hh_162	0.1152153986957915	0.08696097088185088	0.5212435294928707	0.2165488293786832	0.18761584479784835	0.18404360421217822	0.2577486131634789	0.23090333508932595	0.3507304812485818	0.11278827133345679
hh_163	0.17699756901092603	0.20569614266283942	0.21764986777539566	0.19136873293930146	0.10944257613207829	0.09793145912207654	0.170716613913473	0.143896281287551	0.2204591596419657	0.050252200099064843
hh_164	0.3807117522121805	0.39634134805766624	0.19086219174150082	0.3172692151362103	0.21776839128321682	0.34613705379354626	0.42679153478368265	0.47965427095850327	0.298955981635696	0.2730369538715859
hh_165	0.1936954528798813	0.3846350635158786	0.3616336264575805	0.6222281609020562	0.1976666936263045	0.182355130779039	0.6203819433718368	0.2677140116977693	0.13027132160661614	0.2914627605745763
hh_166	0.24211931609985157	0.35118853625362834	0.45706472232833095	0.7744278549356528	0.20771754245476068	0.21443612600868472	0.7698984549038979	0.3580674906457664	0.1269310313090106	0.44221936087177094
hh_167	0.21039333674883656	0.39383285851299754	0.49892046613129165	0.701685354110772	0.27695672327301435	0.2752211696016978	0.6996033785865855	0.39320495468109856	0.2688933689572461	0.409834609696818
hh_168	0.2788546606115533	0.3567629574640034	0.44980972673581776	0.84269389417131	0.19096612774066707	0.22175284421895494	0.8652989156202506	0.36810676608443266	0.52442557672407	0.42211848083214504
hh_169	0.5259833418720915	0.5117318671124298	0.5508215884469629	0.6132752377236094	0.42995297766173585	0.46095324724701525	0.6114555844744002	0.4233227809970977	0.14029219249943276	0.5628246411095266
hh_170	0.2237516438440008	0.25586593355621495	0.37000477521817265	0.4968872364038003	0.2445706548257666	1.0097071130172715	0.4954129188077257	0.431688843862653	0.52442557672407	0.42546862750541603
hh_171	0.17699756901092603	0.1527391411642765	0.4419966545592651	0.5506047754744814	0.2730480598397258	1.0097071130172715	0.5489710721923448	0.2487509358691773	0.2421710465764017	0.2881126139013053
hh_172	0.584425935413435	0.3835201792738038	0.6741565135196872	0.7520455469895355	0.46122228512804403	0.6247351702615226	0.7498141473846659	0.7295206818764212	0.4609600610695647	0.5628246411095266
hh_173	0.4308054038190464	0.3679117998847535	0.5457988991906078	0.7789043165248761	0.3551299919387844	0.2245669666075202	0.8201092237019784	0.42666920614331977	0.49102267374801456	0.7035308013869083
hh_174	0.15696010836817967	0.19733451084727685	0.4620874115846863	0.522626890541835	0.2948248989680475	0.3073021648313435	0.5188446109134964	0.46069119512991136	0.6513566080330806	0.4801876898355088
hh_175	0.27607167996672743	0.2441596490144273	0.3995828341722649	0.4968872364038003	0.2512712207114041	1.0097071130172715	0.48537076504810966	0.45511381988620775	0.7170489838859895	0.6141935567663486
hh_176	0.2627133728715632	0.41139228532567884	0.38842130249147533	0.42078738938700205	0.3015254648536849	1.0097071130172715	0.4195388681795154	0.3379889397684337	0.7315235751756135	0.3634909140499026
hh_177	0.48089905542591227	0.47159603439772957	0.49389777687493636	0.7151147388784422	0.3350282942818721	0.3703385063352088	0.7096455323462016	0.47519237076354043	0.5199718563272626	0.49582170764410677
hh_178	0.258817199968807	0.2792785026397902	0.4955720066270548	0.5841782373936572	0.2780734842539539	1.0097071130172715	0.5824449180577316	0.29783183801376834	0.5812105117833642	0.4522698008915839
hh_179	0.39852282833906616	0.38797971624210364	0.8159079658657141	1.0038465113833532	0.4913748316134124	0.41423881559682946	0.8862200692861174	0.9180359651136005	0.7159355537867877	0.4712539653734529
hh_180	0.4040887896287178	0.38630738987899116	0.30136135538131714	0.45100350511426013	0.18929098626925772	0.357956367825521	0.4094967144198994	0.34802821520710003	0.7393175858700265	0.34171496067364115
hh_181	0.32727852383152356	0.5552123525533553	0.5558442777033183	0.40288154303010826	0.4701563729755605	0.48515469978867787	0.8050459930625542	0.5008482968845767	0.9196932619407258	0.631502647911582
hh_182	0.16363926191576178	0.07525468634006317	0.36498208596181736	0.23837157962614738	0.21888515226415647	0.23469780720635572	0.20586415207212921	0.3915317421079875	0.2572023529156267	0.6476950234990585
hh_183	0.050093651606865824	0.05351444361960047	0.040181514050842256	0.08057630860602162	0.0871073565132868	0.13001245435172226	0.05355815338461896	0.10931655477658919	0.8439800151950001	0.49582170764410677
hh_184	0.06512174708892557	0.06689305452450059	0.031810365290250116	0.06546825074239256	0.1574632983124799	0.276909643034837	0.06527399943750435	0.16620578226236513	0.7816279296396967	0.6181020612184979
hh_185	0.03450895999584108	0.013378610904900117	0.02846190578601326	0.013429384767670268	0.13401131771274885	0.18122948182361287	0.321348920307714	0.1288373681295515	0.6469028876362731	0.7995683393540101
hh_186	0.1269039174040602	0.12207982450721369	0.12389300165676373	0.14100854006053792	0.28812433308241003	0.12325856061916528	0.16402184474039566	0.13385700584888466	0.7170489838859895	0.6097266945353205
hh_187	0.035622152253771286	0.6700454294870815	0.6708080540154504	0.06714692383835134	0.34172886016750953	0.16884734331392498	0.7274982501410747	0.30117826315999047	0.5361165927656893	0.43551906752522895
hh_188	0.04007492128549266	0.0	0.046878433059315966	0.06378957764643378	0.2780734842539539	0.3191214788633182	0.0	0.16397483216488368	0.9826020625456301	0.577900301139246
hh_189	0.13692264772543333	0.12040749814410118	0.08036302810168451	0.16786730959587848	0.14406216654120502	0.19923986511043149	0.10376892218269934	0.12214451783710727	0.6897699464555442	0.4801876898355088
hh_190	0.38293813672804133	0.4849746453026296	0.13058992066523745	0.30216115727258125	0.2562966451256322	0.3073021648313435	0.6360030714423505	0.30117826315999047	0.4242168677959038	0.21105924041607246
hh_191	0.2137329135226276	0.2993464189971404	0.053575352067789676	0.45100350511426013	0.1608135812552986	0.06979023523642243	0.29959092049521246	0.24986641091791809	0.28726496559407655	0.1641571869902786
hh_192	0.21206312513573208	0.7876657170259951	0.7885622132477798	0.46331377448462463	0.4522881972805273	1.0097071130172715	0.0	0.028444613742887967	0.3958244002662566	0.2278099737824274
hh_193	0.2627133728715632	0.3612224944323034	0.3942811066238899	0.48010050544421246	0.18761584479784835	0.1384548215174185	0.6739400967564557	0.42164956842398665	0.40751541630787597	0.30988856727756675
hh_194	0.25547762319501593	0.5295700149856302	0.48217816861010737	0.7442117392083947	0.31157631368214106	0.3545794209592425	0.7397719936250498	0.5644303746627969	0.5160748509800561	0.6119601256508344
hh_195	0.35399513802185206	0.5005830246916798	0.4168832082774886	0.6043223145451625	0.24903769874952492	0.2617133821365838	0.6025292255769638	0.2944854128675462	0.604592543866603	0.4941466343074713
hh_196	0.15028095482059756	0.24081499628820227	0.48552662811434427	0.6446104688481734	0.2395452304115385	0.14183176838369702	0.642697840615428	0.32794966432976735	0.15031306339224937	0.2864375405646698
hh_197	0.1703184154633439	0.12542447723343872	0.42525435703808084	0.49129165941727104	0.21888515226415647	1.0097071130172715	0.489833944496828	0.32794966432976735	0.16701451488027708	0.4087178941390609
hh_198	0.15362053159438863	0.1337861090490013	0.33819440992792255	0.5752253142152103	0.2948248989680475	1.0097071130172715	0.3966650735048344	0.09704632924044139	0.37578265848062337	0.23786041380224038
hh_199	0.7848005418408984	0.5685909634582554	0.5692381157202657	1.0038465113833532	0.6432543250211944	0.8391712962702071	0.6761716864808147	0.87007053801775	0.6279745759498417	1.0002049012310172
hh_200	0.32727852383152356	0.3913243689683287	0.8159079658657141	1.0038465113833532	0.4098512800048235	0.5346832538274292	0.7732458394904367	0.6676118166713121	0.7727204888460819	0.5762252278026107
hh_201	0.5232003612272657	0.41139228532567884	0.6205811614518976	0.8519265961990834	0.3741149286147572	0.23469780720635572	0.6326556868558119	0.5398899235905015	0.3240081588677375	0.4824211209510228
hh_202	0.33729725415289674	0.5184211725648799	0.5139885339003575	0.6798626038633078	0.35736351390066357	0.384971942755749	0.6739400967564557	0.5053101970795395	0.5745299311881531	0.5427237610699007
hh_203	0.25547762319501593	0.2185173114467021	0.4436708843113836	0.4767431592522948	0.3450791431103282	0.4086105708196984	0.4753286112884936	0.39934006744917255	0.30396641708210426	0.5304398899345737
hh_204	0.20037460642746338	0.17057728903747663	0.5441246694384891	0.6479678150400909	0.32832772839623464	0.2178130728749632	0.6460452252019666	0.43670848158198616	0.6212939953546307	0.4522698008915839
hh_205	0.35399513802185206	0.2224194062939646	0.5792834942329763	0.7766660857302644	0.3551299919387844	0.22963238690693796	0.7743616343526163	0.722827831583977	0.59679853317219	0.4824211209510228
hh_206	0.17922395352678674	0.15050937268012646	0.3571690137852647	0.46107554369001286	0.27137291836831645	0.11481619345346904	0.45970748321797966	0.16397483216488368	0.33736932005815967	0.38861701409943494
hh_207	0.2638265651294936	0.23579801719886467	0.4888750876185811	0.6278237378885855	0.2680226354254977	0.20261681197670997	0.6259609176827345	0.26325211150280653	0.619067135156227	0.4399859297562569
hh_208	0.16029968514197074	0.08696097088185088	0.29633866612496185	0.3726654273028502	0.24122037188294787	0.21274765257554545	0.37155968910579423	0.25934794883221407	0.8885172191630738	0.24623578048541783
hh_209	0.3105806399625683	0.27426152355045263	0.46711010084104154	0.7520455469895355	0.28812433308241003	0.25214536601546145	0.6393504560288892	0.597894626125018	0.6580371886282916	0.391967160772706
hh_210	0.2137329135226276	0.4693662659135794	0.4699004837612389	0.6132752377236094	0.2758399622920747	0.1722242901802035	0.3782544582788716	0.2844461374288799	0.15699364398746044	0.2646615871884084
hh_211	0.08348941934477648	0.6700454294870815	0.6708080540154504	0.09064834718177442	0.22279381569744489	0.22625544004065945	0.030126461278848164	0.010039275438666341	0.3356991749093569	0.17755777368336254
hh_212	0.16363926191576178	0.02006791635735018	0.140635299177948	0.12254313600499131	0.21609324981180747	1.0097071130172715	0.7046244554663935	0.3413353649146558	0.995777652052852	0.5092222943371907
hh_213	0.1035268799875228	0.07023770725072562	0.06920149642089514	0.08057630860602162	0.11725990299865525	0.20599375884298846	0.3548227661731008	0.16397483216488368	0.7298534300268108	0.6298275745749465
hh_214	0.072357496765473	0.05518676998271299	0.02846190578601326	0.06714692383835134	0.17979851793127138	0.13001245435172226	0.0669476917307737	0.12214451783710727	0.7582458975564578	0.41988504971663093
hh_215	0.09350814966614963	0.033446527262250295	0.016742297521184273	0.06378957764643378	0.19599155215489517	0.2178130728749632	0.06360030714423501	0.11879809269088515	0.06346551565450524	0.6097266945353205
hh_216	0.17699756901092603	0.08696097088185088	0.06027227107626339	0.09064834718177442	0.18761584479784835	0.24314017437205193	0.0903793838365446	0.19409265848088272	0.09018783803534967	0.6398780145947593
hh_217	0.12356434063026915	0.016723263631125147	0.005022689256355282	0.0	0.36015541635301246	1.0097071130172715	0.1104636913557767	0.03179103888911008	0.9793731152579447	0.8626627683672803
hh_218	0.4541824412355838	0.6588965870663314	0.6596465223346608	0.28985088790221686	0.2696977768969071	1.0097071130172715	0.23766430564424673	0.15393555672621734	0.9085589609487073	0.7191648191955061
hh_219	0.4408241341404196	0.6555519343401063	0.6562980628304239	0.33909196538367453	0.36518084076724056	0.1654703964476465	1.0008679913750673	0.09704632924044139	0.7565757524076552	0.7236316814265341
hh_220	0.5126250347769272	0.4794002240922546	0.4799458622739495	0.42078738938700205	0.3026422258346245	0.42324400724023864	0.8803621462596746	0.25098188596665877	0.5522613292041162	0.451153085333827
hh_221	0.6723681237899329	0.5552123525533553	0.5558442777033183	0.38497569667321474	0.348429426053147	0.2206271952635287	0.19080092143270513	0.20747835906577114	0.8417531549965963	0.804035201585038
hh_222	0.15028095482059756	0.7876657170259951	0.7885622132477798	0.05707488526259864	0.3450791431103282	0.5521308126365347	0.7581826088510126	0.12381773041021832	0.9394566462015583	0.8408868149910189
hh_223	0.1402622244992244	0.7876657170259951	0.7885622132477798	0.38777348516647925	0.5762486661648201	1.0097071130172715	0.4954129188077257	0.99197602548727	0.11858030556499674	0.016750733366354947
hh_224	0.3573347147956431	0.2842954817291277	0.3415428694321594	0.5942502759694098	0.20939268392617003	0.22287849317438094	0.38160184286541027	0.3614139157919885	0.47098093196238133	0.34171496067364115
hh_225	0.5732940128341315	0.5033702352968673	0.609419629771108	0.756522008578759	0.31660173809636916	0.5234267642731675	0.7531615319712045	0.5086566222257617	0.619067135156227	0.5360234677233586
hh_226	0.47421990187833013	0.6037098170836183	0.5725865752245025	0.7990483936763816	0.38193225548133414	0.357956367825521	0.7966775315962076	0.5108875723232431	0.30396641708210426	0.5376985410599942
hh_227	0.14360180127301544	0.21740242720462705	0.44980972673581776	0.6580398536158436	0.264672352482679	0.20599375884298846	0.6560873789615826	0.33966215234154473	0.5077241252360423	0.39699238078261245
hh_228	0.27384529545086667	0.49835325620752974	0.49892046613129165	0.34580665776750963	0.25797178659704156	1.0097071130172715	0.27671712582053154	0.3965513798273207	0.2572023529156267	0.2758287427659783
hh_229	0.25547762319501593	0.5719356161844805	0.5725865752245025	0.3055185034644988	0.1976666936263045	0.19586291824415297	0.2577486131634789	0.25934794883221407	0.2505217723204156	0.2579612938418664
hh_230	0.9584585340780334	0.7876657170259951	0.7885622132477798	0.8124777784440519	0.6566554567924693	0.7429283105812698	1.0008679913750673	0.9724711474921469	0.6513566080330806	1.0002049012310172
hh_231	0.5198607844534746	0.5106169828703548	0.5111981509801601	0.8695526637066504	0.36518084076724056	1.0097071130172715	0.698487583724406	0.6737469294393861	0.2906052558916821	0.4455695075450419
hh_232	0.6144821263775545	0.48051510833432964	0.4810620154420285	0.6832199500552254	0.5874162759742158	0.493034242476661	0.6393504560288892	0.5956636760275367	0.5544881894025199	0.7370322681196182
hh_233	0.2237516438440008	0.2575382599193275	0.5022689256355285	0.5203886597472233	0.35177970899596567	0.384971942755749	0.5188446109134964	0.5320815982493164	0.3223380137189347	0.5058721476639197
hh_234	0.16029968514197074	0.12542447723343872	0.32647480166309356	0.7218294312622774	0.16416386419811732	0.14183176838369702	0.7174560963814586	0.2944854128675462	0.16033393428506598	0.395317307445977
hh_235	0.25547762319501593	0.2792785026397902	0.5826319537372131	0.8180733554305812	0.38193225548133414	0.21950154630810245	0.81564604425326	0.36810676608443266	0.4926928188968173	0.5510991277530781
hh_236	0.13024349417785125	0.2240917326570771	0.6362073058050028	0.7604389124693296	0.22111867422603554	1.0097071130172715	0.7581826088510126	0.4885780713484289	0.6663879143723055	0.34841525402018314
hh_237	0.27217550706397114	0.6700454294870815	0.6708080540154504	0.5522834485704401	0.38695767989556223	0.27184422273541925	0.1528638961186001	0.13385700584888466	0.9118992512463128	0.6013513278521428
hh_238	0.22041206707020974	0.11037353996542608	0.4152089785253702	0.46107554369001286	0.348429426053147	0.26340185556972306	0.19582199831251315	0.35472106549954424	0.7682667684492744	0.4857712676242938
hh_239	0.18033714578471707	0.13713076177522632	0.29801289587708024	0.2193466178719479	0.2512712207114041	0.23300933377321645	0.21869579298719424	0.143896281287551	0.15253992359065308	0.3216140806340152
hh_240	0.33061810060531466	0.23245336447263965	0.5558442777033183	0.624466391696668	0.32832772839623464	1.0097071130172715	0.5188446109134964	0.6202041270998322	0.27724409470125994	0.4522698008915839
hh_241	0.30724106318877725	0.48831929802885465	0.29466443637284345	0.4431696973331192	0.2948248989680475	0.17560123704648198	0.6795190710673534	0.6090493766124251	0.47988837275599616	0.2562862205052309
hh_242	0.19035587610609025	0.2240917326570771	0.33819440992792255	0.25851565677765287	0.2144181083403981	0.29717132423250797	0.2694644592163643	0.23926939795488122	0.9274872726351386	0.1976586537229885
hh_243	0.12857370579095573	0.046825138167150414	0.021764986777539557	0.050360192878763504	0.19096612774066707	1.0097071130172715	0.043515999625002896	0.22755690994310385	0.8517740258894129	0.6097266945353205
hh_244	0.09350814966614963	0.0	0.0033484595042368548	0.0	0.18761584479784835	0.27184422273541925	0.0	0.0936999040942193	0.023382032083238774	0.7035308013869083
hh_245	0.13358307095164232	0.08361631815562584	0.05022689256355281	0.08393365479793928	0.17086443008375476	0.25327101497088755	0.08368461466346723	0.16397483216488368	0.09018783803534967	0.4991718543173777
hh_246	0.10686645676131386	0.09030562360807591	0.0552495818199081	0.09064834718177442	0.18426556185502962	0.1384548215174185	0.1104636913557767	0.17959148284725357	0.7961025209293207	0.7102310947334501
hh_247	0.4475032876880017	0.1337861090490013	0.11719608264829003	0.094005693373692	0.3249774454534159	1.0097071130172715	0.00892635889743653	0.21417120935821538	0.9636737508591988	0.820785934951393
hh_248	0.08348941934477648	0.7876657170259951	0.7885622132477798	0.09848215496291549	0.5092430073084456	0.628112117127801	1.0008679913750673	0.26325211150280653	0.980709231376987	0.8509372550108318
hh_249	0.42078667349767324	0.6611263555504814	0.6618788286708187	0.3525213501513448	0.4690396119946209	0.45588782694759755	0.19080092143270513	0.34802821520710003	0.2354904659811906	0.8587542639151308
hh_250	0.998533455363526	0.7876657170259951	0.7885622132477798	0.8203115862251927	0.6399040420783757	1.0097071130172715	0.4954129188077257	1.0005811187204126	0.2688933689572461	0.883601185075224
hh_251	0.25714741158191146	0.1237521508703262	0.06027227107626339	0.11303065512789158	0.1608135812552986	1.0097071130172715	0.4468758423029147	0.17736053274977212	0.12860117645781335	0.5025220009906488
hh_252	0.13692264772543333	0.19566218448416434	0.2143014082711588	0.2148701562827244	0.17979851793127138	0.09117756538951954	0.19080092143270513	0.3296228769028784	0.9152395415439184	0.5829255211491526
hh_253	0.6957451612064703	0.2040238162997269	0.17970066006071134	0.22158484866655956	0.371881406652878	0.384971942755749	0.29456984361540445	0.232576547662437	0.8718157676750462	0.770533734852328
hh_254	0.16363926191576178	0.08361631815562584	0.09040840661439518	0.12925782838882643	0.21609324981180747	0.29379437736622954	0.3514753815865621	0.1673212573111058	0.8534441710382158	0.6744961968852263
hh_255	0.31725979351015043	0.311052703538928	0.4018151405084227	0.3290199268079218	0.28812433308241003	0.3799065224563312	0.20586415207212921	0.32125681403732315	0.3707722230342151	0.5404903299543867
hh_256	0.43414498059283746	0.3344652726225032	0.2728994495953039	0.39280950445435564	0.20604240098335133	1.0097071130172715	0.5233077903622148	0.5398899235905015	0.444258609581537	0.4723706809312098
hh_257	0.3562215225377128	0.32108666171760303	0.4436708843113836	0.8863393946662383	0.24122037188294787	0.32587537259587523	0.8803621462596746	0.49527092164087316	0.6379954468426584	0.34841525402018314
hh_258	0.4842386321997033	0.311052703538928	0.5022689256355285	0.966356145573607	0.2730480598397258	0.2887289570668118	0.3916439966250263	0.3798192540962101	0.5622822000969329	0.4455695075450419
hh_259	0.4040887896287178	0.3796180844265411	0.5173369934045944	0.8343005286915159	0.2864491916110007	0.2110591791424062	0.43962317569874754	0.4584602450324299	0.52442557672407	0.39699238078261245
hh_260	0.31892958189704596	0.5552123525533553	0.5558442777033183	0.24005025272210614	0.5142684317226737	0.27916094094568944	0.5857923026442703	0.545467298834205	0.3089768525285126	0.23116012045569836
hh_261	0.1269039174040602	0.14382006722767637	0.29466443637284345	0.6278237378885855	0.13066103476993013	0.1136905444980429	0.4295810219391315	0.0936999040942193	0.1269310313090106	0.27973724721812787
hh_262	0.3807117522121805	0.5184211725648799	0.540218133350213	0.8225498170198046	0.31660173809636916	0.1722242901802035	0.8201092237019784	0.5555065742728713	0.4598466309703629	0.47907097427775186
hh_263	0.26883593029018016	0.20904079538906445	0.35828516695334367	0.5651532756394576	0.24122037188294787	0.33769468662784996	0.5233077903622148	0.3614139157919885	0.35629763174459106	0.47907097427775186
hh_264	0.8081775792574358	0.7876657170259951	0.7885622132477798	0.8482894711578391	0.7454379547771655	0.992822378685879	0.7581826088510126	0.7741396838260495	0.9892031124194696	0.8777384283969998
hh_265	0.2872036025460309	0.18228357357926422	0.3850728429872385	0.6580398536158436	0.1943164106834858	0.19079749794473522	0.6560873789615826	0.2794264997095467	0.18371596636830476	0.5125724410104617
hh_266	0.21540270190952315	0.29432943990780286	0.421905897533844	0.5942502759694098	0.29817518191086617	0.2482055946714697	0.5880238923686294	0.46069119512991136	0.13528175705302445	0.42993548973644397
hh_267	0.4597484025252356	0.3712564526109785	0.5826319537372131	0.8158351246359694	0.41878536785234016	0.4536365290367451	0.8134144545289009	0.6592457538057568	0.5144047058312533	0.5304398899345737
hh_268	0.36512706060115563	0.5769525952738179	0.5441246694384891	0.803524855265605	0.35736351390066357	0.2583364352703053	0.8011407110449257	0.6308011400628688	0.5177449961288589	0.6097266945353205
hh_269	0.18367672255850814	0.19398985812105182	0.40962821268497546	0.5841782373936572	0.2730480598397258	0.1722242901802035	0.5824449180577316	0.3078711134524347	0.20041741785633246	0.395317307445977
hh_270	0.530992707032778	0.6700454294870815	0.6708080540154504	0.5506047754744814	0.41711022638093065	0.276909643034837	0.1528638961186001	0.3262764517566563	0.9035485255022989	0.59130088783233
hh_271	0.49091778574728545	0.5552123525533553	0.5558442777033183	0.5506047754744814	0.41711022638093065	1.0097071130172715	0.19080092143270513	0.529850648151835	0.9043835980767003	0.5829255211491526
hh_272	0.33729725415289674	0.25921058628244	0.4286028165423177	0.46107554369001286	0.2512712207114041	0.1654703964476465	0.37658076598560225	0.39320495468109856	0.4008348357126649	0.395317307445977
hh_273	0.5243135534851959	0.6421733234352061	0.33652018017580415	0.6647545459996788	0.27472320131113515	0.24989406810460893	0.5980660461282453	0.5019637719333173	0.538900168013694	0.42993548973644397
hh_274	0.3039014864149862	0.7876657170259951	0.7885622132477798	0.11303065512789158	0.47238989493743966	1.0097071130172715	0.050210768798080264	0.47184594561731835	0.9781483421488226	0.9101231795719527
hh_275	0.04007492128549266	0.08361631815562584	0.046878433059315966	0.2165488293786832	0.16751414714093604	0.1789781839127605	0.19080092143270513	0.22755690994310385	0.5010435446408312	0.3651659873865381
hh_276	0.11688518708268704	0.013378610904900117	0.008929225344631649	0.030216115727258106	0.2696977768969071	0.3602076657363733	0.19080092143270513	0.08589157875303441	0.10020870892816629	0.6622123257498994
hh_277	0.06901791999168194	0.0016723263631125147	0.010045378512710564	0.0	0.21888515226415647	0.28366353676739403	0.0	0.11879809269088515	0.9987467989840568	0.7403824147928891
hh_278	0.060112381928238985	0.09365027633430094	0.05692381157202652	0.20144077151505413	0.15076273242684246	0.16884734331392498	0.2008430751923212	0.11712488011777408	0.3551842016453893	0.3768915007429865
hh_279	0.10686645676131386	0.11539051905476364	0.12054454215252687	0.18017757896624292	0.2026921180405326	1.0097071130172715	0.15063230639424094	0.053542802339553816	0.5867776622793734	0.451153085333827
hh_280	0.5109552463900316	0.7876657170259951	0.7885622132477798	0.15779527102012578	0.6700565885637442	0.10130840598835504	1.0008679913750673	0.7997956099470857	0.995777652052852	0.997087403632279
hh_281	0.14360180127301544	0.7876657170259951	0.7885622132477798	0.1342938476767028	0.3936582457811997	0.20599375884298846	0.7581826088510126	0.24261582310110336	0.9603334605615932	0.9769027699258211
hh_282	0.5042760928424496	0.1906452053948268	0.11887031240040843	0.11582844362115619	0.22949438158308233	0.19586291824415297	0.726382455278895	0.2610211614053251	0.30730670737970983	0.381916720752893
hh_283	0.25046825803432937	0.20904079538906445	0.10547647438346101	0.19808342532313658	0.17086443008375476	0.12663550748544378	0.2292958441779	0.2744068619902135	0.546137463658506	0.49135484541307883
hh_284	0.4686539405886783	0.11037353996542608	0.040181514050842256	0.094005693373692	0.34172886016750953	1.0097071130172715	0.4585916883558001	0.29113898772132407	0.0835072574401386	0.4589700942381259
hh_285	0.1035268799875228	0.12040749814410118	0.25448292232200115	0.24956273359920603	0.19599155215489517	0.18404360421217822	0.6795190710673534	0.16062840701866157	0.6580371886282916	0.38861701409943494
hh_286	0.36067429156943415	0.09030562360807591	0.2025818000063298	0.1544379248282082	0.3015254648536849	0.37709240006776584	0.5272130723798432	0.19409265848088272	0.9263738425359369	0.7671835881790571
hh_287	0.07514047741029874	0.05351444361960047	0.1339383801694743	0.14100854006053792	0.1574632983124799	0.3140560585639005	0.08368461466346723	0.12716415555644042	0.670284919719512	0.5237395965880317
hh_288	0.3439764077004789	0.22910871174641462	0.22267255703175093	0.25515831058573535	0.2512712207114041	0.23469780720635572	0.20419045977885988	0.276637812087695	0.7704936286476782	0.6398780145947593
hh_289	0.4541824412355838	0.4794002240922546	0.4799458622739495	0.4045602161260671	0.37020626518146865	1.0097071130172715	0.4753286112884936	0.46180667017865207	0.7471115965644395	0.47572082760448087
hh_290	0.33284448512117537	0.18897287903171428	0.5826319537372131	0.9148768372975377	0.1574632983124799	0.19361162033330084	0.5606869182452301	0.47965427095850327	0.538900168013694	0.4120680408123319
hh_291	0.34898577286116544	0.317742008991378	0.4152089785253702	0.3055185034644988	0.2965000404394568	0.19079749794473522	0.3514753815865621	0.21417120935821538	0.28726496559407655	0.20268387373289498
hh_292	0.20538397158814997	0.2709168708242276	0.3839566898191597	0.40959623541394347	0.3584802748816031	0.3191214788633182	0.4251178424904133	0.38483889181554326	0.786638365086105	0.27471202720822135
hh_293	0.4308054038190464	0.2608829126455526	0.4788297091058705	0.2786597339291583	0.28812433308241003	0.2988597976656473	0.48537076504810966	0.35137464035332217	0.4342377386887204	0.4991718543173777
hh_294	0.3857211173728671	0.4164092644150164	0.46711010084104154	0.6278237378885855	0.3584802748816031	0.3343177397615715	0.6259609176827345	0.3669912910356921	0.5288792971208774	0.409834609696818
hh_295	0.49759693929486754	0.4164092644150164	0.4168832082774886	0.9534863185045896	0.3216271625105972	0.4243696561956649	0.6560873789615826	0.3379889397684337	0.3707722230342151	0.3216140806340152
hh_296	0.33729725415289674	0.4247708962305791	0.4520420330719757	0.34244931157559205	0.2311695230544917	0.162093449581368	0.2633275874743768	0.40937934288783884	0.6457894575370714	0.409834609696818
hh_297	0.3016751018991256	0.4164092644150164	0.4018151405084227	0.6860177385484901	0.23787008894012915	1.0097071130172715	0.6795190710673534	0.3915317421079875	0.42588701294470654	0.451153085333827
hh_298	0.6745945083057935	0.7525468634006321	0.6010484810105157	0.8393365479793923	0.35177970899596567	0.574080967267345	0.8611146848870773	0.7763706339235309	0.46430035136717024	0.6650041146442919
hh_299	0.24211931609985157	0.1571986781325765	0.818140272201872	0.8326218555955572	0.4254859337379776	0.41874141141853394	0.8301513774615944	0.5153494725182058	0.7159355537867877	0.5985595389577505
hh_300	0.28942998706189166	0.5351444361960052	0.570912345472384	0.6832199500552254	0.4053842360810652	0.46376736963558063	0.6795190710673534	0.5354280233955385	0.4899092436488128	0.5226228810302748
hh_301	0.5732940128341315	0.47159603439772957	0.6150003956115028	0.7906550281965876	0.37858197253851544	0.20937070570926697	0.7883090701298607	0.7284052068276806	0.612386554561016	0.4991718543173777
hh_302	0.3439764077004789	0.42811554895680415	0.3616336264575805	0.5338180445148936	0.24903769874952492	0.3089906382644828	0.5322341492596512	0.49527092164087316	0.29394554618928764	0.45003636977606987
hh_303	0.27718487222465776	0.3567629574640034	0.32145211240673827	0.44093146653850745	0.24903769874952492	0.2076822322761277	0.43962317569874754	0.3413353649146558	0.538900168013694	0.4857712676242938
hh_304	0.40074921285492676	0.4693662659135794	0.4699004837612389	0.46219465908731877	0.36183055782442186	1.0097071130172715	0.45970748321797966	0.42945789376517157	0.4576197707719592	0.4572950209014904
hh_305	0.23544016255226946	0.2458319753775398	0.38005015373088324	0.39616685064627316	0.2512712207114041	0.6872086872876747	0.394991381211565	0.38818531696176545	0.39415425511745383	0.27973724721812787
hh_306	0.5543697444493155	0.4693662659135794	0.4699004837612389	0.9585223377924661	0.4288362166807963	0.43224919888364804	0.5372552261394592	0.46515309532487414	0.5695194957417448	0.7253067547631697
hh_307	0.3562215225377128	0.4693662659135794	0.4699004837612389	0.4565990821007895	0.30822603073932237	1.0097071130172715	0.8201092237019784	0.2560015236859919	0.5745299311881531	0.43886921419849995
hh_308	0.13024349417785125	0.046825138167150414	0.09822147879094792	0.16786730959587848	0.2965000404394568	0.3050508669204912	0.7743616343526163	0.18405338304221633	0.9920662183888458	0.4120680408123319
hh_309	0.07681026579719427	0.028429548172912752	0.15737759669913226	0.25515831058573535	0.19096612774066707	1.0097071130172715	0.5272130723798432	0.0936999040942193	0.3791229487782289	0.4539448742282194
hh_310	0.3039014864149862	0.11260330844957615	0.11719608264829003	0.1242218091009501	0.19208288872160684	0.1384548215174185	0.09707415300962197	0.11712488011777408	0.9787050571984236	0.5639413566672836
hh_311	0.44249392252731506	0.11037353996542608	0.03571690137852648	0.094005693373692	0.24122037188294787	0.1587165027150895	0.09372676842308328	0.10373917953288563	0.7170489838859895	0.5538909166474706
hh_312	0.03673534451170161	0.09030562360807591	0.09710532562286889	0.09064834718177442	0.09715820534174295	0.14520871524997553	0.1372427680480862	0.0936999040942193	0.35908120699259566	0.5494240544164427
hh_313	0.28553381415913537	0.7876657170259951	0.7885622132477798	0.10743507814136227	0.6722901105256234	0.0	1.0008679913750673	0.1054123921059967	0.9941538998248494	0.9962498669639611
hh_314	0.1936954528798813	0.6700454294870815	0.6708080540154504	0.13765119386862035	0.32330230398200654	0.24989406810460893	0.7782669163702448	0.20915157163888223	0.9244253398623336	0.6449032346046659
hh_315	0.16363926191576178	0.043480485440925386	0.008929225344631649	0.06043223145451621	0.22111867422603554	0.3343177397615715	0.06025292255769633	0.09035347894799718	0.2421710465764017	0.577900301139246
hh_316	0.16363926191576178	0.05351444361960047	0.09375686611863203	0.03189478882321689	0.23284466452590105	0.19586291824415297	0.031800153572117504	0.22755690994310385	0.7615861878540634	0.7135812414067212
hh_317	0.5142948231638227	0.04180815907781287	0.010045378512710564	0.053717539070681074	0.36183055782442186	0.47277256127899	0.02677907669230948	0.15282008167747668	0.713708693588384	0.6231272812284044
hh_318	0.18534651094540366	0.100339581786751	0.19086219174150082	0.17122465578779603	0.16416386419811732	0.26677880243600155	0.2711381515096337	0.08589157875303441	0.6279745759498417	0.5215061654725177
hh_319	0.1391490322412941	0.100339581786751	0.11049916363981631	0.12254313600499131	0.1943164106834858	1.0097071130172715	0.18075876767308907	0.2794264997095467	0.6825326508107323	0.5510991277530781
hh_320	0.050093651606865824	0.06522072816138808	0.15402913719489542	0.17682023277432538	0.18426556185502962	1.0097071130172715	0.20753784436539854	0.06525529035133121	0.604592543866603	0.4723706809312098
hh_321	0.2538078348081204	0.09030562360807591	0.10045378512710575	0.14100854006053792	0.20101697656912323	1.0097071130172715	0.08591620438782639	0.10708560467910774	0.3223380137189347	0.5304398899345737
hh_322	0.464201171556957	0.5005830246916798	0.5011527724674496	0.3032802726698872	0.14406216654120502	0.09793145912207654	0.5489710721923448	0.13051058070266255	0.5199718563272626	0.5639413566672836
hh_323	0.16475245417369222	0.17949636297407676	0.5457988991906078	0.28201708012107585	0.2501544597304646	0.25664796183716604	0.16402184474039566	0.24094261052799226	0.6162835599082223	0.20100880039625948
hh_324	0.15362053159438863	0.1304414563227763	0.44534511406350197	0.22158484866655956	0.16751414714093604	0.10468535285463354	0.13222169116827814	0.11712488011777408	0.44871232997834437	0.12060528023775573
hh_325	0.3590045031825386	0.6834240403919816	0.6842018920323979	0.22158484866655956	0.40203395313824647	0.34276010692726777	0.16736922932693435	0.16397483216488368	0.1803756760706992	0.40201760079251897
hh_326	0.30724106318877725	0.6131863331412559	0.4118605190211333	0.787857239703323	0.2696977768969071	0.38159499588947043	0.7816143009567834	0.35137464035332217	0.4609600610695647	0.35176540069345413
hh_327	0.581086358639644	0.4264432225936916	0.5558442777033183	0.8636773078707948	0.3434040016389189	0.3799065224563312	0.8611146848870773	0.4896935463971697	0.7198325591339942	0.6968305080403663
hh_328	0.40854155866043934	0.5005830246916798	0.373911311306449	0.5707488526259868	0.2758399622920747	0.3343177397615715	0.5657079951250382	0.47965427095850327	0.422546722647101	0.35846569403999606
hh_329	0.28553381415913537	0.2240917326570771	0.2678767603389486	0.39616685064627316	0.2311695230544917	0.19923986511043149	0.394991381211565	0.23926939795488122	0.4275571580935093	0.4522698008915839
hh_330	0.618934895409276	0.5005830246916798	0.5011527724674496	0.5841782373936572	0.4455876313948899	0.5583218818913788	0.06248451228205559	0.5789315502964261	0.7014609624971636	0.6549536746244788
hh_331	0.44416371091421064	0.39299669533144116	0.6562980628304239	0.8678739906106916	0.35177970899596567	0.317433005430179	0.8652989156202506	0.6374939903553131	0.10020870892816629	0.4399859297562569
hh_332	0.16697883868955285	0.23245336447263965	0.25950561157835644	0.25851565677765287	0.19599155215489517	1.0097071130172715	0.2577486131634789	0.21863310955317827	0.05344464476168862	0.40536774746578996
hh_333	0.24545889287364261	0.311052703538928	0.6278361570444106	0.7688322779491233	0.38193225548133414	0.42324400724023864	0.7665510703173593	0.7719087337285682	0.24940834222121383	0.5494240544164427
hh_334	0.46754074833074805	0.5975779537522057	0.44534511406350197	0.6311810840805031	0.36853112371005925	1.0097071130172715	0.6259609176827345	0.5555065742728713	0.5288792971208774	0.5092222943371907
hh_335	0.24211931609985157	0.2631126811297026	0.5022689256355285	0.6479678150400909	0.306550889267913	1.0097071130172715	0.6460452252019666	0.6458600532208684	0.5511478991049144	0.47013724981569577
hh_336	0.35065556124806097	0.33613759898561574	0.5301727548375024	0.6580398536158436	0.29817518191086617	0.21612459944182397	0.570729072004846	0.5744696501014632	0.20542785330274077	0.43216892085195796
hh_337	0.16029968514197074	0.11706284541787615	0.43976434822310717	0.39952419683819074	0.2562966451256322	0.12832398091858302	0.394991381211565	0.3379889397684337	0.5060539800872395	0.3037466317099033
hh_338	0.4608615947831659	0.29600176627091535	0.5424504396863709	0.600964968353245	0.37020626518146865	0.5082305033749143	0.5991818409904249	0.5421208736879829	0.444258609581537	0.6264774279016755
hh_339	0.5577093212231066	0.5485230471009053	0.5491473586948445	0.48345785163613003	0.5405123147747537	0.4069220973865592	0.5054550725673417	0.5270619605299832	0.9043835980767003	0.8163190727203651
hh_340	0.39240027092044916	0.5552123525533553	0.5558442777033183	0.32398390752004547	0.3886328213669716	0.4693956144127115	0.394991381211565	0.4417281193013193	0.9941538998248494	0.6197771345551335
hh_341	0.05343322838065688	0.006689305452450059	0.04185574380296068	0.06546825074239256	0.2200019132450961	0.4536365290367451	0.06248451228205559	0.12716415555644042	0.09519827348175798	0.5427237610699007
hh_342	0.05677280515444793	0.08027166542940072	0.05022689256355281	0.07386161622218648	0.21609324981180747	1.0097071130172715	0.050210768798080264	0.09704632924044139	0.7827413597388985	0.43384399418859343
hh_343	0.10018730321373175	0.100339581786751	0.10547647438346101	0.09736303956560956	0.2780734842539539	1.0097071130172715	0.12050584511539277	0.0936999040942193	0.9759214819504191	0.395317307445977
hh_344	0.1380358399833638	0.10535656087608854	0.15737759669913226	0.11918578981307375	0.2144181083403981	0.24651712123833044	0.21423261353847595	0.25432831111288084	0.9775916270992219	0.5393736143966296
hh_345	0.3473159844742699	0.08027166542940072	0.08036302810168451	0.07554028931814527	0.18761584479784835	1.0097071130172715	0.12217953740866211	0.16397483216488368	0.8751560579726517	0.6532786012878434
hh_346	0.016697883868955272	0.023412569083575207	0.0033484595042368548	0.05707488526259864	0.1574632983124799	0.18122948182361287	0.023431692105770792	0.08366062865555295	0.7827413597388985	0.5304398899345737
hh_347	0.42857901930318565	0.1527391411642765	0.06696919008473709	0.1846540405554663	0.1976666936263045	0.23976322750577345	0.2644433823365563	0.12549094298332938	0.5344464476168865	0.3841501518684071
hh_348	0.06345195870203003	0.05518676998271299	0.07534033884532923	0.06378957764643378	0.14406216654120502	0.11481619345346904	0.05355815338461896	0.043503526900887476	0.8417531549965963	0.6733794813274693
hh_349	0.19035587610609025	0.023412569083575207	0.013393838016947419	0.03357346191917567	0.2780734842539539	0.5301806580057244	0.08368461466346723	0.15058913157999523	0.5723030709897494	0.7403824147928891
hh_350	0.1319132825647468	0.0858460866397759	0.12556723140888215	0.11079242433327983	0.18426556185502962	0.2414517009389127	0.1528638961186001	0.143896281287551	0.7549056072588523	0.5041970743272842
hh_351	0.15028095482059756	0.1304414563227763	0.14398375868218485	0.24005025272210614	0.1574632983124799	0.26340185556972306	0.5645922002628586	0.24986641091791809	0.5260957218728728	0.3841501518684071
hh_352	0.24545889287364261	0.10368423451297604	0.14398375868218485	0.17793934817163118	0.22446895716885426	1.0097071130172715	0.2577486131634789	0.03179103888911008	0.6602640488266953	0.39364223410934146
hh_353	0.13358307095164232	0.16388798358502657	0.1841652727330271	0.2165488293786832	0.13066103476993013	0.2656531534805754	0.20586415207212921	0.14054985614132887	0.5594986248489281	0.4857712676242938
hh_354	0.49759693929486754	0.6555519343401063	0.6562980628304239	0.6278237378885855	0.4422373484520712	0.3967912567877237	0.8050459930625542	0.5621994245653155	0.5288792971208774	0.8509372550108318
hh_355	0.322269158670837	0.3378099253487282	0.44534511406350197	0.2450862720099825	0.3026422258346245	0.155339555848811	0.29791722820194316	0.17736053274977212	0.21823229944356207	0.3740997118485941
hh_356	0.4274658270452554	0.4348048544092542	0.5826319537372131	0.45212262051156604	0.29817518191086617	0.2076822322761277	0.45970748321797966	0.6213196021485728	0.6513566080330806	0.451153085333827
hh_357	0.9295155353718442	0.6611263555504814	0.6618788286708187	0.5315798137202818	0.6784322959207909	0.9719978730104949	1.0008679913750673	0.895168726614416	0.2482949121220119	0.997087403632279
hh_358	0.3205993702839415	0.2040238162997269	0.40851205951689645	0.5287820252270172	0.2026921180405326	1.0097071130172715	0.36151753534617814	0.2844461374288799	0.5260957218728728	0.20435894706953045
hh_359	0.5326624954196736	0.39634134805766624	0.5424504396863709	0.6580398536158436	0.32330230398200654	0.3061765158759174	0.6560873789615826	0.40659065526598703	0.6062626890154057	0.3283143739805572
hh_360	0.3996360205969966	0.39299669533144116	0.5491473586948445	0.4968872364038003	0.33167801133905334	0.3005482710987865	0.4954129188077257	0.431688843862653	0.6146134147594197	0.45003636977606987
hh_361	0.4842386321997033	0.4749406871239546	0.7567518479575295	0.7766660857302644	0.5058927243656268	1.0097071130172715	0.7816143009567834	0.2677140116977693	0.5233121466248681	0.7253067547631697
hh_362	0.4597484025252356	0.3160696826282655	0.6596465223346608	0.8636773078707948	0.3149265966249598	0.26677880243600155	0.8611146848870773	0.6347053027334614	0.3674319327366095	0.6901302146938243
hh_363	0.3205993702839415	0.21405777447840202	0.5491473586948445	0.5506047754744814	0.3216271625105972	1.0097071130172715	0.5489710721923448	0.550486936553538	0.27891423985006275	0.6599788946343854
hh_364	0.3807117522121805	0.3712564526109785	0.5636573498798709	0.5248651213364467	0.41208480196670266	0.36808720842435644	0.5233077903622148	0.45511381988620775	0.40751541630787597	0.5304398899345737
hh_365	0.23043079739158287	0.2441596490144273	0.6445784545655949	0.6949706617269368	0.35177970899596567	0.18910902451159597	0.6895612248269696	0.6469755282696091	0.31732757827252644	0.5025220009906488
hh_366	0.38405132898597155	0.210713121752177	0.5290566016694234	0.6479678150400909	0.3149265966249598	0.25327101497088755	0.6460452252019666	0.6458600532208684	0.6446760274378694	0.30988856727756675
hh_367	0.2627133728715632	0.17057728903747663	0.39679245125206747	0.37938011968668534	0.2501544597304646	0.10806229972091203	0.3782544582788716	0.3413353649146558	0.3290185943141458	0.39978416967700503
hh_368	0.25714741158191146	0.09365027633430094	0.28629328761225126	0.24340759891402375	0.21888515226415647	0.23469780720635572	0.24268538252405475	0.23592297280865912	0.2421710465764017	0.43216892085195796
hh_369	0.32894831221841914	0.3578778417060784	0.43976434822310717	0.5114357365687764	0.2892410940633496	0.2988597976656473	0.50991825201606	0.43336205643576403	0.5088375553352441	0.4857712676242938
hh_370	0.5243135534851959	0.5184211725648799	0.5139885339003575	0.6580398536158436	0.38193225548133414	1.0097071130172715	0.6560873789615826	0.6592457538057568	0.7114818333899803	0.5538909166474706
hh_371	0.19703502965367237	0.5552123525533553	0.5558442777033183	0.6110370069289977	0.2696977768969071	0.3703385063352088	1.0008679913750673	0.30117826315999047	0.364091642439004	0.43216892085195796
hh_372	0.16475245417369222	0.100339581786751	0.29801289587708024	0.23333556033827102	0.10553391269878974	0.7237922783390253	0.5154972263269577	0.2944854128675462	0.9787050571984236	0.21105924041607246
hh_373	0.04341449805928371	0.026757221809800235	0.016742297521184273	0.03357346191917567	0.11893504447006462	1.0097071130172715	0.016736922932693424	0.09035347894799718	0.05344464476168862	0.5360234677233586
hh_374	0.072357496765473	0.056859096345825505	0.05022689256355281	0.0705042700302689	0.09715820534174295	0.40298232604256773	0.05355815338461896	0.19576587105399376	0.05010435446408309	0.5215061654725177
hh_375	0.035622152253771286	0.013378610904900117	0.0	0.016786730959587836	0.14406216654120502	1.0097071130172715	0.050210768798080264	0.050196377193331705	0.04008348357126647	0.5695249344560686
hh_376	0.09016857289235858	0.0624335175562007	0.06027227107626339	0.10072038575752713	0.12898589329852078	1.0097071130172715	0.06025292255769633	0.16062840701866157	0.14363248279703827	0.7068809480601792
hh_377	0.15362053159438863	0.10368423451297604	0.10547647438346101	0.11079242433327983	0.1323361762413395	0.19586291824415297	0.10042153759616065	0.08366062865555295	0.9297141328335424	0.5427237610699007
hh_378	0.1703184154633439	0.7876657170259951	0.7885622132477798	0.11414977052519738	0.6030509297073698	0.03376946866278498	1.0008679913750673	0.0	0.9941538998248494	0.9916434152882135
hh_379	0.050093651606865824	0.05351444361960047	0.043529973555079114	0.09064834718177442	0.19096612774066707	1.0097071130172715	0.0753161531971204	0.1673212573111058	0.7448847363660357	0.5762252278026107
hh_380	0.18701629933229919	0.15050937268012646	0.2126271785190404	0.4308594279627548	0.21609324981180747	0.384971942755749	0.16736922932693435	0.050196377193331705	0.19373683726112137	0.3841501518684071
hh_381	0.2538078348081204	0.2185173114467021	0.1222187719046453	0.2064767908029305	0.21274296686898875	0.21274765257554545	0.341433227826946	0.24261582310110336	0.6546968983306861	0.40201760079251897
hh_382	0.08571580386063722	0.05016979089337544	0.021764986777539557	0.05707488526259864	0.15411301536966118	0.22625544004065945	0.09707415300962197	0.1054123921059967	0.8768262031214545	0.3673994185020521
hh_383	0.24211931609985157	0.05016979089337544	0.09040840661439518	0.11918578981307375	0.14406216654120502	0.344448580360407	0.05690553797115764	0.20078550877332696	0.5377867379144922	0.5795753744758816
hh_384	0.08348941934477648	0.0624335175562007	0.14398375868218485	0.12254313600499131	0.2026921180405326	0.28366353676739403	0.05690553797115764	0.24261582310110336	0.7682667684492744	0.6013513278521428
hh_385	0.04675407483307477	0.028429548172912752	0.06696919008473709	0.08505277019524522	0.1407118835983863	0.24989406810460893	0.02677907669230948	0.16062840701866157	0.4342377386887204	0.6181020612184979
hh_386	0.11243241805096565	0.046825138167150414	0.16909720496396127	0.15779527102012578	0.2144181083403981	0.3191214788633182	0.0903793838365446	0.056889227485775934	0.6162835599082223	0.40536774746578996
hh_387	0.18033714578471707	0.2185173114467021	0.22936947604022465	0.2568369836816941	0.18091527891221093	0.310679111697622	0.14393753722116354	0.276637812087695	0.5494777539561115	0.42993548973644397
hh_388	0.41076794317629994	0.4849746453026296	0.48552662811434427	0.4465270435250368	0.27137291836831645	0.04390030926162047	0.4195388681795154	0.5198113727131686	0.3933191825430525	0.3768915007429865
hh_389	0.6612362012106293	0.6889984616023566	0.633974999468845	0.6832199500552254	0.3936582457811997	0.6872086872876747	0.47086543183977536	0.7328671070226432	0.4776615125575924	0.5628246411095266
hh_390	0.35510833027978245	0.25586593355621495	0.5011527724674496	0.5808208912017396	0.306550889267913	1.0097071130172715	0.367096509657076	0.5772583377233149	0.42588701294470654	0.4120680408123319
hh_391	0.25547762319501593	0.2792785026397902	0.5725865752245025	0.7033640272067309	0.2596469280684509	1.0097071130172715	0.563476405400679	0.44953644464250425	0.531106157319281	0.46008680979588285
hh_392	0.38293813672804133	0.3378099253487282	0.6484849906538712	0.701685354110772	0.3584802748816031	1.0097071130172715	0.6226135330961958	0.47184594561731835	0.6469028876362731	0.5795753744758816
hh_393	0.4157773083369865	0.5351444361960052	0.7176864870747663	0.7688322779491233	0.5092430073084456	0.5419999720376992	0.7665510703173593	0.7663313584848644	0.41419599690308706	0.756016432601487
hh_394	0.4308054038190464	0.3344652726225032	0.7801910644871877	0.8326218555955572	0.5639642953744847	0.384971942755749	0.8301513774615944	0.6112803267099065	0.3908139648198483	0.8844387217435418
hh_395	0.26883593029018016	0.22743638538330213	0.6719242071835293	0.7604389124693296	0.2758399622920747	0.19586291824415297	0.7581826088510126	0.545467298834205	0.364091642439004	0.4154181874856029
hh_396	0.3773721754383894	0.4130646116887914	0.48217816861010737	0.6580398536158436	0.26355559150173946	0.3089906382644828	0.6560873789615826	0.5923172508813146	0.5377867379144922	0.42881877417868697
hh_397	0.6957451612064703	0.5786249216369306	0.58598041324145	0.84269389417131	0.3551299919387844	0.25327101497088755	0.8368461466346717	0.6837862048780524	0.5327763024680838	0.5276481010401811
hh_398	0.4597484025252356	0.726904525832907	0.8103272000253194	1.0038465113833532	0.4790904608230771	0.27015574930228003	1.0008679913750673	0.9738097175506357	0.48434209315280347	0.5460739077431718
hh_399	0.49982332381072825	0.5451783943746803	0.6350911526369238	0.6580398536158436	0.41711022638093065	0.4153644645522554	0.6560873789615826	0.665938604098201	0.5995821084201945	0.6979472235981232
hh_400	0.42078667349767324	0.4749406871239546	0.4710166369293179	0.6815412769592666	0.2965000404394568	0.37709240006776584	0.6795190710673534	0.4896935463971697	0.39415425511745383	0.46567038758466783
hh_401	0.19536524126677682	0.23245336447263965	0.4955720066270548	0.46107554369001286	0.27137291836831645	0.344448580360407	0.45970748321797966	0.48076974600724404	0.458733200871161	0.47907097427775186
hh_402	0.43748455736662856	0.369584126247866	0.5056173851397653	0.46107554369001286	0.27974862572536324	0.38159499588947043	0.45970748321797966	0.4149567181315423	0.38914381967104555	0.5058721476639197
hh_403	0.5198607844534746	0.3160696826282655	0.5692381157202657	0.48681519782804755	0.390307962838381	0.3872232406666014	0.48537076504810966	0.5120030473719838	0.6446760274378694	0.2998381272577538
hh_404	0.5677280515444797	0.48051510833432964	0.4810620154420285	0.39616685064627316	0.4372119240378431	0.513295923674332	0.7743616343526163	0.5655458497115377	0.21043828874914908	0.3841501518684071
hh_405	0.09016857289235858	0.100339581786751	0.24890215648160635	0.23165688724231223	0.12061018594147398	0.8729407649329922	0.3230226126009833	0.11266297992281131	0.8601247516334268	0.1641571869902786
hh_406	0.13024349417785125	0.08361631815562584	0.1222187719046453	0.08617188559255104	0.11725990299865525	0.8940466828472329	0.12050584511539277	0.1204713052639962	0.4542794804743536	0.4399859297562569
hh_407	0.07013111224961216	0.035676295746400355	0.05692381157202652	0.094005693373692	0.19208288872160684	0.4204298848516732	0.6136871741987593	0.13720343099510676	0.16367422458267153	0.4690205342579388
hh_408	0.08014984257098531	0.03456141150432549	0.06920149642089514	0.094005693373692	0.1608135812552986	0.4102990442528377	0.07029507631731237	0.13385700584888466	0.2505217723204156	0.5728750811293396
hh_409	0.030056190964119493	0.013378610904900117	0.013393838016947419	0.04364550049492837	0.09380792239892424	0.3799065224563312	0.01338953834615474	0.11712488011777408	0.09352812833295521	0.5862756678224236
hh_410	0.09684772643994069	0.09699492906052597	0.09040840661439518	0.12590048219690889	0.12563561035570206	0.21612459944182397	0.043515999625002896	0.1873998081884385	0.9274872726351386	0.5443988344065361
hh_411	0.11688518708268704	0.056859096345825505	0.09375686611863203	0.07721896241410404	0.19599155215489517	1.0097071130172715	0.07029507631731237	0.14222306871443996	0.5544881894025199	0.5376985410599942
hh_412	0.2137329135226276	0.12207982450721369	0.1339383801694743	0.32398390752004547	0.2311695230544917	0.2206271952635287	0.1372427680480862	0.09035347894799718	0.4776615125575924	0.3350146673270991
hh_413	0.04341449805928371	0.026757221809800235	0.0066969190084737095	0.03357346191917567	0.1407118835983863	0.1384548215174185	0.02677907669230948	0.08589157875303441	0.8475986630174062	0.6845466369050394
hh_414	0.10018730321373175	0.05351444361960047	0.1339383801694743	0.11918578981307375	0.1775649959693922	0.2735326961685585	0.05690553797115764	0.232576547662437	0.8673620472782388	0.5125724410104617
hh_415	0.15250733933645833	0.14214774086456386	0.14398375868218485	0.2450862720099825	0.1976666936263045	0.2043052854098492	0.6114555844744002	0.27775328713643566	0.8217114132109632	0.44221936087177094
hh_416	0.16697883868955285	0.08027166542940072	0.17970066006071134	0.17793934817163118	0.2026921180405326	1.0097071130172715	0.19414830601924382	0.3379889397684337	0.7482250266636412	0.5259730277035456
hh_417	0.27384529545086667	0.3478438835274033	0.19755911074997454	0.23501423343422984	0.20939268392617003	0.21950154630810245	0.3280436894807913	0.28611935000199096	0.4409183192839315	0.4556199475648549
hh_418	0.12857370579095573	0.12876912995966375	0.1339383801694743	0.21319148318676565	0.1775649959693922	0.25664796183716604	0.17406399850001172	0.3078711134524347	0.5010435446408312	0.5276481010401811
hh_419	0.09350814966614963	0.10702888723920105	0.11887031240040843	0.15779527102012578	0.1273107518271114	0.29717132423250797	0.10042153759616065	0.19409265848088272	0.3156574331237237	0.5896258144956946
hh_420	0.3573347147956431	0.4693662659135794	0.4699004837612389	0.5170313135553057	0.3886328213669716	0.2043052854098492	0.4496653294583636	0.5242732729081315	0.5144047058312533	0.35511554736672507
hh_421	0.9392559676287349	0.6588965870663314	0.6596465223346608	1.0038465113833532	0.5427458367366329	1.0097071130172715	0.23766430564424673	0.5621994245653155	0.6602640488266953	0.8542874016841028
hh_422	0.06901791999168194	0.17949636297407676	0.5792834942329763	0.6983280079188545	0.2596469280684509	0.19586291824415297	0.4887181496346483	0.38818531696176545	0.4409183192839315	0.3082134939409312
hh_423	0.3205993702839415	0.52288070953318	0.535753520677897	0.7218294312622774	0.2780734842539539	1.0097071130172715	0.47867599587503223	0.5571797868459822	0.6680580595211083	0.34506510734691215
hh_424	0.464201171556957	0.4247708962305791	0.5737027283925815	0.7923337012925464	0.3450791431103282	0.3967912567877237	0.7883090701298607	0.6112803267099065	0.5327763024680838	0.5728750811293396
hh_425	0.17699756901092603	0.2976740926340279	0.45539049257621256	0.7319014698380302	0.2864491916110007	1.0097071130172715	0.7397719936250498	0.44507454444754146	0.5678493505929421	0.2864375405646698
hh_426	0.3155900051232549	0.35453318897985336	0.6429042248134765	0.7067213733986484	0.27974862572536324	0.3343177397615715	0.7046244554663935	0.3296228769028784	0.38747367452224274	0.4991718543173777
hh_427	0.6044633960561814	0.4849746453026296	0.629510386796529	0.7520455469895355	0.4098512800048235	0.3872232406666014	0.49876030339426436	0.6391672029284241	0.5522613292041162	0.6633290413076564
hh_428	0.2805244489984488	0.2675722180980026	0.5156627636524759	0.6479678150400909	0.27974862572536324	0.2752211696016978	0.6460452252019666	0.6157422269048693	0.5912313826761808	0.38694194076279953
hh_429	0.8348941934477642	0.7536617476427072	0.7333126314278715	0.872910009898568	0.5930000808789136	1.0097071130172715	0.8703199925000585	0.8734169631639721	0.42588701294470654	0.7280985436575622
hh_430	0.19536524126677682	0.1806112472161517	0.5982580980903184	0.5248651213364467	0.41543508490952136	1.0097071130172715	0.5233077903622148	0.5036369845064285	0.10688928952337735	0.6465783079413013
hh_431	0.6679153547582114	0.5619016580058054	0.7768426049829508	0.8482894711578391	0.5885330369551552	0.5875887547324591	0.6778453787740841	0.7395599573150876	0.7704936286476782	0.6901302146938243
hh_432	0.6044633960561814	0.4693662659135794	0.6596465223346608	0.7498073161949239	0.3769068310671061	1.0097071130172715	0.7475825576603068	0.7060957058528664	0.7170489838859895	0.561149567772891
hh_433	0.37069302189080733	0.2608829126455526	0.6629949818388976	0.8636773078707948	0.27137291836831645	0.2043052854098492	0.5110340468782395	0.6174154394779803	0.7393175858700265	0.5142475143470973
hh_434	0.12523412901716469	0.1906452053948268	0.3995828341722649	0.4767431592522948	0.20101697656912323	0.3005482710987865	0.4753286112884936	0.4183031432777645	0.32066786857013196	0.3651659873865381
hh_435	0.5009365160686585	0.4314602016830292	0.540218133350213	0.5897738143801863	0.3350282942818721	0.47614950814526846	0.5880238923686294	0.5253887479568722	0.5745299311881531	0.5762252278026107
hh_436	0.8014984257098537	0.7146407991700817	0.847997369447984	0.8326218555955572	0.5561469685079078	0.7485565553584009	0.8301513774615944	0.8299134362630848	0.7615861878540634	0.804035201585038
hh_437	0.27607167996672743	0.29432943990780286	0.2634121476666328	0.3290199268079218	0.16751414714093604	0.162093449581368	0.41674938102406645	0.3569520155970257	0.49770325434322565	0.2546111471685954
hh_438	0.49982332381072825	0.6053821434467308	0.2511344628177643	0.624466391696668	0.34172886016750953	0.2870404836336725	0.7330772244519724	0.49080902144591043	0.6602640488266953	0.5561243477629847
hh_439	0.12523412901716469	0.13936053025937636	0.21764986777539566	0.11079242433327983	0.1407118835983863	0.8965793929969417	0.321348920307714	0.21417120935821538	0.9286007027343405	0.3299894473171927
hh_440	0.1936954528798813	0.14382006722767637	0.140635299177948	0.1645099634039609	0.20436725951194196	0.7237922783390253	0.1372427680480862	0.10708560467910774	0.9394566462015583	0.5427237610699007
hh_441	0.2020443948143589	0.18730055266860177	0.29131597686860655	0.2641112337641822	0.18426556185502962	1.0097071130172715	0.2889908693045066	0.1673212573111058	0.7682667684492744	0.5360234677233586
hh_442	0.08014984257098531	0.0033446527262250294	0.016742297521184273	0.03357346191917567	0.16751414714093604	0.39172583648830595	0.40503353497118105	0.17959148284725357	0.5511478991049144	0.6666791879809274
hh_443	0.24044952771295602	0.17057728903747663	0.16072605620336913	0.1924878483366075	0.35736351390066357	0.44575698634876204	0.160674460153857	0.24428903567421442	0.9892031124194696	0.5639413566672836
hh_444	0.6011238192823902	0.5552123525533553	0.5558442777033183	0.5897738143801863	0.49416673406576134	0.38328346932260976	1.0008679913750673	0.28109971228265773	0.6725117799179157	0.6817548480106468
hh_445	0.010018730321373164	0.0016723263631125147	0.010045378512710564	0.013429384767670268	0.13066103476993013	0.1587165027150895	0.0	0.1054123921059967	0.4542794804743536	0.6599788946343854
hh_446	0.13358307095164232	0.05351444361960047	0.08036302810168451	0.07274250082488078	0.1943164106834858	0.22287849317438094	0.050210768798080264	0.20915157163888223	0.9597767455119921	0.770533734852328
hh_447	0.2387797393260605	0.10925865572335113	0.22936947604022465	0.25068184899651197	0.20101697656912323	0.3967912567877237	0.2510538439904016	0.376472828949988	0.7615861878540634	0.4137431141489674
hh_448	0.24211931609985157	0.3378099253487282	0.26452830083471174	0.389452158262438	0.2479209377685853	0.2780352919902631	0.5841186103510009	0.5253887479568722	0.52442557672407	0.5125724410104617
hh_449	0.14694137804680651	0.12542447723343872	0.5273823719173049	0.2148701562827244	0.36518084076724056	0.4254953051510911	0.160674460153857	0.4166299307046533	0.9528178073919805	0.6013513278521428
hh_450	0.3239389470577325	0.2608829126455526	0.40962821268497546	0.25515831058573535	0.3048757477965036	0.3602076657363733	0.5824449180577316	0.3669912910356921	0.6513566080330806	0.5427237610699007
hh_451	0.16363926191576178	0.2224194062939646	0.24890215648160635	0.3323772729998394	0.18426556185502962	1.0097071130172715	0.16402184474039566	0.38651210438865435	0.33402902976055415	0.26968680719831484
hh_452	0.2321005857784784	0.2040238162997269	0.28461905786013286	0.18969005984334267	0.2562966451256322	0.20261681197670997	0.24435907481732408	0.46180667017865207	0.4008348357126649	0.381916720752893
hh_453	0.24044952771295602	0.043480485440925386	0.06920149642089514	0.08393365479793928	0.1239604688842927	0.533557604872003	0.043515999625002896	0.2744068619902135	0.6134999846602178	0.7303319747730762
hh_454	0.2170724902964187	0.5719356161844805	0.5725865752245025	0.3223052344240867	0.42716107520938695	1.0097071130172715	0.4569179960625308	0.8299134362630848	0.7649264781516689	0.6119601256508344
hh_455	0.7864703302277939	0.4292304331988791	0.42971896971039664	0.7766660857302644	0.42716107520938695	0.3967912567877237	0.6560873789615826	0.8444146118967139	0.6580371886282916	0.46008680979588285
hh_456	0.761423504424361	0.6588965870663314	0.6663434413431345	1.0038465113833532	0.5142684317226737	0.7074703684853457	1.0008679913750673	0.7986801348983451	0.6931102367531498	0.747082708139431
hh_457	0.28553381415913537	0.302133629602328	0.7188026402428452	0.872910009898568	0.4053842360810652	1.0097071130172715	0.8703199925000585	0.6826707298293117	0.6212939953546307	0.4522698008915839
hh_458	0.618934895409276	0.5485230471009053	0.6496011438219503	0.6916133155350193	0.41543508490952136	0.5977195953312946	0.6895612248269696	0.6715159793419047	0.8450934452942018	0.5276481010401811
hh_459	0.5866523199292957	0.43034531744095417	0.5636573498798709	0.7319014698380302	0.42716107520938695	0.493034242476661	0.7297298398654337	0.5588529994190934	0.6313148662474474	0.5494240544164427
hh_460	0.40074921285492676	0.4649067289452794	0.58598041324145	0.8225498170198046	0.3249774454534159	1.0097071130172715	0.8201092237019784	0.6347053027334614	0.6179537050570252	0.38303343631065007
hh_461	0.5009365160686585	0.27426152355045263	0.7266157124193978	0.8519265961990834	0.44726277286629923	0.3005482710987865	0.7514878396779352	0.5878553506863518	0.32734844916534306	0.6264774279016755
hh_462	0.43748455736662856	0.33112061989627817	0.8159079658657141	1.0038465113833532	0.5058927243656268	0.2870404836336725	0.4753286112884936	0.7613117207655313	0.3306887394629486	0.5829255211491526
hh_463	0.2988921212542996	0.302133629602328	0.761774537213885	0.8636773078707948	0.44893791433770863	1.0097071130172715	0.8611146848870773	0.6146267518561287	0.24384119172520446	0.5304398899345737
hh_464	0.7096600644305996	0.38630738987899116	0.6529496033261871	0.7766660857302644	0.5014256804418685	0.6675098305677168	0.5623606105384995	0.6860171549755337	0.611273124461814	0.8609876950306448
hh_465	0.849922288929824	0.8645927297291708	0.8521829438282801	1.0038465113833532	0.7158437887822666	1.0097071130172715	1.0008679913750673	1.0005811187204126	0.80166967142533	0.9413912151891487
hh_466	0.6295102218596142	0.5786249216369306	0.6010484810105157	0.7990483936763816	0.41711022638093065	0.4536365290367451	0.7966775315962076	0.692710005267978	0.6162835599082223	0.6097266945353205
hh_467	0.7124430450754256	0.47159603439772957	0.6116519361072659	0.7195912004676658	0.43888706550925244	1.0097071130172715	0.7174560963814586	0.6994028555604223	0.5127345606824506	0.7035308013869083
hh_468	0.28942998706189166	0.317742008991378	0.4710166369293179	0.6311810840805031	0.28477405013959134	1.0097071130172715	0.5009918931186235	0.22421048479688171	0.538900168013694	0.418768334158874
hh_469	0.249355065776399	0.3980136744207788	0.4899912407866601	0.5841782373936572	0.3216271625105972	0.22287849317438094	0.5824449180577316	0.5371012359686496	0.44258846443273425	0.4556199475648549
hh_470	0.35399513802185206	0.28596780809224026	0.6395557653092396	0.6580398536158436	0.36015541635301246	0.3191214788633182	0.6560873789615826	0.597894626125018	0.47988837275599616	0.391967160772706
hh_471	0.28942998706189166	0.24081499628820227	0.4018151405084227	0.5506047754744814	0.19096612774066707	0.864498397767296	0.5489710721923448	0.5532756241753899	0.5411270282120978	0.6516035279512079
hh_472	0.2638265651294936	0.3567629574640034	0.16909720496396127	0.3223052344240867	0.13401131771274885	0.14520871524997553	0.5422763030192674	0.28890803762384265	0.4787749426567942	0.3299894473171927
hh_473	0.15362053159438863	0.7876657170259951	0.7885622132477798	0.28985088790221686	0.2395452304115385	0.324186899162736	0.16736922932693435	0.29783183801376834	0.9987467989840568	0.13065572025756872
hh_474	0.3239389470577325	0.33223550413835323	0.281270598355896	0.23837157962614738	0.432186499623615	0.5155472215851844	0.4195388681795154	0.18070695789599425	0.6970072421003563	0.3740997118485941
hh_475	0.3105806399625683	0.5552123525533553	0.5558442777033183	0.18801138674738388	0.30822603073932237	1.0097071130172715	0.394991381211565	0.13051058070266255	0.39415425511745383	0.3316645206538282
hh_476	0.10686645676131386	0.05016979089337544	0.11887031240040843	0.10072038575752713	0.22279381569744489	1.0097071130172715	0.09372676842308328	0.1706676824573279	0.15365335368985492	0.5360234677233586
hh_477	0.05343322838065688	0.07246747573487579	0.09710532562286889	0.11750711671711497	0.22781924011167298	1.0097071130172715	0.09372676842308328	0.18405338304221633	0.15253992359065308	0.42546862750541603
hh_478	0.36624025285908596	0.2692445444611151	0.32480057191097517	0.29544646488874615	0.3852825384241529	0.9050217601626379	0.18745353684616647	0.2844461374288799	0.5578284797001255	0.6382029412581239
hh_479	0.33061810060531466	0.3667969156426785	0.22434678678386938	0.312233195848334	0.2311695230544917	1.0097071130172715	0.2711381515096337	0.2677140116977693	0.44982576007754627	0.4824211209510228
hh_480	0.14360180127301544	0.1672326363112516	0.1841652727330271	0.2601943298736117	0.1407118835983863	0.29154307945537716	0.5489710721923448	0.2610211614053251	0.35908120699259566	0.27694545832373535
hh_481	0.27718487222465776	0.2692445444611151	0.11887031240040843	0.2193466178719479	0.1608135812552986	0.18404360421217822	0.394991381211565	0.25098188596665877	0.2321501756835851	0.24288563381214684
hh_482	0.2237516438440008	0.45933230773490435	0.32814903141521196	0.5998458529559391	0.23284466452590105	0.3602076657363733	0.5372552261394592	0.45957572008117054	0.47432122225998685	0.5041970743272842
hh_483	0.10018730321373175	0.17057728903747663	0.2879675173643697	0.3777014465907265	0.1608135812552986	0.10806229972091203	0.6337714817179915	0.4015710175466539	0.5177449961288589	0.1289806469209332
hh_484	0.19258226062195097	0.20904079538906445	0.23774062480081679	0.28985088790221686	0.2395452304115385	0.28366353676739403	0.43181261166349066	0.08366062865555295	0.37299908323261877	0.27806217388149235
hh_485	0.16029968514197074	0.05518676998271299	0.07701456859744765	0.0693851546329632	0.1943164106834858	1.0097071130172715	0.050210768798080264	0.30452468830621254	0.39415425511745383	0.6047014745254139
hh_486	0.06512174708892557	0.023412569083575207	0.46878433059315994	0.13093650148478525	0.23787008894012915	0.2510197170600352	0.2488222542660424	0.06692850292444227	0.33736932005815967	0.1876082137031755
hh_487	0.6011238192823902	0.48051510833432964	0.4810620154420285	0.5925716028734509	0.46736447052321156	0.5200498174068889	0.6594347635481212	0.4116102929853202	0.5867776622793734	0.44221936087177094
hh_488	0.4775594786521212	0.47159603439772957	0.5212435294928707	0.9646774724776482	0.3741149286147572	0.5290550090502983	0.7397719936250498	0.6480910033183497	0.4242168677959038	0.5538909166474706
hh_489	0.44416371091421064	0.41139228532567884	0.7846556771595034	0.872910009898568	0.5192938561369017	0.3545794209592425	0.8703199925000585	0.7417909074125691	0.6780789304139249	0.6934803613670952
hh_490	0.25714741158191146	0.2675722180980026	0.4470193438156204	0.6132752377236094	0.28812433308241003	1.0097071130172715	0.6114555844744002	0.46180667017865207	0.6012522535689975	0.3283143739805572
hh_491	0.6078029728299724	0.32108666171760303	0.6378815355571212	0.7067213733986484	0.4790904608230771	1.0097071130172715	0.7046244554663935	0.7044224932797554	0.6457894575370714	0.5762252278026107
hh_492	0.39323516511389695	0.27258919718734015	0.5072916148918838	0.5338180445148936	0.35177970899596567	0.3951027833545845	0.5322341492596512	0.5421208736879829	0.6814192207115304	0.6845466369050394
hh_493	0.322269158670837	0.25586593355621495	0.562541196711792	0.6222281609020562	0.34172886016750953	0.23976322750577345	0.6203819433718368	0.5923172508813146	0.5878910923785753	0.5014052854328918
hh_494	0.7948192721622717	0.6421733234352061	0.8583217862527142	0.8636773078707948	0.5997006467645511	0.601096542197573	0.8611146848870773	0.7730242087773087	0.7471115965644395	0.7085560213968146
hh_495	0.5610488979968976	0.5451783943746803	0.6964795768812663	0.7906550281965876	0.5477712611508608	0.4896572956103825	0.7883090701298607	0.7880831219353083	0.80166967142533	0.6756129124429835
hh_496	0.5955578579927385	0.4849746453026296	0.48552662811434427	0.7235081043582362	0.40203395313824647	0.330940792895293	0.5300025595352922	0.8315866488361958	0.6513566080330806	0.7018557280502727
hh_497	0.5460208025148378	0.5529825840692053	0.5536119713671603	0.6832199500552254	0.3998004311763674	0.1654703964476465	0.7152245066570995	0.8299134362630848	0.7248429945804025	0.804035201585038
hh_498	0.3406368309266878	0.14214774086456386	0.421905897533844	0.4968872364038003	0.31827687956777845	1.0097071130172715	0.4954129188077257	0.49080902144591043	0.41085570660548154	0.49135484541307883
hh_499	0.1202247638564781	0.3835201792738038	0.3716790049702911	0.6222281609020562	0.22446895716885426	1.0097071130172715	0.642697840615428	0.5186958976644279	0.3830199541254355	0.3651659873865381
hh_500	0.3562215225377128	0.24248732265131479	0.4018151405084227	0.6278237378885855	0.2696977768969071	0.276909643034837	0.6259609176827345	0.5270619605299832	0.41419599690308706	0.5416070455121436
hh_501	0.5387850528382906	0.6332542494986061	0.5374277504300154	0.8482894711578391	0.40203395313824647	0.6872086872876747	0.8435409158077491	0.5387744485417606	0.6446760274378694	0.5192727343570037
hh_502	0.16363926191576178	0.3160696826282655	0.535753520677897	0.6311810840805031	0.3383785772246908	0.21612459944182397	0.5272130723798432	0.44507454444754146	0.6958938120011545	0.43551906752522895
hh_503	0.2638265651294936	0.2631126811297026	0.3951182214999491	0.3827374658786029	0.24289551335435722	0.28197506333425476	0.38160184286541027	0.404917442692876	0.3807930939270317	0.5404903299543867
hh_504	0.09907411095580143	0.1337861090490013	0.2678767603389486	0.22997821414635347	0.2144181083403981	0.1519626089825325	0.2292958441779	0.27775328713643566	0.22880988538597954	0.2847624672280343
hh_505	0.6144821263775545	0.5552123525533553	0.5558442777033183	0.5472474292825639	0.41711022638093065	1.0097071130172715	0.3113067665480979	0.4885780713484289	0.612386554561016	0.5510991277530781
hh_506	0.6578966244368383	0.7876657170259951	0.7885622132477798	0.4179896008937373	0.7996008623527348	1.0097071130172715	0.7581826088510126	0.9751482876091245	0.9968910821520538	0.98550147972055
hh_507	0.13024349417785125	0.7876657170259951	0.7885622132477798	0.3323772729998394	0.32832772839623464	0.1654703964476465	0.394991381211565	0.143896281287551	0.9987467989840568	0.3082134939409312
hh_508	0.16029968514197074	0.7876657170259951	0.7885622132477798	0.5908929297774923	0.4902580706324729	0.0	0.16736922932693435	0.1706676824573279	0.5444673185097033	0.9987159471540078
hh_509	0.15250733933645833	0.21573010084151453	0.1222187719046453	0.2971251379847049	0.2814237671967726	1.0097071130172715	0.4351599962500293	0.13720343099510676	0.25887249806442947	0.26968680719831484
hh_510	0.18701629933229919	0.023412569083575207	0.09040840661439518	0.05707488526259864	0.1943164106834858	0.54031149860456	0.5171709186202271	0.41941861832650523	0.48100180285519795	0.6532786012878434
hh_511	0.30724106318877725	0.2123854481152895	0.19755911074997454	0.22158484866655956	0.13736160065556757	0.5369345517382815	0.28620138214905777	0.35974070321887747	0.22713974023717678	0.4690205342579388
hh_512	0.3473159844742699	0.4214262435043541	0.19086219174150082	0.3088758496564164	0.1608135812552986	0.2414517009389127	0.24993804912822204	0.5108875723232431	0.38580352937344	0.46734546092130336
hh_513	0.29388275609361303	0.3478438835274033	0.2678767603389486	0.3088758496564164	0.1976666936263045	0.6872086872876747	0.321348920307714	0.3569520155970257	0.3306887394629486	0.24456070714878234
hh_514	0.1319132825647468	0.033446527262250295	0.11049916363981631	0.20311944461101292	0.2596469280684509	0.324186899162736	0.1974956906057825	0.4484209695937636	0.5277658670216755	0.39364223410934146
hh_515	0.17699756901092603	0.09365027633430094	0.140635299177948	0.13765119386862035	0.18426556185502962	0.3545794209592425	0.11883215282212341	0.32125681403732315	0.7994428112269262	0.6119601256508344
hh_516	0.17699756901092603	0.10702888723920105	0.2126271785190404	0.13765119386862035	0.2562966451256322	1.0097071130172715	0.06917928145513297	0.13051058070266255	0.7231728494315998	0.5460739077431718
hh_517	0.15028095482059756	0.5552123525533553	0.5558442777033183	0.3055185034644988	0.28477405013959134	0.34276010692726777	0.42177045790387463	0.1873998081884385	0.2505217723204156	0.16750733366354956
hh_518	0.06512174708892557	0.12876912995966375	0.24778600331352735	0.1645099634039609	0.13736160065556757	0.050654202994177465	0.29791722820194316	0.12214451783710727	0.3574110618437929	0.05360234677233583
hh_519	0.33729725415289674	0.4063753062363413	0.3515882479448699	0.46331377448462463	0.37858197253851544	0.2482055946714697	0.2889908693045066	0.4116102929853202	0.5956851030729882	0.23283519379233386
hh_520	0.30724106318877725	0.2240917326570771	0.5324050611736602	0.265230349161488	0.3350282942818721	0.19586291824415297	0.22092738271155332	0.23090333508932595	0.305636562230907	0.27973724721812787
hh_521	0.2705057186770756	0.3595501680691909	0.49110739395473907	0.3777014465907265	0.3015254648536849	0.25664796183716604	0.394991381211565	0.5621994245653155	0.5723030709897494	0.3283143739805572
hh_522	0.5042760928424496	0.36456714715852845	0.5792834942329763	0.8617188559255096	0.2864491916110007	0.33769468662784996	0.6114555844744002	0.5822779754426481	0.6413357371402639	0.5404903299543867
hh_523	0.41076794317629994	0.52288070953318	0.7567518479575295	1.0038465113833532	0.5460961196794516	1.0097071130172715	0.49876030339426436	0.7127885561453106	0.728183284878008	0.5175976610203682
hh_524	0.3317312928632451	0.3712564526109785	0.6987118832174242	0.7604389124693296	0.42995297766173585	0.6258608192169488	0.7581826088510126	0.6603612288544977	0.6602640488266953	0.5594744944362557
hh_525	0.47255011349143455	0.23579801719886467	0.5575185074554366	0.7319014698380302	0.42995297766173585	1.0097071130172715	0.5300025595352922	0.5889708257350924	0.7972159510285226	0.5002885698751348
hh_526	0.28942998706189166	0.2123854481152895	0.5190112231567128	0.5897738143801863	0.31157631368214106	1.0097071130172715	0.5880238923686294	0.5789315502964261	0.4158661420518898	0.385266867426164
hh_527	0.35399513802185206	0.2441596490144273	0.5374277504300154	0.7117573926865247	0.46010552414710437	0.2870404836336725	0.7096455323462016	0.7027492807066443	0.6736252100171176	0.6968305080403663
hh_528	0.46976713284660876	0.4816299925764046	0.7712618391425561	0.8678739906106916	0.5795989491076388	0.5448140944262647	0.8652989156202506	0.7696777836310865	0.42087657749829827	0.7303319747730762
hh_529	0.3005619096411951	0.210713121752177	0.5212435294928707	0.46331377448462463	0.35736351390066357	0.24482864780519117	0.45970748321797966	0.45957572008117054	0.8350725744013853	0.577900301139246
hh_530	0.647877894115465	0.4894341822709297	0.8159079658657141	0.7906550281965876	0.6013757882359603	0.5695783714456403	0.7883090701298607	0.7880831219353083	0.7782876393420911	0.8325114483078414
hh_531	0.8482525005429284	0.5752802689107055	0.5759350347287394	1.0038465113833532	0.6449294664926037	0.628112117127801	1.0008679913750673	0.6809975172562006	0.734863865473219	0.9224070507072797
hh_532	0.8315546166739732	0.6990324197810316	0.6998280363855031	1.0038465113833532	0.6298531932499196	0.6247351702615226	1.0008679913750673	0.9910199040169209	0.9074455308495054	0.6432281612680304
hh_533	0.44861647994593196	0.6555519343401063	0.48552662811434427	0.7442117392083947	0.38416577744321345	0.33769468662784996	0.7397719936250498	0.548813723980427	0.7315235751756135	0.4690205342579388
hh_534	0.5176343999376137	0.5529825840692053	0.5089658446440022	0.7766660857302644	0.4455876313948899	0.21274765257554545	0.7743616343526163	0.7696777836310865	0.44759889987914253	0.5695249344560686
hh_535	0.27217550706397114	0.1689049626743641	0.5212435294928707	0.803524855265605	0.21776839128321682	0.19586291824415297	0.6839822505160718	0.4517673947399857	0.48434209315280347	0.5873923833801805
hh_536	0.2387797393260605	0.23078103810952713	0.629510386796529	0.5203886597472233	0.36015541635301246	0.3073021648313435	0.5188446109134964	0.44953644464250425	0.830062138954977	0.4991718543173777
hh_537	0.30724106318877725	0.3667969156426785	0.3995828341722649	0.4784218323482537	0.22949438158308233	0.28028658990111555	0.39945456066028334	0.38818531696176545	0.4086288464070779	0.38861701409943494
hh_538	0.32727852383152356	0.4649067289452794	0.44980972673581776	0.5371753907068111	0.35177970899596567	0.3275638460290145	0.5322341492596512	0.49527092164087316	0.3329155996613523	0.5639413566672836
hh_539	0.208723548361941	0.16388798358502657	0.3934439917478306	0.39113083135839677	0.2680226354254977	0.1654703964476465	0.42679153478368265	0.21082478421199327	0.5077241252360423	0.24121056047551134
hh_540	0.29722233286740407	0.2441596490144273	0.13728683967371114	0.30719717656045764	0.2026921180405326	1.0097071130172715	0.394991381211565	0.17736053274977212	0.4008348357126649	0.2814123205547633
hh_541	0.18534651094540366	0.22074707993085207	0.2143014082711588	0.3709867542068914	0.07035594179919309	0.7237922783390253	0.4686338421154162	0.30229373820873123	0.5633956301961346	0.4371941408618645
hh_542	0.25046825803432937	0.2040238162997269	0.14398375868218485	0.2909700032995227	0.07705650768483054	0.20599375884298846	0.4820233804615709	0.2961586254406573	0.34404990065337077	0.3740997118485941
hh_543	0.19536524126677682	0.17726659448992668	0.17970066006071134	0.23333556033827102	0.16751414714093604	0.20599375884298846	0.267790766923095	0.287792562575102	0.32734844916534306	0.2546111471685954
hh_544	0.09350814966614963	0.01003395817867509	0.010045378512710564	0.050360192878763504	0.21888515226415647	0.34107163349412845	0.050210768798080264	0.15393555672621734	0.8161442627149539	0.6365278679214884
hh_545	0.08348941934477648	0.06689305452450059	0.046878433059315966	0.08729100098985686	0.09380792239892424	1.0097071130172715	0.1651376396025753	0.11545166754466303	0.80166967142533	0.4924715609708358
hh_546	0.14360180127301544	0.08027166542940072	0.05692381157202652	0.10575640504540347	0.1407118835983863	0.2617133821365838	0.08033723007692843	0.2375961853817702	0.889630649262276	0.49023812985532184
hh_547	0.11354561030889598	0.12040749814410118	0.2143014082711588	0.23837157962614738	0.2311695230544917	0.18573207764531746	0.7816143009567834	0.24596224824732546	0.8868470740142712	0.4455695075450419
hh_548	0.9484398037566603	0.7876657170259951	0.7885622132477798	0.8997687794339086	0.5477712611508608	1.0097071130172715	0.6811927633606227	0.28890803762384265	0.8718157676750462	0.818552503835879
hh_549	0.08348941934477648	0.07023770725072562	0.22267255703175093	0.16115261721204335	0.1273107518271114	0.08667496956781492	0.45970748321797966	0.04684995204710959	0.3607513521413984	0.13735601360411068
hh_550	0.13358307095164232	0.11539051905476364	0.17746835372455338	0.11414977052519738	0.10385877122738038	1.0097071130172715	0.2577486131634789	0.14054985614132887	0.15031306339224937	0.09380410685158781
hh_551	0.035622152253771286	0.1337861090490013	0.10547647438346101	0.34244931157559205	0.13401131771274885	0.037146415529063476	0.2175799981250146	0.26325211150280653	0.30396641708210426	0.09045396017831682
hh_552	0.42857901930318565	0.44818346531415426	0.30247750854939615	0.33573461919175696	0.395333387252609	0.310679111697622	0.47867599587503223	0.3413353649146558	0.5622822000969329	0.40201760079251897
hh_553	0.26716614190328464	0.2976740926340279	0.45539049257621256	0.3323772729998394	0.2501544597304646	0.2600249087034445	0.3548227661731008	0.34802821520710003	0.6513566080330806	0.35176540069345413
hh_554	0.35065556124806097	0.3595501680691909	0.38842130249147533	0.41966827398969625	0.3026422258346245	0.20599375884298846	0.5255393800865739	0.46180667017865207	0.5878910923785753	0.5293231743768166
hh_555	0.9935240902028395	0.4749406871239546	0.4754812496016337	1.0038465113833532	0.5460961196794516	0.6787663201219785	0.5054550725673417	0.7010760681335333	0.5478076088073088	0.6465783079413013
hh_556	0.7391596592657539	0.4794002240922546	0.4799458622739495	1.0038465113833532	0.4556384802233461	1.0097071130172715	0.8803621462596746	0.7813902716428641	0.7315235751756135	0.6845466369050394
hh_557	0.5521433599334548	0.8027166542940076	0.8806448496142933	1.0038465113833532	0.5142684317226737	1.0097071130172715	0.66278214813466	0.900188364333749	0.6379954468426584	0.4712539653734529
hh_558	0.7497349857160923	0.6700454294870815	0.6708080540154504	1.0038465113833532	0.7158437887822666	0.715912735651042	0.18075876767308907	0.8315866488361958	0.9486424445199737	0.9871765530571855
hh_559	0.7113298528174952	0.5719356161844805	0.5725865752245025	1.0038465113833532	0.6979756130872335	1.0097071130172715	0.1305479988750088	0.7914295470815303	0.8439800151950001	0.9573044118871858
hh_560	0.5643884747706887	0.5552123525533553	0.5558442777033183	1.0038465113833532	0.5762486661648201	0.486280348744104	0.6293083022692731	0.6809975172562006	0.80166967142533	0.9078897484564388
hh_561	0.9804997407850542	0.6611263555504814	0.6618788286708187	0.9355804721476959	0.5326949879081766	0.20261681197670997	0.492065534221187	0.7947759722277524	0.8517740258894129	0.8911390150900836
hh_562	0.9016857289235853	0.7876657170259951	0.7885622132477798	0.5640341602421517	0.7504633791913934	0.6776406711665524	0.7581826088510126	0.4885780713484289	0.4999301145416294	0.9011894551098967
hh_563	0.998533455363526	0.7876657170259951	0.7885622132477798	0.8829820484743207	0.901226111618236	1.0097071130172715	1.0008679913750673	0.9955614810010794	0.9987467989840568	1.0005771397502694
hh_564	0.44861647994593196	0.4693662659135794	0.4699004837612389	0.8717908945012621	0.37858197253851544	0.4271837785842303	0.6761716864808147	0.6257815023435357	0.6296447210986446	0.5058721476639197
hh_565	0.7113298528174952	0.7536617476427072	0.6752726666877663	1.0038465113833532	0.5014256804418685	1.0097071130172715	1.0008679913750673	0.7328671070226432	0.7315235751756135	0.6298275745749465
hh_566	0.6144821263775545	0.5167488462017674	0.5301727548375024	0.8460512403632275	0.3998004311763674	0.310679111697622	0.8435409158077491	0.6893635801217558	0.7231728494315998	0.5695249344560686
hh_567	0.09350814966614963	0.369584126247866	0.4152089785253702	0.7442117392083947	0.2501544597304646	1.0097071130172715	0.7397719936250498	0.3948781672542096	0.6212939953546307	0.39699238078261245
hh_568	0.5944446657348081	0.49835325620752974	0.49892046613129165	1.0038465113833532	0.5661978173363639	1.0097071130172715	0.8100670699423622	0.8625410814387504	0.7198325591339942	0.6968305080403663
hh_569	0.2627133728715632	0.14382006722767637	0.7176864870747663	0.7604389124693296	0.2512712207114041	1.0097071130172715	0.5489710721923448	0.3798192540962101	0.7404310159692284	0.5248563121457888
hh_570	0.36067429156943415	0.34115457807495325	0.5692381157202657	0.6580398536158436	0.395333387252609	0.28028658990111555	0.49876030339426436	0.5688922748577598	0.6847595110091359	0.5014052854328918
hh_571	0.464201171556957	0.38965204260521613	0.4520420330719757	0.5203886597472233	0.2965000404394568	0.3343177397615715	0.5188446109134964	0.46515309532487414	0.6663879143723055	0.46232024091139684
hh_572	0.32727852383152356	0.3835201792738038	0.4152089785253702	0.49017254401996513	0.2780734842539539	0.28028658990111555	0.47867599587503223	0.37145319123065484	0.49770325434322565	0.34171496067364115
hh_573	0.27718487222465776	0.7876657170259951	0.7885622132477798	0.2702663684493644	0.3562467529197241	0.19586291824415297	0.3113067665480979	0.21974858460191907	0.44759889987914253	0.055277420108971326
hh_574	0.23544016255226946	0.2391426699250897	0.1529129840268165	0.5763444296125161	0.1155847615272459	0.2926687284108034	0.41172830414425843	0.28109971228265773	0.5444673185097033	0.21775953376261442
hh_575	0.09684772643994069	0.07023770725072562	0.3515882479448699	0.22829954105039468	0.09715820534174295	0.18910902451159597	0.19080092143270513	0.10039275438666351	0.4409183192839315	0.2278099737824274
hh_576	0.27217550706397114	0.6756198506974564	0.6763888198558451	0.5388540638027699	0.41711022638093065	0.25327101497088755	1.0008679913750673	0.5019637719333173	0.9972622255184543	0.42881877417868697
hh_577	0.08571580386063722	0.06020374907205053	0.2756898325155012	0.33069859990388056	0.2501544597304646	0.2656531534805754	0.2560749208702096	0.17736053274977212	0.5444673185097033	0.40536774746578996
hh_578	0.10519666837441834	0.14382006722767637	0.12891569091311902	0.19808342532313658	0.18259042038362028	1.0097071130172715	0.30628568966828984	0.13051058070266255	0.9453021542223682	0.44110264531401394
hh_579	0.050093651606865824	0.028429548172912752	0.040181514050842256	0.0693851546329632	0.11390962005583653	1.0097071130172715	0.08033723007692843	0.13051058070266255	0.9503125896687766	0.6013513278521428
hh_580	0.16697883868955285	0.056859096345825505	0.06696919008473709	0.08393365479793928	0.13401131771274885	0.29717132423250797	0.10544261447596867	0.03346425146222114	0.9308275629327442	0.5376985410599942
hh_581	0.09684772643994069	0.11706284541787615	0.12724146116100057	0.18801138674738388	0.1407118835983863	0.25214536601546145	0.11715846052885408	0.07696777836310861	0.9733605927222547	0.47907097427775186
hh_582	0.15250733933645833	0.01003395817867509	0.18751373223726395	0.12086446290903252	0.2780734842539539	0.33544338871699775	0.5824449180577316	0.14054985614132887	0.7949890908301188	0.5393736143966296
hh_583	0.21039333674883656	0.17726659448992668	0.24108908430505363	0.36259338872709745	0.2026921180405326	0.2583364352703053	0.2594223054567483	0.202458721346438	0.2354904659811906	0.24902756937981038
hh_584	0.17922395352678674	0.2809508290029027	0.19421065124573766	0.28705309940895224	0.1943164106834858	0.09793145912207654	0.2175799981250146	0.30452468830621254	0.3540707715461874	0.2244598271091564
hh_585	0.27607167996672743	0.41473693805190387	0.14398375868218485	0.3681889657136268	0.2512712207114041	0.162093449581368	0.38160184286541027	0.404917442692876	0.30730670737970983	0.21105924041607246
hh_586	0.27217550706397114	0.5368167625591176	0.3900955322435937	0.4968872364038003	0.3970085287240184	0.2583364352703053	0.2694644592163643	0.49527092164087316	0.6981206721995581	0.2562862205052309
hh_587	0.48869140123142474	0.4515281180403793	0.5111981509801601	0.39113083135839677	0.38416577744321345	0.44575698634876204	0.3548227661731008	0.3569520155970257	0.4509391901767481	0.4723706809312098
hh_588	0.2883167948039613	0.35453318897985336	0.5340792909257787	0.3777014465907265	0.34172886016750953	0.1384548215174185	0.38662291974521834	0.4350352690088751	0.4676406416647758	0.32328915397065067
hh_589	0.23544016255226946	0.6555519343401063	0.6562980628304239	0.4146322547018198	0.3026422258346245	0.09455451225579804	0.6175924562163876	0.2175176345044375	0.4242168677959038	0.3249642273072862
hh_590	0.5042760928424496	0.2123854481152895	0.6311846165486474	0.5841782373936572	0.41711022638093065	1.0097071130172715	0.19414830601924382	0.5822779754426481	0.6296447210986446	0.6331777212482174
hh_591	0.3406368309266878	0.4002434429049289	0.7132218744024504	0.8594806251308977	0.474065036408849	0.37484110215691346	0.642697840615428	0.7328671070226432	0.561168769997731	0.793984761565225
hh_592	0.6979715457223309	0.48051510833432964	0.547473128942726	0.8482894711578391	0.44000382649019204	1.0097071130172715	0.8435409158077491	0.6291279274897578	0.8935276546094822	0.6499284546145724
hh_593	0.24712868126053814	0.3378099253487282	0.7556356947894507	0.7486882007976179	0.5058927243656268	1.0097071130172715	0.7397719936250498	0.7462528076075318	0.7382041557708245	0.7548997170437302
hh_594	0.3205993702839415	0.3734862210951286	0.5156627636524759	0.8359792017874748	0.35177970899596567	0.24651712123833044	0.8493988388341919	0.48076974600724404	0.8161442627149539	0.42211848083214504
hh_595	0.5677280515444797	0.5184211725648799	0.5882127195776078	0.8158351246359694	0.48020722180401665	0.41874141141853394	0.8134144545289009	0.7462528076075318	0.6602640488266953	0.6990639391558803
hh_596	0.4775594786521212	0.5050425616599798	0.5457988991906078	0.600964968353245	0.4455876313948899	1.0097071130172715	0.5991818409904249	0.5990101011737587	0.5995821084201945	0.6365278679214884
hh_597	0.15250733933645833	0.18395589994237674	0.3672143922979753	0.522626890541835	0.21106782539757937	1.0097071130172715	0.5188446109134964	0.30452468830621254	0.4609600610695647	0.23786041380224038
hh_598	0.2170724902964187	0.36456714715852845	0.4386481950550282	0.40288154303010826	0.2780734842539539	1.0097071130172715	0.4016861503846424	0.39069513582143206	0.2204591596419657	0.4087178941390609
hh_599	0.33729725415289674	0.2608829126455526	0.5190112231567128	0.5752253142152103	0.32832772839623464	0.22625544004065945	0.5724027642981155	0.47965427095850327	0.6279745759498417	0.5639413566672836
hh_600	0.15696010836817967	0.100339581786751	0.10547647438346101	0.10072038575752713	0.09045763945610552	1.0097071130172715	0.15063230639424094	0.1706676824573279	0.15031306339224937	0.20268387373289498
hh_601	0.10519666837441834	0.15385402540635149	0.12556723140888215	0.15108057863629062	0.06533051738496501	0.19586291824415297	0.1338953834615475	0.06358207777822016	0.13027132160661614	0.15299003141270864
hh_602	0.2538078348081204	0.1672326363112516	0.3839566898191597	0.20311944461101292	0.14406216654120502	0.19586291824415297	0.21423261353847595	0.18405338304221633	0.895197799758285	0.30151320059438924
hh_603	0.1391490322412941	0.09699492906052597	0.2779221388516592	0.30719717656045764	0.11055933711301781	1.0097071130172715	0.47198122670195486	0.09704632924044139	0.44982576007754627	0.1541067469704656
hh_604	0.9325768140811527	0.7876657170259951	0.7885622132477798	0.7386161622218652	0.7426460523248166	1.0097071130172715	0.6114555844744002	0.9876734788706988	0.3407096103557652	0.9372035318475599
hh_605	0.05343322838065688	0.07525468634006317	0.2561571520741196	0.21319148318676565	0.2311695230544917	1.0097071130172715	0.4697496369775957	0.15058913157999523	0.6847595110091359	0.46567038758466783
hh_606	0.11855497546958256	0.5552123525533553	0.5558442777033183	0.3777014465907265	0.2512712207114041	0.2178130728749632	0.5489710721923448	0.06525529035133121	0.6725117799179157	0.2981630539211183
hh_607	0.2321005857784784	0.04794002240922561	0.06250457741242144	0.08729100098985686	0.21776839128321682	1.0097071130172715	0.15063230639424094	0.202458721346438	0.9800411733174658	0.5628246411095266
hh_608	0.16029968514197074	0.021740242720462693	0.0479945862273951	0.2148701562827244	0.2311695230544917	0.344448580360407	0.4094967144198994	0.06915945302192382	0.8116905423181465	0.391967160772706
hh_609	0.02671661419032844	0.0033446527262250294	0.016742297521184273	0.04196682739896959	0.18929098626925772	0.16884734331392498	0.1104636913557767	0.050196377193331705	0.9653438960080014	0.6968305080403663
hh_610	0.08348941934477648	0.05016979089337544	0.11887031240040843	0.12757915529286767	0.10944257613207829	0.28197506333425476	0.0753161531971204	0.28109971228265773	0.9700203024246492	0.6968305080403663
hh_611	0.14360180127301544	0.06522072816138808	0.32647480166309356	0.23333556033827102	0.22111867422603554	1.0097071130172715	0.6114555844744002	0.143896281287551	0.749895171812444	0.5639413566672836
hh_612	0.21039333674883656	0.14214774086456386	0.26452830083471174	0.2450862720099825	0.19599155215489517	0.20261681197670997	0.5523184567788835	0.11712488011777408	0.41864971729989453	0.2864375405646698
hh_613	0.2170724902964187	0.3478438835274033	0.2076044892626851	0.3978455237422319	0.21776839128321682	0.10806229972091203	0.49708661110099506	0.3837234167668027	0.49436296404562013	0.15299003141270864
hh_614	0.20538397158814997	0.2709168708242276	0.4754812496016337	0.35587869634326236	0.36183055782442186	0.2178130728749632	0.3297173817740606	0.37814604152309905	0.6134999846602178	0.381916720752893
hh_615	0.2237516438440008	0.24081499628820227	0.41967359119768605	0.5371753907068111	0.2864491916110007	0.18910902451159597	0.3966650735048344	0.30452468830621254	0.5177449961288589	0.2227847537725209
hh_616	0.7781213882933163	0.6020374907205058	0.5340792909257787	0.8717908945012621	0.42995297766173585	0.4840290508332516	0.7330772244519724	0.6224350771973136	0.48434209315280347	0.5510991277530781
hh_617	0.8866576334415255	0.6700454294870815	0.6708080540154504	0.46331377448462463	0.6845744813159587	0.9641183303225118	0.18075876767308907	0.2744068619902135	0.3290185943141458	0.6599788946343854
hh_618	0.998533455363526	0.7876657170259951	0.7885622132477798	0.6832199500552254	0.7158437887822666	0.2887289570668118	0.6114555844744002	0.8767633883101943	0.9987467989840568	1.0009493782695218
hh_619	0.5610488979968976	0.39299669533144116	0.8136756595295562	1.0038465113833532	0.5829492320504576	0.43562614574992653	0.7844037881122322	0.9169204900648598	0.8684754773774406	0.8509372550108318
hh_620	0.849922288929824	0.8004868858098576	0.8304179570507404	1.0038465113833532	0.6633560226781067	0.6466853248923327	1.0008679913750673	0.9135740649186377	0.9793731152579447	0.7861677526609261
hh_621	0.27384529545086667	0.1906452053948268	0.4286028165423177	0.44093146653850745	0.306550889267913	0.22963238690693796	0.4351599962500293	0.3837234167668027	0.27724409470125994	0.47013724981569577
hh_622	0.5660582631575841	0.5786249216369306	0.7277318655874769	0.8158351246359694	0.5779238076362293	1.0097071130172715	0.8134144545289009	0.8115080979588631	0.866248617179037	0.7191648191955061
hh_623	0.5460208025148378	0.6655858925187814	0.6752726666877663	0.7419735084137828	0.5751319051838804	0.6112273827964085	0.7397719936250498	0.7406754323638284	0.5494777539561115	0.7102310947334501
hh_624	0.30724106318877725	0.2608829126455526	0.42971896971039664	0.6043223145451625	0.23787008894012915	0.1063738262877728	0.6025292255769638	0.46515309532487414	0.6012522535689975	0.4154181874856029
hh_625	0.12857370579095573	0.18395589994237674	0.4486935735677388	0.5315798137202818	0.2311695230544917	0.6872086872876747	0.5300025595352922	0.39069513582143206	0.4409183192839315	0.36181584071326706
hh_626	0.37291940640666804	0.33112061989627817	0.3951182214999491	0.5002445825957179	0.27137291836831645	1.0097071130172715	0.8569304541539038	0.3798192540962101	0.34404990065337077	0.409834609696818
hh_627	0.3005619096411951	0.14047541450145135	0.5190112231567128	0.5506047754744814	0.3099011722107317	0.21950154630810245	0.4753286112884936	0.35472106549954424	0.15253992359065308	0.3740997118485941
hh_628	0.42857901930318565	0.17057728903747663	0.20593025951056665	0.33461550379445115	0.19096612774066707	0.19923986511043149	0.7152245066570995	0.32794966432976735	0.47988837275599616	0.3841501518684071
hh_629	0.41243773156319546	0.06689305452450059	0.4018151405084227	0.006714692383835134	0.2026921180405326	1.0097071130172715	0.5857923026442703	0.257674736259103	0.03006261267844985	0.40704282080242543
hh_630	0.21206312513573208	0.05016979089337544	0.14398375868218485	0.10743507814136227	0.06700565885637437	0.14858566211625399	0.12720061428847013	0.2058051464926601	0.09798184872976266	0.23786041380224038
hh_631	0.021707249029641856	0.005016979089337545	0.09375686611863203	0.050360192878763504	0.0820819320990586	0.08442367165696256	0.06025292255769633	0.03569520155970258	0.19373683726112137	0.2596363671785019
hh_632	0.13692264772543333	0.035676295746400355	0.20090757025421135	0.04812196208415198	0.08375707357046808	0.14183176838369702	0.03347384586538685	0.056889227485775934	0.021711886934436004	0.15075660029719462
hh_633	0.18701629933229919	0.10368423451297604	0.32480057191097517	0.18969005984334267	0.09715820534174295	0.09117756538951954	0.1372427680480862	0.27775328713643566	0.7827413597388985	0.19430850704971747
hh_634	0.8632805960249882	0.6555519343401063	0.6562980628304239	0.15108057863629062	0.7605142280198496	0.634866010860358	0.06917928145513297	0.900188364333749	0.5645090602953365	0.820785934951393
hh_635	0.11020603353510493	0.0	0.046878433059315966	0.026858769535340537	0.2948248989680475	0.43337484783907415	0.1104636913557767	0.051869589766442764	0.9863400064500933	0.6934803613670952
hh_636	0.08682899611856754	0.1672326363112516	0.10715070413557945	0.2786597339291583	0.2562966451256322	0.29379437736622954	0.272811843802903	0.15282008167747668	0.8459285178686032	0.5002885698751348
hh_637	0.0016697883868955275	0.7876657170259951	0.7885622132477798	0.17458200197971363	0.30822603073932237	0.040523362395341975	0.0	0.6809975172562006	0.2883783956932784	0.3216140806340152
hh_638	0.35065556124806097	0.6588965870663314	0.6596465223346608	0.29880381108066373	0.35736351390066357	0.41311316664140313	0.34812799700002345	0.053542802339553816	0.9394566462015583	0.631502647911582
hh_639	0.05343322838065688	0.02508489544668772	0.0033484595042368548	0.10575640504540347	0.1742147130265735	1.0097071130172715	0.046863384211541584	0.07529456578999756	0.9007649502542943	0.5695249344560686
hh_640	0.01335830709516422	0.0016723263631125147	0.021764986777539557	0.06267046224912806	0.13401131771274885	1.0097071130172715	0.0	0.050196377193331705	0.9394566462015583	0.6231272812284044
hh_641	0.18367672255850814	0.06912282300865076	0.046878433059315966	0.14100854006053792	0.17979851793127138	0.3050508669204912	0.1651376396025753	0.18907302076154953	0.917466401742322	0.5650580722250406
hh_642	0.08014984257098531	0.043480485440925386	0.09375686611863203	0.12254313600499131	0.21776839128321682	1.0097071130172715	0.050210768798080264	0.20747835906577114	0.9196932619407258	0.6197771345551335
hh_643	0.18033714578471707	0.12542447723343872	0.33819440992792255	0.23837157962614738	0.21888515226415647	0.1587165027150895	0.4954129188077257	0.3296228769028784	0.5043838349384367	0.2903460450168194
hh_644	0.42078667349767324	0.3946690216945537	0.7199187934109242	0.8829820484743207	0.41543508490952136	0.3005482710987865	0.6795190710673534	0.6542261160864237	0.728183284878008	0.46567038758466783
hh_645	0.48757820897349435	0.5083872143862048	0.27959636860377757	0.5998458529559391	0.2144181083403981	1.0097071130172715	0.4496653294583636	0.42945789376517157	0.6029223987178002	0.3651659873865381
hh_646	0.924227872146675	0.6555519343401063	0.6562980628304239	0.5522834485704401	0.5276695634939486	0.6528763941471767	0.698487583724406	0.1974390836271048	0.44592875473033977	0.8810885750702708
hh_647	0.9773828024628495	0.6611263555504814	0.6618788286708187	0.9422951645315312	0.6064012126501885	1.0097071130172715	0.31632784342790593	0.9604240169657473	0.8183711229133577	0.846470392779804
hh_648	0.6835000463692363	0.6956877670548066	0.6964795768812663	1.0038465113833532	0.37020626518146865	1.0097071130172715	0.11269528108013586	0.47073047056857764	0.9536528799663821	0.631502647911582
hh_649	0.5966710502506688	0.6956877670548066	0.6964795768812663	1.0038465113833532	0.6064012126501885	1.0097071130172715	0.42846522707695195	0.6776510921099784	0.917466401742322	0.9949935619614846
hh_650	0.998533455363526	0.7876657170259951	0.7885622132477798	1.0038465113833532	0.7705650768483058	0.85521179388503	0.050210768798080264	0.715019506242792	0.9163529716431202	0.6979472235981232
hh_651	0.61615191476445	0.7876657170259951	0.7885622132477798	1.0038465113833532	0.7761488817530037	0.10130840598835504	1.0008679913750673	1.0002092937041658	0.9987467989840568	1.0005771397502694
hh_652	0.6456515095996045	0.4816299925764046	0.9057582958960696	1.0038465113833532	0.5695481002791827	0.43337484783907415	0.8100670699423622	0.9261231592169705	0.8562277462862203	0.7761173126411132
hh_653	0.414107519950091	0.33112061989627817	0.5558442777033183	0.7419735084137828	0.3998004311763674	0.45082240664817974	0.7397719936250498	0.6347053027334614	0.728183284878008	0.5343483943867231
hh_654	0.562162090254828	0.4782853398501796	0.540218133350213	0.6278237378885855	0.43888706550925244	0.3275638460290145	0.6259609176827345	0.6123958017586472	0.7727204888460819	0.4723706809312098
hh_655	0.3406368309266878	0.35118853625362834	0.4018151405084227	0.7218294312622774	0.29817518191086617	0.22963238690693796	0.7174560963814586	0.41941861832650523	0.5199718563272626	0.49582170764410677
hh_656	0.37904196382528493	0.5134041934755423	0.49110739395473907	0.7509264315922297	0.38193225548133414	0.2245669666075202	0.7475825576603068	0.6347053027334614	0.743214591217233	0.6633290413076564
hh_657	0.17922395352678674	0.20235148993661442	0.45706472232833095	0.7067213733986484	0.27137291836831645	0.19923986511043149	0.6443715329086973	0.29113898772132407	0.21210843389795184	0.47572082760448087
hh_658	0.24712868126053814	0.12207982450721369	0.39679245125206747	0.25180096439381777	0.1943164106834858	1.0097071130172715	0.2510538439904016	0.21417120935821538	0.24718148202281	0.35511554736672507
hh_659	0.30724106318877725	0.27760617627667766	0.4799458622739495	0.42638296637353135	0.30822603073932237	0.3900373630551667	0.4251178424904133	0.29783183801376834	0.4242168677959038	0.42546862750541603
hh_660	0.5243135534851959	0.3913243689683287	0.39176976199571223	0.8046439706629108	0.3249774454534159	0.614604329662687	0.5841186103510009	0.40826386783909807	0.4542794804743536	0.5561243477629847
hh_661	0.09684772643994069	0.07246747573487579	0.20090757025421135	0.3777014465907265	0.06533051738496501	0.10130840598835504	0.12050584511539277	0.18070695789599425	0.2505217723204156	0.0971542535248588
hh_662	0.6428685289547785	0.7876657170259951	0.7885622132477798	0.09736303956560956	0.36518084076724056	0.5346832538274292	0.0	0.5008482968845767	0.4509391901767481	0.6264774279016755
hh_663	0.16697883868955285	0.100339581786751	0.20593025951056665	0.09064834718177442	0.06923918081825367	0.2414517009389127	0.0903793838365446	0.0936999040942193	0.08573411763854231	0.2646615871884084
hh_664	0.1035268799875228	0.05016979089337544	0.09933763195902683	0.050360192878763504	0.09380792239892424	0.11988161375288678	0.040168615038464216	0.07529456578999756	0.013361161190422155	0.1641571869902786
hh_665	0.19146906836402075	0.056859096345825505	0.2779221388516592	0.055396212166639855	0.10050848828456167	0.14520871524997553	0.055231845677888296	0.18907302076154953	0.33402902976055415	0.26801173386167937
hh_666	0.14360180127301544	0.2185173114467021	0.44534511406350197	0.19640475222717782	0.17086443008375476	0.18742055107845673	0.11548476823558473	0.21417120935821538	0.604592543866603	0.2579612938418664
hh_667	0.016697883868955272	0.01003395817867509	0.22936947604022465	0.25068184899651197	0.2596469280684509	0.19079749794473522	0.6114555844744002	0.21417120935821538	0.8161442627149539	0.5538909166474706
hh_668	0.12356434063026915	0.08361631815562584	0.15068067769065857	0.10072038575752713	0.21776839128321682	0.24314017437205193	0.1305479988750088	0.2560015236859919	0.8372994345997891	0.5561243477629847
hh_669	0.16363926191576178	0.6700454294870815	0.6708080540154504	0.16115261721204335	0.21776839128321682	0.21443612600868472	0.1372427680480862	0.13720343099510676	0.07014609624971632	0.13735601360411068
hh_670	0.035622152253771286	0.035676295746400355	0.24611177356140893	0.13765119386862035	0.08599059553234727	0.04727725612789897	0.03682123045192553	0.03681067660844325	0.04008348357126647	0.03573489784822392
hh_671	0.005009365160686582	0.08473120239770093	0.2276952462881062	0.15779527102012578	0.10553391269878974	0.09455451225579804	0.040168615038464216	0.040157101754665366	0.11858030556499674	0.04020176007925187
hh_672	0.11855497546958256	0.08027166542940072	0.11552185289617159	0.3189478882321691	0.18761584479784835	0.24482864780519117	0.45970748321797966	0.11545166754466303	0.7738339189452837	0.24121056047551134
hh_673	0.15362053159438863	0.07023770725072562	0.11049916363981631	0.10575640504540347	0.18426556185502962	0.3292523194621537	0.0669476917307737	0.20078550877332696	0.8907440793614777	0.5561243477629847
hh_674	0.06679153547582109	0.04013583271470036	0.1093830104717374	0.17122465578779603	0.1608135812552986	0.29154307945537716	0.170716613913473	0.17736053274977212	0.6602640488266953	0.4522698008915839
hh_675	0.27384529545086667	0.3344652726225032	0.421905897533844	0.7117573926865247	0.2814237671967726	1.0097071130172715	0.7581826088510126	0.7417909074125691	0.749895171812444	0.37019120739644457
hh_676	0.24211931609985157	0.18730055266860177	0.535753520677897	0.6479678150400909	0.35177970899596567	1.0097071130172715	0.6460452252019666	0.42164956842398665	0.6379954468426584	0.3316645206538282
hh_677	0.5376718605803601	0.2976740926340279	0.4486935735677388	0.46107554369001286	0.3450791431103282	0.34107163349412845	0.0903793838365446	0.45678703245931884	0.8673620472782388	0.4120680408123319
hh_678	0.5543697444493155	0.6555519343401063	0.6562980628304239	1.0038465113833532	0.6097514955930072	0.47108408784585076	0.37658076598560225	1.0005811187204126	0.7972159510285226	0.6119601256508344
hh_679	0.5232003612272657	0.5552123525533553	0.5558442777033183	0.803524855265605	0.41208480196670266	0.48515469978867787	0.37658076598560225	0.4350352690088751	0.734863865473219	0.7202815347532632
hh_680	0.3439764077004789	0.3444992308011783	0.7902364429998983	0.8519265961990834	0.5176187146654924	0.45926477381387604	0.321348920307714	0.7161349812915327	0.9586633154127904	0.6934803613670952
hh_681	0.5259833418720915	0.3846350635158786	0.6719242071835293	0.7604389124693296	0.44000382649019204	0.42887225201736956	0.7581826088510126	0.3569520155970257	0.8350725744013853	0.5628246411095266
hh_682	0.3590045031825386	0.21405777447840202	0.7517291587011743	1.0038465113833532	0.22949438158308233	0.33656903767242385	1.0008679913750673	0.38149246666932113	0.8450934452942018	0.84423696166429
hh_683	0.5744072050920618	0.4649067289452794	0.8404633355634511	1.0038465113833532	0.4372119240378431	0.4491339332150405	1.0008679913750673	0.6408404155015353	0.8935276546094822	0.8777384283969998
hh_684	0.7948192721622717	0.7714998955159074	0.9467769248229712	1.0038465113833532	0.8141187551049492	1.0097071130172715	1.0008679913750673	1.0005811187204126	0.670284919719512	0.9492082240934476
hh_685	0.8115171560312269	0.6789645034236814	0.8103272000253194	0.8888574043101766	0.6466046079640131	1.0097071130172715	0.8862200692861174	0.8851294511757496	0.7972159510285226	0.8777384283969998
hh_686	0.5744072050920618	0.5106169828703548	0.7991656683445298	1.0038465113833532	0.5304614659462976	0.47277256127899	1.0008679913750673	0.9160838837783043	0.8350725744013853	0.7716504504100851
hh_687	0.26716614190328464	0.16388798358502657	0.5022689256355285	0.6759456999727373	0.3662976017481802	0.16884734331392498	0.6739400967564557	0.5956636760275367	0.42867058819271114	0.6398780145947593
hh_688	0.1936954528798813	0.14047541450145135	0.4152089785253702	0.6462891419441321	0.25797178659704156	0.1519626089825325	0.642697840615428	0.5242732729081315	0.8250517035085688	0.48409619428765827
hh_689	0.19146906836402075	0.210713121752177	0.421905897533844	0.6110370069289977	0.2680226354254977	0.162093449581368	0.5154972263269577	0.43949716920383786	0.5995821084201945	0.5002885698751348
hh_690	0.25547762319501593	0.3946690216945537	0.6138842424434239	0.6580398536158436	0.31157631368214106	0.3900373630551667	0.6560873789615826	0.5571797868459822	0.6396655919914611	0.5427237610699007
hh_691	0.2805244489984488	0.32275898808071557	0.5725865752245025	0.624466391696668	0.38695767989556223	0.5279293600948722	0.6226135330961958	0.404917442692876	0.42867058819271114	0.577900301139246
hh_692	0.2788546606115533	0.32108666171760303	0.3934439917478306	0.5248651213364467	0.21776839128321682	0.3022367445319258	0.4295810219391315	0.3614139157919885	0.546137463658506	0.24288563381214684
hh_693	0.3205993702839415	0.2458319753775398	0.5056173851397653	0.40176242763280257	0.3048757477965036	0.3123675851307613	0.3113067665480979	0.2744068619902135	0.5494777539561115	0.2964879805844828
hh_694	0.3857211173728671	0.08027166542940072	0.38172438348300164	0.0016786730959587836	0.2144181083403981	0.3022367445319258	0.3113067665480979	0.08366062865555295	0.025052177232041544	0.3216140806340152
hh_695	0.15362053159438863	0.13713076177522632	0.22267255703175093	0.13765119386862035	0.033502829428187185	0.155339555848811	0.1372427680480862	0.12549094298332938	0.6602640488266953	0.1876082137031755
hh_696	0.25046825803432937	0.7876657170259951	0.7885622132477798	0.003357346191917567	0.21776839128321682	1.0097071130172715	0.0	0.0033464251462221135	0.003340290297605539	0.21440938708934343
hh_697	0.15696010836817967	0.7876657170259951	0.7885622132477798	0.13765119386862035	0.2965000404394568	0.03376946866278498	0.7581826088510126	0.0	0.9911118497323871	0.3740997118485941
hh_698	0.2237516438440008	0.18897287903171428	0.44534511406350197	0.19640475222717782	0.2965000404394568	0.3275638460290145	0.19080092143270513	0.40937934288783884	0.9118992512463128	0.4723706809312098
hh_699	0.08348941934477648	0.026757221809800235	0.08036302810168451	0.026858769535340537	0.19599155215489517	0.2988597976656473	0.07698984549038976	0.1054123921059967	0.8484337355918073	0.6566287479611144
hh_700	0.23710995093916498	0.6611263555504814	0.6618788286708187	0.25515831058573535	0.4411205874711317	1.0097071130172715	0.2292958441779	0.3145639637448789	0.8484337355918073	0.5762252278026107
hh_701	0.8950065753760033	0.7876657170259951	0.7885622132477798	0.8012866244709933	0.665031164149516	0.7215409804281727	1.0008679913750673	1.0005811187204126	0.8784963482702572	0.820785934951393
hh_702	0.11243241805096565	0.6700454294870815	0.6708080540154504	0.20479811770697173	0.30822603073932237	1.0097071130172715	0.7765932240769754	0.22421048479688171	0.9536528799663821	0.6744961968852263
hh_703	0.1090928412771746	0.0858460866397759	0.043529973555079114	0.12757915529286767	0.1608135812552986	1.0097071130172715	0.1104636913557767	0.15058913157999523	0.9793731152579447	0.6030264011887785
hh_704	0.06901791999168194	0.12207982450721369	0.14398375868218485	0.24340759891402375	0.15076273242684246	0.15421390689338488	0.23766430564424673	0.03569520155970258	0.8985380900558905	0.1876082137031755
hh_705	0.16363926191576178	0.06522072816138808	0.0368330545466054	0.05707488526259864	0.28812433308241003	0.36133331469179947	0.05690553797115764	0.21082478421199327	0.9700203024246492	0.6532786012878434
hh_706	0.11020603353510493	0.07692701270317567	0.09375686611863203	0.12086446290903252	0.15076273242684246	0.2510197170600352	0.025105384399040132	0.232576547662437	0.8459285178686032	0.757133148159244
hh_707	0.15250733933645833	0.20904079538906445	0.32814903141521196	0.3334963883971453	0.2948248989680475	0.3343177397615715	0.6929086094135082	0.6241082897704245	0.6931102367531498	0.4924715609708358
hh_708	0.1936954528798813	0.1354584354121138	0.5960257917541605	0.6647545459996788	0.33670343575328143	1.0097071130172715	0.5288867646731126	0.39404156096765414	0.49102267374801456	0.5304398899345737
hh_709	0.32727852383152356	0.4164092644150164	0.5508215884469629	0.9073228083657231	0.3216271625105972	0.2617133821365838	0.5924870718173476	0.30229373820873123	0.4342377386887204	0.42993548973644397
hh_710	0.3406368309266878	0.3612224944323034	0.6663434413431345	1.0038465113833532	0.3249774454534159	0.2926687284108034	1.0008679913750673	0.5209268477619093	0.8384128646989908	0.44221936087177094
hh_711	0.18701629933229919	0.2842954817291277	0.46543587108892315	0.701685354110772	0.2680226354254977	0.26677880243600155	0.5300025595352922	0.4350352690088751	0.31064699767731535	0.395317307445977
hh_712	0.2988921212542996	0.27426152355045263	0.5658896562160288	0.7839403358127526	0.3802571140099248	1.0097071130172715	0.7816143009567834	0.5822779754426481	0.09686841863056074	0.3673994185020521
hh_713	0.14193201288611992	0.16388798358502657	0.5692381157202657	0.7604389124693296	0.23451980599731043	1.0097071130172715	0.5590132259519608	0.257674736259103	0.7482250266636412	0.2964879805844828
hh_714	0.5176343999376137	0.19733451084727685	0.7132218744024504	0.7117573926865247	0.49416673406576134	0.39172583648830595	0.36486491993271686	0.5906440383082034	0.49102267374801456	0.7068809480601792
hh_715	0.3016751018991256	0.2608829126455526	0.5324050611736602	0.7319014698380302	0.37020626518146865	0.23807475407263418	0.7297298398654337	0.6994028555604223	0.5745299311881531	0.42211848083214504
hh_716	0.3757023870514939	0.4348048544092542	0.6864341983685556	0.8913754139541146	0.3551299919387844	0.303925217965065	0.8887306077260213	0.6603612288544977	0.5344464476168865	0.5739917966870967
hh_717	0.6846132386271667	0.6689305452450064	0.5273823719173049	0.8482894711578391	0.3769068310671061	0.6872086872876747	0.6560873789615826	0.6826707298293117	0.8609598242078282	0.5963261078422366
hh_718	0.3857211173728671	0.369584126247866	0.4888750876185811	0.6194303724087915	0.31157631368214106	0.25664796183716604	0.6175924562163876	0.5320815982493164	0.6162835599082223	0.5404903299543867
hh_719	0.39852282833906616	0.3595501680691909	0.6618788286708187	1.0038465113833532	0.33167801133905334	0.16884734331392498	1.0008679913750673	0.5532756241753899	0.7181624139851913	0.5896258144956946
hh_720	0.3205993702839415	0.39912855866285385	0.5089658446440022	0.8180733554305812	0.371881406652878	0.357956367825521	0.8134144545289009	0.635820777782202	0.8450934452942018	0.6342944368059745
hh_721	0.47421990187833013	0.2631126811297026	0.5658896562160288	0.7604389124693296	0.3741149286147572	0.6872086872876747	0.7581826088510126	0.7540611329487168	0.734863865473219	0.5985595389577505
hh_722	0.24044952771295602	0.24973407022480246	0.3415428694321594	0.5024828133903296	0.17086443008375476	0.155339555848811	0.37155968910579423	0.3346425146222116	0.49436296404562013	0.40704282080242543
hh_723	0.40074921285492676	0.4002434429049289	0.35493670744910677	0.7721896241410409	0.23619494746871977	0.3275638460290145	0.7665510703173593	0.5253887479568722	0.6079328341642085	0.3249642273072862
hh_724	0.435814768979733	0.27760617627667766	0.5993742512583974	0.4767431592522948	0.36183055782442186	1.0097071130172715	0.4753286112884936	0.431688843862653	0.47098093196238133	0.5360234677233586
hh_725	0.12189455224337362	0.24973407022480246	0.281270598355896	0.5315798137202818	0.1574632983124799	0.0658504638924307	0.33808584324040736	0.3112175385986568	0.6212939953546307	0.23283519379233386
hh_726	0.7230183715257639	0.6555519343401063	0.6562980628304239	0.4565990821007895	0.5393955537938141	1.0097071130172715	0.698487583724406	1.0002092937041658	0.48434209315280347	0.6153102723241055
hh_727	0.30557127480188173	0.22910871174641462	0.3571690137852647	0.38497569667321474	0.2144181083403981	1.0097071130172715	0.6025292255769638	0.605702951466203	0.670284919719512	0.4891214142975648
hh_728	0.249355065776399	0.7876657170259951	0.7885622132477798	0.035811692713787424	0.3970085287240184	0.3275638460290145	0.0	0.26325211150280653	0.9968910821520538	0.24623578048541783
hh_729	0.3005619096411951	0.100339581786751	0.19588488099785611	0.1544379248282082	0.3015254648536849	0.29379437736622954	0.4351599962500293	0.24428903567421442	0.7159355537867877	0.5014052854328918
hh_730	0.6578966244368383	0.2240917326570771	0.08705994711015833	0.2193466178719479	0.2864491916110007	0.29041743049995106	0.5489710721923448	0.08366062865555295	0.9753647669008181	0.421001765274388
hh_731	0.16029968514197074	0.13713076177522632	0.053575352067789676	0.13765119386862035	0.2696977768969071	0.24482864780519117	0.28118030526924975	0.15058913157999523	0.9753647669008181	0.5092222943371907
hh_732	0.2020443948143589	0.2575382599193275	0.4118605190211333	0.33909196538367453	0.2026921180405326	0.27015574930228003	0.7397719936250498	0.3335270395734709	0.7782876393420911	0.4522698008915839
hh_733	0.32894831221841914	0.12876912995966375	0.20593025951056665	0.19808342532313658	0.2026921180405326	0.28366353676739403	0.4251178424904133	0.38818531696176545	0.8851769288654683	0.4891214142975648
hh_734	0.998533455363526	0.7876657170259951	0.7885622132477798	0.8259071632117221	0.6549803153210599	1.0097071130172715	1.0008679913750673	0.45957572008117054	0.8673620472782388	0.6845466369050394
hh_735	0.13024349417785125	0.1527391411642765	0.10547647438346101	0.25515831058573535	0.18426556185502962	0.19923986511043149	0.19080092143270513	0.2744068619902135	0.9740286507817758	0.5762252278026107
hh_736	0.09350814966614963	0.0451528118040379	0.06027227107626339	0.1040777319494447	0.1407118835983863	0.303925217965065	0.14393753722116354	0.12549094298332938	0.648016317735475	0.5326733210500876
hh_737	0.1090928412771746	0.09365027633430094	0.06696919008473709	0.12925782838882643	0.11055933711301781	1.0097071130172715	0.1774113830865504	0.4015710175466539	0.4542794804743536	0.43551906752522895
hh_738	0.35065556124806097	0.2976740926340279	0.373911311306449	0.4968872364038003	0.33167801133905334	0.3951027833545845	0.7698984549038979	0.5856244005888703	0.6725117799179157	0.39699238078261245
hh_739	0.33729725415289674	0.35453318897985336	0.46543587108892315	0.6580398536158436	0.27137291836831645	0.28028658990111555	0.6560873789615826	0.4768655833366516	0.6457894575370714	0.395317307445977
hh_740	0.1269039174040602	0.14382006722767637	0.4721327900973968	0.701685354110772	0.2026921180405326	0.14520871524997553	0.6996033785865855	0.3346425146222116	0.7382041557708245	0.30988856727756675
hh_741	0.5176343999376137	0.4013583271470038	0.6948053471291478	0.8636773078707948	0.43553678256643374	1.0097071130172715	0.8611146848870773	0.6982873805116816	0.9436320090735655	0.6365278679214884
hh_742	0.4385977496245588	0.46825138167150454	0.4955720066270548	0.6647545459996788	0.3551299919387844	0.3590820167809472	0.66278214813466	0.597894626125018	0.6546968983306861	0.6264774279016755
hh_743	0.5493603792886289	0.33112061989627817	0.49892046613129165	0.6356575456697265	0.3350282942818721	0.27916094094568944	0.6337714817179915	0.5337548108224275	0.5127345606824506	0.6063765478620495
hh_744	0.5732940128341315	0.5267828043804424	0.540218133350213	0.6580398536158436	0.41208480196670266	1.0097071130172715	0.6560873789615826	0.5231577978593909	0.8751560579726517	0.6141935567663486
hh_745	0.37291940640666804	0.3667969156426785	0.5139885339003575	0.7498073161949239	0.348429426053147	0.3073021648313435	0.7475825576603068	0.6112803267099065	0.743214591217233	0.5114557254527048
hh_746	0.3898955883401059	0.48051510833432964	0.4810620154420285	0.8225498170198046	0.31827687956777845	0.25327101497088755	0.8201092237019784	0.5923172508813146	0.830062138954977	0.5276481010401811
hh_747	0.47867267091005145	0.4364771807723667	0.5636573498798709	0.7453308546057004	0.35177970899596567	1.0097071130172715	0.553434251641063	0.4969441342139842	0.4776615125575924	0.6867800680205532
hh_748	0.1703184154633439	0.17726659448992668	0.6362073058050028	0.5998458529559391	0.3886328213669716	1.0097071130172715	0.5980660461282453	0.40659065526598703	0.49770325434322565	0.5159225876837327
hh_749	0.3690232335039118	0.419196475020204	0.5413342865182919	1.0038465113833532	0.33391153330093254	0.19923986511043149	1.0008679913750673	0.5170226850913169	0.734863865473219	0.5862756678224236
hh_750	0.1936954528798813	0.2709168708242276	0.35828516695334367	0.6513251612320085	0.24289551335435722	0.12325856061916528	0.6460452252019666	0.4517673947399857	0.6469028876362731	0.44221936087177094
hh_751	0.26883593029018016	0.22074707993085207	0.5737027283925815	0.616632583915527	0.3741149286147572	0.6872086872876747	0.48704445734137897	0.5309661232005757	0.597911963271392	0.5025220009906488
hh_752	0.20538397158814997	0.29600176627091535	0.3995828341722649	0.5925716028734509	0.21776839128321682	0.22625544004065945	0.47365491899522427	0.39822459240043173	0.5511478991049144	0.27806217388149235
hh_753	0.11688518708268704	0.33112061989627817	0.4168832082774886	0.624466391696668	0.22781924011167298	0.1587165027150895	0.6226135330961958	0.5471405114073159	0.5344464476168865	0.3283143739805572
hh_754	0.4157773083369865	0.39299669533144116	0.5558442777033183	0.5522834485704401	0.27695672327301435	0.3343177397615715	0.5489710721923448	0.5231577978593909	0.5945716729737864	0.5092222943371907
hh_755	0.14360180127301544	0.7876657170259951	0.7885622132477798	0.3827374658786029	0.35736351390066357	0.17560123704648198	0.394991381211565	0.0016732125731110568	0.9911118497323871	0.08598709794728887
hh_756	0.14360180127301544	0.6555519343401063	0.6562980628304239	0.3032802726698872	0.2546215036542228	0.40298232604256773	0.37658076598560225	0.3112175385986568	0.6931102367531498	0.3316645206538282
hh_757	0.48757820897349435	0.15050937268012646	0.3616336264575805	0.2909700032995227	0.3099011722107317	1.0097071130172715	1.0008679913750673	0.7172504563402735	0.7916488005325133	0.40704282080242543
hh_758	0.10519666837441834	0.09699492906052597	0.373911311306449	0.19808342532313658	0.2814237671967726	0.09793145912207654	0.2125589212452066	0.5008482968845767	0.5043838349384367	0.18425806702990455
hh_759	0.22041206707020974	0.033446527262250295	0.5234758358290287	0.11303065512789158	0.22949438158308233	1.0097071130172715	0.2962435359086738	0.3112175385986568	0.597911963271392	0.2998381272577538
hh_760	0.33284448512117537	0.2709168708242276	0.3415428694321594	0.312233195848334	0.21888515226415647	0.34107163349412845	0.4195388681795154	0.4116102929853202	0.619067135156227	0.35846569403999606
hh_761	0.5443510141279423	0.7876657170259951	0.7885622132477798	0.12925782838882643	0.4422373484520712	0.26340185556972306	0.3113067665480979	0.4417281193013193	0.531106157319281	0.4712539653734529
hh_762	0.11020603353510493	0.11539051905476364	0.44534511406350197	0.33573461919175696	0.22111867422603554	0.16884734331392498	0.4809075855993914	0.25934794883221407	0.6212939953546307	0.1608070403170076
hh_763	0.26716614190328464	0.22910871174641462	0.2634121476666328	0.44093146653850745	0.24289551335435722	0.1587165027150895	0.46528645752887754	0.36810676608443266	0.7933189456813161	0.46008680979588285
hh_764	0.36624025285908596	0.035676295746400355	0.21095294876692194	0.12925782838882643	0.31157631368214106	0.3191214788633182	0.5824449180577316	0.1673212573111058	0.9700203024246492	0.6968305080403663
hh_765	0.072357496765473	0.06354840179827556	0.23606639504869836	0.40288154303010826	0.330002869867644	0.40523362395341994	0.3514753815865621	0.376472828949988	0.8183711229133577	0.5661747877827976
hh_766	0.09684772643994069	0.04180815907781287	0.23774062480081679	0.1846540405554663	0.2501544597304646	0.3123675851307613	0.6114555844744002	0.1706676824573279	0.8768262031214545	0.5795753744758816
hh_767	0.8866576334415255	0.7876657170259951	0.7885622132477798	0.8343005286915159	0.6365537591355569	0.7952709870085867	1.0008679913750673	1.0005811187204126	0.8634650419310324	0.804035201585038
hh_768	0.914209141825302	0.7876657170259951	0.7885622132477798	0.803524855265605	0.5695481002791827	0.0	1.0008679913750673	1.0005811187204126	0.931940993031946	0.8576375483573738
hh_769	0.3690232335039118	0.21405777447840202	0.11552185289617159	0.304399388067193	0.33279477231999305	0.4254953051510911	0.272811843802903	0.16062840701866157	0.8066801068717382	0.47739590094111634
hh_770	0.06679153547582109	0.016723263631125147	0.05190112231567125	0.08057630860602162	0.10720905417019912	1.0097071130172715	0.016736922932693424	0.07250587816814594	0.9831587775952308	0.5237395965880317
hh_771	0.15028095482059756	0.10925865572335113	0.25950561157835644	0.2148701562827244	0.1976666936263045	1.0097071130172715	0.1338953834615475	0.22253727222377065	0.6591506187274936	0.5092222943371907
hh_772	0.1402622244992244	0.1672326363112516	0.5123143041482391	0.49017254401996513	0.31660173809636916	0.21274765257554545	0.5322341492596512	0.5270619605299832	0.5233121466248681	0.418768334158874
hh_773	0.17922395352678674	0.2642275653717776	0.770145685974477	0.8351398652394955	0.35177970899596567	1.0097071130172715	0.4887181496346483	0.44507454444754146	0.8308972115293785	0.5326733210500876
hh_774	0.16029968514197074	0.1321137826858888	0.38005015373088324	0.48681519782804755	0.24903769874952492	0.21443612600868472	0.48537076504810966	0.46515309532487414	0.48434209315280347	0.42211848083214504
hh_775	0.5732940128341315	0.5095020986282798	0.4587389520804494	0.6580398536158436	0.371881406652878	1.0097071130172715	0.6560873789615826	0.5209268477619093	0.9678491137312055	0.5092222943371907
hh_776	0.35065556124806097	0.38630738987899116	0.5011527724674496	0.7721896241410409	0.34172886016750953	0.364710261558078	0.7665510703173593	0.6391672029284241	0.9196932619407258	0.5739917966870967
hh_777	0.39073048253355364	0.2391426699250897	0.4620874115846863	0.6155134685182212	0.330002869867644	0.29154307945537716	0.6114555844744002	0.47184594561731835	0.4409183192839315	0.37019120739644457
hh_778	0.3239389470577325	0.41139228532567884	0.4799458622739495	0.5841782373936572	0.39198310430979033	0.34782552722668547	0.5824449180577316	0.491924496494651	0.2505217723204156	0.4399859297562569
hh_779	0.3406368309266878	0.6087267961729559	0.7154541807386084	1.0038465113833532	0.5014256804418685	0.3703385063352088	1.0008679913750673	0.6737469294393861	0.9700203024246492	0.7219566080898988
hh_780	0.32894831221841914	0.29432943990780286	0.5725865752245025	0.6916133155350193	0.3802571140099248	0.2245669666075202	0.6895612248269696	0.6257815023435357	0.6747386401163193	0.5538909166474706
hh_781	0.32894831221841914	0.25084895446687744	0.4754812496016337	0.6580398536158436	0.27472320131113515	0.16884734331392498	0.6560873789615826	0.5521601491266492	0.3807930939270317	0.5025220009906488
hh_782	0.2883167948039613	0.22074707993085207	0.6362073058050028	0.6781839307673491	0.36741436272911976	0.18910902451159597	0.6761716864808147	0.6174154394779803	0.6747386401163193	0.6722627657697123
hh_783	0.2020443948143589	0.1527391411642765	0.5257081421651865	0.5371753907068111	0.30822603073932237	1.0097071130172715	0.5355815338461899	0.42164956842398665	0.5327763024680838	0.42714370084205144
hh_784	0.3239389470577325	0.35118853625362834	0.5022689256355285	0.5338180445148936	0.32330230398200654	0.3050508669204912	0.43181261166349066	0.404917442692876	0.7983293811277243	0.4371941408618645
hh_785	0.24044952771295602	0.17949636297407676	0.30638404463767244	0.4107153508112494	0.16751414714093604	0.09117756538951954	0.4094967144198994	0.3658758159869514	0.4086288464070779	0.2278099737824274
hh_786	0.3016751018991256	0.33613759898561574	0.3571690137852647	0.42806163946949016	0.1976666936263045	1.0097071130172715	0.42679153478368265	0.35137464035332217	0.42588701294470654	0.2948129072478473
hh_787	0.05677280515444793	0.20235148993661442	0.2879675173643697	0.5024828133903296	0.1775649959693922	0.07316718210270094	0.4251178424904133	0.1918617083834015	0.6279745759498417	0.26354487163065143
hh_788	0.23043079739158287	0.45933230773490435	0.45985510524852835	0.4784218323482537	0.38416577744321345	0.3292523194621537	0.8485619926875572	0.2058051464926601	0.4509391901767481	0.3841501518684071
hh_789	0.37069302189080733	0.6834240403919816	0.6842018920323979	0.055396212166639855	0.36518084076724056	0.3140560585639005	0.0903793838365446	0.22923012251621488	0.7738339189452837	0.4371941408618645
hh_790	0.1402622244992244	0.10535656087608854	0.23439216529657994	0.34580665776750963	0.18426556185502962	0.06753893732556995	0.38662291974521834	0.3061979008793236	0.7081415430923748	0.17755777368336254
hh_791	0.48869140123142474	0.27537640779252764	0.4470193438156204	0.4179896008937373	0.3741149286147572	0.21612459944182397	0.4452021500096454	0.548813723980427	0.9645088234336	0.27136188053495036
hh_792	0.11688518708268704	0.0016723263631125147	0.6529496033261871	0.007833807781141176	0.19599155215489517	0.330940792895293	0.0	0.25432831111288084	0.858454606484624	0.31491378728747327
hh_793	0.21929887481227953	0.11706284541787615	0.43529973555079143	0.17793934817163118	0.17086443008375476	0.13338940121800077	0.06917928145513297	0.2058051464926601	0.8592896790590256	0.20268387373289498
hh_794	0.13024349417785125	0.1571986781325765	0.24443754380929048	0.389452158262438	0.0536045270850995	0.9050217601626379	0.2594223054567483	0.3246032391835453	0.728183284878008	0.14405630695065266
hh_795	0.26716614190328464	0.3378099253487282	0.38172438348300164	0.5024828133903296	0.1608135812552986	0.7885170932760297	0.5355815338461899	0.37145319123065484	0.49770325434322565	0.28922932945906227
hh_796	0.7525179663609182	0.7876657170259951	0.7885622132477798	0.43813367804524284	0.7404125303629373	0.85521179388503	0.6114555844744002	0.7027492807066443	0.30396641708210426	0.9782428285951296
hh_797	0.2237516438440008	0.6020374907205058	0.6027227107626343	0.11918578981307375	0.2445706548257666	0.3140560585639005	0.46528645752887754	0.2995050505868794	0.6880998013067415	0.3165888606241087
hh_798	0.8591061250577495	0.7876657170259951	0.7885622132477798	0.8091204322521344	0.6097514955930072	0.7952709870085867	1.0008679913750673	0.6592457538057568	0.8400830098477936	0.8425618883276544
hh_799	0.29722233286740407	0.6611263555504814	0.6618788286708187	0.27362371464128193	0.3249774454534159	0.486280348744104	0.19080092143270513	0.17959148284725357	0.983715492644832	0.6834299213472823
hh_800	0.21206312513573208	0.2224194062939646	0.27122521984318543	0.194726079131219	0.33167801133905334	0.27184422273541925	0.394991381211565	0.15282008167747668	0.80166967142533	0.4612035253536399
hh_801	0.22208185545710526	0.1304414563227763	0.19755911074997454	0.24172892581806496	0.21888515226415647	1.0097071130172715	0.4295810219391315	0.17959148284725357	0.8250517035085688	0.5404903299543867
hh_802	0.1035268799875228	0.046825138167150414	0.13728683967371114	0.11750711671711497	0.15411301536966118	1.0097071130172715	0.7883090701298607	0.1472427064337731	0.9906346654041577	0.5650580722250406
hh_803	0.3807117522121805	0.5552123525533553	0.5558442777033183	0.3032802726698872	0.29035785504428924	0.5583218818913788	0.5009918931186235	0.3614139157919885	0.9720244766032126	0.6744961968852263
hh_804	0.06901791999168194	0.06522072816138808	0.040181514050842256	0.109673308935974	0.18761584479784835	1.0097071130172715	0.0753161531971204	0.14054985614132887	0.9536528799663821	0.5237395965880317
hh_805	0.23043079739158287	0.11873517178098866	0.2025818000063298	0.18129669436354873	0.2696977768969071	0.317433005430179	0.1528638961186001	0.22253727222377065	0.728183284878008	0.5404903299543867
hh_806	0.1703184154633439	0.24750430174065233	0.16742297521184282	0.34412798467155087	0.16528062517905698	0.1654703964476465	0.37658076598560225	0.28890803762384265	0.5622822000969329	0.13065572025756872
hh_807	0.1936954528798813	0.17057728903747663	0.25448292232200115	0.3172692151362103	0.22111867422603554	0.12832398091858302	0.21088522895193726	0.29113898772132407	0.33402902976055415	0.2562862205052309
hh_808	0.27217550706397114	0.1337861090490013	0.46097125841660735	0.42078738938700205	0.23619494746871977	0.21950154630810245	0.4195388681795154	0.37145319123065484	0.41864971729989453	0.27694545832373535
hh_809	0.39240027092044916	0.3734862210951286	0.35828516695334367	0.44820571662099556	0.28477405013959134	0.6872086872876747	0.4468758423029147	0.4684995204710962	0.40751541630787597	0.43551906752522895
hh_810	0.3590045031825386	0.1906452053948268	0.5324050611736602	0.48345785163613003	0.3635056992958312	0.2110591791424062	0.4820233804615709	0.4818852210559847	0.48100180285519795	0.2914627605745763
hh_811	0.18367672255850814	0.1337861090490013	0.2996871256291987	0.412953581605861	0.19208288872160684	1.0097071130172715	0.41172830414425843	0.35137464035332217	0.3306887394629486	0.27136188053495036
hh_812	0.37069302189080733	0.33335038838042824	0.5100819978120811	0.5427709676933404	0.3635056992958312	0.3759667511123397	0.41061250928207904	0.40937934288783884	0.743214591217233	0.4991718543173777
hh_813	0.2170724902964187	0.2792785026397902	0.5413342865182919	0.7990483936763816	0.27137291836831645	0.1384548215174185	0.7966775315962076	0.46180667017865207	0.4008348357126649	0.43216892085195796
hh_814	0.5911050889610171	0.37794575806342856	0.9166407892848395	1.0038465113833532	0.4701563729755605	1.0097071130172715	1.0008679913750673	0.9738097175506357	0.9297141328335424	0.7068809480601792
hh_815	0.39073048253355364	0.2993464189971404	0.5558442777033183	0.7498073161949239	0.36518084076724056	0.3275638460290145	0.7475825576603068	0.6715159793419047	0.7259564246796043	0.5404903299543867
hh_816	0.3239389470577325	0.32443131444382806	0.6496011438219503	0.8594806251308977	0.31157631368214106	0.6872086872876747	0.8569304541539038	0.5008482968845767	0.8066801068717382	0.5628246411095266
hh_817	0.19035587610609025	0.12709680359655123	0.5039431553876469	0.5606768140502342	0.1943164106834858	1.0097071130172715	0.5590132259519608	0.49080902144591043	0.5578284797001255	0.17085748033682058
hh_818	0.39240027092044916	0.4013583271470038	0.4319512760465546	0.5998458529559391	0.24122037188294787	0.3140560585639005	0.5400447132949082	0.5108875723232431	0.6279745759498417	0.4371941408618645
hh_819	0.08348941934477648	0.17726659448992668	0.30805827438979083	0.46107554369001286	0.20939268392617003	0.1508369600271064	0.45970748321797966	0.41941861832650523	0.458733200871161	0.3350146673270991
hh_820	0.3089108515756728	0.4063753062363413	0.6395557653092396	0.6580398536158436	0.32832772839623464	0.6872086872876747	0.6560873789615826	0.5532756241753899	0.612386554561016	0.4824211209510228
hh_821	0.3105806399625683	0.38797971624210364	0.44534511406350197	0.6328597571764618	0.2730480598397258	0.32587537259587523	0.5724027642981155	0.42945789376517157	0.6680580595211083	0.37019120739644457
hh_822	0.3857211173728671	0.6555519343401063	0.6562980628304239	0.2702663684493644	0.41711022638093065	0.5504423392033956	0.341433227826946	0.38149246666932113	0.24050090142759892	0.4120680408123319
hh_823	0.5966710502506688	0.25419360719310247	0.5413342865182919	0.15108057863629062	0.41208480196670266	0.324186899162736	0.6360030714423505	0.491924496494651	0.895197799758285	0.42714370084205144
hh_824	0.258817199968807	0.1672326363112516	0.24611177356140893	0.34580665776750963	0.2445706548257666	0.08667496956781492	0.2744855360961724	0.2476354608204365	0.7215027042827968	0.1541067469704656
hh_825	0.6701417392740721	0.4693662659135794	0.4699004837612389	0.3709867542068914	0.47238989493743966	0.2870404836336725	0.3113067665480979	0.7462528076075318	0.6346551565450529	0.4690205342579388
hh_826	0.10018730321373175	0.046825138167150414	0.38172438348300164	0.17793934817163118	0.10944257613207829	0.18404360421217822	0.06527399943750435	0.05912017758325749	0.6647177692235027	0.15745689364373663
hh_827	0.13692264772543333	0.2224194062939646	0.2143014082711588	0.24844361820190006	0.0536045270850995	0.155339555848811	0.2175799981250146	0.1673212573111058	0.4926928188968173	0.13735601360411068
hh_828	0.21039333674883656	0.21740242720462705	0.38842130249147533	0.2971251379847049	0.17644823498845266	0.6855202138545355	0.18075876767308907	0.18405338304221633	0.5711896408905476	0.2244598271091564
hh_829	0.44416371091421064	0.2792785026397902	0.3839566898191597	0.4107153508112494	0.1742147130265735	0.4204298848516732	0.4954129188077257	0.3569520155970257	0.633541726445851	0.34171496067364115
hh_830	0.2805244489984488	0.2792785026397902	0.46878433059315994	0.18017757896624292	0.26355559150173946	0.3191214788633182	0.6594347635481212	0.42499599357020873	0.8005562413261281	0.3573489784822391
hh_831	0.18367672255850814	0.7876657170259951	0.7885622132477798	0.600964968353245	0.3350282942818721	1.0097071130172715	1.0008679913750673	0.18907302076154953	0.9983756556176562	0.37186628073308003
hh_832	0.05677280515444793	0.0	0.09710532562286889	0.0	0.22781924011167298	1.0097071130172715	0.0	0.1204713052639962	0.9877715594347816	0.7716504504100851
hh_833	0.2020443948143589	0.11706284541787615	0.10045378512710575	0.19808342532313658	0.22446895716885426	0.12325856061916528	0.7799406086635141	0.21082478421199327	0.7415444460684302	0.27973724721812787
hh_834	0.19536524126677682	0.043480485440925386	0.04185574380296068	0.11918578981307375	0.22949438158308233	1.0097071130172715	0.8134144545289009	0.1589551944455505	0.9536528799663821	0.5343483943867231
hh_835	0.44416371091421064	0.0858460866397759	0.10715070413557945	0.08393365479793928	0.20101697656912323	0.2206271952635287	0.12720061428847013	0.19409265848088272	0.9896802967476989	0.6650041146442919
hh_836	0.07514047741029874	0.6700454294870815	0.6708080540154504	0.11079242433327983	0.4310697386426755	0.42211835828481253	0.6293083022692731	0.1918617083834015	0.9519827348175793	0.5326733210500876
hh_837	0.24545889287364261	0.08194399179251323	0.013393838016947419	0.12086446290903252	0.29817518191086617	0.4119875176859769	0.12050584511539277	0.11545166754466303	0.9787050571984236	0.5963261078422366
hh_838	0.20538397158814997	0.03177420089913778	0.03571690137852648	0.023501423343422968	0.20604240098335133	0.27015574930228003	0.01338953834615474	0.09816180428918218	0.8459285178686032	0.5963261078422366
hh_839	0.08682899611856754	0.11706284541787615	0.07534033884532923	0.18801138674738388	0.13401131771274885	1.0097071130172715	0.1305479988750088	0.1204713052639962	0.9868171907783228	0.38024164741625754
hh_840	0.38293813672804133	0.35118853625362834	0.13226415041735587	0.40623888922202583	0.21106782539757937	1.0097071130172715	0.5110340468782395	0.25098188596665877	0.4676406416647758	0.2981630539211183
hh_841	0.13358307095164232	0.14716471995390143	0.2159756380232772	0.33909196538367453	0.18259042038362028	0.04840290508332532	0.20251676748559053	0.22421048479688171	0.30173955688370063	0.09380410685158781
hh_842	0.13024349417785125	0.14047541450145135	0.35493670744910677	0.34244931157559205	0.17086443008375476	1.0097071130172715	0.3023804076506615	0.2727336494171025	0.3908139648198483	0.20100880039625948
hh_843	0.29388275609361303	0.34115457807495325	0.39679245125206747	0.5640341602421517	0.21274296686898875	0.21950154630810245	0.5606869182452301	0.42164956842398665	0.8384128646989908	0.42211848083214504
hh_844	0.45752201800937486	0.4749406871239546	0.5000366192993707	0.6412531226562557	0.3741149286147572	0.4086105708196984	0.6393504560288892	0.6006833137468697	0.5912313826761808	0.5628246411095266
hh_845	0.26716614190328464	0.2575382599193275	0.4710166369293179	0.5125548519660823	0.31660173809636916	1.0097071130172715	0.50991825201606	0.4015710175466539	0.7682667684492744	0.4556199475648549
hh_846	0.29722233286740407	0.3010187453602529	0.373911311306449	0.42638296637353135	0.26355559150173946	0.28028658990111555	0.4251178424904133	0.35137464035332217	0.49770325434322565	0.381916720752893
hh_847	0.4541824412355838	0.3344652726225032	0.6562980628304239	0.6916133155350193	0.40705937755247457	0.364710261558078	0.6058766101635024	0.7060957058528664	0.877661275695856	0.763833441505786
hh_848	0.24211931609985157	0.2391426699250897	0.5759350347287394	0.6580398536158436	0.24624579629717594	0.16884734331392498	0.6560873789615826	0.5856244005888703	0.7081415430923748	0.5215061654725177
hh_849	0.7825741573250377	0.6889984616023566	0.7556356947894507	1.0038465113833532	0.5237609000606601	0.6872086872876747	0.6811927633606227	0.7417909074125691	0.7994428112269262	0.7269818280998052
hh_850	0.3105806399625683	0.30770805081270297	0.6763888198558451	0.881303375378362	0.2998503233822756	1.0097071130172715	0.8786884539664053	0.6174154394779803	0.7883085102349078	0.6722627657697123
hh_851	0.2387797393260605	0.2792785026397902	0.5022689256355285	0.6132752377236094	0.31660173809636916	0.14520871524997553	0.6114555844744002	0.5644303746627969	0.6101596943626122	0.4237935541687805
hh_852	0.5176343999376137	0.48051510833432964	0.4721327900973968	0.5998458529559391	0.2965000404394568	0.41874141141853394	0.5980660461282453	0.5242732729081315	0.8450934452942018	0.5360234677233586
hh_853	0.249355065776399	0.21573010084151453	0.4419966545592651	0.41631092779777856	0.24903769874952492	1.0097071130172715	0.4150756887307971	0.3798192540962101	0.41419599690308706	0.3350146673270991
hh_854	0.28386402577223985	0.30770805081270297	0.3672143922979753	0.4823387362388242	0.20604240098335133	0.21443612600868472	0.44185476542310675	0.32794966432976735	0.59679853317219	0.3841501518684071
hh_855	0.4508428644617928	0.44929834955622927	0.32480057191097517	0.3290199268079218	0.33167801133905334	0.26677880243600155	0.6203819433718368	0.575585125150204	0.6162835599082223	0.5058721476639197
hh_856	0.39407005930734473	0.11371819269165113	0.2996871256291987	0.14996146323898482	0.24903769874952492	0.11819314031974752	0.23933799793751606	0.5633148996140562	0.5845508020809698	0.27806217388149235
hh_857	0.49091778574728545	0.1672326363112516	0.3415428694321594	0.34244931157559205	0.3383785772246908	0.32080995229645753	0.12217953740866211	0.5839511880157592	0.808350252020541	0.4120680408123319
hh_858	0.1936954528798813	0.14382006722767637	0.3515882479448699	0.16954598269183727	0.09380792239892424	0.2600249087034445	0.15063230639424094	0.15393555672621734	0.7270698547788061	0.15299003141270864
hh_859	0.22041206707020974	0.20235148993661442	0.22267255703175093	0.29880381108066373	0.07538136621342117	0.162093449581368	0.2510538439904016	0.1673212573111058	0.619067135156227	0.12060528023775573
hh_860	0.12189455224337362	0.0624335175562007	0.3432170991842778	0.13877030926592632	0.08375707357046808	0.19079749794473522	0.19414830601924382	0.17959148284725357	0.597911963271392	0.2188762493203715
hh_861	0.44416371091421064	0.3444992308011783	0.421905897533844	0.3827374658786029	0.18426556185502962	0.34107163349412845	0.5110340468782395	0.4116102929853202	0.5544881894025199	0.2512610004953244
hh_862	0.998533455363526	0.39299669533144116	0.8806448496142933	0.8706717791039563	0.6164520614786447	0.04727725612789897	0.6226135330961958	0.8366062865555289	0.9954065086864513	0.8609876950306448
hh_863	0.16697883868955285	0.07525468634006317	0.58598041324145	0.12757915529286767	0.2026921180405326	0.330940792895293	0.7855195829744119	0.3669912910356921	0.6546968983306861	0.27973724721812787
hh_864	0.30557127480188173	0.10535656087608854	0.06920149642089514	0.13765119386862035	0.20771754245476068	1.0097071130172715	0.18075876767308907	0.23090333508932595	0.9464155843215699	0.3651659873865381
hh_865	0.2020443948143589	0.5685909634582554	0.5692381157202657	0.16115261721204335	0.28477405013959134	0.276909643034837	0.7933301470096688	0.17959148284725357	0.9775916270992219	0.5092222943371907
hh_866	0.2805244489984488	0.006689305452450059	0.040181514050842256	0.0	0.23787008894012915	0.24651712123833044	0.1104636913557767	0.11043202982532986	0.9297141328335424	0.7923096882285895
hh_867	0.11688518708268704	0.08194399179251323	0.10715070413557945	0.10072038575752713	0.17979851793127138	0.1924859713778745	0.4150756887307971	0.15728198187243944	0.8634650419310324	0.4371941408618645
hh_868	0.08348941934477648	0.05351444361960047	0.11887031240040843	0.15108057863629062	0.20604240098335133	1.0097071130172715	0.5372552261394592	0.257674736259103	0.9503125896687766	0.6097266945353205
hh_869	0.47867267091005145	0.6611263555504814	0.6618788286708187	0.19136873293930146	0.42995297766173585	1.0097071130172715	0.2711381515096337	0.3697799786575438	0.6346551565450529	0.5259730277035456
hh_870	0.39073048253355364	0.45933230773490435	0.45985510524852835	0.4364550049492841	0.3551299919387844	0.5504423392033956	0.5657079951250382	0.545467298834205	0.44982576007754627	0.39978416967700503
hh_871	0.27495848770879705	0.30603572444959043	0.30638404463767244	0.2971251379847049	0.24122037188294787	0.3073021648313435	0.321348920307714	0.24986641091791809	0.29394554618928764	0.1909583603764465
hh_872	0.2321005857784784	0.24973407022480246	0.46878433059315994	0.5287820252270172	0.34172886016750953	0.3343177397615715	0.42177045790387463	0.35137464035332217	0.6346551565450529	0.4891214142975648
hh_873	0.22041206707020974	0.210713121752177	0.34823978844063314	0.4722666976630715	0.20101697656912323	0.276909643034837	0.4569179960625308	0.2476354608204365	0.5522613292041162	0.23786041380224038
hh_874	0.37403259866459837	0.3835201792738038	0.38172438348300164	0.35811692713787413	0.29035785504428924	1.0097071130172715	0.35705435589745993	0.3837234167668027	0.3473901909509763	0.46567038758466783
hh_875	0.4185602889818125	0.45933230773490435	0.5273823719173049	0.6412531226562557	0.36853112371005925	0.3123675851307613	0.5322341492596512	0.5621994245653155	0.6379954468426584	0.5215061654725177
hh_876	0.3690232335039118	0.30770805081270297	0.5011527724674496	0.4465270435250368	0.29035785504428924	1.0097071130172715	0.4452021500096454	0.4517673947399857	0.458733200871161	0.5025220009906488
hh_877	0.4942573625210765	0.35118853625362834	0.43529973555079143	0.4107153508112494	0.26132206953986026	0.3292523194621537	0.4094967144198994	0.42164956842398665	0.5594986248489281	0.5929759611689656
hh_878	0.2538078348081204	0.1571986781325765	0.4018151405084227	0.4722666976630715	0.21888515226415647	1.0097071130172715	0.47086543183977536	0.4166299307046533	0.4698675018631795	0.3082134939409312
hh_879	0.16029968514197074	0.2185173114467021	0.42971896971039664	0.5506047754744814	0.21274296686898875	0.18910902451159597	0.5489710721923448	0.4517673947399857	0.5478076088073088	0.3350146673270991
hh_880	0.1703184154633439	0.24750430174065233	0.3616336264575805	0.5550812370637048	0.15299625438872164	0.1519626089825325	0.5210762006378556	0.27106043684399145	0.59679853317219	0.27973724721812787
hh_881	0.25547762319501593	0.27258919718734015	0.49892046613129165	0.38777348516647925	0.33279477231999305	0.155339555848811	0.5724027642981155	0.22755690994310385	0.6780789304139249	0.43384399418859343
hh_882	0.2170724902964187	0.7876657170259951	0.7885622132477798	0.06546825074239256	0.35177970899596567	0.3140560585639005	0.0	0.26938722427088035	0.8161442627149539	0.3651659873865381
hh_883	0.6996413341092264	0.7876657170259951	0.7885622132477798	0.8292645094036396	0.7203108327060249	1.0097071130172715	0.050210768798080264	0.18572659561532742	0.5221987165256663	0.9531167285455971
hh_884	0.584425935413435	0.5485230471009053	0.5491473586948445	0.46107554369001286	0.46010552414710437	0.7885170932760297	0.8318250697548637	0.692710005267978	0.16367422458267153	0.5661747877827976
hh_885	0.26716614190328464	0.20569614266283942	0.31140673389402773	0.19808342532313658	0.20101697656912323	0.3123675851307613	0.3146541511346366	0.028444613742887967	0.12025045071379951	0.14405630695065266
hh_886	0.21206312513573208	0.14214774086456386	0.43529973555079143	0.06714692383835134	0.1407118835983863	0.357956367825521	0.2560749208702096	0.1673212573111058	0.37299908323261877	0.1641571869902786
hh_887	0.15696010836817967	0.05351444361960047	0.37670169422664634	0.2249421948584771	0.09715820534174295	0.23807475407263418	0.28118030526924975	0.2643675865515472	0.5945716729737864	0.23786041380224038
hh_888	0.13692264772543333	0.7876657170259951	0.7885622132477798	0.32734125371196304	0.4199021288332797	0.13170092778486153	0.0	0.29113898772132407	0.9987467989840568	0.2646615871884084
hh_889	0.3807117522121805	0.7876657170259951	0.7885622132477798	0.8617188559255096	0.4455876313948899	0.493034242476661	1.0008679913750673	0.056889227485775934	0.996519938785653	0.3316645206538282
hh_890	0.21540270190952315	0.10535656087608854	0.4520420330719757	0.2148701562827244	0.13736160065556757	0.2110591791424062	0.42177045790387463	0.15058913157999523	0.2855948204452738	0.08598709794728887
hh_891	0.2321005857784784	0.016723263631125147	0.4520420330719757	0.19808342532313658	0.13568645918415823	0.4693956144127115	0.2711381515096337	0.16397483216488368	0.2321501756835851	0.23451026712896936
hh_892	0.13692264772543333	0.05351444361960047	0.45092587990389676	0.24172892581806496	0.31157631368214106	0.29717132423250797	0.5009918931186235	0.3246032391835453	0.8768262031214545	0.5639413566672836
hh_893	0.05677280515444793	0.06020374907205053	0.0016742297521184274	0.07554028931814527	0.18426556185502962	0.18404360421217822	0.0753161531971204	0.143896281287551	0.9486424445199737	0.5561243477629847
hh_894	0.42078667349767324	0.7876657170259951	0.7885622132477798	0.016786730959587836	0.5762486661648201	0.01688473433139249	1.0008679913750673	0.055216014912664875	0.9661789685824027	0.9916434152882135
hh_895	0.060112381928238985	0.7876657170259951	0.7885622132477798	0.0	0.39198310430979033	0.1924859713778745	0.6114555844744002	0.18907302076154953	0.9949889723992505	0.7772340281988701
hh_896	0.22208185545710526	0.7876657170259951	0.7885622132477798	0.03189478882321689	0.4690396119946209	0.3343177397615715	1.0008679913750673	0.26938722427088035	0.9920662183888458	0.7253067547631697
hh_897	0.29388275609361303	0.1806112472161517	0.22267255703175093	0.1645099634039609	0.30822603073932237	0.276909643034837	0.47867599587503223	0.1918617083834015	0.7782876393420911	0.5025220009906488
hh_898	0.23710995093916498	0.046825138167150414	0.013393838016947419	0.053717539070681074	0.32832772839623464	0.33656903767242385	0.6694769173077374	0.2208640596506596	0.5144047058312533	0.5259730277035456
hh_899	0.09907411095580143	0.03177420089913778	0.046878433059315966	0.030216115727258106	0.185940703326439	0.25664796183716604	0.08033723007692843	0.13720343099510676	0.9163529716431202	0.5985595389577505
hh_900	0.028386402577223965	0.046825138167150414	0.06529496033261865	0.10575640504540347	0.14406216654120502	1.0097071130172715	0.05355815338461896	0.143896281287551	0.9394566462015583	0.5092222943371907
hh_901	0.11020603353510493	0.09030562360807591	0.24276331405717205	0.2601943298736117	0.24122037188294787	0.24651712123833044	0.563476405400679	0.22421048479688171	0.9327760656063473	0.5510991277530781
hh_902	0.08682899611856754	0.043480485440925386	0.24276331405717205	0.11079242433327983	0.2311695230544917	0.2178130728749632	0.7096455323462016	0.2375961853817702	0.7649264781516689	0.7035308013869083
hh_903	0.1319132825647468	0.09030562360807591	0.2276952462881062	0.1533188094309024	0.1976666936263045	0.2245669666075202	0.7816143009567834	0.2744068619902135	0.7716070587468801	0.5192727343570037
hh_904	0.06345195870203003	0.046825138167150414	0.14398375868218485	0.11582844362115619	0.185940703326439	0.23469780720635572	0.7498141473846659	0.2158444219313264	0.20375770815393798	0.5561243477629847
hh_905	0.06901791999168194	0.015050937268012633	0.14398375868218485	0.20479811770697173	0.2780734842539539	0.27015574930228003	0.4954129188077257	0.15728198187243944	0.9486424445199737	0.7119061680700858
hh_906	0.562162090254828	0.7876657170259951	0.7885622132477798	0.312233195848334	0.5042175828942175	0.057408096726734456	0.6114555844744002	0.0033464251462221135	0.9793731152579447	0.5125724410104617
hh_907	0.3039014864149862	0.033446527262250295	0.3839566898191597	0.13765119386862035	0.15076273242684246	0.493034242476661	0.1104636913557767	0.1706676824573279	0.20208756300513522	0.19430850704971747
hh_908	0.26883593029018016	0.36456714715852845	0.2678767603389486	0.3681889657136268	0.17086443008375476	0.2583364352703053	0.3682123045192556	0.29002351267258347	0.4542794804743536	0.40369267412915444
hh_909	0.37403259866459837	0.39912855866285385	0.25783138182623805	0.2971251379847049	0.21274296686898875	0.3191214788633182	0.5021076879808031	0.35472106549954424	0.49436296404562013	0.3216140806340152
hh_910	0.2237516438440008	0.3679117998847535	0.42971896971039664	0.5752253142152103	0.22781924011167298	0.3073021648313435	0.5824449180577316	0.4417281193013193	0.5678493505929421	0.4087178941390609
hh_911	0.22208185545710526	0.17726659448992668	0.32145211240673827	0.6378957764643381	0.1943164106834858	0.6872086872876747	0.5154972263269577	0.29002351267258347	0.6379954468426584	0.38694194076279953
hh_912	0.32727852383152356	0.3567629574640034	0.281270598355896	0.5136739673633881	0.18426556185502962	0.23807475407263418	0.44185476542310675	0.2744068619902135	0.5594986248489281	0.40201760079251897
hh_913	0.322269158670837	0.7876657170259951	0.7885622132477798	0.11303065512789158	0.42716107520938695	1.0097071130172715	0.0	0.11043202982532986	0.8116905423181465	0.39978416967700503
hh_914	0.5577093212231066	0.6611263555504814	0.6618788286708187	0.43309765875736655	0.49919215847998943	0.45588782694759755	0.4820233804615709	0.6558993286595347	0.29394554618928764	0.21440938708934343
hh_915	0.48089905542591227	0.6555519343401063	0.6562980628304239	0.8214307016224988	0.5092430073084456	0.40298232604256773	0.14951651153206139	0.2158444219313264	0.23883075627879616	0.35176540069345413
hh_916	0.3155900051232549	0.013378610904900117	0.30805827438979083	0.1645099634039609	0.14406216654120502	0.21612459944182397	0.367096509657076	0.14054985614132887	0.3933191825430525	0.08040352015850374
hh_917	0.15028095482059756	0.15050937268012646	0.31642942315038297	0.19136873293930146	0.0871073565132868	0.1722242901802035	0.2125589212452066	0.08366062865555295	0.42867058819271114	0.17085748033682058
hh_918	0.2705057186770756	0.3378099253487282	0.281270598355896	0.3944881775503144	0.0536045270850995	0.1924859713778745	0.4753286112884936	0.25098188596665877	0.5622822000969329	0.23618534046560488
hh_919	0.13692264772543333	0.7876657170259951	0.7885622132477798	0.14100854006053792	0.34172886016750953	0.13170092778486153	0.0	0.09035347894799718	0.9983756556176562	0.010050440019812968
hh_920	0.05677280515444793	0.043480485440925386	0.5056173851397653	0.21319148318676565	0.18761584479784835	0.3073021648313435	0.4195388681795154	0.2487509358691773	0.2688933689572461	0.16750733366354956
hh_921	0.1269039174040602	0.19398985812105182	0.026787676033894838	0.38777348516647925	0.06700565885637437	0.05234267642731671	0.553434251641063	0.19074623333466056	0.18371596636830476	0.1005044001981298
hh_922	0.15250733933645833	0.0451528118040379	0.29633866612496185	0.2618730029695705	0.11279285907489701	0.182355130779039	0.6560873789615826	0.3413353649146558	0.3256783040165403	0.2512610004953244
hh_923	0.18367672255850814	0.15050937268012646	0.33819440992792255	0.17122465578779603	0.31157631368214106	0.4536365290367451	0.5657079951250382	0.4417281193013193	0.7382041557708245	0.6465783079413013
hh_924	0.14360180127301544	0.03177420089913778	0.15068067769065857	0.05707488526259864	0.2948248989680475	0.28197506333425476	0.21423261353847595	0.257674736259103	0.8617948967822295	0.7085560213968146
hh_925	0.04007492128549266	0.056859096345825505	0.02846190578601326	0.09064834718177442	0.10050848828456167	0.13170092778486153	0.0903793838365446	0.18070695789599425	0.33736932005815967	0.561149567772891
hh_926	0.19703502965367237	0.11037353996542608	0.026787676033894838	0.1645099634039609	0.3216271625105972	0.2887289570668118	0.7247087629856258	0.09816180428918218	0.9793731152579447	0.4723706809312098
hh_927	0.22709122061779186	0.100339581786751	0.1339383801694743	0.094005693373692	0.18091527891221093	0.14183176838369702	0.09372676842308328	0.1706676824573279	0.7816279296396967	0.5762252278026107
hh_928	0.39852282833906616	0.12542447723343872	0.06027227107626339	0.10072038575752713	0.2864491916110007	1.0097071130172715	0.10042153759616065	0.08700705380177506	0.9686841863056069	0.561149567772891
hh_929	0.12356434063026915	0.0016723263631125147	0.026787676033894838	0.0	0.1943164106834858	1.0097071130172715	0.0	0.22923012251621488	0.9519827348175793	0.7923096882285895
hh_930	0.08348941934477648	0.06522072816138808	0.0066969190084737095	0.06546825074239256	0.22446895716885426	1.0097071130172715	0.06527399943750435	0.050196377193331705	0.9915890340606165	0.5762252278026107
hh_931	0.16196947352886626	0.09030562360807591	0.025113446281776405	0.09064834718177442	0.2914746160252288	0.22963238690693796	0.23766430564424673	0.10708560467910774	0.9906346654041577	0.48409619428765827
hh_932	0.23710995093916498	0.09030562360807591	0.08371148760592148	0.0693851546329632	0.21106782539757937	0.2870404836336725	0.06917928145513297	0.25432831111288084	0.2304800305347823	0.7604832948325151
hh_933	0.0846026116027069	0.03456141150432549	0.07701456859744765	0.11079242433327983	0.24624579629717594	0.25664796183716604	0.1104636913557767	0.24094261052799226	0.8768262031214545	0.5215061654725177
hh_934	0.08682899611856754	0.043480485440925386	0.0552495818199081	0.025180096439381752	0.2596469280684509	0.43562614574992653	0.18745353684616647	0.11712488011777408	0.5734165010889513	0.6934803613670952
hh_935	0.3406368309266878	0.22074707993085207	0.07534033884532923	0.1342938476767028	0.31157631368214106	0.2870404836336725	0.2125589212452066	0.3647603409382106	0.734863865473219	0.5695249344560686
hh_936	0.13024349417785125	0.06689305452450059	0.05692381157202652	0.07274250082488078	0.2730480598397258	0.33262926632843226	0.1338953834615475	0.18070695789599425	0.3507304812485818	0.5494240544164427
hh_937	0.02671661419032844	0.030101874536025267	0.10045378512710575	0.09064834718177442	0.2144181083403981	0.18122948182361287	0.3347384586538687	0.08700705380177506	0.9444670816479668	0.6208938501128906
hh_938	0.1269039174040602	0.06354840179827556	0.2779221388516592	0.27754061853185247	0.2680226354254977	0.2583364352703053	0.2577486131634789	0.2487509358691773	0.2572023529156267	0.5025220009906488
hh_939	0.8933367869891077	0.7876657170259951	0.7885622132477798	0.7923337012925464	0.432186499623615	0.7277320496830167	1.0008679913750673	0.01673212573111057	0.5778702214857587	0.7403824147928891
hh_940	0.464201171556957	0.6756198506974564	0.6763888198558451	0.9232702027773317	0.641579183549785	0.23638628063949496	0.01338953834615474	0.29002351267258347	0.4409183192839315	0.42993548973644397
hh_941	0.27384529545086667	0.3344652726225032	0.1395191460098691	0.3709867542068914	0.30822603073932237	0.1063738262877728	0.4753286112884936	0.4484209695937636	0.34404990065337077	0.24121056047551134
hh_942	0.23710995093916498	0.08361631815562584	0.2126271785190404	0.15108057863629062	0.09045763945610552	0.6872086872876747	0.08368461466346723	0.11712488011777408	0.5522613292041162	0.11055484021794276
hh_943	0.20538397158814997	0.030101874536025267	0.41855743802960715	0.0693851546329632	0.09715820534174295	0.19923986511043149	0.42177045790387463	0.062466602729479605	0.3089768525285126	0.1273055735842977
hh_944	0.3339576773791057	0.2898699029395028	0.32480057191097517	0.27754061853185247	0.13066103476993013	0.27184422273541925	0.33808584324040736	0.2375961853817702	0.7471115965644395	0.26801173386167937
hh_945	0.18534651094540366	0.12040749814410118	0.29019982370052766	0.3256625806160042	0.09715820534174295	0.25327101497088755	0.4569179960625308	0.34300857748776686	0.5427971733609004	0.17085748033682058
hh_946	0.19146906836402075	0.16388798358502657	0.32480057191097517	0.2685876953534056	0.10050848828456167	0.13676634808427926	0.492065534221187	0.49527092164087316	0.4687540717639776	0.1608070403170076
hh_947	0.3016751018991256	0.17057728903747663	0.15402913719489542	0.25851565677765287	0.11725990299865525	1.0097071130172715	0.6811927633606227	0.17736053274977212	0.21377857904675462	0.26801173386167937
hh_948	0.2137329135226276	0.5184211725648799	0.8103272000253194	0.2702663684493644	0.4254859337379776	0.5279293600948722	0.7464667627981271	0.3837234167668027	0.7883085102349078	0.3082134939409312
hh_949	0.10519666837441834	0.6555519343401063	0.6562980628304239	0.5024828133903296	0.4422373484520712	0.27916094094568944	0.3113067665480979	0.24261582310110336	0.9035485255022989	0.5114557254527048
hh_950	0.1035268799875228	0.100339581786751	0.37670169422664634	0.4700284668684597	0.18259042038362028	0.22625544004065945	0.4452021500096454	0.15282008167747668	0.38747367452224274	0.3651659873865381
hh_951	0.2538078348081204	0.19566218448416434	0.3415428694321594	0.33573461919175696	0.23787008894012915	0.19586291824415297	0.7213613783990871	0.38149246666932113	0.7615861878540634	0.42993548973644397
hh_952	0.15250733933645833	0.07525468634006317	0.16407451570760598	0.06043223145451621	0.23284466452590105	0.303925217965065	0.06025292255769633	0.1673212573111058	0.8885172191630738	0.6153102723241055
hh_953	0.19035587610609025	0.11037353996542608	0.11552185289617159	0.15108057863629062	0.1976666936263045	0.3663987349912172	0.20251676748559053	0.1673212573111058	0.7799577844908939	0.5058721476639197
hh_954	0.08014984257098531	0.08027166542940072	0.05022689256355281	0.08057630860602162	0.11893504447006462	0.2076822322761277	0.08033723007692843	0.14054985614132887	0.8609598242078282	0.5404903299543867
hh_955	0.24211931609985157	0.12207982450721369	0.043529973555079114	0.08393365479793928	0.26132206953986026	0.18573207764531746	0.1305479988750088	0.30229373820873123	0.9678491137312055	0.5561243477629847
hh_956	0.2020443948143589	0.1571986781325765	0.09040840661439518	0.13765119386862035	0.17086443008375476	0.1722242901802035	0.1372427680480862	0.21417120935821538	0.8116905423181465	0.6867800680205532
hh_957	0.3757023870514939	0.23579801719886467	0.19197834490957996	0.22997821414635347	0.21274296686898875	0.26677880243600155	0.19080092143270513	0.14054985614132887	0.8592896790590256	0.4991718543173777
hh_958	0.15028095482059756	0.013378610904900117	0.010045378512710564	0.050360192878763504	0.2965000404394568	0.4243696561956649	0.050210768798080264	0.18405338304221633	0.6079328341642085	0.7236316814265341
hh_959	0.6078029728299724	0.5552123525533553	0.5558442777033183	0.4711475822657656	0.31660173809636916	0.4271837785842303	0.6114555844744002	0.4517673947399857	0.9877715594347816	0.7001806547136372
hh_960	0.9306287276297744	0.7876657170259951	0.7885622132477798	0.8074417591561754	0.6164520614786447	0.7446167840144093	1.0008679913750673	0.5521601491266492	0.7270698547788061	0.763833441505786
hh_961	0.2883167948039613	0.6611263555504814	0.6618788286708187	0.18017757896624292	0.48132398278495625	0.25327101497088755	0.66278214813466	0.1706676824573279	0.9901574810759284	0.6683542613175629
hh_962	0.47867267091005145	0.08361631815562584	0.13058992066523745	0.06267046224912806	0.3741149286147572	0.3602076657363733	0.06248451228205559	0.22923012251621488	0.9185798318415239	0.6633290413076564
hh_963	0.12189455224337362	0.04794002240922561	0.16742297521184282	0.32398390752004547	0.24122037188294787	0.23300933377321645	0.36598071479489647	0.21249799678510434	0.3507304812485818	0.4472445808816774
hh_964	0.16697883868955285	0.14382006722767637	0.19755911074997454	0.13093650148478525	0.22111867422603554	0.2735326961685585	0.1372427680480862	0.202458721346438	0.14697277309464382	0.5885090989379375
hh_965	0.6629059895975249	0.7876657170259951	0.7885622132477798	0.5371753907068111	0.47574017788025835	0.155339555848811	0.1104636913557767	0.0033464251462221135	0.9906346654041577	0.3651659873865381
hh_966	0.3406368309266878	0.5641314264899554	0.5647735030479498	0.3777014465907265	0.3551299919387844	0.4536365290367451	0.45970748321797966	0.545467298834205	0.6970072421003563	0.3082134939409312
hh_967	0.28386402577223985	0.12709680359655123	0.17746835372455338	0.18017757896624292	0.06365537591355565	0.3275638460290145	0.341433227826946	0.08031420350933073	0.4598466309703629	0.6119601256508344
hh_968	0.1703184154633439	0.11037353996542608	0.28461905786013286	0.12925782838882643	0.04690396119946206	0.14183176838369702	0.12385322970193144	0.11879809269088515	0.47432122225998685	0.17979120479887656
hh_969	0.18701629933229919	0.1672326363112516	0.10045378512710575	0.42078738938700205	0.17086443008375476	0.054031149860455964	0.25440122857694025	0.232576547662437	0.5945716729737864	0.1273055735842977
hh_970	0.25046825803432937	0.16388798358502657	0.2025818000063298	0.2920891186968286	0.09045763945610552	0.27015574930228003	0.1774113830865504	0.15393555672621734	0.21711886934436014	0.12228035357439122
hh_971	0.20037460642746338	0.210713121752177	0.3716790049702911	0.23501423343422984	0.18929098626925772	0.18573207764531746	0.39331768891829566	0.3262764517566563	0.5377867379144922	0.17085748033682058
hh_972	0.16029968514197074	0.21740242720462705	0.31642942315038297	0.2249421948584771	0.19599155215489517	0.14520871524997553	0.5110340468782395	0.35137464035332217	0.5177449961288589	0.26131144051513744
hh_973	0.13358307095164232	0.1337861090490013	0.29466443637284345	0.2450862720099825	0.21106782539757937	0.16884734331392498	0.6739400967564557	0.3246032391835453	0.47098093196238133	0.23786041380224038
hh_974	0.2627133728715632	0.15385402540635149	0.16072605620336913	0.312233195848334	0.20939268392617003	0.2656531534805754	0.394991381211565	0.23090333508932595	0.589561237527378	0.45003636977606987
hh_975	0.18367672255850814	0.11706284541787615	0.29801289587708024	0.34580665776750963	0.27137291836831645	0.18910902451159597	0.6482768149263257	0.2995050505868794	0.7259564246796043	0.4857712676242938
hh_976	0.26883593029018016	0.1354584354121138	0.072549955925132	0.13093650148478525	0.21888515226415647	0.4204298848516732	0.1305479988750088	0.23926939795488122	0.619067135156227	0.43216892085195796
hh_977	0.05677280515444793	0.05351444361960047	0.07031764958897395	0.05707488526259864	0.16416386419811732	0.24314017437205193	0.6259609176827345	0.15728198187243944	0.05010435446408309	0.5885090989379375
hh_978	0.2638265651294936	0.12040749814410118	0.0859437939420794	0.07554028931814527	0.36853112371005925	1.0097071130172715	0.1528638961186001	0.22253727222377065	0.8985380900558905	0.6622123257498994
hh_979	0.35065556124806097	0.6611263555504814	0.6618788286708187	0.40064331223549665	0.3741149286147572	1.0097071130172715	0.19080092143270513	0.17401410760355002	0.9603334605615932	0.5510991277530781
hh_980	0.22876100900468738	0.6756198506974564	0.6763888198558451	0.11079242433327983	0.3936582457811997	0.33656903767242385	0.6393504560288892	0.2560015236859919	0.8617948967822295	0.6365278679214884
hh_981	0.4057585780156134	0.4693662659135794	0.4699004837612389	0.3525213501513448	0.2562966451256322	0.384971942755749	0.6560873789615826	0.22923012251621488	0.9706883604841703	0.6398780145947593
hh_982	0.8841529508611824	0.7876657170259951	0.7885622132477798	0.8012866244709933	0.6449294664926037	0.7277320496830167	1.0008679913750673	1.0002092937041658	0.6546968983306861	0.8453536772220468
hh_983	0.5543697444493155	0.6588965870663314	0.6596465223346608	0.32062656132812783	0.5176187146654924	0.39847973022086297	1.0008679913750673	0.9381145159909332	0.6947803819019526	0.5002885698751348
hh_984	0.22709122061779186	0.08361631815562584	0.26955099009106703	0.39280950445435564	0.23451980599731043	1.0097071130172715	0.4686338421154162	0.19409265848088272	0.676408785265122	0.20770909374280144
hh_985	0.3155900051232549	0.11873517178098866	0.1339383801694743	0.20311944461101292	0.1155847615272459	1.0097071130172715	0.5110340468782395	0.16397483216488368	0.509950985434446	0.13400586693083968
hh_986	0.15028095482059756	0.2040238162997269	0.2187660209434747	0.42638296637353135	0.12061018594147398	0.14520871524997553	0.14059015263462488	0.19074623333466056	0.5594986248489281	0.14405630695065266
hh_987	0.18367672255850814	0.17726659448992668	0.11887031240040843	0.522626890541835	0.18259042038362028	0.19755139167729224	0.5088024571538804	0.23926939795488122	0.6313148662474474	0.1976586537229885
hh_988	0.998533455363526	0.7876657170259951	0.7885622132477798	0.5606768140502342	0.7521385206628028	0.7395513637149914	0.7581826088510126	1.0002092937041658	0.7972159510285226	0.8844387217435418
hh_989	0.03172597935101502	0.08027166542940072	0.29801289587708024	0.2601943298736117	0.2864491916110007	0.15421390689338488	0.19080092143270513	0.28109971228265773	0.6591506187274936	0.34171496067364115
hh_990	0.04341449805928371	0.10925865572335113	0.16407451570760598	0.22997821414635347	0.2026921180405326	1.0097071130172715	0.16736922932693435	0.4149567181315423	0.7838547898381004	0.39029208743607047
hh_991	0.1090928412771746	0.06354840179827556	0.08705994711015833	0.09568436646965078	0.16416386419811732	1.0097071130172715	0.8134144545289009	0.11043202982532986	0.9636737508591988	0.5873923833801805
hh_992	0.13692264772543333	0.04794002240922561	0.08371148760592148	0.0693851546329632	0.21888515226415647	0.3050508669204912	0.06917928145513297	0.2560015236859919	0.80166967142533	0.5650580722250406
hh_993	0.12189455224337362	0.06689305452450059	0.07534033884532923	0.06267046224912806	0.16751414714093604	0.25327101497088755	0.06248451228205559	0.28890803762384265	0.5912313826761808	0.763833441505786
hh_994	0.18701629933229919	0.18395589994237674	0.053575352067789676	0.11582844362115619	0.18091527891221093	0.18742055107845673	0.19080092143270513	0.3229300266104342	0.9949889723992505	0.5304398899345737
hh_995	0.46587095994385247	0.7876657170259951	0.7885622132477798	0.109673308935974	0.70690970093475	0.6044734890638516	1.0008679913750673	0.21249799678510434	0.985862822121864	0.7521079281493377
hh_996	0.4185602889818125	0.6611263555504814	0.6618788286708187	0.2568369836816941	0.43553678256643374	0.5369345517382815	1.0008679913750673	0.2995050505868794	0.7482250266636412	0.6264774279016755
hh_997	0.1402622244992244	0.6756198506974564	0.6763888198558451	0.1443658862524555	0.2780734842539539	1.0097071130172715	0.2008430751923212	0.42053409337524594	0.9464155843215699	0.8598709794728879
hh_998	0.998533455363526	0.6555519343401063	0.6562980628304239	0.33909196538367453	0.660005739735288	0.8611214509010174	0.8050459930625542	0.6112803267099065	0.5077241252360423	0.9926006000520051
hh_999	0.10686645676131386	0.10535656087608854	0.44980972673581776	0.3223052344240867	0.20771754245476068	0.1587165027150895	0.4468758423029147	0.17736053274977212	0.4999301145416294	0.15299003141270864
hh_1000	0.26716614190328464	0.11706284541787615	0.13728683967371114	0.11918578981307375	0.12228532741288334	0.19586291824415297	0.4206546630416951	0.22923012251621488	0.43590788383752316	0.1541067469704656
hh_1001	0.5866523199292957	0.5552123525533553	0.5558442777033183	0.2803384070251171	0.5215273780987809	0.2414517009389127	0.4753286112884936	0.43949716920383786	0.44592875473033977	0.5963261078422366
hh_1002	0.1319132825647468	0.7876657170259951	0.7885622132477798	0.030216115727258106	0.22781924011167298	0.050654202994177465	0.0	0.0	0.1269310313090106	0.0016750733366354947
hh_1003	0.18367672255850814	0.04013583271470036	0.33484595042368565	0.2568369836816941	0.3048757477965036	0.384971942755749	0.45970748321797966	0.26938722427088035	0.9764781970000198	0.6532786012878434
hh_1004	0.16363926191576178	0.046825138167150414	0.03571690137852648	0.094005693373692	0.13736160065556757	0.2780352919902631	0.7096455323462016	0.15058913157999523	0.9678491137312055	0.4824211209510228
hh_1005	0.06233876644409983	0.0016723263631125147	0.005022689256355282	0.0	0.1775649959693922	0.2043052854098492	0.050210768798080264	0.15393555672621734	0.08016696714253294	0.7761173126411132
hh_1006	0.08682899611856754	0.6555519343401063	0.6562980628304239	0.312233195848334	0.4087345190238839	0.1384548215174185	0.37658076598560225	0.2375961853817702	0.9787050571984236	0.5510991277530781
hh_1007	0.8549316540905105	0.7876657170259951	0.7885622132477798	0.7856190089087113	0.4422373484520712	0.13676634808427926	1.0008679913750673	0.4467477570206525	0.6212939953546307	0.8358615949811125
hh_1008	0.6345195870203009	0.6555519343401063	0.6562980628304239	0.6132752377236094	0.36853112371005925	1.0097071130172715	0.341433227826946	0.11879809269088515	0.4175362872006927	0.7202815347532632
hh_1009	0.46754074833074805	0.20736846902595193	0.13058992066523745	0.11750711671711497	0.20939268392617003	0.28028658990111555	0.7866353778365914	0.3061979008793236	0.19150997706271786	0.4723706809312098
hh_1010	0.12857370579095573	0.15050937268012646	0.15737759669913226	0.21319148318676565	0.18929098626925772	0.26340185556972306	0.6337714817179915	0.25432831111288084	0.42867058819271114	0.398667454119248
hh_1011	0.6044633960561814	0.1527391411642765	0.07534033884532923	0.11079242433327983	0.2998503233822756	1.0097071130172715	0.1528638961186001	0.24094261052799226	0.9286007027343405	0.5639413566672836
hh_1012	0.22208185545710526	0.14047541450145135	0.10547647438346101	0.11079242433327983	0.2864491916110007	0.3900373630551667	0.2008430751923212	0.2944854128675462	0.9394566462015583	0.750432854812702
hh_1013	0.9840619560104316	0.7876657170259951	0.7885622132477798	0.7537242200854944	0.7705650768483058	1.0063301661509931	0.6811927633606227	0.46515309532487414	0.7471115965644395	0.9921220076701093
hh_1014	0.16864862707644837	0.016723263631125147	0.08036302810168451	0.3726654273028502	0.31157631368214106	1.0097071130172715	0.36486491993271686	0.16397483216488368	0.895197799758285	0.49582170764410677
hh_1015	0.06901791999168194	0.005016979089337545	0.030136135538131693	0.026858769535340537	0.1775649959693922	0.3191214788633182	0.0753161531971204	0.15728198187243944	0.49436296404562013	0.6622123257498994
hh_1016	0.05343322838065688	0.028429548172912752	0.040181514050842256	0.026858769535340537	0.13401131771274885	1.0097071130172715	0.02677907669230948	0.14054985614132887	0.9706883604841703	0.6298275745749465
hh_1017	0.14193201288611992	0.046825138167150414	0.020090757025421128	0.08393365479793928	0.17979851793127138	0.1722242901802035	0.08368461466346723	0.12716415555644042	0.8573411763854223	0.5114557254527048
hh_1018	0.11020603353510493	0.04013583271470036	0.026787676033894838	0.053717539070681074	0.1574632983124799	0.2926687284108034	0.05355815338461896	0.11377845497155198	0.364091642439004	0.6817548480106468
hh_1019	0.18701629933229919	0.0033446527262250294	0.005022689256355282	0.0	0.22111867422603554	0.3292523194621537	0.0	0.2944854128675462	0.5233121466248681	0.798451623796253
hh_1020	0.2705057186770756	0.12709680359655123	0.13561260992159271	0.17122465578779603	0.2445706548257666	0.24651712123833044	0.45524430376926145	0.24094261052799226	0.7582458975564578	0.4120680408123319
hh_1021	0.2627133728715632	0.15050937268012646	0.15737759669913226	0.13765119386862035	0.21106782539757937	0.37315262872377425	0.18075876767308907	0.35137464035332217	0.7727204888460819	0.780584174872141
hh_1022	0.21039333674883656	0.10925865572335113	0.2768059856835802	0.2641112337641822	0.3099011722107317	0.33938316006098923	0.38160184286541027	0.42945789376517157	0.7649264781516689	0.4712539653734529
hh_1023	0.18033714578471707	0.16054333085880151	0.2678767603389486	0.33573461919175696	0.22949438158308233	0.155339555848811	0.37155968910579423	0.35137464035332217	0.41419599690308706	0.5326733210500876
hh_1024	0.5159646115507183	0.5552123525533553	0.5558442777033183	0.27754061853185247	0.4037090946096558	1.0097071130172715	0.394991381211565	0.17624505770103147	0.422546722647101	0.775000597083356
hh_1025	0.1152153986957915	0.04794002240922561	0.19197834490957996	0.28201708012107585	0.2965000404394568	1.0097071130172715	0.5924870718173476	0.3078711134524347	0.743214591217233	0.3740997118485941
hh_1026	0.12189455224337362	0.030101874536025267	0.030136135538131693	0.02853744263129932	0.18761584479784835	0.3005482710987865	0.02845276898557882	0.15058913157999523	0.9987467989840568	0.6622123257498994
hh_1027	0.06345195870203003	0.005016979089337545	0.005022689256355282	0.0	0.1273107518271114	0.2313208603400772	0.050210768798080264	0.11879809269088515	0.9987467989840568	0.6516035279512079
hh_1028	0.1402622244992244	0.07023770725072562	0.040181514050842256	0.1544379248282082	0.24289551335435722	0.155339555848811	0.45970748321797966	0.11377845497155198	0.9196932619407258	0.375216427406351
hh_1029	0.09684772643994069	0.6588965870663314	0.6596465223346608	0.2641112337641822	0.2445706548257666	0.08780061852324106	0.23766430564424673	0.11266297992281131	0.8673620472782388	0.1641571869902786
hh_1030	0.15250733933645833	0.09030562360807591	0.07534033884532923	0.12086446290903252	0.24289551335435722	0.2313208603400772	0.12050584511539277	0.15728198187243944	0.42087657749829827	0.4371941408618645
hh_1031	0.1152153986957915	0.03177420089913778	0.072549955925132	0.06267046224912806	0.27974862572536324	0.310679111697622	0.6092239947500411	0.27106043684399145	0.16701451488027708	0.7493161392549452
hh_1032	0.21540270190952315	0.21405777447840202	0.23104370579234307	0.3726654273028502	0.24624579629717594	1.0097071130172715	0.37155968910579423	0.276637812087695	0.36631850263740773	0.3115636406142022
hh_1033	0.16029968514197074	0.7876657170259951	0.7885622132477798	0.08617188559255104	0.39198310430979033	0.07766977792440544	0.0	0.0	0.5856642321801716	0.17085748033682058
hh_1034	0.10018730321373175	0.046825138167150414	0.2879675173643697	0.29880381108066373	0.2780734842539539	0.24314017437205193	0.45970748321797966	0.24261582310110336	0.895197799758285	0.4891214142975648
hh_1035	0.06233876644409983	0.05351444361960047	0.19086219174150082	0.29880381108066373	0.17979851793127138	1.0097071130172715	0.38662291974521834	0.24428903567421442	0.538900168013694	0.37186628073308003
hh_1036	0.10018730321373175	0.06689305452450059	0.34823978844063314	0.43981235114120165	0.2026921180405326	0.23469780720635572	0.5372552261394592	0.3346425146222116	0.509950985434446	0.4522698008915839
hh_1037	0.22208185545710526	0.09030562360807591	0.12724146116100057	0.1242218091009501	0.3099011722107317	0.27015574930228003	0.5272130723798432	0.5086566222257617	0.48100180285519795	0.5393736143966296
hh_1038	0.10018730321373175	0.0624335175562007	0.09375686611863203	0.1846540405554663	0.20436725951194196	0.23638628063949496	0.7297298398654337	0.1204713052639962	0.4086288464070779	0.42546862750541603
hh_1039	0.36234407995632967	0.7876657170259951	0.7885622132477798	0.07554028931814527	0.33391153330093254	0.4086105708196984	0.0	0.2058051464926601	0.8562277462862203	0.5114557254527048
