# Supplementary material for: DOT: a flexible multi-objective optimization framework for transferring features across single-cell and spatial omics
Source: Nat Commun. 2024 Jun 11;15:4994. doi: 10.1038/s41467-024-48868-z (PMC11167014; doi:10.1038/s41467-024-48868-z)
Supplement: Supplementary file 4 — Source Data [file 41467_2024_48868_MOESM4_ESM.zip › Figure3d.csv]

	DOT	RCTD	CARD	Seurat	C2L	SPOTLight	Harmony	TACCO	novoSpaRc	Tangram
ssp_1	0.7940562045656597	0.63492957538688	0.7034438091363038	0.8150982069582715	0.6866232104608379	0.4398898236595964	1.0324289200671468	0.9029257826953676	0.8839655893011301	0.5341934473290001
ssp_2	0.3257523700357019	0.20607363411679436	0.5091885258684734	0.27547825353388034	0.39537913984362927	0.7051668928894292	0.4189566632156539	0.5678883865189789	0.7005956782796471	0.7133743215114546
ssp_3	0.9043108528854357	0.774168517357687	0.7747915171945027	0.6597874220441085	0.6192416950790363	1.0040233379711399	1.0324289200671468	0.9146520915615414	0.8237712112150504	0.830595454154182
ssp_4	0.5289995752716528	0.29964220312117673	0.17725446220708763	0.5554911285251085	0.4332464377441459	0.6021901402770047	0.2658763439637804	0.53438464690134	0.6409586555462164	0.3684092740200001
ssp_5	0.36528812776653075	0.998844474121781	0.4080197054578243	0.865545870671266	0.7618009342339221	0.2014762551112655	1.0324289200671468	0.4238223061631318	0.6939074140478605	0.22941850245790912
ssp_6	0.3257523700357019	0.5672594495890677	0.7190511202740347	0.5350853319670433	0.5635544922841588	0.6195394844671414	0.6491526320154637	0.3350373961763888	0.8014769971090951	0.9042773089581819
ssp_7	0.2522492711558513	0.34754039915913426	0.3478200767837191	0.23126569432473904	0.5624407482282613	0.35174396204841774	0.5213938693315692	0.20269762468671518	0.8586059207556058	0.1897865957072728
ssp_8	0.1670524974542061	0.5831326889737397	0.5451410818821754	0.20179065485197825	0.5490758195574907	0.24848738130389406	0.47823212518160485	0.14322848686540615	0.6487616304833009	0.09154412263527287
ssp_9	0.12027779816702844	0.6249043715649819	0.38711705661264895	0.13150402226308697	0.5095379055731278	0.27423156945700033	0.33033121522772707	0.24122692524699985	0.6521057625991943	0.1406653591712728
ssp_10	0.19545142202142113	0.6449547792087781	0.4464805793329472	0.2618743891618369	0.4602547310996613	0.3324358209335881	0.8022329512673371	0.2864569737308124	0.999226676228919	0.2235574458257728
ssp_11	0.4877932925662818	0.29073091083504504	0.1895173495295906	0.30495329300664126	0.3307819846015715	0.5193610131757066	0.631887934355478	0.4003696884307846	0.9877730237319846	0.27128319268745466
ssp_12	0.4710880428208612	0.544702740989797	0.3695588315827016	0.4126505526186521	0.447725110470814	0.2316976933779553	0.4972232926075892	0.4966929398314963	0.9759292224881958	0.3818059748934546
ssp_13	0.3741975942974216	0.41437509130512157	0.47825260557761384	0.3128888805569999	0.37755923494926846	0.5355910448374475	0.25206458583579167	0.38194263164108316	0.9988922630173299	0.4688845305709093
ssp_14	0.3257523700357019	0.3341734607299368	0.2708983290334736	0.40641544811479874	0.2661848293595138	0.5764459521238985	0.4431272399396338	0.45676765012047665	0.46483436410916923	0.4655353553525456
ssp_15	0.9301483058250196	0.449463304681765	0.7614138219335904	1.0168888618102496	0.5557582838928761	0.5618948892547516	0.0	0.5997169391557359	0.008917685642382173	0.4186469022954547
ssp_16	0.5930363659624316	0.8298640941460097	0.4715637579471577	0.3707053041381846	0.4677725034769698	0.7107634555314088	0.7262682815634	0.5879906302895622	0.9995610894405085	0.5660106119034548
ssp_17	0.3357755198829543	0.6833847271927207	0.5395670421901284	0.23806762651076074	0.588056861513905	0.5364305292337445	0.516789949955573	0.45676765012047665	0.782526915119033	0.38348056250263646
ssp_18	0.35415129460291694	0.7853076327153514	0.40467528164259625	0.41151689725431506	0.5312559146631299	0.21155006786682873	0.7665525761033666	0.2736138735440509	0.5083080816157822	0.1998341213623637
ssp_19	0.39647126062464927	0.4711845796292109	0.17223782648424554	0.36220288890565744	0.484478664315433	0.5725283582745128	0.4431272399396338	0.4020448754116665	0.38624725938567656	0.31482247052618195
ssp_20	0.38589126911921606	0.9370223838867426	0.49664693656136816	0.4364573152697281	0.47556871186825256	0.499493215796679	0.517940929799572	0.5271255033175184	0.9419305459766139	0.4236706651230001
ssp_21	0.7851467380347686	0.5547279448116952	0.3260813219847367	0.6325796933000216	0.47779619998004774	0.7409848937980987	0.6836820273354351	0.47686989389106	0.2541540408078911	0.5341934473290001
ssp_22	0.5612963914461326	0.444450702770816	0.47490818176238575	0.4727342869285107	0.40428909229080956	0.7107634555314088	0.26242340443178325	0.5025560942645831	0.6587940268309809	0.4688845305709093
ssp_23	0.1525746143415083	0.7296120559270287	0.42920105628760213	0.49994201567259766	0.49116112865081824	0.35929932161509015	0.3936351066476747	0.21442393355288877	0.20845090189068266	0.1897865957072728
ssp_24	0.5457048250170733	0.998844474121781	0.5718964724039999	0.7776875799351519	0.6114454866877533	1.003687544212621	1.0324289200671468	0.6019505217969118	0.36562511133766795	0.670951435412182
ssp_25	0.7372583554312296	0.9005974766671797	0.4640388043628945	0.7572817833770867	0.7072274754949425	1.0040233379711399	1.0324289200671468	0.6935274100851248	0.10255338488739472	0.9808298853779224
ssp_26	0.6172589780932916	0.09691030361168172	0.438119519794877	0.7402769529120323	0.42015994508734966	1.0040233379711399	0.3211233764757347	0.9665828879688816	0.7602327010130777	0.6743006106305458
ssp_27	0.774009904871155	0.19549147452701301	0.7079030408899412	0.9182608451129345	0.6949762908800694	1.0040233379711399	0.3211233764757347	0.715863236496884	0.876998647393019	0.6631366932360001
ssp_28	0.491134342515366	0.9786508492805291	0.9357697835008136	1.0168888618102496	0.7929857677990535	0.5227189507608944	0.10877601706164673	0.14574126733672912	0.985563507869698	0.5852683694090456
ssp_29	0.5156353754753161	0.5046019257022046	0.20233764082129813	0.7244057778113149	0.588056861513905	0.4130263229780942	0.6370673436534735	0.4866418179462046	0.6799735302316384	0.267934017469091
ssp_30	0.3257523700357019	0.3809577452321279	0.5969796510182102	0.5577584392537824	0.45552131886209674	0.4516426052077535	0.03222743563197354	0.4238223061631318	0.5306022957217376	0.3684092740200001
ssp_31	0.2951260788357641	0.7051060021401666	0.37959210302838575	0.49994201567259766	0.3742180027815758	0.3089302578372738	0.5939055995035093	0.2847817867499305	0.6086320450925813	0.4119485518587273
ssp_32	0.25391979613039334	0.7953328365372495	0.5384522342517191	0.7754202692064779	0.6314928796939092	0.17293378563716955	1.0324289200671468	0.1016280101735047	0.792559311466713	0.5626614366850912
ssp_33	0.4593943679990668	0.5491583871328628	0.38962537447407	0.6541191452224238	0.521232218160052	0.305572320252086	0.6379305785364728	0.5449941644469257	0.6939074140478605	0.673184218891091
ssp_34	0.1837577471996267	0.15928934961460325	0.5150412675451226	0.44666021354876073	0.5301421706072325	0.6044287653337965	1.0324289200671468	0.5572788689733934	0.8170829469832639	0.5526139110300002
ssp_35	0.20937246347593833	0.366476895267164	0.3762476792131577	0.12356843471272833	0.42266586921311916	0.47011126192628616	0.3625586508597004	0.5405269991645739	0.8393771610892192	0.45772061317636387
ssp_36	0.4426891182536462	0.31746478769344	0.36565700379826893	0.1445410589529619	0.45552131886209674	0.4947361375509965	0.4431272399396338	0.4690523546469443	0.9697983136090582	0.3081241200894546
ssp_37	0.4142901936864311	0.5046019257022046	0.438119519794877	0.38090820241721723	0.4922748727067159	0.3324358209335881	0.42816450196764616	0.2864569737308124	0.673285265999852	0.360036335974091
ssp_38	0.1470061977597014	0.4093624893941725	0.28873525604802325	0.4948405665330814	0.34191942516054713	0.32571994576321256	0.41262627407365904	0.13401495847055553	0.7056118764534871	0.12726865829781825
ssp_39	0.1787461722760005	0.3196926107649729	0.28594823620199994	0.540753608788728	0.38424169928465374	0.16621791046679404	0.30385867881574896	0.25462842109405553	0.5417494027747153	0.21546360571472736
ssp_40	0.2450103295995023	0.2339214225109557	0.2708983290334736	0.30608694837097816	0.23221563565463854	0.305572320252086	0.5478664057435473	0.38026744466020124	0.6275821270826433	0.341615872273091
ssp_41	0.3173997451629916	0.5697657505445421	0.6178822998633856	0.4047149650682933	0.5490758195574907	0.4281370421114392	0.15365580917387306	0.43889898899106927	0.9982234365941511	0.3215208209629092
ssp_42	0.43600701835547795	0.4093624893941725	0.4080197054578243	0.3400966093010868	0.46109003914158453	0.402952510222531	0.7492878784433809	0.32414868080065606	0.4837844460992313	0.3672928822805456
ssp_43	0.4961459174389921	0.34085692994453554	0.585274167664912	0.46763283778899445	0.41765402096158016	0.3089302578372738	0.43679685079763914	0.5100944356785518	0.6275821270826433	0.6262957658340002
ssp_44	0.684915239562245	0.9590778322949187	0.4838266452696606	0.35199999062662485	0.6640698933289124	0.6103051561078751	1.0324289200671468	0.4690523546469443	0.8494095574368992	0.6229465906156365
ssp_45	0.22217982161409408	0.7201438078730139	0.23522447500437418	0.11223188106935869	0.4922748727067159	0.4074297603361147	0.6353408738874751	0.3450885180616804	0.2340892481125312	0.17750628657327278
ssp_46	0.39257336901738427	0.8421171210394407	0.25919284568017537	0.19045410120860862	0.5847156293462122	0.45891813664232706	1.0324289200671468	0.2613291690175833	0.23074511599663788	0.22104556441200005
ssp_47	0.2483513795485864	0.4611593758073128	0.4464805793329472	0.620109484292315	0.4602547310996613	0.653118860319019	0.7009467249954209	0.26467954297934715	0.6537778286571408	0.2612356670323638
ssp_48	0.8196709208419714	0.4555898181284805	0.47825260557761384	0.7731529584778041	0.6081042545200608	0.10578322402508561	1.0324289200671468	0.7717028025262822	0.971804792878594	0.5835937817998638
ssp_49	0.464405942922693	0.3508821337664336	0.3260813219847367	0.3979130328822716	0.45106634263850665	0.5204803257041025	0.5939055995035093	0.2780810388264027	0.20231999301154485	0.3684092740200001
ssp_50	0.45549647639180196	0.20607363411679436	0.2954241036784794	0.5033429817656085	0.39760662795542423	0.5562983266127719	0.6180761762274893	0.5505781210498656	0.6220085735561545	0.571034374731
ssp_51	0.2561471627631161	0.5981704947065869	0.4899580889309121	0.6648888711836248	0.6047630223523681	0.6077867029189844	0.7164849528894079	0.1675186980881944	0.0022294214105955715	0.3672928822805456
ssp_52	0.40203967720645606	0.5380192717751981	0.4325454801028302	0.5724959589901629	0.4602547310996613	0.6827806423215109	0.6526055715474608	0.4422493629528332	0.2750548665322242	0.45883700491581836
ssp_53	0.384220744144674	0.6650051868525741	0.4815970293928419	0.5328180212383694	0.5735781887872368	0.48354301226703716	0.517940929799572	0.4439245499337151	0.47486676045684917	0.6385760749680002
ssp_54	0.25391979613039334	0.18268149186569882	0.4598582745938595	0.4939903250098286	0.5279146824954373	0.807024332973458	0.2658763439637804	0.7035785319704163	0.7892151793508198	0.5693597871218183
ssp_55	0.4176312436355153	0.6315878407795805	0.632096101078105	0.3332946771150651	0.4443838783031213	0.46171641796331675	0.03222743563197354	0.7784035504498099	0.7613474117183756	0.9444674115785457
ssp_56	0.3758681192719637	0.020050407643796196	0.4147085530882805	0.16438002782885872	0.5000710810979987	0.1544651289186369	0.05754899219995256	0.6030673131174997	0.8193123683938593	0.4085993766403637
ssp_57	0.9989739347761525	0.35589473567738267	0.4927451087769355	0.571362303625826	0.7584597020662295	0.1623003166174084	0.5098840708915787	1.001426777171226	0.871480829401795	0.994370122332164
ssp_58	0.3430144614393032	0.7307259674627951	0.3310979577075788	0.4727342869285107	0.39092416362003896	0.49025888743741275	0.7492878784433809	0.47686989389106	0.5083080816157822	0.4085993766403637
ssp_59	0.6448226401732355	0.2439466263328538	0.7558397822415434	0.730357468474084	0.7295023566128933	1.0040233379711399	0.10877601706164673	1.0017618145674023	0.9711359664554154	0.9827436997884159
ssp_60	0.7573046551257344	0.5157410410598691	0.6989845773826663	0.6410821085325487	0.7450947733954589	1.0040233379711399	0.6295859746674799	0.9766340098541733	0.8644581519584189	0.961213287670364
ssp_61	0.1670524974542061	0.11696071125547793	0.7145918885203973	0.6008373430985867	0.5930687097654438	0.6010708277486088	1.0324289200671468	0.5170743814322266	0.8795067464799389	0.8727950619055639
ssp_62	0.07573046551257352	0.03675908068029302	0.23912630278880687	0.27774556426255437	0.3942653957877316	0.5753266395955026	0.2693292834957775	0.3953441274881387	0.45981816593532926	0.4102739642495455
ssp_63	0.3040355453666551	0.49346281034454004	0.44815279124056123	0.10429629351900005	0.4878198964831257	0.305572320252086	0.35565277179570615	0.31493515240580544	0.6144842762953945	0.20262510071100004
ssp_64	0.3867265316064871	0.4461215700744657	0.23522447500437418	0.14114009285995105	0.37087677061388313	0.2652770692298329	0.4074468647756633	0.25574521241464343	0.5417494027747153	0.20764886353854548
ssp_65	0.25391979613039334	0.46951371232556127	0.36231257998304084	0.25960707843316294	0.447725110470814	0.2496066938322901	0.49952525229558725	0.18985452449995366	0.7580032796024821	0.17415711135490916
ssp_66	0.3140586952139075	0.5012601910949052	0.22574860752789458	0.25847342306882604	0.41431278879388744	0.21155006786682873	0.4523350786916263	0.38696819258372894	0.9846080415508712	0.3131478829170001
ssp_67	0.32408184506115983	0.874420555576668	0.38711705661264895	0.5815652019048586	0.6548815048677578	0.2003569425828696	0.37406844929969096	0.3886433795646109	0.571846591817755	0.5079582414518183
ssp_68	0.5078395922607866	0.1871371380087646	0.6488182201542453	0.6563864559510977	0.43213269368824825	0.4298160109040331	0.2060253920758298	0.691293827443949	0.6108614665031767	0.7183980843390002
ssp_69	0.16037039755603788	0.40769162209052284	0.5685520485887717	0.4863381513005542	0.38758293145234635	0.2585611940594575	0.5213938693315692	0.29483290863522216	0.45981816593532926	0.255653708335091
ssp_70	0.48333855930083636	0.6633343195489245	0.32440911007712264	0.4863381513005542	0.4388151580236335	0.58428113982267	0.6008114785675036	0.3629571791910879	0.32438081524165047	0.2595610794231819
ssp_71	0.42013703109732836	0.40769162209052284	0.30768699100098235	0.8026279979505649	0.5256871943836423	0.1936410674124941	0.6468506723274656	0.37691707069843733	0.5484376670065019	0.6363432914890912
ssp_72	0.3741975942974216	0.7073338252116995	0.34949228869133314	0.17514975379005973	0.5822097052204427	0.35929932161509015	0.82295058845932	0.32666146127197904	0.5701745257598082	0.1507128848263637
ssp_73	0.3040355453666551	0.6065248312248351	0.2497169782036959	0.1989565164411358	0.5178909859923594	0.473469199511474	0.4765056554156063	0.26467954297934715	0.13376528463573217	0.18308824527054554
ssp_74	0.32408184506115983	0.5513862102043958	0.3143758386314385	0.33669564320807593	0.4243364852969655	0.4074297603361147	0.8770466411272754	0.3663075531528518	0.7992475756984997	0.3672928822805456
ssp_75	0.4844522426171977	0.7674850481430883	0.5406818501285378	0.16438002782885872	0.5947393258492902	0.6564767979042068	0.2451587067717974	0.3919937535263748	0.16386247367877188	0.27546966171040915
ssp_76	0.300694495417571	0.6705747445314065	0.339459017245649	0.4013139989752824	0.3508293776077273	0.41890271375217286	0.6077173576314979	0.23117580336170818	0.42303271266050296	0.21769638919363637
ssp_77	0.7973972545147439	0.9473817611693708	0.8715568462484348	0.8570434554387388	0.7606871901780248	0.8338878336549599	0.7838172737633523	0.7873378810145136	0.9985578498057406	0.914324834613273
ssp_78	0.300694495417571	0.5948287600992875	0.2508317861421052	0.3417970923475923	0.39537913984362927	0.6077867029189844	0.5516070902365443	0.207723185629361	0.2006479269535982	0.3818059748934546
ssp_79	0.5457048250170733	0.5558418563474615	0.5685520485887717	0.6484508684007388	0.5156634978805642	0.7555359566672455	0.5662820832475322	0.24122692524699985	0.1429616479544387	0.4554878296974547
ssp_80	0.10245886510524649	0.4377672335562173	0.6432441804621987	0.8457069017953692	0.474454967812355	0.33915169610396356	1.0324289200671468	0.2066063943087731	0.38959139150156985	0.2629102546415456
ssp_81	0.49336170914808875	0.9981761272003213	0.42641403644157877	0.8485410402062117	0.6003080461287779	0.5439858888004169	0.8310074473673135	0.4958553463410554	0.6169923753823144	0.673184218891091
ssp_82	0.5902521576715282	0.30743958387154185	0.19843581303686547	0.7329081930438422	0.5011848251538962	0.6103051561078751	0.704399664527418	0.5796146953851526	0.6888912158740205	0.5333561535244091
ssp_83	0.031183132858118634	0.02339214225109556	0.6956401535674382	0.23920128187509776	0.44605449438696765	1.0040233379711399	0.11222053478990732	0.5896658172704443	0.8619500528714991	0.47893205622600016
ssp_84	0.43767754333002	0.04010081528759239	0.40969191736543836	0.7346086760903476	0.45552131886209674	1.0040233379711399	0.4350703810316406	1.0017618145674023	0.782526915119033	0.6514145799717276
ssp_85	0.20603141352685422	0.7953328365372495	0.3536728184603683	0.5849661679978694	0.4811374321477403	0.12200506559515534	0.5317526879275606	0.4975305333219373	0.45981816593532926	0.40301741794309104
ssp_86	0.31071764526482337	0.6761443022102388	0.4838266452696606	0.37297261486685857	0.484478664315433	0.6245763908449231	0.4644203670536163	0.35011407900432623	0.4982756852681023	0.25788649181400014
ssp_87	0.39090284404284226	0.5458166525255634	0.7034438091363038	0.640231867009296	0.6941409828381462	1.0040233379711399	0.7838172737633523	0.9528463547256496	0.8661302180163656	0.959538700061182
ssp_88	0.41596071866097317	0.6950807983182685	0.4163807649958945	0.35540095671963573	0.506753545433384	0.2652770692298329	0.8310074473673135	0.3936689405072567	0.3143484188939706	0.4286944279505456
ssp_89	0.4031533605228175	0.4093624893941725	0.7190511202740347	0.566827682168478	0.6649052013708355	0.5674914518967312	0.6295859746674799	0.866071669115965	0.8870310437406989	0.6776497858489093
ssp_90	0.26060189602856154	0.3441986645518349	0.341131229153263	0.106563604247674	0.42266586921311916	0.25352428768167584	0.2934998602197575	0.2736138735440509	0.5161110565528665	0.2528627289864547
ssp_91	0.23053244648680438	0.2963004685138773	0.35116450059894716	0.3298937110220542	0.41264217271004117	0.20595350522484923	0.3096135780357442	0.14741645431761108	0.6810882409369362	0.12950144177672737
ssp_92	0.1893261637814336	0.486222385362058	0.4336602880412396	0.393661825266008	0.41264217271004117	0.22750027139647064	0.33493513460372326	0.24569409052935176	0.5384052706588218	0.21769638919363637
ssp_93	0.25726084607947747	0.486222385362058	0.31772026244666657	0.1428405759064565	0.37588861886542213	0.45332157400034745	0.44427821978363297	0.27138029090287497	0.8485735244079258	0.2545373165956365
ssp_94	0.2823187206976083	0.4778680488438097	0.6187184058171927	0.29758453313845096	0.5223459622159496	0.40127354142993704	0.3142174974117404	0.5896658172704443	0.9831748420726313	0.4063665931614547
ssp_95	0.19545142202142113	0.6499673811197271	0.4163807649958945	0.4047149650682933	0.4209952531292729	0.11193125283959206	0.4057203950096647	0.4690523546469443	0.7875431132928731	0.25007174963781836
ssp_96	0.6425952735405129	0.6093096100642516	0.6655403392303856	0.4965410495795868	0.5329265307469763	0.32571994576321256	1.0324289200671468	0.7203304017792357	0.981263909434978	0.4688845305709093
ssp_97	0.4477006931772724	0.7903202346263005	0.5462558898205846	0.6495845237650759	0.5345971468308225	0.4958554500793923	0.46959977635161204	0.1139127146999722	0.6320409699038344	0.22774391484872727
ssp_98	0.4410185932791042	0.7630294020000223	0.47825260557761384	0.579864718858353	0.474454967812355	0.5618948892547516	0.2796881020917689	0.477986685211648	0.9906991393333913	0.2746323679058183
ssp_99	0.31071764526482337	0.6883973291036698	0.550715121574222	0.6461835576720649	0.6548815048677578	0.473469199511474	0.7907231528273465	0.30153365655874986	0.7412826190230157	0.4002264385944546
ssp_100	0.36528812776653075	0.6065248312248351	0.2954241036784794	0.19498872266595663	0.5301421706072325	0.5204803257041025	0.5075821112035807	0.2066063943087731	0.17556693608439844	0.2478389661589091
ssp_101	0.4343364933809359	0.47452631423651026	0.5668798366811576	0.3434975753940977	0.5468483314456957	0.473469199511474	0.6687192893634474	0.30153365655874986	0.23520395881782907	0.48563040666272744
ssp_102	0.3430144614393032	0.8939140074525808	0.5334355985288769	0.2261642451852227	0.6164573349392922	0.45667951158553516	0.4546370383796245	0.30153365655874986	0.9196363318706585	0.3081241200894546
ssp_103	0.22301508410136517	0.4477924373781153	0.39464201019691203	0.3196908127430217	0.2639573412477187	0.3760890095410289	0.48686447401159777	0.19208810714112973	0.43640924112407614	0.1540620600447273
ssp_104	0.341900778122942	0.5146271295241027	0.47825260557761384	0.544154574881739	0.41431278879388744	0.27423156945700033	0.40226745547766757	0.14741645431761108	0.19173024131121624	0.3382666970547274
ssp_105	0.5078395922607866	0.5558418563474615	0.438119519794877	0.7561481280127498	0.4978435929862035	0.5607755767263557	0.6759129133884415	0.3367125831572707	0.2842512298509308	0.6776497858489093
ssp_106	0.3140586952139075	0.5302218910248331	0.29876852749370747	0.4364573152697281	0.39927724403927056	0.38868127548548304	0.3073116183477461	0.2864569737308124	0.21402445541717138	0.24895535789836373
ssp_107	0.3675154943992534	0.6761443022102388	0.403560473704187	0.4302222107658749	0.39259477970388534	0.541747263743625	0.376370408987689	0.42047193220136797	0.5517817991223952	0.6597875180176366
ssp_108	0.07684414882893476	0.3274899915153381	0.8561724966983856	1.0168888618102496	0.3619668181667029	0.23617494349153903	0.0	0.016751869808819427	0.0	0.008931133915636397
ssp_109	0.24723769623222497	0.4645011104146122	0.2642094814030175	0.6586537666797715	0.41431278879388744	0.49025888743741275	0.4431272399396338	0.4003696884307846	0.46985056228300914	0.31482247052618195
ssp_110	0.4042670438391787	0.998844474121781	0.403560473704187	0.8723478028572877	0.7695971426252051	0.2149080054520165	0.7838172737633523	0.5751475301028007	0.7123001406852736	0.43985834534509105
ssp_111	0.17206407237783228	0.4477924373781153	0.7079030408899412	0.39026085917299713	0.6404028321410895	0.2563225690026656	0.2451587067717974	0.5416437904851619	0.8795067464799389	0.41529772707709095
ssp_112	0.051229432552623355	0.028404744162044606	0.7034438091363038	0.2924830839989347	0.6481990405323724	0.3660151967854656	0.1760999161318545	0.7616516806409905	0.876998647393019	0.701652208247182
ssp_113	0.15146093102514693	0.7608015789284895	0.38962537447407	0.4276714861961167	0.5011848251538962	0.28206675715577173	1.0324289200671468	0.23117580336170818	0.5629289061753728	0.1708079361365455
ssp_114	0.006682099898168239	0.5680948832408926	0.25417620995733325	0.36957164877384774	0.43770141396773604	0.1007381275556328	1.0324289200671468	0.2864569737308124	0.8494095574368992	0.26458484225072737
ssp_115	0.300694495417571	0.23726315711825507	0.5161560754835318	0.4647986993781521	0.4602547310996613	0.6161815468819536	0.2693292834957775	0.34173814409991654	0.7334796440859312	0.4320436031689092
ssp_116	0.2522492711558513	0.32414825690803867	0.3536728184603683	0.1020289827903261	0.42879146152055564	0.6682295794523639	0.3435674834337161	0.4975305333219373	0.6398439448409189	0.3650600988016364
ssp_117	0.15702934760695375	0.5068297487737375	0.5769131081268417	0.07708856477491312	0.6064336384362143	0.3290778833484003	0.4085978446196624	0.15300041092055092	0.9223116375633732	0.2109980387569091
ssp_118	0.3307639449593281	0.20217494374161174	0.36565700379826893	0.06688566649588051	0.40428909229080956	0.46255590235961375	0.8574799837792915	0.34173814409991654	0.9968857837477937	0.32821917139963647
ssp_119	0.29067134557031865	0.18936496108029754	0.3310979577075788	0.32535908956470644	0.3591824580269589	0.209311442810037	0.24688517653779593	0.19990564638524533	0.5751907239336483	0.2456061826800001
ssp_120	0.46022963048633775	0.7073338252116995	0.16722119076140343	0.5135458800446411	0.474454967812355	0.3324358209335881	0.704399664527418	0.3836178186219651	0.5071933709104844	0.41697231468627277
ssp_121	0.5011574923626183	0.5079436603095039	0.6153739820019647	0.45232849037044554	0.44605449438696765	0.5495824514423965	0.28659398115576323	0.7091624885733563	0.9784930571103807	0.5403336018960002
ssp_122	0.48528750510446866	0.8298640941460097	0.5306485786828535	0.5271497444166846	0.4661018873931234	0.7174793307017844	0.424711562435649	0.5818482780263284	0.6743999767051497	0.41697231468627277
ssp_123	0.42264281855914154	0.227237953296357	0.5351078104364909	0.48973911739356507	0.5223459622159496	0.4365318860744086	0.32457631600773185	0.4031616667322545	0.9998955026520978	0.3215208209629092
ssp_124	0.7138710057876407	0.7129033828905319	0.5172708834219413	0.6631883881371193	0.4961729769023572	0.9805177748748255	1.0324289200671468	1.0010917397750496	0.8025917078143929	0.777008650660364
ssp_125	0.341900778122942	0.8042441288233813	0.3979864340121401	0.44892752427743465	0.42015994508734966	0.5529403890275842	0.7199378924214052	0.5377350208631039	0.9196363318706585	0.3566871607557273
ssp_126	0.23053244648680438	0.6460686907445446	0.6178822998633856	0.2618743891618369	0.6030924062685217	0.48018507468184946	0.5516070902365443	0.11056234073820834	0.418016514486663	0.2947274192160001
ssp_127	0.3675154943992534	0.3642490721956311	0.3678866196750875	0.4024476543396195	0.568009468507749	0.8294105835413763	0.845970185339301	0.5260087119969303	0.2524819747499445	0.5648942201640001
ssp_128	0.300694495417571	0.9316756085150637	0.6744588027376607	0.5033429817656085	0.6281516475262165	0.5775652646522945	0.5516070902365443	0.2993000739175739	0.5852231202813282	0.25118814137727286
ssp_129	0.40538072715554013	0.8298640941460097	0.6889513059369822	0.17855071988307059	0.6793838740975038	0.7633711443660172	1.0324289200671468	0.3048840305205138	0.9881910402464712	0.4085993766403637
ssp_130	0.3591628695265431	0.9899888774124378	0.5116968437298945	0.6631883881371193	0.6738151538180162	0.47682713709666175	0.7838172737633523	0.1876209418587777	0.02508099086919976	0.4119485518587273
ssp_131	0.21382719674138376	0.6694608329956401	0.49831914846898223	0.7436779190050433	0.4677725034769698	0.430935323432429	0.5075821112035807	0.33838777013815263	0.21904065359101135	0.3181716457445456
ssp_132	0.37920916922104786	0.6404991330657122	0.4057900895810057	0.4013139989752824	0.5513033076692858	0.6094656717115781	0.376370408987689	0.24122692524699985	0.13543735069367882	0.45772061317636387
ssp_133	0.30236502039211305	0.6382713099941792	0.47825260557761384	0.7057004642997552	0.4594194230577382	0.6010708277486088	0.5674330630915312	0.1641683241264305	0.5205698993740576	0.2813307183425456
ssp_134	0.42988176011549045	0.671688656067173	0.5551743533278595	0.8128308962295976	0.5401658671103103	0.4063104478077187	1.0324289200671468	0.2066063943087731	0.016720660579466508	0.360036335974091
ssp_135	0.3975849439410105	0.5012601910949052	0.38795316256645596	0.6835941846951846	0.5822097052204427	0.47682713709666175	0.43679685079763914	0.42884786710577766	0.7134148513905715	0.498189813731591
ssp_136	0.5086748547480575	0.5706011841963671	0.42056129476492965	0.8343703481519997	0.588056861513905	0.1925217548840983	0.586999720439515	0.3618403878704998	0.19173024131121624	0.4487894792607275
ssp_137	0.3040355453666551	0.5714366178481919	0.20846908448254964	0.8332366927876628	0.5379383789985153	0.4857816373238291	0.7199378924214052	0.6064176870792637	0.6743999767051497	0.4136231394679092
ssp_138	0.5891384743551669	0.3533884347219082	0.1404658002395789	0.27547825353388034	0.36419430627849786	0.25520325647426967	0.305009658659748	0.65499810952484	0.5071933709104844	0.4605115925250002
ssp_139	0.35582181957745895	0.11027724204087917	0.5351078104364909	0.29928501618495645	0.4727843517285087	0.6816613297931149	0.6379305785364728	0.48580422445576377	0.5751907239336483	0.5023762827545456
ssp_140	0.11805043153430575	0.481209783451109	0.38126431493599977	0.08502415232527176	0.5256871943836423	0.209311442810037	0.6295859746674799	0.2479276731705276	0.2608423050396777	0.2377914405038182
ssp_141	0.39647126062464927	0.6683469214598736	0.7190511202740347	0.570228648261489	0.6014217901846755	0.7611325193092252	0.3211233764757347	0.7605348893204025	0.8644581519584189	0.5648942201640001
ssp_142	0.6064005657587681	0.6572078061022091	0.3745754673055437	0.7091014303927661	0.6192416950790363	0.3660151967854656	0.8022329512673371	0.5282422946381062	0.6972515461637538	0.4454403040423638
ssp_143	0.4543827930754406	0.3024269819605928	0.5741260882808185	0.622376795020989	0.6014217901846755	0.5932356400498373	0.5516070902365443	0.5315926685998702	0.7290208012647401	0.5936413074549547
ssp_144	0.3084902786321006	0.40546379901899	0.3779198911207717	0.07992270318575535	0.43213269368824825	0.5809232022374823	0.0310764557879743	0.35178926598520815	0.6398439448409189	0.24114061572218184
ssp_145	0.08018519877801888	0.41437509130512157	0.5228449231139881	0.3468985414871086	0.4853139723573561	0.28206675715577173	0.7308722009393961	0.12284704526467594	0.9965513705362046	0.11945391612163647
ssp_146	0.1703935474032902	0.2439466263328538	0.488285877023298	0.21879548531703258	0.35584122585926625	0.31228819542246156	0.8586309636232906	0.2864569737308124	0.5091441146447554	0.1618768022209092
ssp_147	0.23053244648680438	0.6104235216000178	0.4147085530882805	0.2907826009524293	0.42266586921311916	0.40127354142993704	0.5498806204705455	0.3182855263675693	0.9647821154352181	0.2377914405038182
ssp_148	0.5535006082316029	0.7218146751766634	0.6811476503681166	0.4684830793122471	0.5913980936815976	0.6279343284301109	0.6379305785364728	0.5416437904851619	0.46483436410916923	0.28467989356090917
ssp_149	0.4243133435336835	0.6307524071277557	0.3310979577075788	0.35965216433589936	0.31964454404259607	0.46171641796331675	0.42816450196764616	0.29706649127639806	0.6537778286571408	0.267934017469091
ssp_150	0.848626687067367	0.608195698528485	0.4815970293928419	0.6518518344937497	0.5568720279487736	1.0040233379711399	1.0324289200671468	0.9874030690169857	0.31992197242045944	0.9701444215860002
ssp_151	0.9989739347761525	0.3107813184788412	0.6711143789224325	0.8321030374233259	0.6214691831908313	0.6581557666968006	0.6146232366954922	0.5109320291689928	0.46483436410916923	0.4845140149232729
ssp_152	0.3499749821665618	0.6173854686985581	0.49831914846898223	0.5509565070677607	0.3653080503343955	0.2761903663816931	0.6025379483335022	0.31493515240580544	0.45703138917208486	0.31147329530781825
ssp_153	0.22217982161409408	0.872192732505135	0.5685520485887717	0.3015523269136304	0.6559952489236553	0.6514398915264251	1.0324289200671468	0.22698783590950342	0.101438674182097	0.13564159634372733
ssp_154	0.35582181957745895	0.8198388903241115	0.5808149359112746	0.20972624240233687	0.7395260531159713	0.6245763908449231	1.0324289200671468	0.2755682583550797	0.17891106820029173	0.4203214899046365
ssp_155	0.22719139653772025	0.5948287600992875	0.2608650575877894	0.3298937110220542	0.4521800866944041	0.3290778833484003	0.8148937295513267	0.29594969995581005	0.3477897400529036	0.20876525527800008
ssp_156	0.35582181957745895	0.5792339985985572	0.4949747246537542	0.7187375009896303	0.4209952531292729	0.5652528268399393	0.433343911265642	0.26802991694111106	0.3633956899270724	0.2947274192160001
ssp_157	0.6072358282460392	0.6182209023503831	0.6588514915999295	1.0168888618102496	0.580260653122622	0.5227189507608944	0.3211233764757347	0.3316870222146249	0.31100428677807723	0.3985518509852728
ssp_158	0.6147531906314785	0.9417008123369619	0.685606882121754	0.7958260657645433	0.6381753440292945	0.7588938942524334	1.0324289200671468	0.42717268012489573	0.6955794801058072	0.6363432914890912
ssp_159	0.32742289501024396	0.9005974766671797	0.5986518629258244	0.6971980490672279	0.6281516475262165	0.4936168250226005	0.8033839311113362	0.29706649127639806	0.2340892481125312	0.45883700491581836
ssp_160	0.2895576622539573	0.9450425469442613	0.6019962867410524	0.76351688788094	0.6259241594144216	0.6749454546227395	0.7930251125153448	0.3640739705116758	0.3511338721687969	0.4521386544790911
ssp_161	0.6091847740496718	0.7730546058219204	0.5668798366811576	0.7198711563539671	0.7094549636067375	1.0016727816615083	0.7838172737633523	0.3428549354205047	0.15048594521519867	0.7518898365226365
ssp_162	0.2973534454684869	0.8345982181730173	0.6766884186144793	0.9783445794227932	0.45552131886209674	0.23617494349153903	0.7700055156353637	0.17086907204995827	0.19173024131121624	0.12726865829781825
ssp_163	0.3975849439410105	0.25731356476205136	0.28260381238677185	0.5883671340908804	0.44104264613542865	0.5775652646522945	0.19796853316783658	0.4020448754116665	0.5852231202813282	0.2947274192160001
ssp_164	0.008909466530891023	0.774168517357687	0.7747915171945027	0.24827052478979333	0.39760662795542423	0.11416987789638382	0.3211233764757347	0.4120959972969581	0.8460654253210058	0.7647283415263639
ssp_165	0.050115749236261796	0.34197084148030216	0.7034438091363038	0.27774556426255437	0.580260653122622	1.0040233379711399	0.11222053478990732	0.9358711266527127	0.871480829401795	0.5581958697272729
ssp_166	0.8903898114309186	0.4411089681635166	0.4927451087769355	1.0168888618102496	0.38674762341042324	0.34362894621754747	0.2451587067717974	0.1139127146999722	0.0	0.28467989356090917
ssp_167	0.14366514781061726	0.4544759065927141	0.372345851428725	0.33669564320807593	0.36920615453003686	0.5867995930115608	0.47995859494760346	0.10274480149409264	0.5685024597018616	0.2629102546415456
ssp_168	0.8742414033436786	0.9815151932296429	0.9539968932938065	1.0168888618102496	0.8586966670970088	0.6245763908449231	0.10877601706164673	0.3718915097557915	0.99472729847299	0.6514145799717276
ssp_169	0.19266721373051773	0.0757459844321191	0.4648749103167016	0.4035813097039565	0.521232218160052	0.890692944471053	0.6370673436534735	0.4422493629528332	0.7992475756984997	0.42199607751381835
ssp_170	0.2288619215122623	0.33083172612263745	0.7134770805819881	0.5985700323699129	0.661563969203143	0.7891153325191232	1.0324289200671468	0.5762643214233888	0.8817361678905343	0.6262957658340002
ssp_171	0.3867265316064871	0.6065248312248351	0.3862809506588419	0.1989565164411358	0.39927724403927056	0.2241423338112829	0.21293127113982407	0.3886433795646109	0.42916362153964066	0.20764886353854548
ssp_172	0.24723769623222497	0.5831326889737397	0.5718964724039999	0.09522705060430436	0.6359478559174995	0.37776797833362274	0.2451587067717974	0.17086907204995827	0.8248859219203483	0.2109980387569091
ssp_173	0.21716824669046791	0.48455151805840835	0.46320269840908757	0.2907826009524293	0.5329265307469763	0.24177150613351855	0.2486116463037945	0.22950061638082625	0.7379384869071223	0.10605721524818193
ssp_174	0.5704842788061139	0.4377672335562173	0.30434256718575425	0.3162898466500108	0.42266586921311916	0.5484631389140006	1.0324289200671468	0.3543020464565312	0.9118333569335743	0.3081241200894546
ssp_175	0.35582181957745895	0.3742742760175292	0.33444238152280686	0.2924830839989347	0.3207582880984936	0.4969747626077882	0.470750756195611	0.4120959972969581	0.5985996487449013	0.341615872273091
ssp_176	0.274801358312169	0.2439466263328538	0.15830272725412867	0.33159419406855967	0.30572274334387667	0.5249575758176863	0.3988145159456704	0.49362176369987953	0.45480196776148935	0.4119485518587273
ssp_177	0.3758681192719637	0.5491583871328628	0.2675539052182455	0.19612237803029342	0.21495260278822664	0.35090447765212074	0.3096135780357442	0.4238223061631318	0.6955794801058072	0.29026185225818196
ssp_178	0.3140586952139075	0.9978419537395912	0.4163807649958945	0.6172753458814726	0.5401658671103103	0.5339120760448536	0.8574799837792915	0.4606764197425346	0.46483436410916923	0.6882555073737274
ssp_179	0.1893261637814336	0.6906251521752027	0.28873525604802325	0.25847342306882604	0.543507099278003	0.3760890095410289	0.7078526040594152	0.21665751619406487	0.9443829095282689	0.3449650474914546
ssp_180	0.274801358312169	0.5224245102744679	0.7859395965785961	0.5838325126335324	0.5947393258492902	0.7074055179462212	0.5720369824675273	0.566213199538097	0.8839655893011301	0.673184218891091
ssp_181	0.42264281855914154	0.6093096100642516	0.22742081943550863	0.2652753552548478	0.5112085216569741	0.5641335143115435	0.7826662939193533	0.4238223061631318	0.2240568517648513	0.3963190675063638
ssp_182	0.2422261213085988	0.7919911019299503	0.4682193341319296	0.1989565164411358	0.6548815048677578	0.6603943917535925	0.6295859746674799	0.1139127146999722	0.010032396347679905	0.1724825237457273
ssp_183	0.4593943679990668	0.6984225329255679	0.4857775591618769	0.43759097063406516	0.5301421706072325	0.38112591591881056	0.39708804617967186	0.43722380201018735	0.8510816234948458	0.550381127551091
ssp_184	0.37085654434833754	0.5697657505445421	0.49664693656136816	0.3077874314174836	0.5613270041723638	0.5339120760448536	0.8114407900193296	0.1725442590308402	0.2524819747499445	0.3717584492383637
ssp_185	0.5223174753734845	0.8521423248613388	0.5462558898205846	0.6427825915790542	0.5112085216569741	0.501452012721372	1.0324289200671468	0.27138029090287497	0.12261817758275453	0.45883700491581836
ssp_186	0.39090284404284226	0.8131554211095129	0.7223955440892629	0.21199355313101084	0.6632345852869893	0.7387462687413068	1.0324289200671468	0.45900123276165267	0.9564217851454849	0.6396924667074547
ssp_187	0.4209722935845994	0.835433651824842	0.6187184058171927	0.6529854898580867	0.45440757480619925	0.3010950701385024	0.39536157641367325	0.3964609188087267	0.6900059265793184	0.23946602811300002
ssp_188	0.5791153245079145	0.9978419537395912	0.4994339564073917	0.6291787272070106	0.6782701300416062	1.0040233379711399	0.6295859746674799	0.29594969995581005	0.02340892481125311	0.4063665931614547
ssp_189	0.39647126062464927	0.8309780056817763	0.40969191736543836	0.5424540918352335	0.5830450132623658	0.5585369516695639	0.6410957731074702	0.2227998684572985	0.0886195010711726	0.3901789129393637
ssp_190	0.45661015970816343	0.6817138598890711	0.5334355985288769	0.6427825915790542	0.6849525943769914	0.4857816373238291	0.5098840708915787	0.25295323411317355	0.06019437808607943	0.5124238084096364
ssp_191	0.5846837410897214	0.6315878407795805	0.632096101078105	0.5588920946181194	0.4602547310996613	1.0040233379711399	0.43679685079763914	0.7717028025262822	0.7334796440859312	0.9411182363601821
ssp_192	0.01002314984725236	0.5435888294540305	0.7056734250131225	0.30608694837097816	0.532091222705053	0.18132862960013893	0.1760999161318545	0.566213199538097	0.8728184822481523	0.5291696845014547
ssp_193	0.2806481957230663	0.4202231268678955	0.685606882121754	0.43872462599840206	0.4644312713092772	0.6984510177190537	0.43679685079763914	0.7504837674351108	0.6838750177001806	0.8942297833030911
ssp_194	0.4243133435336835	0.3620212491240983	0.45149721505578927	0.18195168597608147	0.5964099419331363	0.7202776120227743	0.4085978446196624	0.356814826927854	0.6546138616861142	0.3617109235832728
ssp_195	0.18041669725054257	0.2790348397094973	0.6170461939095786	0.2516714908828042	0.588056861513905	0.6682295794523639	0.1760999161318545	0.49362176369987953	0.6069599790346346	0.5314024679803637
ssp_196	0.1870987971487108	0.15260588040000453	0.5640928168351342	0.5807149603816059	0.4388151580236335	0.7622518318376211	0.31997239663173566	0.8526701732689095	0.7189884049170603	0.680998961067273
ssp_197	0.20603141352685422	0.41604595860877125	0.486613665115684	0.4761352530215216	0.46944311956081614	0.35594138402990233	0.3608321810937018	0.43889898899106927	0.5384052706588218	0.19592675027427275
ssp_198	0.11248201495249885	0.4756402257722767	0.3478200767837191	0.2907826009524293	0.35584122585926625	0.46171641796331675	0.44888213915962916	0.33838777013815263	0.5640436168806705	0.25007174963781836
ssp_199	0.20491773021049287	0.4678428450219115	0.6120295581867365	0.4183188294403367	0.43603079788388976	0.2316976933779553	0.517940929799572	0.2579787950558194	0.49381684244691126	0.08707855567745462
ssp_200	0.2806481957230663	0.40769162209052284	0.43923432773328636	0.3298937110220542	0.4878198964831257	0.31564613300764927	0.7331741606273943	0.3584900139087359	0.6855470837581272	0.3583617483649092
ssp_201	0.1703935474032902	0.25508574169051845	0.3377868053380349	0.4183188294403367	0.43603079788388976	0.22833975579276752	0.37119099968969327	0.08040897508233324	0.518340477963462	0.15741123526309098
ssp_202	0.21605456337410667	0.43331158741315146	0.5284189628060348	0.38090820241721723	0.5145497538246667	0.5851206242189668	0.7078526040594152	0.30655921750139575	0.6253527056720478	0.21267262636609094
ssp_203	0.6214352905296467	0.9961710864359414	0.39965864591975414	0.5781642358118476	0.6014217901846755	0.7130020805882007	0.6295859746674799	0.8409438644027358	0.31992197242045944	0.803802052407273
ssp_204	0.37197022766469895	0.7140172944262984	0.4414639436101051	0.36390337195216294	0.541279611166208	0.5120854817411332	0.8310074473673135	0.4020448754116665	0.32605288129959714	0.5107492208004547
ssp_205	0.4744290927699454	0.5338421035160741	0.4080197054578243	0.7402769529120323	0.37087677061388313	0.4063104478077187	0.7124565234354113	0.3752418837175554	0.3879193254436232	0.4370673659964547
ssp_206	0.5067259089444252	0.520196687202935	0.28260381238677185	0.4727342869285107	0.447725110470814	0.5372700136300413	0.4212586229036519	0.36519076183226373	0.4865712228624757	0.2109980387569091
ssp_207	0.1870987971487108	0.5614114140262938	0.4113641292730524	0.14624154199946734	0.3653080503343955	0.5529403890275842	0.4903174135435949	0.20269762468671518	0.615320309324368	0.1708079361365455
ssp_208	0.1470061977597014	0.6583217176379754	0.42920105628760213	0.4557294564634564	0.47779619998004774	0.5585369516695639	0.5075821112035807	0.2066063943087731	0.3494618061108502	0.17583169896409095
ssp_209	0.21382719674138376	0.8479651566022147	0.42474182453396475	0.1326376776274239	0.5913980936815976	0.430935323432429	0.34529395319971473	0.26467954297934715	0.32103668312575717	0.15741123526309098
ssp_210	0.2338734964358885	0.6148791677430837	0.6145378760481576	0.33159419406855967	0.5279146824954373	0.5171223881189148	0.8586309636232906	0.23117580336170818	0.876998647393019	0.341615872273091
ssp_211	0.3173997451629916	0.7869785000190012	0.4180529769035086	0.5177970876609047	0.45440757480619925	0.4074297603361147	0.8574799837792915	0.2736138735440509	0.5099801476737288	0.3181716457445456
ssp_212	0.791828837932937	0.6984225329255679	0.32440911007712264	0.5271497444166846	0.47111373564466247	0.6133832655609638	0.6042644180995007	0.4238223061631318	0.34221618652641494	0.4923287570994547
ssp_213	0.5167490587916775	0.9961710864359414	0.4974830425151751	0.5849661679978694	0.6072689464781376	0.6883772049634904	1.0324289200671468	0.1641683241264305	0.12707702040394556	0.3818059748934546
ssp_214	0.4510417431263565	0.8571549267722878	0.4414639436101051	0.5554911285251085	0.529028426551335	0.5283155134028741	0.4342071461486412	0.3450885180616804	0.19953321624830048	0.4041338096825457
ssp_215	0.10245886510524649	0.6650051868525741	0.40467528164259625	0.5260160890523476	0.39649288389952686	0.6290536409585069	0.13811758127988588	0.2227998684572985	0.2608423050396777	0.14401453438963643
ssp_216	0.5011574923626183	0.5480444755970965	0.42641403644157877	0.7459452297337171	0.4332464377441459	0.5339120760448536	0.400540985711669	0.15858436752349075	0.2106803233012781	0.2009505131018182
ssp_217	0.9989739347761525	0.4093624893941725	0.7580693981183623	0.7890241335785215	0.7127961957744302	1.0040233379711399	0.6295859746674799	0.9573693595740309	0.8839655893011301	0.8783212010158639
ssp_218	0.7584183384420957	0.026733876858394925	0.4648749103167016	0.5010756710369346	0.5234597062718472	0.9659667120056784	0.2658763439637804	0.6164688089645554	0.8025917078143929	0.655601048994682
ssp_219	0.3140586952139075	0.9975077802788613	0.9489802575709645	1.0168888618102496	0.4602547310996613	0.47011126192628616	0.0	0.1088871537573264	0.8995715391752986	0.10382443176927279
ssp_220	0.16538197247966405	0.8437879883430903	0.5897333994185495	0.3718389595025217	0.568009468507749	0.6061077341263903	0.17782638589785307	0.32666146127197904	0.7947887328773087	0.255653708335091
ssp_221	0.39424389399192633	0.28571830892409594	0.3745754673055437	0.21199355313101084	0.43992890207953117	0.7130020805882007	0.388455697349679	0.5505781210498656	0.7858710472349264	0.5350307411335911
ssp_222	0.10579991505433062	0.4260711624306695	0.3478200767837191	0.18875361816210318	0.3499940695658042	0.13767544099269813	0.1760999161318545	0.16193474148525464	0.0	0.13564159634372733
ssp_223	0.7127573224712794	0.7485485520350584	0.6956401535674382	0.8207664837799562	0.5813743971785196	0.7600132067808293	0.6295859746674799	0.6388046353763145	0.34444560793701023	0.680998961067273
ssp_224	0.4109491437373469	0.444450702770816	0.32440911007712264	0.6699903203231411	0.5045260573215888	0.4667533243410984	1.0324289200671468	0.49920572030281923	0.6169923753823144	0.29807659443436374
ssp_225	0.40760809378826285	0.5706011841963671	0.7157066964588067	0.6019709984629237	0.48614928039927935	0.6212184532597352	0.2451587067717974	0.6650492314101316	0.8510816234948458	0.9640042670190002
ssp_226	0.3741975942974216	0.47452631423651026	0.4760229897007951	0.06688566649588051	0.5423933552221055	0.3844838535039983	0.32802925553972895	0.42996465842636555	0.7290208012647401	0.277144249319591
ssp_227	0.3140586952139075	0.5697657505445421	0.5836019557572979	0.08729146305394571	0.6571089929795528	0.3760890095410289	0.4085978446196624	0.2736138735440509	0.7240046030909003	0.4119485518587273
ssp_228	0.21883877166500995	0.32414825690803867	0.4314306721644209	0.36843799340951083	0.47111373564466247	0.305572320252086	0.3211233764757347	0.0938104709293889	0.9619953386719736	0.14736370960800005
ssp_229	0.36417444445016933	0.6249043715649819	0.4715637579471577	0.21766182995269553	0.5590995160605687	0.49025888743741275	0.4085978446196624	0.35178926598520815	0.6178284084112878	0.2612356670323638
ssp_230	0.15368829765786962	0.6299169734759309	0.27758717666392974	0.5486891963390867	0.42600710138081177	0.07891153325191227	0.2451587067717974	0.19208810714112973	0.4815550246886357	0.24448979094054546
ssp_231	0.6665394648422823	0.4594885085036631	0.4180529769035086	0.7198711563539671	0.49450236081851096	0.6413660787708619	0.7492878784433809	0.7069289059321803	0.6320409699038344	0.6385760749680002
ssp_232	0.2895576622539573	0.6560938945664427	0.6546709618308943	0.4103832418899782	0.5087025975312046	0.3671345093138616	0.6836820273354351	0.2755682583550797	0.9798307099567379	0.2746323679058183
ssp_233	0.7851467380347686	0.8905722728452815	0.4598582745938595	0.6019709984629237	0.5635544922841588	0.7768028947067681	0.35910571132770325	0.6924106187645368	0.2106803233012781	0.5341934473290001
ssp_234	0.4109491437373469	0.911179636256961	0.42306961262635073	0.6291787272070106	0.5201184741041545	0.47682713709666175	1.0324289200671468	0.4606764197425346	0.9419305459766139	0.5559630862483639
ssp_235	0.5922011034751606	0.9273313535255747	0.6655403392303856	0.5906344448195542	0.6532108887839114	0.6245763908449231	1.0324289200671468	0.5762643214233888	0.9928728252087219	0.40301741794309104
ssp_236	0.40927861876280486	0.81092759803798	0.5836019557572979	0.23126569432473904	0.7183649160539178	0.7521780190820578	0.7838172737633523	0.24122692524699985	0.3143484188939706	0.27351597616636375
ssp_237	0.22719139653772025	0.5948287600992875	0.24414293851164895	0.2159613469061901	0.4811374321477403	0.4969747626077882	0.4747791856496077	0.1725442590308402	0.1516006559204965	0.17583169896409095
ssp_238	0.26060189602856154	0.7284981443912621	0.49385991671534485	0.2686763213478587	0.506753545433384	0.4482846676225658	0.3677380601576961	0.26691312562052316	0.9162921997547653	0.3901789129393637
ssp_239	0.40927861876280486	0.9590778322949187	0.5395670421901284	0.622376795020989	0.5145497538246667	0.3928786974669677	0.3988145159456704	0.35178926598520815	0.9580938512034315	0.341615872273091
ssp_240	0.4109491437373469	0.9122935477927275	0.5618632009583155	0.5424540918352335	0.6548815048677578	0.5171223881189148	0.6295859746674799	0.2345261773234721	0.026753056927146412	0.5191221588463638
ssp_241	0.5535006082316029	0.8009023942160819	0.392969798289298	0.5118453969981357	0.5830450132623658	0.570849389481919	0.6480016521714644	0.24122692524699985	0.08583272430792822	0.38348056250263646
ssp_242	0.2004629969450473	0.8031302172876148	0.5133690556375086	0.5906344448195542	0.5201184741041545	0.6458433288844456	1.0324289200671468	0.4020448754116665	0.9978890233825618	0.5995023640870911
ssp_243	0.46022963048633775	0.9189770170073261	0.4180529769035086	0.5934685832303965	0.5056398013774864	0.48690094985222504	0.6750496785054422	0.24569409052935176	0.3979517217913031	0.572708962340182
ssp_244	0.19934931362868596	0.7869785000190012	0.4336602880412396	0.5010756710369346	0.482251176203638	0.292140569911335	0.30213220904975036	0.32498627429109705	0.15271536662579424	0.2595610794231819
ssp_245	0.714984689104002	0.47452631423651026	0.38293652684361384	0.6759420109859101	0.43992890207953117	0.4667533243410984	1.0324289200671468	0.4355486150293054	0.31100428677807723	0.43427638664781837
ssp_246	0.6314584403768991	0.29852829158541017	0.7491509346110874	0.7091014303927661	0.6665758174546819	1.0040233379711399	0.4085978446196624	0.715863236496884	0.8778346804219922	0.644158033665273
ssp_247	0.09020834862527134	0.5213105987387013	0.7781359410097307	0.9352656755779889	0.46276065522543086	0.5618948892547516	0.35335081210770825	0.24569409052935176	0.571846591817755	0.4487894792607275
ssp_248	0.1503472477087855	0.7168020732657144	0.5016635722842103	0.4319226938123803	0.49450236081851096	0.7572149254598396	0.17782638589785307	0.3953441274881387	0.6989236122217004	0.3728748409778183
ssp_249	0.22217982161409408	0.7518902866423577	0.4927451087769355	0.3979130328822716	0.5112085216569741	0.7342690186277231	0.4189566632156539	0.25574521241464343	0.47486676045684917	0.21937097680281822
ssp_250	0.3257523700357019	0.6165500350467332	0.6766884186144793	0.8519420062992226	0.532091222705053	0.27535088198539626	0.37982334851968613	0.40874562333519426	0.8460654253210058	0.1691333485273637
ssp_251	0.4176312436355153	0.39766641826862476	0.42306961262635073	0.21766182995269553	0.4602547310996613	0.48018507468184946	0.515638970111574	0.4925049723792915	0.31100428677807723	0.4119485518587273
ssp_252	0.4577238430245248	0.8337627845211923	0.71013265676676	0.566827682168478	0.6607286611612198	0.7018089553042415	0.1760999161318545	0.7169800278174718	0.871480829401795	0.9856144214041561
ssp_253	0.2839892456721504	0.20607363411679436	0.45595644680942665	0.5838325126335324	0.49450236081851096	0.8697058345636294	0.515638970111574	0.8392686774218537	0.7635768331289711	0.2528627289864547
ssp_254	0.2895576622539573	0.16374499575766904	0.5618632009583155	0.3979130328822716	0.541279611166208	0.6380081411856742	0.32284984624173324	0.7627684719615785	0.792559311466713	0.6486236006230911
ssp_255	0.29067134557031865	0.449463304681765	0.4606943805476664	0.08729146305394571	0.5201184741041545	0.40127354142993704	0.17523668124885527	0.4104208103160762	0.6972515461637538	0.3248699961812728
ssp_256	0.11693674821794431	0.24728836094015316	0.5741260882808185	0.08502415232527176	0.49450236081851096	0.31732510180024315	0.11222053478990732	0.1675186980881944	0.7256766691488469	0.19871772962290918
ssp_257	0.2995808121012097	0.5931578927956378	0.4431361555177191	0.4727342869285107	0.43603079788388976	0.27423156945700033	0.21753519051582024	0.22447505543818044	0.6743999767051497	0.33156834661800005
ssp_258	0.3257523700357019	0.48956411996935745	0.4927451087769355	0.2797294611501439	0.5223459622159496	0.36265725920027786	0.8114407900193296	0.22112468147641656	0.740167908317718	0.18755381222836368
ssp_259	0.7049615392567498	0.6984225329255679	0.3503283946451402	0.4047149650682933	0.4878198964831257	0.3995945726373432	0.9012172178512553	0.42130952569180885	0.5796495667548394	0.24114061572218184
ssp_260	0.3196271117957144	0.6015122293138863	0.38962537447407	0.41151689725431506	0.33746444893695676	0.5283155134028741	0.43075420661664404	0.24457729920876373	0.4046399860230897	0.20876525527800008
ssp_261	0.4811111926681136	0.7106755598189989	0.3110314148162104	0.285681151812913	0.47556871186825256	0.5674914518967312	0.8574799837792915	0.5449941644469257	0.4665064301671159	0.4270198403413638
ssp_262	0.3508102446538328	0.49234889880877364	0.5652076247735437	0.3945120667892607	0.47779619998004774	0.5641335143115435	1.0324289200671468	0.8297759511968562	0.995943346515133	0.8261298871963639
ssp_263	0.37753864424650574	0.3954385951970919	0.27312794491029235	0.4965410495795868	0.39537913984362927	0.5951944369745301	0.8574799837792915	0.5639796168969211	0.9771554042640235	0.38766703152559107
ssp_264	0.20825878015957697	0.6299169734759309	0.4464805793329472	0.36220288890565744	0.42879146152055564	0.58428113982267	0.400540985711669	0.32498627429109705	0.9012436052332453	0.3935280881577274
ssp_265	0.1191641148506671	0.4778680488438097	0.372345851428725	0.25280514624714123	0.4989573370421011	0.7018089553042415	0.6422467529514694	0.30320884353963184	0.19730379483770488	0.31928803748400014
ssp_266	0.20714509684321555	0.6728025676029395	0.4570712547478361	0.4613977332851412	0.5457345873897981	0.513764450533727	0.7389290598473893	0.15746757620290272	0.6972515461637538	0.1607604104814546
ssp_267	0.14533567278515933	0.7964467480730161	0.486613665115684	0.18478582438692404	0.5590995160605687	0.5596562641979598	0.79878001173534	0.08264255772350933	0.605287912976688	0.22104556441200005
ssp_268	0.3992554689155526	0.8298640941460097	0.5100246318222805	0.44892752427743465	0.5178909859923594	0.5641335143115435	0.5674330630915312	0.11056234073820834	0.35782213640058347	0.33156834661800005
ssp_269	0.36918601937379547	0.4310837643416185	0.49664693656136816	0.8298357266946519	0.45106634263850665	0.5932356400498373	0.4644203670536163	0.5248919206763424	0.9938152624413827	0.720072671948182
ssp_270	0.32742289501024396	0.6906251521752027	0.488285877023298	0.6155748628349672	0.624810415358524	0.41974219814846986	1.0324289200671468	0.055839566029398234	0.02006479269535981	0.33491752183636375
ssp_271	0.412619668711889	0.7518902866423577	0.4598582745938595	0.7164701902609563	0.4833649202595355	0.8036663953882701	1.0324289200671468	0.1060951754558565	0.20231999301154485	0.3449650474914546
ssp_272	0.3040355453666551	0.49234889880877364	0.35952556013701736	0.4574299395099618	0.36920615453003686	0.3637765717286739	0.7113055435914123	0.29148253467345825	0.29093949408271746	0.4119485518587273
ssp_273	0.3867265316064871	0.872192732505135	0.4197251888111227	0.620109484292315	0.5279146824954373	0.5070485753633516	0.7164849528894079	0.21777430751465268	0.10589751700328803	0.3181716457445456
ssp_274	0.8285803873728623	0.31746478769344	0.7483148286572804	0.10713872696909363	0.36085307411080525	0.3637765717286739	1.0324289200671468	0.37021632277490957	0.13153586322513672	0.16299319396036374
ssp_275	0.41930176861005736	0.3258191242116884	0.7508231465187015	0.540753608788728	0.6874585185027609	0.6984510177190537	0.1760999161318545	0.6633740444292499	0.8644581519584189	0.9808298853779224
ssp_276	0.2405555963340567	0.8287501826102434	0.6019962867410524	0.571362303625826	0.5095379055731278	0.5809232022374823	0.4402497903296363	0.09269367960880098	0.5205698993740576	0.20653247179909098
ssp_277	0.32408184506115983	0.48789325266570777	0.372345851428725	0.23806762651076074	0.474454967812355	0.708524830474617	0.4212586229036519	0.2479276731705276	0.6097467557978792	0.24448979094054546
ssp_278	0.601388990835142	0.7485485520350584	0.6220628296324208	0.35710143976614117	0.7094549636067375	0.7712063320647886	0.6295859746674799	0.2881321607116944	0.638729234135621	0.1724825237457273
ssp_279	0.517862742108039	0.6371573984584128	0.7257399679044908	0.6303123825713477	0.6203554391349337	0.9969716690422455	0.7838172737633523	0.9974977022524302	0.8661302180163656	0.9732703184564729
ssp_280	0.2505787461813092	0.3141230530861406	0.436447307887263	0.6393816254860434	0.4602547310996613	0.5355910448374475	0.9012172178512553	0.3752418837175554	0.38373916029875665	0.2612356670323638
ssp_281	0.4844522426171977	0.4711845796292109	0.7079030408899412	0.7601159217879292	0.6632345852869893	0.8059050204450621	0.5098840708915787	1.0010917397750496	0.887867076769672	0.8272462789358185
ssp_282	0.12918726469791944	0.27652853875402267	0.4949747246537542	0.3298937110220542	0.45106634263850665	0.444926730037378	0.5098840708915787	0.2814314127881666	0.7802974937084375	0.22272015202118184
ssp_283	0.2973534454684869	0.3776160106248286	0.38460873875122786	0.06971980490672275	0.42600710138081177	0.3038933514594922	0.14847639987587732	0.15746757620290272	0.7256766691488469	0.20876525527800008
ssp_284	0.2806481957230663	0.34754039915913426	0.5206153072371694	0.012470209007706547	0.5178909859923594	0.4074297603361147	0.7907231528273465	0.1959968767631874	0.9463893887978051	0.25788649181400014
ssp_285	0.628117390427815	0.9005974766671797	0.44815279124056123	0.3945120667892607	0.5490758195574907	0.3671345093138616	0.28400427650676535	0.34397172674109244	0.47486676045684917	0.16745876091818188
ssp_286	0.35582181957745895	0.6583217176379754	0.290964871924842	0.37410627023119547	0.3040521272600304	0.21994491182979814	1.0324289200671468	0.20883997694994905	0.5517817991223952	0.18755381222836368
ssp_287	0.5457048250170733	0.6772582137460053	0.5741260882808185	0.5690949928971519	0.4978435929862035	0.38868127548548304	0.844819205495302	0.22447505543818044	0.4681784962250625	0.16745876091818188
ssp_288	0.4031533605228175	0.7608015789284895	0.3444756529684911	0.5679613375328151	0.4209952531292729	0.347546540066933	0.4402497903296363	0.18594575487789575	0.6086320450925813	0.2612356670323638
ssp_289	0.2372145463849726	0.6093096100642516	0.2954241036784794	0.2797294611501439	0.3257701363500325	0.2652770692298329	0.39190863688167615	0.3400629571190346	0.6286968377879412	0.16745876091818188
ssp_290	0.4276543934827677	0.5822972553219149	0.42139740071873666	0.5826988572691955	0.36920615453003686	0.6564767979042068	0.4431272399396338	0.5796146953851526	0.7357090654965268	0.3684092740200001
ssp_291	0.5095101172353286	0.481209783451109	0.23745409088119282	0.3434975753940977	0.24390994824156273	0.38868127548548304	0.3832762880516833	0.2755682583550797	0.6320409699038344	0.26458484225072737
ssp_292	0.9043108528854357	0.7396372597489268	0.5462558898205846	0.41491786334732594	0.6259241594144216	0.7857573949339355	0.516789949955573	0.6399214266969026	0.7747239401819488	0.6754170023700004
ssp_293	0.36417444445016933	0.6073602648766601	0.5518299295126313	0.3298937110220542	0.5822097052204427	0.5663721393683352	0.25033811606979306	0.2066063943087731	0.24077751234431782	0.4298108196900001
ssp_294	0.45661015970816343	0.7942189250014832	0.5384522342517191	0.19045410120860862	0.5930687097654438	0.6547978291116129	0.8908583992552639	0.24122692524699985	0.5885672523972215	0.33156834661800005
ssp_295	0.5067259089444252	0.8437879883430903	0.6638681273227717	0.17855071988307059	0.7217061482216105	0.7074055179462212	0.5098840708915787	0.2747306648646388	0.9497335209136983	0.4298108196900001
ssp_296	0.5646374413952167	0.6650051868525741	0.5618632009583155	0.8184991730512824	0.5156634978805642	0.5389489824226351	0.8494231248712981	0.23564296864406015	0.32605288129959714	0.4521386544790911
ssp_297	0.4861227675917397	0.999178647582511	0.5161560754835318	0.6189758289279781	0.6738151538180162	0.48018507468184946	0.7838172737633523	0.21554072487347684	0.02340892481125311	0.4052502014220001
ssp_298	0.4332228100645746	0.9981761272003213	0.5228449231139881	0.6767922525091629	0.6704739216503234	0.5227189507608944	0.7838172737633523	0.2613291690175833	0.02340892481125311	0.6006187558265457
ssp_299	0.21494088005774523	0.4461215700744657	0.5116968437298945	0.5690949928971519	0.529028426551335	0.33579375851877585	0.06387938134194718	0.3886433795646109	0.47821089257274246	0.1791808741824546
ssp_300	0.5846837410897214	0.8421171210394407	0.3837726327974209	0.5486891963390867	0.5646682363400565	0.7018089553042415	1.0324289200671468	0.3975777101293148	0.17556693608439844	0.6128990649605457
ssp_301	0.42264281855914154	0.24951618401168624	0.6220628296324208	0.6053719645559347	0.5696800845915952	0.4147052917706881	0.376370408987689	0.7448998108321709	0.6565646054203853	0.5760581375585457
ssp_302	0.13531252293790696	0.40769162209052284	0.7157066964588067	0.5010756710369346	0.6760426419298111	0.4074297603361147	0.2451587067717974	0.8130240813880368	0.8795067464799389	0.7111415380325457
ssp_303	0.2561471627631161	0.09356856900438236	0.45149721505578927	0.4302222107658749	0.5095379055731278	1.0040233379711399	0.1760999161318545	0.7270311497027636	0.782526915119033	0.5861056632136366
ssp_304	0.6080710907333102	0.9490526284730205	0.8851575030970288	1.0168888618102496	0.7996682321344387	0.5372700136300413	0.10877601706164673	0.3663075531528518	0.9793529767973247	0.476699272747091
ssp_305	0.10691359837069195	0.5680948832408926	0.8444670133450872	1.0168888618102496	0.4594194230577382	0.31564613300764927	1.0324289200671468	0.001116791320588036	0.05462082455959077	0.24448979094054546
ssp_306	0.42876807679912904	0.872192732505135	0.5016635722842103	0.5050434648121139	0.41431278879388744	0.5775652646522945	0.47564242053260697	0.29594969995581005	0.5384052706588218	0.4655353553525456
ssp_307	0.2372145463849726	0.45670372966424705	0.18394330983754376	0.21426086385968468	0.3007108950923377	0.6223377657881313	0.3677380601576961	0.33838777013815263	0.4681784962250625	0.2813307183425456
ssp_308	0.3173997451629916	0.4010081528759241	0.2750788588025086	0.06688566649588051	0.37755923494926846	0.3693731343706534	0.6986447653074228	0.38026744466020124	0.25749817292378446	0.3801313872842728
ssp_309	0.2422261213085988	0.6260182831007484	0.5652076247735437	0.22446376213871727	0.474454967812355	0.33915169610396356	0.0	0.2194494944955346	0.32438081524165047	0.3700838616291819
ssp_310	0.2940123955194028	0.3286039030511046	0.7079030408899412	0.4863381513005542	0.5513033076692858	0.721956580815368	1.0324289200671468	0.4020448754116665	0.8817361678905343	0.9034400151535911
ssp_311	0.4861227675917397	0.37594514332117884	0.7647582457488183	0.6410821085325487	0.6348341118616018	0.7555359566672455	0.8310074473673135	0.6823594968792451	0.8839655893011301	0.5816400962558184
ssp_312	0.5635237580788552	0.3441986645518349	0.7257399679044908	0.6518518344937497	0.627037903470319	0.6794227047363232	1.0324289200671468	0.7236807757409996	0.8443933592630593	0.6514145799717276
ssp_313	0.1336419979633649	0.2840474416204463	0.71013265676676	0.6053719645559347	0.6381753440292945	0.5518210764991884	0.4085978446196624	0.9947260292476983	0.8982338863289414	0.7167234967298184
ssp_314	0.2450103295995023	0.6104235216000178	0.488285877023298	0.013603864372043466	0.5490758195574907	0.31564613300764927	0.2566685052117879	0.41712155823960395	0.9162921997547653	0.18755381222836368
ssp_315	0.22217982161409408	0.6895112406394363	0.4682193341319296	0.2709436320765326	0.5345971468308225	0.2686350068150207	0.056398012355953556	0.29036574335287035	0.8920472419145388	0.19201937918618203
ssp_316	0.37753864424650574	0.6460686907445446	0.3979864340121401	0.49994201567259766	0.43603079788388976	0.4516426052077535	0.4644203670536163	0.2993000739175739	0.6955794801058072	0.14401453438963643
ssp_317	0.574660591242469	0.4388811450919836	0.5317633866212629	0.19272141193728257	0.4388151580236335	0.5305541384596658	1.0324289200671468	0.5025560942645831	0.8786707134509656	0.4845140149232729
ssp_318	0.876190349147311	0.745206817427759	0.6688847630456137	0.38771013460323894	0.7317298447246884	0.46255590235961375	1.0324289200671468	0.4606764197425346	0.7089560085693803	0.1540620600447273
ssp_319	0.5328974668789174	0.6299169734759309	0.5827658498034909	0.5690949928971519	0.4961729769023572	0.3693731343706534	0.6767761482714408	0.2736138735440509	0.36952659880621	0.29696020269490925
ssp_320	0.7996246211474666	0.9985103006610511	0.49831914846898223	0.8638453876247605	0.7395260531159713	1.0040233379711399	0.7838172737633523	1.0017618145674023	0.02006479269535981	0.785381588706273
ssp_321	0.4510417431263565	0.46366567676278725	0.30434256718575425	0.17514975379005973	0.3040521272600304	0.5518210764991884	0.2555175253677888	0.3663075531528518	0.5172257672581644	0.38348056250263646
ssp_322	0.7372583554312296	0.9613056553664514	0.7491509346110874	0.5373526426957173	0.6081042545200608	0.7958312076894988	0.6379305785364728	0.7069289059321803	0.999226676228919	0.49065416949027285
ssp_323	0.3508102446538328	0.5380192717751981	0.4197251888111227	0.5067439478586194	0.5095379055731278	0.4466056988299719	1.0324289200671468	0.2780810388264027	0.5818789881654349	0.3717584492383637
ssp_324	0.5479321916497961	0.7853076327153514	0.5473706977589939	0.2516714908828042	0.6999881391316083	0.7907943013117171	0.7999309915793391	0.3484388920234443	0.9869369907030112	0.267934017469091
ssp_325	0.34746919470474863	0.872192732505135	0.434775095979649	0.19045410120860862	0.6404028321410895	0.3794469471262167	0.10877601706164673	0.42717268012489573	0.936356992450125	0.2668176257296365
ssp_326	0.658186839969572	0.7869785000190012	0.5808149359112746	0.622376795020989	0.588056861513905	0.8948903664525375	1.0324289200671468	0.3629571791910879	0.6086320450925813	0.5637778284245456
ssp_327	0.4410185932791042	0.20607363411679436	0.3110314148162104	0.4591304225564673	0.3474881454400347	0.6917351425486782	0.7124565234354113	0.5014393029439952	0.6799735302316384	0.5470319523327275
ssp_328	0.18542827217416877	0.5831326889737397	0.4431361555177191	0.5781642358118476	0.38424169928465374	0.4365318860744086	0.6192271560714884	0.2066063943087731	0.6086320450925813	0.1607604104814546
ssp_329	0.2405555963340567	0.9943179426991664	0.38962537447407	0.5724959589901629	0.5524170517251833	0.40519113527932293	1.0324289200671468	0.14239089337496524	0.09363569924501255	0.3717584492383637
ssp_330	0.39257336901738427	0.9958369129752117	0.4648749103167016	0.6121738967419563	0.6816113622092987	0.48018507468184946	1.0324289200671468	0.13987811290364227	0.016720660579466508	0.29807659443436374
ssp_331	0.32408184506115983	0.4377672335562173	0.3310979577075788	0.4693333208354999	0.3174170559308009	0.4130263229780942	0.4477311593156301	0.31158477844404153	0.47598147116214684	0.3617109235832728
ssp_332	0.20825878015957697	0.7073338252116995	0.45595644680942665	0.4684830793122471	0.5011848251538962	0.4846623247954332	1.0324289200671468	0.2278254293999443	0.2809070977350376	0.28802906877927287
ssp_333	0.4410185932791042	0.520196687202935	0.44815279124056123	0.5838325126335324	0.588056861513905	0.8898534600747559	0.8022329512673371	0.29148253467345825	0.9704671400322367	0.26458484225072737
ssp_334	0.21215667176684172	0.1754410668832168	0.4431361555177191	0.4081159311613042	0.47779619998004774	0.4130263229780942	0.4402497903296363	0.3484388920234443	0.5985996487449013	0.12726865829781825
ssp_335	0.5490458749661574	0.9540652303839695	0.8093505632851926	0.10713872696909363	0.8436611223423919	0.45667951158553516	0.10877601706164673	0.3752418837175554	0.9681262475511115	0.3728748409778183
ssp_336	0.4677469928717771	0.9044961670423622	0.392969798289298	0.38941061764974444	0.47779619998004774	0.23617494349153903	0.7078526040594152	0.4254974931440138	0.3667398220429656	0.27128319268745466
ssp_337	0.40538072715554013	0.6290815398241061	0.4760229897007951	0.2822801857199021	0.484478664315433	0.6749454546227395	0.3996777508286698	0.46151401323297553	0.37231337556945454	0.27128319268745466
ssp_338	0.46941751784631913	0.7485485520350584	0.609799942309918	0.44212559209141294	0.651540272700065	0.6883772049634904	0.6042644180995007	0.11837987998232413	0.6144842762953945	0.3516633979281819
ssp_339	0.0	0.5435888294540305	0.3210646862618946	0.07992270318575535	0.44104264613542865	0.07611325193092262	0.5098840708915787	0.08878490998674307	0.0	0.18308824527054554
ssp_340	0.37197022766469895	0.3107813184788412	0.3009981433705262	0.5203478122306628	0.4878198964831257	0.5859601086152638	0.7199378924214052	0.48468743313517576	0.667154357120714	0.3181716457445456
ssp_341	0.2789776707485242	0.4344254989489179	0.7279695837813096	0.6937970829742172	0.6064336384362143	0.45332157400034745	1.0324289200671468	0.4120959972969581	0.792559311466713	0.3181716457445456
ssp_342	0.18264406388326537	0.253971830154752	0.7207233321816489	0.5951690662769019	0.6665758174546819	0.6329712348078925	0.6295859746674799	0.7650020546027544	0.8962274070594054	0.9719306483691276
ssp_343	0.17707564730145847	0.126985915077376	0.38126431493599977	0.19612237803029342	0.36920615453003686	0.6346502036004863	0.32802925553972895	0.5829650693469165	0.782526915119033	0.425345252732182
ssp_344	0.3140586952139075	0.3358443280335865	0.4147085530882805	0.06971980490672275	0.44939572655466026	0.4667533243410984	0.42989097173364477	0.3350373961763888	0.9079318694650319	0.36282731532272744
ssp_345	0.27062504587581393	0.5831326889737397	0.35116450059894716	0.43872462599840206	0.41932463704542655	0.1712548168445757	0.46959977635161204	0.17421944601172215	0.6699411338839586	0.2947274192160001
ssp_346	0.20603141352685422	0.7502194193387082	0.5702242604963856	0.3332946771150651	0.5379383789985153	0.32739891455580644	0.34874689273171183	0.4221471191822499	0.9985578498057406	0.20262510071100004
ssp_347	0.1525746143415083	0.8086997749664471	0.4163807649958945	0.3797745470528803	0.5746919328431344	0.32739891455580644	0.3211233764757347	0.3844554121124061	0.5333890724849819	0.4722337057892729
ssp_348	0.27396609582489806	0.7786241635007527	0.40467528164259625	0.4126505526186521	0.4388151580236335	0.19140244235570222	0.4972232926075892	0.5327094599204582	0.9956393345045973	0.4387419536056365
ssp_349	0.2522492711558513	0.5001462795591388	0.36231257998304084	0.30608694837097816	0.37087677061388313	0.5607755767263557	0.4212586229036519	0.5159575901116387	0.4681784962250625	0.5068418497123637
ssp_350	0.24946506286494788	0.5096145276131536	0.42139740071873666	0.6155748628349672	0.3499940695658042	0.44996363641515963	0.7199378924214052	0.35178926598520815	0.3126763528360239	0.3248699961812728
ssp_351	0.2483513795485864	0.7652572250715552	0.436447307887263	0.6371143147573695	0.5557582838928761	0.2837457259483656	0.15768423862786976	0.1675186980881944	0.7613474117183756	0.15964401874200007
ssp_352	0.4276543934827677	0.8064719518949142	0.38711705661264895	0.5634267160754672	0.6064336384362143	0.37385038448423713	0.6422467529514694	0.3450885180616804	0.9736998010776003	0.2746323679058183
ssp_353	0.4861227675917397	0.8320919172175426	0.45149721505578927	0.12923671153441302	0.6532108887839114	0.5120854817411332	0.516789949955573	0.3844554121124061	0.6537778286571408	0.20764886353854548
ssp_354	0.31071764526482337	0.9005974766671797	0.39464201019691203	0.1621127171001848	0.6649052013708355	0.5204803257041025	0.37982334851968613	0.2613291690175833	0.11704462405626566	0.18755381222836368
ssp_355	0.4321091267482131	0.8939140074525808	0.6454737963390172	0.399613515928777	0.6298222636100629	0.6514398915264251	0.8056858907993343	0.13401495847055553	0.6554498947150875	0.1691333485273637
ssp_356	0.015591566429059261	0.5087790939613287	0.49664693656136816	0.6733912864161519	0.41431278879388744	0.45891813664232706	0.45924095775562057	0.2613291690175833	0.9798307099567379	0.2478389661589091
ssp_357	0.34913971967929075	0.6193348138861496	0.434775095979649	0.4081159311613042	0.40094786012311695	0.45332157400034745	0.7078526040594152	0.2847817867499305	0.4681784962250625	0.26458484225072737
ssp_358	0.6915973394604134	0.9968394333574014	0.49664693656136816	0.6427825915790542	0.7072274754949425	0.8730637721488171	0.7838172737633523	0.2613291690175833	0.01783537128476446	0.443765716433182
ssp_359	0.5278858919552912	0.6115374331357843	0.38962537447407	0.7776875799351519	0.4878198964831257	0.46171641796331675	0.5939055995035093	0.18427056789701382	0.39962378784924973	0.4688845305709093
ssp_360	0.22217982161409408	0.5614114140262938	0.4314306721644209	0.7198711563539671	0.447725110470814	0.3794469471262167	1.0324289200671468	0.15746757620290272	0.5227993207846532	0.3918535005485455
ssp_361	0.3407870948065804	0.6115374331357843	0.5351078104364909	0.6110402413776193	0.4833649202595355	0.5112459973448361	0.3729174694556918	0.3886433795646109	0.5439788241853107	0.49735251992700014
ssp_362	0.7016204893076656	0.9711080768811963	0.7335436234733564	0.9760772686941193	0.6693601775944258	0.6514398915264251	0.8574799837792915	0.596366565193972	0.7568885688971844	0.560428653206182
ssp_363	0.5056122256280637	0.5625253255620604	0.7034438091363038	0.9261964326632932	0.541279611166208	0.6279343284301109	1.0324289200671468	0.43722380201018735	0.6838750177001806	0.5168893753674546
ssp_364	0.6815741896131609	0.03341734607299365	0.4113641292730524	0.7788212352994889	0.5546445398369785	1.0040233379711399	1.0324289200671468	0.9166623159385996	0.7947887328773087	0.658671126278182
ssp_365	0.5713195412933849	0.9390274246511225	0.8238430664845142	1.0168888618102496	0.8174881370287995	0.5327927635164577	0.10877601706164673	0.32666146127197904	0.8839655893011301	0.4521386544790911
ssp_366	0.2372145463849726	0.5725505293839585	0.3695588315827016	0.15644444027849996	0.5345971468308225	0.7096441430030129	0.79878001173534	0.3350373961763888	0.5618141954700752	0.6514145799717276
ssp_367	0.5200901087407617	0.8471297229503898	0.5551743533278595	0.7425442636407062	0.6598933531192966	0.19476037994088996	0.4834115344796006	0.9096265306188954	0.5701745257598082	0.571034374731
ssp_368	0.7584183384420957	0.9887357269347005	0.7023290011978943	0.48973911739356507	0.5646682363400565	0.6749454546227395	0.6008114785675036	0.356814826927854	0.6465322090727055	0.27351597616636375
ssp_369	0.31071764526482337	0.4202231268678955	0.68393467021414	0.5475555409747498	0.5913980936815976	0.8126208956154375	0.4085978446196624	0.7292647323439395	0.8560978216686858	0.9518355970589457
ssp_370	0.1870987971487108	0.0913407459328495	0.6939679416598242	0.5656940268041412	0.5980805580169828	0.9543258617103608	0.4085978446196624	0.4657019806851804	0.8728184822481523	0.6419252501863638
ssp_371	0.9902036786598066	0.9891534437606129	0.9705517911791856	1.0168888618102496	0.9232938223390665	0.6794227047363232	0.10877601706164673	0.5838026628373575	0.985563507869698	0.6575547345387276
ssp_372	0.39257336901738427	0.3196926107649729	0.7079030408899412	0.5906344448195542	0.6359478559174995	0.5663721393683352	0.4085978446196624	0.9180024655233053	0.8912112088855653	0.5749417458190911
ssp_373	0.09856097349798164	0.1086063747372295	0.5016635722842103	0.5237487783236737	0.474454967812355	0.4936168250226005	0.8183466690833239	0.713629653855708	0.7524297260759932	0.3449650474914546
ssp_374	0.26617031261036844	0.39098294905402603	0.47825260557761384	0.03174235020143494	0.4878198964831257	0.5249575758176863	0.40974882446366157	0.37300830107637956	0.821541789804455	0.3700838616291819
ssp_375	0.3591628695265431	0.35923647028468203	0.4994339564073917	0.4647986993781521	0.37087677061388313	0.31396716421505544	0.9012172178512553	0.20102243770583325	0.6364998127250255	0.3449650474914546
ssp_376	0.500043809046257	0.9310072615936039	0.5640928168351342	0.30381963764230424	0.5763625489269806	0.3844838535039983	0.47995859494760346	0.32666146127197904	0.936356992450125	0.2009505131018182
ssp_377	0.6515047400714038	0.38429947983942725	0.36119777204463144	0.23296617737124442	0.4209952531292729	0.6564767979042068	0.8056858907993343	0.536059833882222	0.6169923753823144	0.49344514883890933
ssp_378	0.21048614679229966	0.5822972553219149	0.2692261171258596	0.38771013460323894	0.3809004671169611	0.25744188153106157	0.20890284168582737	0.23117580336170818	0.7591179903077799	0.12391948307945462
ssp_379	0.2895576622539573	0.6633343195489245	0.403560473704187	0.4693333208354999	0.416818712919657	0.43317394848922086	0.305009658659748	0.22447505543818044	0.47821089257274246	0.24448979094054546
ssp_380	0.32408184506115983	0.6666760541562239	0.4163807649958945	0.22106279604570642	0.40540283634670715	0.4544408865287433	0.2796881020917689	0.3919937535263748	0.4280489108343429	0.20653247179909098
ssp_381	0.3675154943992534	0.8320919172175426	0.4606943805476664	0.570228648261489	0.45440757480619925	0.32739891455580644	0.6491526320154637	0.2847817867499305	0.9129480676388719	0.31147329530781825
ssp_382	0.37085654434833754	0.7853076327153514	0.4180529769035086	0.5033429817656085	0.47111373564466247	0.35174396204841774	0.6974937854634237	0.5918993999116201	0.8248859219203483	0.3717584492383637
ssp_383	0.7929425212492983	0.9490526284730205	0.6376701407701517	0.21426086385968468	0.7851895594077707	0.9049641792081009	0.2451587067717974	0.27975622580728465	0.8048211292249884	0.3081241200894546
ssp_384	0.20825878015957697	0.6794860368175382	0.4570712547478361	0.16324637246452167	0.5635544922841588	0.583161827294274	0.2451587067717974	0.10721196677644443	0.04012958539071962	0.39520267576690915
ssp_385	0.3591628695265431	0.7485485520350584	0.5334355985288769	0.4302222107658749	0.5590995160605687	0.596033921370827	0.43679685079763914	0.29148253467345825	0.797018154287904	0.4873049942719092
ssp_386	0.4031533605228175	0.862167528683237	0.5785853200344558	0.22276327909221186	0.732843588780586	0.7202776120227743	0.5098840708915787	0.30153365655874986	0.23743338022842453	0.5481483440721819
ssp_387	0.8040793544129121	0.8646738296387114	0.3712310434903156	0.30948791446398904	0.45440757480619925	0.48018507468184946	0.542111506523552	0.2630043559984652	0.5651583275859684	0.3728748409778183
ssp_388	0.3173997451629916	0.4645011104146122	0.488285877023298	0.7176038456252932	0.6164573349392922	0.7443428313832865	0.7838172737633523	0.2110735595911249	0.012261817758275477	0.4845140149232729
ssp_389	0.22385034658863612	0.7652572250715552	0.3461478648761051	0.2567729400223206	0.4677725034769698	0.38616282229659216	0.8666878225312838	0.055839566029398234	0.2750548665322242	0.11945391612163647
ssp_390	0.41596071866097317	0.745206817427759	0.43923432773328636	0.5033429817656085	0.5513033076692858	0.5753266395955026	0.9104250566032478	0.2755682583550797	0.10255338488739472	0.5447991688538183
ssp_391	0.36918601937379547	0.9978419537395912	0.4949747246537542	0.6937970829742172	0.6582227370354503	0.5227189507608944	0.6295859746674799	0.2881321607116944	0.018950081990062078	0.5581958697272729
ssp_392	0.4259838685082256	0.7017642675328672	0.5016635722842103	0.620109484292315	0.5930687097654438	0.5305541384596658	0.6295859746674799	0.17589463299260408	0.01783537128476446	0.43427638664781837
ssp_393	0.482224875984475	0.774168517357687	0.7747915171945027	0.6665893542301302	0.5696800845915952	0.46171641796331675	0.3211233764757347	0.2657963342999351	0.19173024131121624	0.9494911744060912
ssp_394	0.8452856371182829	0.3620212491240983	0.5927991212491751	1.0168888618102496	0.3430331692164445	0.32571994576321256	0.4085978446196624	0.22615024241906237	0.0	0.4063665931614547
ssp_395	0.5813426911406373	0.22222535138540792	0.7614138219335904	0.7720193031134671	0.6894075706005818	1.0040233379711399	0.5098840708915787	1.0017618145674023	0.8995715391752986	0.9201858912454093
ssp_396	0.3307639449593281	0.774168517357687	0.7747915171945027	0.6677230095944673	0.5724644447313393	1.0040233379711399	0.2451587067717974	0.5838026628373575	0.8627860859004723	0.9578641124520003
ssp_397	0.357492344552001	0.33083172612263745	0.40969191736543836	0.24827052478979333	0.5579857720046711	0.6021901402770047	0.45924095775562057	0.25462842109405553	0.5108161807027022	0.38682973772100004
ssp_398	0.36640181108289205	0.5636392370978267	0.42641403644157877	0.3656038549986683	0.4677725034769698	0.41134735418550034	0.5352056274595577	0.3182855263675693	0.3711986648641567	0.36282731532272744
ssp_399	0.9343803024271927	0.998844474121781	0.682262458306526	0.6427825915790542	0.8174881370287995	0.6391274537140701	1.0324289200671468	0.5606292429351573	0.7423973297283134	0.8060348358861821
ssp_400	0.42988176011549045	0.5614114140262938	0.7402324711038126	0.8400386249736845	0.6314928796939092	0.7812801448203519	0.43852332056363774	0.7292647323439395	0.8728184822481523	0.7133743215114546
ssp_401	0.491134342515366	0.5680948832408926	0.732428815534947	0.736309159136853	0.6348341118616018	0.6738261420943435	0.8114407900193296	0.6667244183910137	0.871480829401795	0.6285285493129092
ssp_402	0.2839892456721504	0.45113417198541467	0.7157066964588067	0.6303123825713477	0.6415165761969872	0.513764450533727	0.5098840708915787	0.7203304017792357	0.8995715391752986	0.5648942201640001
ssp_403	0.4332228100645746	0.4193876932160707	0.42808624834919284	0.6172753458814726	0.49338861676261336	0.29549850749652273	1.0324289200671468	0.2630043559984652	0.2719894120926555	0.22272015202118184
ssp_404	0.41596071866097317	0.49457672188030644	0.35116450059894716	0.22446376213871727	0.41097155662619483	0.2854246947409595	0.5329036677715596	0.48580422445576377	0.5116522137316755	0.3650600988016364
ssp_405	0.30236502039211305	0.40769162209052284	0.5969796510182102	0.07992270318575535	0.6470852964764747	0.4667533243410984	0.6295859746674799	0.23117580336170818	0.871480829401795	0.341615872273091
ssp_406	0.24389664628314087	0.6165500350467332	0.4648749103167016	0.25280514624714123	0.5663388524239026	0.360978290407684	0.6370673436534735	0.25016125581170373	0.8903751758565921	0.3382666970547274
ssp_407	0.3499749821665618	0.6393852215299458	0.6086851343715085	0.08162318623226078	0.6359478559174995	0.4466056988299719	0.5098840708915787	0.2579787950558194	0.7858710472349264	0.38348056250263646
ssp_408	0.4031533605228175	0.9540652303839695	0.5116968437298945	0.7833558567568367	0.5746919328431344	0.5112459973448361	0.6836820273354351	0.2110735595911249	0.7412826190230157	0.267934017469091
ssp_409	0.3741975942974216	0.745206817427759	0.45484163887101736	0.4302222107658749	0.4644312713092772	0.5641335143115435	0.4074468647756633	0.22447505543818044	0.5540112205329906	0.34273226401254575
ssp_410	0.3307639449593281	0.7563459327854236	0.35952556013701736	0.4126505526186521	0.5379383789985153	0.5562983266127719	1.0324289200671468	0.5170743814322266	0.2006479269535982	0.46134888632959103
ssp_411	0.19823563031232463	0.3620212491240983	0.29653891161688883	0.3298937110220542	0.3274407524338789	0.44996363641515963	0.39190863688167615	0.626519930849847	0.6144842762953945	0.47893205622600016
ssp_412	0.5557279748643257	0.5636392370978267	0.3444756529684911	0.4217197955333476	0.447725110470814	0.9848351231986382	0.8574799837792915	0.42717268012489573	0.47486676045684917	0.5325188597198183
ssp_413	0.658186839969572	0.6449547792087781	0.5685520485887717	0.3656038549986683	0.6081042545200608	0.5484631389140006	1.0324289200671468	0.7717028025262822	0.7557738581918866	0.5481483440721819
ssp_414	0.3619470778174466	0.671688656067173	0.38126431493599977	0.3015523269136304	0.49450236081851096	0.6850192673783028	0.8114407900193296	0.3216359003293332	0.682202951642234	0.360036335974091
ssp_415	0.3892323190683002	0.965204345741634	0.5769131081268417	0.4647986993781521	0.5847156293462122	0.41806322935587586	0.10877601706164673	0.19208810714112973	0.667154357120714	0.28914546051872736
ssp_416	0.3499749821665618	0.925660486221925	0.5718964724039999	0.42682124467286403	0.6114454866877533	0.4231001357336576	0.8310074473673135	0.31493515240580544	0.9580938512034315	0.3918535005485455
ssp_417	0.1915535304141565	0.28961699929927864	0.28762044810961396	0.1224347793483913	0.3341232167692641	0.43317394848922086	0.5455644460555492	0.2755682583550797	0.6638102250048208	0.22104556441200005
ssp_418	0.5278858919552912	0.6115374331357843	0.35116450059894716	0.4183188294403367	0.4343601818000434	0.6883772049634904	0.5939055995035093	0.36519076183226373	0.4715226283409558	0.43427638664781837
ssp_419	0.4259838685082256	0.9223187516146256	0.45484163887101736	0.5316843658740324	0.543507099278003	0.5574176391411679	0.6560585110794579	0.06868266621615965	0.12261817758275453	0.2235574458257728
ssp_420	0.3808796941955899	0.9565715313394441	0.5016635722842103	0.6541191452224238	0.5256871943836423	0.49025888743741275	0.8114407900193296	0.3048840305205138	0.3829031272697832	0.3801313872842728
ssp_421	0.6915973394604134	0.7073338252116995	0.3779198911207717	0.5934685832303965	0.5145497538246667	0.9811893623918632	1.0324289200671468	0.35178926598520815	0.14714181309930538	0.5559630862483639
ssp_422	0.3140586952139075	0.7518902866423577	0.5710603664501928	0.7414106082763692	0.4833649202595355	0.4074297603361147	0.4143527438396576	0.2814314127881666	0.8895391428276187	0.34384865575200013
ssp_423	0.6531752650459458	0.6761443022102388	0.500548764345801	0.865545870671266	0.5301421706072325	0.7504990502894641	1.0324289200671468	0.1809201939352499	0.11927404546686124	0.5470319523327275
ssp_424	0.5412500917516279	0.22556708599270728	0.632096101078105	1.0168888618102496	0.4566350629179944	0.32571994576321256	0.11222053478990732	0.1088871537573264	0.0	0.32654458379045465
ssp_425	0.30236502039211305	0.126985915077376	0.3957568181353215	0.5416038503119807	0.5103732136150511	0.7477007689684743	0.12315484330789832	0.9908730991916697	0.778068072297842	0.8004528771889093
ssp_426	0.8085340876783575	0.24840227247591967	0.7145918885203973	0.6586537666797715	0.6793838740975038	1.0040233379711399	1.0324289200671468	0.7113960712145322	0.8962274070594054	0.9892626301241594
ssp_427	0.07461678219621219	0.4411089681635166	0.5351078104364909	0.7448115743693802	0.4209952531292729	0.5725283582745128	0.33033121522772707	0.31493515240580544	0.3511338721687969	0.3935280881577274
ssp_428	0.2895576622539573	0.16959303132044298	0.7402324711038126	0.6484508684007388	0.614786718855446	0.7907943013117171	0.6836820273354351	0.26802991694111106	0.7713798080660554	0.5581958697272729
ssp_429	0.5902521576715282	0.6065248312248351	0.5183856913603506	0.6121738967419563	0.6289869555681398	0.6699085482449578	0.6836820273354351	0.65499810952484	0.6409586555462164	0.8406429798092729
ssp_430	0.29623976215212555	0.2951865569781108	0.5351078104364909	0.4727342869285107	0.5713507006754417	0.5725283582745128	0.5639801235595341	0.7717028025262822	0.9463893887978051	0.5852683694090456
ssp_431	0.357492344552001	0.39766641826862476	0.5239597310523975	0.46763283778899445	0.578033165010827	0.7980698327462906	0.35910571132770325	0.5796146953851526	0.7557738581918866	0.46218618013418195
ssp_432	0.2338734964358885	0.4544759065927141	0.6019962867410524	0.08162318623226078	0.5991943020728803	0.3682538218422575	0.1760999161318545	0.17756981997348603	0.9419305459766139	0.28802906877927287
ssp_433	0.4031533605228175	0.7218146751766634	0.4815970293928419	0.24940418015413038	0.5930687097654438	0.3794469471262167	0.37119099968969327	0.3718915097557915	0.8293447647415393	0.25118814137727286
ssp_434	0.27062504587581393	0.4344254989489179	0.3979864340121401	0.32649274492904334	0.4443838783031213	0.2160273179804125	0.16228815800386592	0.25574521241464343	0.6621381589468741	0.15964401874200007
ssp_435	0.2450103295995023	0.8220667133956445	0.5718964724039999	0.36843799340951083	0.5379383789985153	0.29661782002491865	0.9236613248092368	0.24457729920876373	0.4096561841969296	0.3014257696527274
ssp_436	0.20825878015957697	0.556955767883228	0.2750788588025086	0.36390337195216294	0.28567535033772085	0.2316976933779553	0.4972232926075892	0.2278254293999443	0.5843870872523548	0.1897865957072728
ssp_437	0.3173997451629916	0.8421171210394407	0.436447307887263	0.49994201567259766	0.5513033076692858	0.45332157400034745	1.0324289200671468	0.4690523546469443	0.5261434529005465	0.21937097680281822
ssp_438	0.37920916922104786	0.3692616741065802	0.3260813219847367	0.4276714861961167	0.2550473888005383	0.5495824514423965	0.5236958290195673	0.24122692524699985	0.5306022957217376	0.24281520333136364
ssp_439	0.5245448420062071	0.8833318478627995	0.372345851428725	0.6371143147573695	0.4811374321477403	0.6480819539412374	0.6836820273354351	0.42130952569180885	0.47486676045684917	0.32654458379045465
ssp_440	0.42264281855914154	0.4210585605197204	0.4163807649958945	0.4302222107658749	0.37922985103311474	0.49025888743741275	0.5136247553845755	0.6477389659410183	0.9686836029037602	0.4605115925250002
ssp_441	0.4510417431263565	0.6705747445314065	0.36565700379826893	0.4364573152697281	0.474454967812355	0.3693731343706534	0.5570742444955398	0.40874562333519426	0.8248859219203483	0.32821917139963647
ssp_442	0.13698304791244903	0.7485485520350584	0.4197251888111227	0.13150402226308697	0.5624407482282613	0.7600132067808293	0.43679685079763914	0.2847817867499305	0.1582889201522831	0.1406653591712728
ssp_443	0.3407870948065804	0.8454588556467402	0.5206153072371694	0.3162898466500108	0.735071076892381	0.7477007689684743	0.10877601706164673	0.2194494944955346	0.07580032796024831	0.29584381095545464
ssp_444	0.4510417431263565	0.7619154904642558	0.6153739820019647	0.26697583830135324	0.7339573328364835	0.7734449571215803	1.0324289200671468	0.3182855263675693	0.8644581519584189	0.48814228807650006
ssp_445	0.27396609582489806	0.6772582137460053	0.5395670421901284	0.4625313886494781	0.5145497538246667	0.7286724559857436	0.7389290598473893	0.16584351110731246	0.5016198173839955	0.31482247052618195
ssp_446	0.30737659531573924	0.6934099310146188	0.434775095979649	0.6325796933000216	0.38674762341042324	0.5092872004201433	0.7700055156353637	0.3182855263675693	0.6546138616861142	0.23555865702490916
ssp_447	0.21048614679229966	0.36536298373139764	0.4974830425151751	0.6648888711836248	0.568009468507749	0.6312922660152985	0.6295859746674799	0.13178137582937965	0.02508099086919976	0.4655353553525456
ssp_448	0.6047300407842261	0.998844474121781	0.4838266452696606	0.7742866138421411	0.6072689464781376	0.736507643684515	0.6295859746674799	0.33336220919550685	0.016720660579466508	0.5191221588463638
ssp_449	0.5434774583843505	0.7351816136058609	0.6376701407701517	0.6688566649588041	0.47779619998004774	0.5347515604411505	0.2819900617797671	0.40427845805284257	0.5484376670065019	0.443765716433182
ssp_450	0.3407870948065804	0.9273313535255747	0.6588514915999295	0.7924250996715323	0.5713507006754417	0.5249575758176863	0.6687192893634474	0.45788444144106466	0.7357090654965268	0.4554878296974547
ssp_451	0.5846837410897214	0.999178647582511	0.5417966580669472	0.8026279979505649	0.6632345852869893	1.0040233379711399	0.5098840708915787	0.5606292429351573	0.07134148513905729	0.6910464867223639
ssp_452	0.8163298708928871	0.9590778322949187	0.8946333705735083	1.0168888618102496	0.6771563859857087	0.5562983266127719	1.0324289200671468	0.33838777013815263	0.7613474117183756	0.4521386544790911
ssp_453	0.29067134557031865	0.2606552993693508	0.5150412675451226	0.6189758289279781	0.4677725034769698	0.6279343284301109	0.5559232646515406	0.3216359003293332	0.5595847740594795	0.38766703152559107
ssp_454	0.556841658180687	0.6650051868525741	0.7569545901799529	1.0168888618102496	0.6298222636100629	0.432054635960825	1.0324289200671468	0.32498627429109705	0.31100428677807723	0.32654458379045465
ssp_455	0.3892323190683002	0.33083172612263745	0.581929743849684	0.6926634276098803	0.6582227370354503	0.10578322402508561	0.6295859746674799	0.6723083749939535	0.8304594754468371	0.3541752793419547
ssp_456	0.12027779816702844	0.2083014571883273	0.4403491356716958	0.4727342869285107	0.49116112865081824	0.8596320218080661	0.5895894250885128	0.41377118427784004	0.5935834505710614	0.5358680349381819
ssp_457	0.19545142202142113	0.3533884347219082	0.5596335850814969	0.3979130328822716	0.4989573370421011	0.7130020805882007	0.9012172178512553	0.3618403878704998	0.6743999767051497	0.47893205622600016
ssp_458	0.6102984573660329	0.6165500350467332	0.5395670421901284	0.2652753552548478	0.5535307957810809	0.5725283582745128	1.0324289200671468	0.5907826085910323	0.6838750177001806	0.571034374731
ssp_459	0.1703935474032902	0.444450702770816	0.6722291868608418	0.6971980490672279	0.5947393258492902	0.6727068295659477	0.8033839311113362	0.7393158542292312	0.7613474117183756	0.5470319523327275
ssp_460	0.20213352191958936	0.5614114140262938	0.30434256718575425	0.3298937110220542	0.40540283634670715	0.32739891455580644	0.3988145159456704	0.1675186980881944	0.5473229563012041	0.2377914405038182
ssp_461	0.3257523700357019	0.4461215700744657	0.4403491356716958	0.23806762651076074	0.47779619998004774	0.27870881957058397	0.5213938693315692	0.32498627429109705	0.6888912158740205	0.3499888103190001
ssp_462	0.45661015970816343	0.15928934961460325	0.38711705661264895	0.27547825353388034	0.40094786012311695	0.5663721393683352	0.39536157641367325	0.4657019806851804	0.8393771610892192	0.3963190675063638
ssp_463	0.2255208715631782	0.5346775371678989	0.4771377976392045	0.38090820241721723	0.5234597062718472	0.2899019448545431	0.515638970111574	0.29036574335287035	0.6537778286571408	0.17583169896409095
ssp_464	0.31071764526482337	0.6165500350467332	0.5334355985288769	0.22106279604570642	0.6103317426318557	0.4667533243410984	0.7976290318913409	0.2512780471322916	0.9944232864624541	0.3516633979281819
ssp_465	0.4176312436355153	0.8897368391934567	0.6053407105562805	0.8253011052373042	0.6470852964764747	0.32571994576321256	1.0324289200671468	0.298183282596986	0.682202951642234	0.3684092740200001
ssp_466	0.22050929663955202	0.14536545541752252	0.42139740071873666	0.3400966093010868	0.3508293776077273	0.7611325193092252	0.6963428056194247	0.4791034765322359	0.9736998010776003	0.4102739642495455
ssp_467	0.4877932925662818	0.6794860368175382	0.35116450059894716	0.33669564320807593	0.416818712919657	0.5574176391411679	0.8908583992552639	0.42717268012489573	0.45703138917208486	0.4554878296974547
ssp_468	0.44603016820273034	0.6867264618000202	0.42641403644157877	0.3979130328822716	0.5513033076692858	0.23617494349153903	1.0324289200671468	0.17086907204995827	0.6537778286571408	0.08596216393800012
ssp_469	0.4243133435336835	0.745206817427759	0.4815970293928419	0.5554911285251085	0.4677725034769698	0.7286724559857436	0.586999720439515	0.3629571791910879	0.6989236122217004	0.4041338096825457
ssp_470	0.3975849439410105	0.6817138598890711	0.341131229153263	0.38600965155673356	0.5813743971785196	0.5742073270671068	0.703248684683419	0.3986945014499026	0.9928728252087219	0.2796561307333637
ssp_471	0.19712194699596317	0.7000934002292175	0.5083524199146664	0.24486955869678248	0.6916350587123767	0.6380081411856742	0.6295859746674799	0.1987888550646574	0.32103668312575717	0.29584381095545464
ssp_472	0.20825878015957697	0.8889014055416318	0.486613665115684	0.29475039472760867	0.7061137314390449	0.6413660787708619	1.0324289200671468	0.20883997694994905	0.03678545327482632	0.23109309006709094
ssp_473	0.32742289501024396	0.8371045191284916	0.6198332137556022	0.1734492707435543	0.6999881391316083	0.7644904568944131	0.5098840708915787	0.2110735595911249	0.9497335209136983	0.31482247052618195
ssp_474	0.23498717975224992	0.7117894713547653	0.4648749103167016	0.1621127171001848	0.5724644447313393	0.596033921370827	0.6008114785675036	0.05695635734998605	0.6353851020197276	0.26458484225072737
ssp_475	0.3307639449593281	0.42885594127008553	0.4916303008385261	0.35199999062662485	0.5223459622159496	0.5518210764991884	0.2589704648997861	0.15970115884407868	0.32772494735754376	0.341615872273091
ssp_476	0.5044985423117024	0.19827625336642923	0.3779198911207717	0.5396199534243912	0.4978435929862035	0.5540597015559802	0.515638970111574	0.4606764197425346	0.32605288129959714	0.609549889742182
ssp_477	0.5111806422098707	0.9345717785080566	0.5685520485887717	0.7731529584778041	0.614786718855446	0.7555359566672455	0.8114407900193296	0.5505781210498656	0.876998647393019	0.550381127551091
ssp_478	0.8285803873728623	0.999178647582511	0.4949747246537542	0.6410821085325487	0.7200355321377643	0.890692944471053	0.7838172737633523	0.4120959972969581	0.022572891782279843	0.4387419536056365
ssp_479	0.4811111926681136	0.43331158741315146	0.507237611976257	0.6303123825713477	0.5991943020728803	0.4365318860744086	0.6295859746674799	0.30153365655874986	0.048489915680452876	0.29026185225818196
ssp_480	0.4042670438391787	0.8320919172175426	0.45818606268624545	0.6019709984629237	0.671587665706221	0.9910113298285372	1.0324289200671468	0.21777430751465268	0.018950081990062078	0.3851551501118183
ssp_481	0.4710880428208612	0.8176110672525788	0.47490818176238575	0.7091014303927661	0.6064336384362143	0.5775652646522945	0.7838172737633523	0.32498627429109705	0.008917685642382173	0.3918535005485455
ssp_482	0.7428267720130365	0.5931578927956378	0.3536728184603683	0.6699903203231411	0.578033165010827	0.37776797833362274	0.8574799837792915	0.5762643214233888	0.7334796440859312	0.5403336018960002
ssp_483	0.2338734964358885	0.065720780610221	0.25417620995733325	0.5781642358118476	0.49338861676261336	0.8148595206722294	0.3004057392837518	0.8710972300586107	0.7044971657481893	0.19760133788345458
ssp_484	0.32408184506115983	0.35589473567738267	0.6778032265528886	0.6518518344937497	0.5337618387888995	0.6640321574708792	0.17782638589785307	0.53438464690134	0.4163444484287162	0.5269369010225456
ssp_485	0.3808796941955899	0.2807057070131469	0.41721687094970156	0.579864718858353	0.49450236081851096	0.7107634555314088	0.8022329512673371	0.5126072161498748	0.38624725938567656	0.24448979094054546
ssp_486	0.5145216921589547	0.4645011104146122	0.42641403644157877	0.6507181791294129	0.6064336384362143	0.3878417910891861	0.2658763439637804	0.6365710527351386	0.734594354791229	0.7290038058638183
ssp_487	0.15368829765786962	0.274857671450373	0.6922957297522102	0.544154574881739	0.6582227370354503	0.6883772049634904	0.5098840708915787	0.6030673131174997	0.8920472419145388	0.6720678271516366
ssp_488	0.22217982161409408	0.3441986645518349	0.5050079960994384	0.44779386891309775	0.4961729769023572	0.6682295794523639	0.4074468647756633	0.4238223061631318	0.6922353479899139	0.2545373165956365
ssp_489	0.22385034658863612	0.2083014571883273	0.3310979577075788	0.38600965155673356	0.35417060977542	0.45332157400034745	0.6387938134194722	0.237876551285236	0.5985996487449013	0.27798154312418194
ssp_490	0.16259776418876062	0.449463304681765	0.3712310434903156	0.1394396098134456	0.41431278879388744	0.32739891455580644	0.4661468368196149	0.32666146127197904	0.7267913798541448	0.21546360571472736
ssp_491	0.22217982161409408	0.31746478769344	0.22658471348170164	0.20575844862715753	0.36419430627849786	0.4846623247954332	0.3832762880516833	0.3205191090087453	0.7875431132928731	0.23444226528545456
ssp_492	0.2873302956212345	0.5068297487737375	0.4857775591618769	0.1836521690225869	0.4961729769023572	0.30221438266689826	0.23997929747380167	0.2429021122278818	0.9517400001832341	0.15852762700254558
ssp_493	0.38338548165740305	0.6193348138861496	0.4715637579471577	0.4540289734169509	0.4878198964831257	0.4717902307188801	0.4644203670536163	0.42996465842636555	0.7802974937084375	0.29696020269490925
ssp_494	0.19712194699596317	0.45113417198541467	0.25250399804971924	0.5509565070677607	0.35333530173349686	0.25520325647426967	0.7884211931393486	0.3629571791910879	0.5194551886687597	0.19592675027427275
ssp_495	0.04510417431263562	0.5848035562773894	0.4760229897007951	0.2618743891618369	0.43101894963235077	0.20707281775324513	0.586999720439515	0.055839566029398234	0.9932072384203112	0.04019010262036362
ssp_496	0.5011574923626183	0.5903731139562216	0.3536728184603683	0.766917853973951	0.47111373564466247	0.5809232022374823	0.8574799837792915	0.6164688089645554	0.9188002988416852	0.5068418497123637
ssp_497	0.49531065495172105	0.5781200870627907	0.44815279124056123	0.5350853319670433	0.39259477970388534	0.4222606513373606	0.7078526040594152	0.24457729920876373	0.45480196776148935	0.25788649181400014
ssp_498	0.20213352191958936	0.7997884826803153	0.5827658498034909	0.4795362191145324	0.5078672894892815	0.2988564450817105	0.47995859494760346	0.1675186980881944	0.9953353224940615	0.21546360571472736
ssp_499	0.2728524125085367	0.8187249787883452	0.4715637579471577	0.23806762651076074	0.5735781887872368	0.32571994576321256	0.6042644180995007	0.29036574335287035	0.8115093934567751	0.21546360571472736
ssp_500	0.2756366207994401	0.8880659718898071	0.44815279124056123	0.2539388016114783	0.7250473803893032	0.6984510177190537	0.3211233764757347	0.20102243770583325	0.013376528463573206	0.1897865957072728
ssp_501	0.11693674821794431	0.6115374331357843	0.42920105628760213	0.19045410120860862	0.5724644447313393	0.5283155134028741	0.1760999161318545	0.12954779318820372	0.010032396347679905	0.3449650474914546
ssp_502	0.2806481957230663	0.8571549267722878	0.39464201019691203	0.15531078491416303	0.627037903470319	0.5305541384596658	0.36514835550869834	0.15746757620290272	0.19563172877975826	0.1317342252556365
ssp_503	0.07573046551257352	0.7919911019299503	0.5496003136358126	0.3196908127430217	0.6214691831908313	0.5742073270671068	0.7907231528273465	0.08599293168527321	0.9580938512034315	0.19313577092563644
ssp_504	0.3341049949084122	0.5096145276131536	0.4325454801028302	0.19498872266595663	0.5602132601164662	0.6103051561078751	0.5559232646515406	0.29483290863522216	0.9877730237319846	0.44209112882400015
ssp_505	0.2405555963340567	0.8187249787883452	0.436447307887263	0.579864718858353	0.5056398013774864	0.4063104478077187	0.6759129133884415	0.12061346262349998	0.0947504099503104	0.24895535789836373
ssp_506	0.3953575773082878	0.8855596709343325	0.42920105628760213	0.21199355313101084	0.4677725034769698	0.6749454546227395	0.25033811606979306	0.29148253467345825	0.4347371750661295	0.23946602811300002
ssp_507	0.5813426911406373	0.8708560386622153	0.4994339564073917	0.6915297722455434	0.6598933531192966	0.5932356400498373	0.6295859746674799	0.4238223061631318	0.018950081990062078	0.4923287570994547
ssp_508	0.5646374413952167	0.8604966613795871	0.5306485786828535	0.6657391127068774	0.7116824517185325	0.948281574057023	1.0324289200671468	0.4422493629528332	0.04681784962250622	0.5269369010225456
ssp_509	0.42876807679912904	0.9523943630803199	0.5752408962192279	0.7221384670826411	0.6047630223523681	0.8215753958426049	0.7930251125153448	0.26467954297934715	0.26418643715557105	0.49344514883890933
ssp_510	0.6347994903259832	0.6867264618000202	0.5228449231139881	0.7550144726484127	0.6866232104608379	0.6816613297931149	0.6295859746674799	0.26691312562052316	0.04598181659353295	0.5693597871218183
ssp_511	0.8980742263138121	0.998844474121781	0.5150412675451226	0.46763283778899445	0.865379131432394	0.8822981005080835	1.0324289200671468	0.6388046353763145	0.8081652613408818	0.5961531888687275
ssp_512	0.3953575773082878	0.19047887261606394	0.6198332137556022	0.29361673936327165	0.48698458844120246	0.9261191859947838	0.28400427650676535	0.42884786710577766	0.6743999767051497	0.7133743215114546
ssp_513	0.7467246636203013	0.21052928025986017	0.7508231465187015	0.7329081930438422	0.6804976181534013	1.0040233379711399	0.2451587067717974	0.7583013066792265	0.8761626143640456	0.6187601215926819
ssp_514	0.47777014271902946	0.774168517357687	0.7747915171945027	0.7436779190050433	0.7501066216469979	1.0040233379711399	1.0324289200671468	1.0017618145674023	0.7635768331289711	0.9411182363601821
ssp_515	0.7127573224712794	0.6984225329255679	0.392969798289298	0.6699903203231411	0.5613270041723638	0.4365318860744086	0.7199378924214052	0.7504837674351108	0.7173163388591137	0.6285285493129092
ssp_516	0.32742289501024396	0.486222385362058	0.7145918885203973	0.7527471619197389	0.6404028321410895	0.38868127548548304	0.6042644180995007	0.7795203417703979	0.8237712112150504	0.4320436031689092
ssp_517	0.22217982161409408	0.1871371380087646	0.6911809218138009	0.5917681001838911	0.6348341118616018	0.5249575758176863	0.4085978446196624	0.5014393029439952	0.8870310437406989	0.6754170023700004
ssp_518	0.7868172630093109	0.9764548522528753	0.6800328424297074	0.9811787178336355	0.7807345831841805	0.49865373140038216	1.0324289200671468	0.6231695568880831	0.8418852601761393	0.7502152489134547
ssp_519	0.36417444445016933	0.9081163795336032	0.5351078104364909	0.07992270318575535	0.6281516475262165	0.5171223881189148	0.4085978446196624	0.45676765012047665	0.6409586555462164	0.22606932723954548
ssp_520	0.2672839959267298	0.28237657431679664	0.36119777204463144	0.15304347418548908	0.45440757480619925	0.4969747626077882	0.44888213915962916	0.41795915173004494	0.9985578498057406	0.4236706651230001
ssp_521	0.5212037920571231	0.6683469214598736	0.5496003136358126	0.19045410120860862	0.6114454866877533	0.473469199511474	0.6595114506114551	0.4422493629528332	0.6097467557978792	0.4923287570994547
ssp_522	0.3173997451629916	0.5792339985985572	0.488285877023298	0.1394396098134456	0.5568720279487736	0.305572320252086	1.0324289200671468	0.1876209418587777	0.9209739847170157	0.20653247179909098
ssp_523	0.32074079511207576	0.5680948832408926	0.36342738792145013	0.24827052478979333	0.4989573370421011	0.21994491182979814	0.42816450196764616	0.29148253467345825	0.9012436052332453	0.3449650474914546
ssp_524	0.1754051223269164	0.6583217176379754	0.4314306721644209	0.3979130328822716	0.4209952531292729	0.23001872458536143	0.5939055995035093	0.15411720224113884	0.9580938512034315	0.25007174963781836
ssp_525	0.3430144614393032	0.6260182831007484	0.3536728184603683	0.4183188294403367	0.42767771746465816	0.596033921370827	0.6468506723274656	0.40874562333519426	0.4815550246886357	0.3818059748934546
ssp_526	0.4259838685082256	0.7697128712146211	0.5886185914801402	0.5849661679978694	0.5613270041723638	0.41974219814846986	0.8022329512673371	0.2993000739175739	0.6353851020197276	0.3031003572619092
ssp_527	0.20213352191958936	0.4678428450219115	0.6019962867410524	0.5838325126335324	0.41097155662619483	0.2585611940594575	0.5720369824675273	0.1373653324323194	0.5484376670065019	0.21546360571472736
ssp_528	0.4969811799262631	0.6215626369576824	0.488285877023298	0.4761352530215216	0.45552131886209674	0.41974219814846986	0.29004692068776033	0.7203304017792357	0.7802974937084375	0.45325504621854557
ssp_529	0.7606457050748185	0.9310072615936039	0.5785853200344558	0.21426086385968468	0.7200355321377643	0.6122639530325681	1.0324289200671468	0.6488557572616062	0.6688264231786608	0.7033267958563638
ssp_530	0.43767754333002	0.8638383959868866	0.486613665115684	0.44212559209141294	0.7283886125569957	0.8411633650895335	0.6295859746674799	0.3663075531528518	0.1772390021423451	0.23555865702490916
ssp_531	0.1915535304141565	0.8504714575576892	0.40467528164259625	0.2652753552548478	0.5746919328431344	0.2854246947409595	1.0324289200671468	0.3082344044822777	0.4815550246886357	0.29807659443436374
ssp_532	0.2255208715631782	0.9345717785080566	0.4838266452696606	0.21199355313101084	0.7049999873831473	0.6514398915264251	0.4085978446196624	0.1373653324323194	0.10701222770858576	0.12950144177672737
ssp_533	0.31071764526482337	0.5881452908846888	0.35785334822940335	0.3400966093010868	0.541279611166208	0.6749454546227395	0.4903174135435949	0.24569409052935176	0.39293552361746314	0.2377914405038182
ssp_534	0.2984671287848482	0.4578176412000134	0.49831914846898223	0.6099065860132824	0.4978435929862035	0.6279343284301109	0.5639801235595341	0.18594575487789575	0.7189884049170603	0.21267262636609094
ssp_535	0.22217982161409408	0.4310837643416185	0.4838266452696606	0.30381963764230424	0.45440757480619925	0.527196200874478	0.8804995806592725	0.2227998684572985	0.6295328708169146	0.3516633979281819
ssp_536	0.300694495417571	0.745206817427759	0.48271183733125134	0.6393816254860434	0.6426303202528848	0.5764459521238985	1.0324289200671468	0.15970115884407868	0.013376528463573206	0.27128319268745466
ssp_537	0.7350309887985068	0.8833318478627995	0.438119519794877	0.5934685832303965	0.5337618387888995	0.7465814564400783	0.4914683933875939	0.4238223061631318	0.1404535488675188	0.4956779323178183
ssp_538	0.5780016411915532	0.7351816136058609	0.42306961262635073	0.5815652019048586	0.6214691831908313	0.35762035282249627	0.6295859746674799	0.48468743313517576	0.38373916029875665	0.4923287570994547
ssp_539	0.598047940886058	0.9764548522528753	0.5596335850814969	0.6688566649588041	0.6298222636100629	0.5574176391411679	0.7953270722033428	0.2278254293999443	0.1404535488675188	0.3081241200894546
ssp_540	0.43767754333002	0.5302218910248331	0.4838266452696606	0.7176038456252932	0.5178909859923594	0.5518210764991884	0.5541967948855421	0.3484388920234443	0.7033824550428915	0.41529772707709095
ssp_541	0.39647126062464927	0.5536140332759286	0.7770211330713213	0.10713872696909363	0.6064336384362143	0.37105210316324727	0.35335081210770825	0.13401495847055553	0.31100428677807723	0.20876525527800008
ssp_542	0.6793468229804381	0.31746478769344	0.4448083674253332	1.0168888618102496	0.5178909859923594	0.6648716418671762	0.7199378924214052	0.4120959972969581	0.31100428677807723	0.5626614366850912
ssp_543	0.4744290927699454	0.15371979193577093	0.4057900895810057	0.29361673936327165	0.42015994508734966	0.4074297603361147	0.23393665329280672	0.38026744466020124	0.6454174983674076	0.2813307183425456
ssp_544	0.10579991505433062	0.0545816652525565	0.4180529769035086	0.4217197955333476	0.47779619998004774	0.5876390774078577	1.0324289200671468	0.448950110876361	0.7658062545395664	0.3918535005485455
ssp_545	0.34412814475566456	0.3141230530861406	0.7223955440892629	0.6427825915790542	0.578033165010827	0.3190040705928371	0.5075821112035807	0.34173814409991654	0.8159682362779661	0.4186469022954547
ssp_546	0.4710880428208612	0.4461215700744657	0.4682193341319296	0.6155748628349672	0.543507099278003	0.6458433288844456	0.32457631600773185	0.9159922411462469	0.7613474117183756	0.4688845305709093
ssp_547	0.40927861876280486	0.7129033828905319	0.5462558898205846	0.08275684159659794	0.6192416950790363	0.5305541384596658	0.6295859746674799	0.21442393355288877	0.7256766691488469	0.443765716433182
ssp_548	0.2940123955194028	0.41604595860877125	0.43923432773328636	0.23041545280148634	0.5011848251538962	0.583161827294274	0.2589704648997861	0.4866418179462046	0.7357090654965268	0.6329941162707274
ssp_549	0.36918601937379547	0.6260182831007484	0.38293652684361384	0.24486955869678248	0.4961729769023572	0.416384260563282	0.33493513460372326	0.237876551285236	0.9932072384203112	0.20876525527800008
ssp_550	0.4243133435336835	0.4377672335562173	0.488285877023298	0.22106279604570642	0.48614928039927935	0.36265725920027786	0.34529395319971473	0.29594969995581005	0.9771554042640235	0.22774391484872727
ssp_551	0.5579553414970484	0.4377672335562173	0.391297586381684	0.19272141193728257	0.3719905146697808	0.4958554500793923	0.26472536411978137	0.4523004848381249	0.9658968261405159	0.3566871607557273
ssp_552	0.13948883537426207	0.40546379901899	0.32440911007712264	0.14539130047621457	0.366421794390293	0.4382108548670025	0.46269389728761773	0.385293005602847	0.8137388148673705	0.32821917139963647
ssp_553	0.5289995752716528	0.7719406942861541	0.5997666708642336	0.8423059357023585	0.4811374321477403	0.7051668928894292	0.400540985711669	0.4003696884307846	0.6097467557978792	0.4755828810076365
ssp_554	0.031183132858118634	0.36536298373139764	0.5206153072371694	0.4761352530215216	0.40428909229080956	0.7185986432301803	0.5490173855875463	0.4523004848381249	0.3344132115893304	0.3181716457445456
ssp_555	0.4811111926681136	0.5096145276131536	0.29876852749370747	0.4092495865256412	0.31073459159541567	0.6682295794523639	0.4834115344796006	0.42047193220136797	0.5333890724849819	0.31147329530781825
ssp_556	0.3040355453666551	0.4645011104146122	0.7123622726435787	0.4591304225564673	0.6916350587123767	0.3660151967854656	0.6295859746674799	0.17589463299260408	0.9995610894405085	0.4655353553525456
ssp_557	0.1670524974542061	0.3341734607299368	0.4336602880412396	0.3298937110220542	0.48614928039927935	0.846200271467315	0.35910571132770325	0.35513963994697206	0.672170555294554	0.46134888632959103
ssp_558	0.37085654434833754	0.8504714575576892	0.5785853200344558	0.37864089168854337	0.6727014097621186	0.6321317504115956	0.79878001173534	0.1876209418587777	0.5729613025230527	0.2109980387569091
ssp_559	0.13698304791244903	0.8242945364671774	0.39687162607373094	0.27547825353388034	0.5922334017235207	0.37385038448423713	0.48686447401159777	0.12061346262349998	0.16386247367877188	0.09042773089581826
ssp_560	0.29623976215212555	0.8588257940759375	0.4682193341319296	0.22106279604570642	0.7072274754949425	0.6715875170375517	0.7838172737633523	0.1088871537573264	0.05462082455959077	0.20541608005963646
ssp_561	0.07851467380347682	0.8131554211095129	0.4815970293928419	0.1621127171001848	0.6214691831908313	0.5562983266127719	0.2451587067717974	0.11949667130291206	0.3561500703426368	0.13564159634372733
ssp_562	0.3040355453666551	0.6761443022102388	0.3536728184603683	0.25507245697581515	0.5902843496257	0.5355910448374475	0.539809546835554	0.2278254293999443	0.13878148280957212	0.24448979094054546
ssp_563	0.30737659531573924	0.7853076327153514	0.5886185914801402	0.24827052478979333	0.7395260531159713	0.7588938942524334	0.5098840708915787	0.1876209418587777	0.9639460824062448	0.3901789129393637
ssp_564	0.26394294597764567	0.6148791677430837	0.5618632009583155	0.23296617737124442	0.671587665706221	0.6816613297931149	0.7884211931393486	0.1407157063940833	0.981263909434978	0.3672928822805456
ssp_565	0.3741975942974216	0.7953328365372495	0.434775095979649	0.6147246213117143	0.5579857720046711	0.7211170964190712	0.44888213915962916	0.21777430751465268	0.07858710472349258	0.3672928822805456
ssp_566	0.10245886510524649	0.6015122293138863	0.5440262739437658	0.7686183370204561	0.3675355384461905	0.2585611940594575	0.7700055156353637	0.10051121885291668	0.7947887328773087	0.13731618395290915
ssp_567	0.35582181957745895	0.7028781790686338	0.4815970293928419	0.7391432975476955	0.614786718855446	0.5439858888004169	0.5098840708915787	0.26467954297934715	0.018950081990062078	0.5124238084096364
ssp_568	0.19545142202142113	0.6906251521752027	0.5518299295126313	0.8587439384852442	0.5223459622159496	0.444926730037378	0.8033839311113362	0.29148253467345825	0.19841850554300275	0.3661764905410911
ssp_569	0.7595320217584571	0.999178647582511	0.4682193341319296	0.7329081930438422	0.6214691831908313	1.0040233379711399	0.6295859746674799	0.21274874657200682	0.0886195010711726	0.961213287670364
ssp_570	0.6748920897149927	0.5346775371678989	0.7290843917197188	0.10713872696909363	0.5724644447313393	0.4779464496250576	0.10877601706164673	0.2847817867499305	0.31100428677807723	0.378456799675091
ssp_571	0.2483513795485864	0.03118952300146093	0.3260813219847367	0.6087729306489454	0.43770141396773604	0.7745642696499764	0.21753519051582024	0.5712387604807427	0.45981816593532926	0.6285285493129092
ssp_572	0.07127573224712808	0.1470363227211722	0.6956401535674382	0.5433043333584863	0.4878198964831257	0.4779464496250576	0.7838172737633523	0.8744476040203746	0.8795067464799389	0.9707026174557275
ssp_573	0.15925671423967652	0.28237657431679664	0.4974830425151751	0.5158131907733151	0.4594194230577382	0.32739891455580644	0.4903174135435949	0.4355486150293054	0.6019437808607947	0.27546966171040915
ssp_574	0.45661015970816343	0.4711845796292109	0.5702242604963856	0.07822222013924991	0.6607286611612198	0.4969747626077882	0.6295859746674799	0.24457729920876373	0.9877730237319846	0.47893205622600016
ssp_575	0.20603141352685422	0.274857671450373	0.44815279124056123	0.08729146305394571	0.4594194230577382	0.583161827294274	0.23479988817580597	0.46151401323297553	0.9316752074878744	0.3483142227098183
ssp_576	0.464405942922693	0.5680948832408926	0.47490818176238575	0.1224347793483913	0.5830450132623658	0.44100913618799226	0.28659398115576323	0.2931577216543402	0.9423764302587331	0.27128319268745466
ssp_577	0.31071764526482337	0.8153832441810458	0.5936352272029821	0.24486955869678248	0.6481990405323724	0.360978290407684	0.6750496785054422	0.36854113579402764	0.9376946452964823	0.2545373165956365
ssp_578	0.3307639449593281	0.9735586822598825	0.4336602880412396	0.1445410589529619	0.5178909859923594	0.32571994576321256	0.15653325878387075	0.2512780471322916	0.6521057625991943	0.21546360571472736
ssp_579	0.1754051223269164	0.5435888294540305	0.42306961262635073	0.30041867154929336	0.4594194230577382	0.3458675712743391	0.6042644180995007	0.26802991694111106	0.7591179903077799	0.24448979094054546
ssp_580	0.40538072715554013	0.81092759803798	0.438119519794877	0.4047149650682933	0.521232218160052	0.3928786974669677	0.4189566632156539	0.2736138735440509	0.902915671291192	0.3661764905410911
ssp_581	0.33744604485749635	0.4990323680233723	0.4949747246537542	0.3451980584406031	0.5256871943836423	0.5876390774078577	0.8310074473673135	0.2755682583550797	0.5551259312382885	0.29696020269490925
ssp_582	0.10245886510524649	0.3642490721956311	0.2051246606673216	0.14794202504597279	0.20214454614540478	0.4247791045262515	0.37406844929969096	0.5427605818057499	0.9953353224940615	0.3851551501118183
ssp_583	0.32742289501024396	0.6271321946365146	0.35952556013701736	0.24940418015413038	0.36085307411080525	0.4382108548670025	0.6353408738874751	0.5142824031307567	0.99472729847299	0.3181716457445456
ssp_584	0.9448489256009898	0.999178647582511	0.6872790940293682	0.7504798511910649	0.8553554349293162	0.6161815468819536	0.10877601706164673	0.45565085879988876	0.5701745257598082	0.1897865957072728
ssp_585	0.5930363659624316	0.991242027890175	0.6410145645853798	0.6677230095944673	0.543507099278003	0.6514398915264251	0.4903174135435949	0.5818482780263284	0.9953353224940615	0.49902710753618196
ssp_586	0.06570731566532116	0.7407511712846934	0.40467528164259625	0.20575844862715753	0.5613270041723638	0.5909970149930455	0.4085978446196624	0.1060951754558565	0.012261817758275477	0.08875314328663643
ssp_587	0.0857536153598259	0.7819658981080522	0.48744977106949094	0.23806762651076074	0.6392890880851921	0.49865373140038216	0.44197626009563484	0.10274480149409264	0.23074511599663788	0.1306178335161819
ssp_588	0.26394294597764567	0.8086997749664471	0.46989154603954364	0.2159613469061901	0.742867285283664	0.6838999548499068	0.4085978446196624	0.1407157063940833	0.0657679316125684	0.2947274192160001
ssp_589	0.21048614679229966	0.6173854686985581	0.35952556013701736	0.3162898466500108	0.5663388524239026	0.7174793307017844	0.26069693466578464	0.38026744466020124	0.39293552361746314	0.17583169896409095
ssp_590	0.2405555963340567	0.7251564097839628	0.5640928168351342	0.19045410120860862	0.6314928796939092	0.862989959393254	0.2451587067717974	0.2110735595911249	0.9555857521165114	0.29026185225818196
ssp_591	0.39424389399192633	0.8521423248613388	0.5172708834219413	0.18195168597608147	0.661563969203143	0.7320303935709312	0.7953270722033428	0.31158477844404153	0.9902811228189045	0.40301741794309104
ssp_592	0.10023149847252372	0.5992844062423534	0.4147085530882805	0.19725603339463035	0.5223459622159496	0.6203789688634384	0.6370673436534735	0.0658906879146899	0.4681784962250625	0.1507128848263637
ssp_593	0.4978164424135342	0.999178647582511	0.5050079960994384	0.6189758289279781	0.7016587552154546	0.5574176391411679	0.7838172737633523	0.26802991694111106	0.02340892481125311	0.5269369010225456
ssp_594	0.36083339450108515	0.5413610063824977	0.42641403644157877	0.38771013460323894	0.37087677061388313	0.3895207598817799	0.5835467809075179	0.385293005602847	0.4447695714138094	0.4085993766403637
ssp_595	0.4744290927699454	0.49234889880877364	0.536780022344105	0.827568415965978	0.6682464335385282	1.0040233379711399	0.3211233764757347	0.5025560942645831	0.4606541989643026	0.9779591637621822
ssp_596	0.341900778122942	0.6583217176379754	0.5306485786828535	0.865545870671266	0.47556871186825256	0.4130263229780942	0.13984405104588446	0.11726308866173611	0.36952659880621	0.27128319268745466
ssp_597	0.9989739347761525	0.774168517357687	0.7747915171945027	0.8173655176869453	0.7183649160539178	1.0040233379711399	0.6295859746674799	0.8230752032733284	0.8485735244079258	0.9653997566933183
ssp_598	0.5328974668789174	0.3609073375883317	0.5217301151755787	0.9641738873685811	0.7150236838862252	1.0040233379711399	0.7838172737633523	1.0017618145674023	0.8527536895527925	0.5827564879952729
ssp_599	0.9004129612781708	0.8387753864321413	0.7402324711038126	0.6586537666797715	0.6849525943769914	0.7001299865116476	0.4085978446196624	1.0007567023788733	0.8750479036587478	0.8665990877515912
ssp_600	0.31071764526482337	0.2924017781386947	0.4403491356716958	0.10769725961201092	0.47779619998004774	0.48354301226703716	0.20487441223183078	0.5729139474616248	0.9012436052332453	0.4845140149232729
ssp_601	0.2255208715631782	0.6165500350467332	0.4013308578273682	0.29361673936327165	0.4878198964831257	0.305572320252086	0.1191264138539016	0.2066063943087731	0.8037064185196907	0.12057030786109098
ssp_602	0.16955828491601926	0.14202372081022316	0.3143758386314385	0.08729146305394571	0.40206160417901454	0.6648716418671762	0.39190863688167615	0.5472277470881016	0.9488974878847249	0.5816400962558184
ssp_603	0.4343364933809359	0.39933728557227444	0.44815279124056123	0.07708856477491312	0.5201184741041545	0.570849389481919	0.4903174135435949	0.45341727615871275	0.7078412978640826	0.31482247052618195
ssp_604	0.31071764526482337	0.5580696794189945	0.5596335850814969	0.07708856477491312	0.6426303202528848	0.4096683853929065	0.6295859746674799	0.2736138735440509	0.9886090567609579	0.31035690356836376
ssp_605	0.26394294597764567	0.1670867303649684	0.3667718117366782	0.1428405759064565	0.40540283634670715	0.4222606513373606	0.3211233764757347	0.3886433795646109	0.9841303083914579	0.29584381095545464
ssp_606	0.2450103295995023	0.4522480835211811	0.195648793190842	0.1445410589529619	0.2940284307569525	0.360978290407684	0.5939055995035093	0.40874562333519426	0.4715226283409558	0.2528627289864547
ssp_607	0.3140586952139075	0.4912349872730071	0.4024456657657776	0.1700483046505434	0.4209952531292729	0.5025713252497679	0.1864587347278459	0.4003696884307846	0.4982756852681023	0.3700838616291819
ssp_608	0.7417130886966751	0.9978419537395912	0.6672125511379996	0.5248824336880107	0.7127961957744302	0.7588938942524334	0.5720369824675273	0.3509516724947672	0.4302783322449385	0.4923287570994547
ssp_609	0.1470061977597014	0.5680948832408926	0.585274167664912	0.38771013460323894	0.5579857720046711	0.2977371325533147	0.3211233764757347	0.05137240074704642	0.9850857747102846	0.12838505003727285
ssp_610	0.8296940706892236	0.9590778322949187	0.4715637579471577	0.8026279979505649	0.6404028321410895	0.8757501222169674	1.0324289200671468	0.7035785319704163	0.02006479269535981	0.644158033665273
ssp_611	0.5078395922607866	0.5458166525255634	0.3979864340121401	0.3911111006962498	0.6532108887839114	0.24848738130389406	0.8310074473673135	0.3484388920234443	0.9279966621603919	0.4655353553525456
ssp_612	0.4543827930754406	0.8975899155206103	0.5518299295126313	0.2652753552548478	0.7372985650041762	0.8730637721488171	1.0324289200671468	0.2931577216543402	0.7568885688971844	0.31482247052618195
ssp_613	0.2923418705448607	0.7176375069175392	0.44815279124056123	0.18591947975126086	0.6548815048677578	0.7074055179462212	0.7838172737633523	0.1641683241264305	0.07468561725495058	0.14233994678045458
ssp_614	0.26060189602856154	0.7351816136058609	0.43923432773328636	0.2709436320765326	0.651540272700065	0.5227189507608944	0.49952525229558725	0.328336648252861	0.6537778286571408	0.16997064233195466
ssp_615	0.2505787461813092	0.7975606596087825	0.4715637579471577	0.23126569432473904	0.732843588780586	0.6077867029189844	0.4085978446196624	0.1987888550646574	0.2340892481125312	0.20876525527800008
ssp_616	0.2405555963340567	0.7151312059620647	0.5596335850814969	0.30041867154929336	0.6949762908800694	0.5518210764991884	0.2981037795957537	0.2066063943087731	0.8427212932051126	0.29807659443436374
ssp_617	0.11025464831977606	0.6299169734759309	0.4916303008385261	0.19272141193728257	0.6849525943769914	0.6145025780893598	1.0324289200671468	0.08040897508233324	0.797018154287904	0.22272015202118184
ssp_618	0.24389664628314087	0.6950807983182685	0.5730112803424091	0.47188404540525797	0.43770141396773604	0.5540597015559802	1.0324289200671468	0.21274874657200682	0.9841303083914579	0.4270198403413638
ssp_619	0.25391979613039334	0.5112853949168032	0.4448083674253332	0.22276327909221186	0.5913980936815976	0.6178605156745476	1.0324289200671468	0.2780810388264027	0.5005051066786977	0.39520267576690915
ssp_620	0.6091847740496718	0.9786508492805291	0.4838266452696606	0.7527471619197389	0.6003080461287779	0.7538569878746518	0.517940929799572	0.29036574335287035	0.32438081524165047	0.47893205622600016
ssp_621	0.5223174753734845	0.999178647582511	0.4927451087769355	0.7720193031134671	0.7217061482216105	0.6738261420943435	0.6295859746674799	0.5092568421881108	0.030097189043039714	0.4487894792607275
ssp_622	0.5821779536279083	0.6794860368175382	0.5440262739437658	0.6657391127068774	0.6481990405323724	0.8688663501673325	0.7999309915793391	0.45788444144106466	0.1404535488675188	0.47893205622600016
ssp_623	0.19266721373051773	0.6065248312248351	0.5685520485887717	0.7244057778113149	0.42767771746465816	0.6010708277486088	0.5639801235595341	0.3752418837175554	0.9923712053913378	0.4387419536056365
ssp_624	0.1336419979633649	0.8020163057518483	0.6465886042774267	1.0168888618102496	0.47111373564466247	0.1835672546569308	0.0	0.1440660803558472	0.022572891782279843	0.10382443176927279
ssp_625	0.40760809378826285	0.47452631423651026	0.4024456657657776	0.5424540918352335	0.5401658671103103	0.07611325193092262	0.24688517653779593	0.65499810952484	0.6476469197780031	0.4605115925250002
ssp_626	0.34412814475566456	0.23726315711825507	0.391297586381684	0.07255394331756533	0.4878198964831257	0.5305541384596658	0.46959977635161204	0.4238223061631318	0.9397011245660183	0.23555865702490916
ssp_627	0.41930176861005736	0.3375151953372361	0.4147085530882805	0.08389049696093485	0.45552131886209674	0.360978290407684	0.33493513460372326	0.37859225767931926	0.887867076769672	0.6882555073737274
ssp_628	0.35331603211564594	0.6833847271927207	0.436447307887263	0.17855071988307059	0.5379383789985153	0.3671345093138616	0.21293127113982407	0.1987888550646574	0.8048211292249884	0.18755381222836368
ssp_629	0.4811111926681136	0.7942189250014832	0.5785853200344558	0.10542994888333697	0.6498696566162186	0.6178605156745476	0.5098840708915787	0.35178926598520815	0.9397011245660183	0.4052502014220001
ssp_630	0.1915535304141565	0.6895112406394363	0.5540595453894501	0.20972624240233687	0.6014217901846755	0.3010950701385024	1.0324289200671468	0.17086907204995827	0.8343609629153793	0.12950144177672737
ssp_631	0.3057060703411972	0.877205334416084	0.4682193341319296	0.37750723632420635	0.45106634263850665	0.3458675712743391	0.6387938134194722	0.5997169391557359	0.5517817991223952	0.683231744546182
ssp_632	0.7673278049729868	0.999178647582511	0.7681026695640465	0.7091014303927661	0.6916350587123767	0.596033921370827	0.6295859746674799	0.6443885919792545	0.5640436168806705	0.33491752183636375
ssp_633	0.17289933486510337	0.274857671450373	0.4113641292730524	0.4965410495795868	0.34414691327234204	0.38616282229659216	0.5317526879275606	0.47240272860870813	0.9938152624413827	0.5481483440721819
ssp_634	0.21382719674138376	0.30743958387154185	0.3143758386314385	0.20745893167366297	0.21885070698386797	0.32739891455580644	0.16459011769186405	0.4120959972969581	0.5005051066786977	0.3215208209629092
ssp_635	0.2839892456721504	0.19939016490219563	0.32440911007712264	0.30268598227796734	0.4566350629179944	0.7588938942524334	0.6767761482714408	0.4344318237087175	0.8627860859004723	0.4085993766403637
ssp_636	0.4276543934827677	0.4594885085036631	0.4314306721644209	0.3979130328822716	0.43770141396773604	0.5204803257041025	0.4431272399396338	0.42884786710577766	0.7702650973607577	0.4554878296974547
ssp_637	0.2405555963340567	0.3096674069430748	0.3779198911207717	0.4939903250098286	0.37755923494926846	0.6715875170375517	0.35910571132770325	0.35178926598520815	0.5785348560495416	0.6179228277880909
ssp_638	0.384220744144674	0.8337627845211923	0.5395670421901284	0.2797294611501439	0.7038862433272498	0.7835187698771436	0.7838172737633523	0.3674243444734397	0.672170555294554	0.4102739642495455
ssp_639	0.16148408087239932	0.8554840594686381	0.42139740071873666	0.21199355313101084	0.6966469069639156	0.5764459521238985	0.4085978446196624	0.1060951754558565	0.02591702389817314	0.1138719574243637
ssp_640	0.1754051223269164	0.7000934002292175	0.4163807649958945	0.21426086385968468	0.6459715524205774	0.46591383994480146	0.35565277179570615	0.17421944601172215	0.2340892481125312	0.21769638919363637
ssp_641	0.26617031261036844	0.8975899155206103	0.46320269840908757	0.27207728744086956	0.7417535412277663	0.6749454546227395	0.5098840708915787	0.11726308866173611	0.08248859219203493	0.19871772962290918
ssp_642	0.20825878015957697	0.8855596709343325	0.5228449231139881	0.1836521690225869	0.6882938265446841	0.6346502036004863	0.7838172737633523	0.09269367960880098	0.8193123683938593	0.27351597616636375
ssp_643	0.20603141352685422	0.6705747445314065	0.5496003136358126	0.2040579655806521	0.6874585185027609	0.6827806423215109	0.7838172737633523	0.1373653324323194	0.9736998010776003	0.3449650474914546
ssp_644	0.32408184506115983	0.732953790534328	0.609799942309918	0.5486891963390867	0.588056861513905	0.5249575758176863	0.4506086089256277	0.3082344044822777	0.9982234365941511	0.3081241200894546
ssp_645	0.5044985423117024	0.5948287600992875	0.6699995709840232	0.6988985321137334	0.5980805580169828	0.6301729534869026	0.4747791856496077	0.237876551285236	0.6220085735561545	0.1618768022209092
ssp_646	0.4593943679990668	0.872192732505135	0.3310979577075788	0.5588920946181194	0.4961729769023572	0.7062862054178253	0.6790781079594389	0.20269762468671518	0.21513916612246925	0.30030937791327283
ssp_647	0.4811111926681136	0.6875618954518449	0.5668798366811576	0.9193945004772714	0.43101894963235077	0.3928786974669677	0.4431272399396338	0.1440660803558472	0.45814609987738264	0.3031003572619092
ssp_648	0.5696490163188428	0.9056100785781288	0.4715637579471577	0.7901577889428585	0.661563969203143	0.6077867029189844	1.0324289200671468	0.5126072161498748	0.022572891782279843	0.560428653206182
ssp_649	0.5947068909369738	0.2924017781386947	0.5317633866212629	0.5424540918352335	0.5256871943836423	0.7236355496079621	0.33493513460372326	0.41712155823960395	0.720660470975007	0.5894548384320002
ssp_650	0.45215542644271783	0.22055448408175823	0.5116968437298945	0.8009275149040596	0.47779619998004774	0.5775652646522945	0.32802925553972895	0.4874794114366457	0.31100428677807723	0.43315999490836377
ssp_651	0.4944753924644501	0.3141230530861406	0.6638681273227717	0.7448115743693802	0.5457345873897981	0.7174793307017844	0.5674330630915312	0.6047425000983816	0.6454174983674076	0.6890928011783183
ssp_652	0.4477006931772724	0.7730546058219204	0.4303158642260116	0.2414685926037716	0.5329265307469763	0.44996363641515963	0.26069693466578464	0.3663075531528518	0.7680356759501622	0.21769638919363637
ssp_653	0.684915239562245	0.09356856900438236	0.5100246318222805	0.3179903296965162	0.49116112865081824	0.4516426052077535	0.32457631600773185	0.6209359742469073	0.9764865778408447	0.5090746331912729
ssp_654	0.3057060703411972	0.1615171726861362	0.6981484714288592	0.6835941846951846	0.5524170517251833	0.597712890163421	1.0324289200671468	0.31158477844404153	0.859441953784579	0.5107492208004547
ssp_655	0.27062504587581393	0.5848035562773894	0.42641403644157877	0.21879548531703258	0.5379383789985153	0.45891813664232706	0.6295859746674799	0.3836178186219651	0.9162921997547653	0.5492647358116366
ssp_656	0.491134342515366	0.9590778322949187	0.4615304865014735	0.3537004736731303	0.5329265307469763	0.5596562641979598	0.32802925553972895	0.7973890028998052	0.5016198173839955	0.572708962340182
ssp_657	0.46022963048633775	0.9741156380277658	0.6638681273227717	0.904656980740891	0.6693601775944258	0.48354301226703716	0.8114407900193296	0.25462842109405553	0.39293552361746314	0.5247041175436366
ssp_658	0.3357755198829543	0.5413610063824977	0.40467528164259625	0.399613515928777	0.43213269368824825	0.7857573949339355	0.2693292834957775	0.5528117036910415	0.6989236122217004	0.4102739642495455
ssp_659	0.21048614679229966	0.2729083262627818	0.7173789083664208	0.6657391127068774	0.578033165010827	0.37776797833362274	0.7199378924214052	0.33838777013815263	0.859441953784579	0.4102739642495455
ssp_660	0.6314584403768991	0.5279940679533001	0.7781359410097307	1.0168888618102496	0.5279146824954373	0.596033921370827	0.3211233764757347	0.4031616667322545	0.6565646054203853	0.5057254579729092
ssp_661	0.5328974668789174	0.6833847271927207	0.45484163887101736	0.7278067439043259	0.5696800845915952	0.473469199511474	0.4903174135435949	0.3484388920234443	0.3957223003807076	0.45772061317636387
ssp_662	0.9254708358963019	0.9711080768811963	0.45484163887101736	0.8887858056401736	0.777393351016488	0.570849389481919	1.0324289200671468	0.45788444144106466	0.5306022957217376	0.5358680349381819
ssp_663	0.1870987971487108	0.6549799830306762	0.4715637579471577	0.2006569994876412	0.5813743971785196	0.6917351425486782	0.2451587067717974	0.08264255772350933	0.42303271266050296	0.27128319268745466
ssp_664	0.26505662929400703	0.8975899155206103	0.4927451087769355	0.21199355313101084	0.732843588780586	0.6178605156745476	0.4085978446196624	0.23117580336170818	0.2508099086919978	0.19313577092563644
ssp_665	0.23888507135951467	0.5747783524554914	0.5752408962192279	0.5498228517034237	0.4878198964831257	0.5120854817411332	0.7095790738254136	0.24122692524699985	0.580764277460137	0.3818059748934546
ssp_666	0.1870987971487108	0.8922431401489311	0.5752408962192279	0.3196908127430217	0.6289869555681398	0.4365318860744086	0.47823212518160485	0.1641683241264305	0.5952555166290081	0.27546966171040915
ssp_667	0.15146093102514693	0.7418650828204596	0.4057900895810057	0.4217197955333476	0.614786718855446	0.5327927635164577	0.6595114506114551	0.2579787950558194	0.9784930571103807	0.1998341213623637
ssp_668	0.1503472477087855	0.8421171210394407	0.5228449231139881	0.19045410120860862	0.6816113622092987	0.5775652646522945	0.6295859746674799	0.0815257664029214	0.8945553410014587	0.26458484225072737
ssp_669	0.2372145463849726	0.7763963404292198	0.5710603664501928	0.2686763213478587	0.6192416950790363	0.721956580815368	0.6295859746674799	0.2736138735440509	0.9890270732754446	0.38348056250263646
ssp_670	0.35582181957745895	0.9156352824000268	0.741347279042222	0.8082962747722497	0.6426303202528848	0.7018089553042415	0.8114407900193296	0.415446371258722	0.9975546101709725	0.43985834534509105
ssp_671	0.4332228100645746	0.8198388903241115	0.44815279124056123	0.7731529584778041	0.614786718855446	0.6547978291116129	0.6595114506114551	0.24457729920876373	0.03678545327482632	0.32821917139963647
ssp_672	0.5086748547480575	0.4756402257722767	0.21738754798982443	0.41491786334732594	0.38424169928465374	0.40519113527932293	0.6042644180995007	0.5003225116234072	0.615320309324368	0.572708962340182
ssp_673	0.22719139653772025	0.3709325414102298	0.3745754673055437	0.5985700323699129	0.276486961876566	0.3458675712743391	0.4342071461486412	0.17589463299260408	0.20845090189068266	0.18197185353109113
ssp_674	0.20213352191958936	0.5046019257022046	0.585274167664912	0.877449251996804	0.583880321304289	0.735388331156119	0.3211233764757347	0.237876551285236	0.06855470837581268	0.3672928822805456
ssp_675	0.7467246636203013	0.957406964991269	0.4024456657657776	0.15984540637151085	0.8186018810846971	0.7572149254598396	0.4085978446196624	0.5042312812454651	0.9736998010776003	0.6419252501863638
ssp_676	0.7962835711983824	0.972444770724116	0.9324253596855855	1.0168888618102496	0.9263566184927847	0.7546964722709487	1.0324289200671468	0.5829650693469165	0.9841303083914579	0.6408088584469094
ssp_677	0.7372583554312296	0.9978419537395912	0.4314306721644209	0.8561932139154861	0.6426303202528848	0.8853762099611723	0.7838172737633523	0.7314983149851155	0.031211899748337667	0.9366526694023638
ssp_678	0.412619668711889	0.4678428450219115	0.5334355985288769	0.19385506730161947	0.4093009405423485	0.6967720489264598	0.6295859746674799	0.2110735595911249	0.5562406419435862	0.8707855567745457
ssp_679	0.851967737016451	0.6249043715649819	0.35450892441417525	0.7266730885399889	0.4602547310996613	0.9620491181562928	0.5317526879275606	0.3886433795646109	0.46483436410916923	0.5581958697272729
ssp_680	0.5086748547480575	0.9457108938657212	0.8204986426692862	0.9038067392176383	0.6782701300416062	0.5725283582745128	0.5720369824675273	0.49082978539840955	0.7223325370329535	0.6681604560635456
ssp_681	0.35331603211564594	0.6950807983182685	0.39965864591975414	0.25847342306882604	0.5991943020728803	0.6727068295659477	0.2451587067717974	0.26467954297934715	0.8343609629153793	0.27546966171040915
ssp_682	0.22301508410136517	0.6761443022102388	0.4147085530882805	0.5498228517034237	0.4853139723573561	0.2854246947409595	0.42816450196764616	0.25462842109405553	0.5016198173839955	0.2612356670323638
ssp_683	0.29067134557031865	0.7307259674627951	0.3422460370916725	0.32309177883603246	0.637061599973397	0.5809232022374823	0.29177339045375894	0.1641683241264305	0.1047828062979903	0.18197185353109113
ssp_684	0.4031533605228175	0.6549799830306762	0.31772026244666657	0.3400966093010868	0.6003080461287779	0.6402467662424659	0.2658763439637804	0.1256390235661458	0.11927404546686124	0.20876525527800008
ssp_685	0.5891384743551669	0.5792339985985572	0.3110314148162104	0.4684830793122471	0.5190047300482569	0.2652770692298329	0.4212586229036519	0.45788444144106466	0.6766293981157452	0.2612356670323638
ssp_686	0.1336419979633649	0.7351816136058609	0.38460873875122786	0.18025120292957603	0.6682464335385282	0.5104065129485392	0.25321556567979076	0.12061346262349998	0.43362246436083174	0.14401453438963643
ssp_687	0.3196271117957144	0.5068297487737375	0.4598582745938595	0.17514975379005973	0.6064336384362143	0.6682295794523639	0.5352056274595577	0.1139127146999722	0.9216428111401945	0.30030937791327283
ssp_688	0.2372145463849726	0.8811040247912666	0.6265220613860583	0.4024476543396195	0.6298222636100629	0.6469626414128415	0.6508791017814621	0.22615024241906237	0.9938152624413827	0.29137824399763645
ssp_689	0.3741975942974216	0.4310837643416185	0.3561811363217893	0.5690949928971519	0.45440757480619925	1.0040233379711399	0.5098840708915787	0.59469137821309	0.20231999301154485	0.6313195286615457
ssp_690	0.4176312436355153	0.5625253255620604	0.35116450059894716	0.5634267160754672	0.4388151580236335	0.5596562641979598	0.6974937854634237	0.3640739705116758	0.24858048728140225	0.42199607751381835
ssp_691	0.7094162725221953	0.998844474121781	0.4838266452696606	0.8139645515939345	0.7250473803893032	0.8059050204450621	0.7838172737633523	0.48468743313517576	0.02006479269535981	0.5447991688538183
ssp_692	0.4877932925662818	0.823180624931411	0.4648749103167016	0.7550144726484127	0.5590995160605687	0.8520766622413938	0.6836820273354351	0.31661033938668737	0.10701222770858576	0.46134888632959103
ssp_693	0.6982794393585815	0.09356856900438236	0.403560473704187	0.6008373430985867	0.543507099278003	1.0040233379711399	0.517940929799572	1.0000866275865203	0.7769533615925442	0.8640872063378183
ssp_694	0.8903898114309186	0.999178647582511	0.45484163887101736	0.8445732464310323	0.7183649160539178	1.0040233379711399	1.0324289200671468	0.8526701732689095	0.23743338022842453	0.951165762015273
ssp_695	0.41930176861005736	0.20607363411679436	0.28594823620199994	0.4047149650682933	0.307393359427723	0.527196200874478	0.6836820273354351	0.41377118427784004	0.6044518799477147	0.4688845305709093
ssp_696	0.4543827930754406	0.8437879883430903	0.5016635722842103	0.2261642451852227	0.6804976181534013	0.8003084578030824	0.4085978446196624	0.20102243770583325	0.6487616304833009	0.4605115925250002
ssp_697	0.26617031261036844	0.8120415095737464	0.4606943805476664	0.3015523269136304	0.6905213146564793	0.721956580815368	0.7838172737633523	0.328336648252861	0.19284495201651386	0.38348056250263646
ssp_698	0.17206407237783228	0.22389621868905762	0.3979864340121401	0.3480321968514457	0.5490758195574907	0.8864955224895682	0.34529395319971473	0.42130952569180885	0.5562406419435862	0.6262957658340002
ssp_699	0.14032409786153316	0.8153832441810458	0.4648749103167016	0.33159419406855967	0.6481990405323724	0.5283155134028741	0.6508791017814621	0.10721196677644443	0.10255338488739472	0.1708079361365455
ssp_700	0.3307639449593281	0.8708560386622153	0.35785334822940335	0.18195168597608147	0.5863862454300585	0.6480819539412374	0.5639801235595341	0.2814314127881666	0.13710941675162547	0.22941850245790912
ssp_701	0.19823563031232463	0.9730017264919992	0.6120295581867365	0.5634267160754672	0.6164573349392922	0.45667951158553516	0.703248684683419	0.2227998684572985	0.8995715391752986	0.27128319268745466
ssp_702	0.15702934760695375	0.7502194193387082	0.3444756529684911	0.25280514624714123	0.6047630223523681	0.6380081411856742	0.35565277179570615	0.15746757620290272	0.4012958539071964	0.17415711135490916
ssp_703	0.1670524974542061	0.8421171210394407	0.5161560754835318	0.23126569432473904	0.6738151538180162	0.5551790140843761	0.35565277179570615	0.00893433056470373	0.778068072297842	0.21546360571472736
ssp_704	0.2338734964358885	0.7886493673226509	0.5228449231139881	0.42852172771936947	0.6571089929795528	0.5909970149930455	0.4085978446196624	0.08710972300586113	0.5484376670065019	0.22774391484872727
ssp_705	0.4321091267482131	0.7786241635007527	0.48494145320807	0.2414685926037716	0.6298222636100629	0.7107634555314088	0.42816450196764616	0.20883997694994905	0.6576793161256831	0.4002264385944546
ssp_706	0.4989301257298956	0.6404991330657122	0.38711705661264895	0.6172753458814726	0.4159834048777338	0.6564767979042068	0.7700055156353637	0.4648643871947394	0.8427212932051126	0.45325504621854557
ssp_707	0.27730714577398213	0.5803479101343235	0.42920105628760213	0.5339516766027064	0.5112085216569741	0.7253145184005557	0.7700055156353637	0.5583956602939812	0.20845090189068266	0.8540396806827274
ssp_708	0.36918601937379547	0.7318398789985615	0.33444238152280686	0.5158131907733151	0.49450236081851096	0.3525834464447146	0.4189566632156539	0.26691312562052316	0.24969519798670012	0.26458484225072737
ssp_709	0.44603016820273034	0.6694608329956401	0.6410145645853798	0.922512052729198	0.46359596326735397	0.5003327001929759	0.7700055156353637	0.2755682583550797	0.45981816593532926	0.3801313872842728
ssp_710	0.9989739347761525	0.998844474121781	0.6538348558770875	0.45232849037044554	0.8809715482149597	1.0040233379711399	1.0324289200671468	1.0007567023788733	0.9988922630173299	0.9578641124520003
ssp_711	0.7127573224712794	0.965204345741634	0.9718895607052767	0.10713872696909363	0.8700568564671638	0.6380081411856742	0.10877601706164673	0.3674243444734397	0.9664541814931648	0.6798825693278183
ssp_712	0.4042670438391787	0.39098294905402603	0.735773239350175	0.7346086760903476	0.6782701300416062	0.9595306649674019	0.3211233764757347	1.001426777171226	0.876998647393019	0.9494911744060912
ssp_713	0.33744604485749635	0.5491583871328628	0.38711705661264895	0.285681151812913	0.6481990405323724	0.6850192673783028	0.2451587067717974	0.25462842109405553	0.999226676228919	0.29584381095545464
ssp_714	0.32408184506115983	0.7117894713547653	0.5718964724039999	0.27774556426255437	0.76736965451341	0.708524830474617	0.4085978446196624	0.2780810388264027	0.971804792878594	0.4136231394679092
ssp_715	0.19823563031232463	0.5491583871328628	0.4815970293928419	0.23466666041774986	0.5980805580169828	0.5283155134028741	0.6284349948234808	0.11949667130291206	0.9928728252087219	0.27546966171040915
ssp_716	0.5320622043916463	0.6393852215299458	0.32775353389235073	0.5316843658740324	0.3742180027815758	0.5764459521238985	0.5236958290195673	0.18985452449995366	0.3678545327482634	0.29696020269490925
ssp_717	0.412619668711889	0.7485485520350584	0.536780022344105	0.3400966093010868	0.5045260573215888	0.23337666217054917	1.0324289200671468	0.40874562333519426	0.7123001406852736	0.42199607751381835
ssp_718	0.21883877166500995	0.29964220312117673	0.37959210302838575	0.3434975753940977	0.38758293145234635	0.46171641796331675	0.18473226496184733	0.5237751293557545	0.5952555166290081	0.5213549423252729
ssp_719	0.4321091267482131	0.5313358025605995	0.4838266452696606	0.6359806593930324	0.45774880697389186	0.7454621439116823	0.47995859494760346	0.4690523546469443	0.4982756852681023	0.42115878370922744
ssp_720	0.603894778296955	0.962419566902218	0.9609644429088651	0.10713872696909363	0.7974407440226438	0.513764450533727	0.10877601706164673	0.7292647323439395	0.9998955026520978	0.38766703152559107
ssp_721	0.8954013863545447	0.9981761272003213	0.4857775591618769	0.4557294564634564	0.8108056726934143	0.6573162823005037	0.6295859746674799	0.6164688089645554	0.9759292224881958	0.43985834534509105
ssp_722	0.5846837410897214	0.9245465746861584	0.8561724966983856	1.0168888618102496	0.8018957202462339	0.5809232022374823	1.0324289200671468	0.49082978539840955	0.20845090189068266	0.5099119269958637
ssp_723	0.6715510397659086	0.6817138598890711	0.5936352272029821	1.0045603597230852	0.6359478559174995	0.6503205789980292	0.3211233764757347	0.3543020464565312	0.31100428677807723	0.4889795818810911
ssp_724	0.6164237156060205	0.8379399527803165	0.6187184058171927	0.3196908127430217	0.7016587552154546	0.736507643684515	0.5455644460555492	0.15076682827937493	0.730135511970038	0.3081241200894546
ssp_725	0.35331603211564594	0.8488005902540395	0.5540595453894501	0.2873816348594184	0.735071076892381	0.736507643684515	1.0324289200671468	0.25295323411317355	0.8460654253210058	0.3918535005485455
ssp_726	0.5056122256280637	0.9310072615936039	0.5239597310523975	0.4931400834865759	0.6203554391349337	0.7712063320647886	1.0324289200671468	0.31661033938668737	0.615320309324368	0.3901789129393637
ssp_727	0.5963774159115157	0.9824699745460141	0.4994339564073917	0.8071626194079128	0.6381753440292945	0.7152407056449925	0.6456996924834665	0.3216359003293332	0.07580032796024831	0.5936413074549547
ssp_728	0.7071889058894725	0.4177168259124211	0.42641403644157877	0.6988985321137334	0.45774880697389186	0.721956580815368	0.5939055995035093	0.3986945014499026	0.31100428677807723	0.44209112882400015
ssp_729	0.6760057730313541	0.9273313535255747	0.9384453225529961	1.0168888618102496	0.8241706013641849	0.5347515604411505	1.0324289200671468	0.32666146127197904	0.792559311466713	0.498189813731591
ssp_730	0.6760057730313541	0.9735586822598825	0.8851575030970288	1.0168888618102496	0.8453317384262382	0.5851206242189668	0.10877601706164673	0.3674243444734397	0.9279966621603919	0.4873049942719092
ssp_731	0.37085654434833754	0.7608015789284895	0.4760229897007951	0.1394396098134456	0.6749288978739135	0.8305298960697722	0.3211233764757347	0.11056234073820834	0.5462082455959063	0.1406653591712728
ssp_732	0.6771194563477154	0.9033822555065959	0.7215594381354559	0.5532238177964346	0.7551184698985369	0.86131099060066	0.6295859746674799	0.8426190513836177	0.9978890233825618	0.6207138071367275
ssp_733	0.4861227675917397	0.9764548522528753	0.4570712547478361	0.6813268739665107	0.6114454866877533	0.9066431480006947	0.517940929799572	0.3350373961763888	0.35949420245853014	0.5928040136503638
ssp_734	0.3407870948065804	0.3107813184788412	0.5529447374510407	0.8519420062992226	0.3575118419431126	0.542866576272021	0.8574799837792915	0.24122692524699985	0.45981816593532926	0.1998341213623637
ssp_735	0.5301132585880141	0.774168517357687	0.7747915171945027	0.46763283778899445	0.5329265307469763	0.40407182275092696	0.6295859746674799	0.4606764197425346	0.494931553152209	0.6564383427992729
ssp_736	0.6414815902241515	0.3508821337664336	0.4606943805476664	0.7278067439043259	0.614786718855446	0.7465814564400783	1.0324289200671468	0.7873378810145136	0.7524297260759932	0.7055595793352729
ssp_737	0.6631984148931983	0.3692616741065802	0.6939679416598242	0.5566247838894455	0.6866232104608379	1.0040233379711399	0.4085978446196624	1.0017618145674023	0.8895391428276187	0.8216643202385456
