# Supplementary material for: DOT: a flexible multi-objective optimization framework for transferring features across single-cell and spatial omics
Source: Nat Commun. 2024 Jun 11;15:4994. doi: 10.1038/s41467-024-48868-z (PMC11167014; doi:10.1038/s41467-024-48868-z)
Supplement: Supplementary file 4 — Source Data [file 41467_2024_48868_MOESM4_ESM.zip › Figure4.csv]

	DOT	CARD	C2L	RCTD	TACCO
Adjacent_1	0.656344468135513	0.376214167258943	0.587301587301587	0.479744136460554	0.599147121535181
Adjacent_2	0.67755991782698	0.342844099520657	0.513353115727003	0.459255877653504	0.689568591645743
Adjacent_3	0.728811612364244	0.367794486215539	0.534461152882206	0.58249791144528	0.682957393483709
Adjacent_4	0.707769314472252	0.354515778019587	0.525136017410229	0.558215451577802	0.660282916213275
Adjacent_5	0.784166666666667	0.492299229922992	0.701320132013201	0.53960396039604	0.714796479647965
Adjacent_6	0.82910447761194	0.509184845005741	0.704362801377727	0.487657864523536	0.776980482204363
Adjacent_7	0.814563889567554	0.505497190324945	0.607622770583924	0.554361104324456	0.814072807231859
Adjacent_8	0.7575	0.509002057613169	0.625	0.478137860082305	0.707818930041152
Adjacent_9	0.713796732207145	0.397950706175575	0.617003600110773	0.532816394350595	0.690390473553032
Adjacent_10	0.760764786795048	0.348555708390646	0.603851444291609	0.538927097661623	0.672902338376891
Adjacent_11	0.741780706674145	0.326977005047672	0.639932697700505	0.550476724621425	0.659001682557487
Adjacent_12	0.709148936170213	0.371028854561352	0.590498396968814	0.516176041970271	0.672398717575051
Same Brain_1	0.612316986496091	0.277896233120114	0.562662876095712	0.447998104714523	0.529258469556977
Same Brain_2	0.646436886555581	0.240356083086053	0.497146770143803	0.485733850719014	0.566993837023511
Same Brain_3	0.706240601503759	0.278195488721804	0.522138680033417	0.536758563074353	0.72702589807853
Same Brain_4	0.713704026115343	0.301849836779108	0.531447225244831	0.533405875952122	0.702285092491839
Same Brain_5	0.775833333333333	0.554730473047305	0.606160616061606	0.564356435643564	0.792079207920792
Same Brain_6	0.790258323765786	0.630309988518944	0.62284730195178	0.512342135476464	0.813719862227325
Same Brain_7	0.791368189591986	0.541900806254581	0.641338871243587	0.535792817004642	0.751771316882482
Same Brain_8	0.69983024691358	0.515946502057613	0.610082304526749	0.444958847736626	0.652263374485597
Same Brain_9	0.75211575740792	0.234007200221545	0.599003046247577	0.537801163112711	0.70119080587095
Same Brain_10	0.76604401650619	0.29656121045392	0.630536451169188	0.565061898211829	0.714442916093535
Same Brain_11	0.737249018508132	0.393718452047112	0.645260796410544	0.563656758272574	0.645821648906338
Same Brain_12	0.727400174876129	0.373651996502477	0.597201981929467	0.561352375400758	0.660157388516468
Aggregated_1	0.636962805022506	0.25467898602227	0.556977019663587	0.438995498696991	0.554607912816868
Aggregated_2	0.621538461538462	0.243095183748003	0.511298790230541	0.435973522026935	0.551928783382789
Aggregated_3	0.548665413533835	0.255430242272348	0.502088554720134	0.483500417710944	0.547410192147034
Aggregated_4	0.559181719260065	0.269205658324266	0.532317736670294	0.466376496191513	0.57867247007617
Aggregated_5	0.666666666666667	0.201320132013201	0.325082508250825	0.346259625962596	0.698569856985699
Aggregated_6	0.670241102181401	0.258036739380023	0.31113662456946	0.326636050516648	0.725028702640643
Aggregated_7	0.721534326899585	0.271439042267286	0.408502321035915	0.339604202296604	0.660395797703396
Aggregated_8	0.662942386831276	0.276748971193416	0.397633744855967	0.347736625514403	0.589248971193416
Aggregated_9	0.700930490168928	0.364441982830241	0.578787039601218	0.494322902243146	0.607864857380227
Aggregated_10	0.606555708390647	0.381843191196699	0.603851444291609	0.537826685006878	0.550756533700138
Aggregated_11	0.630187885586091	0.408861469433539	0.630117779024117	0.540942232192933	0.495513180033651
Aggregated_12	0.639676479160595	0.364325269600699	0.578839988341591	0.513261439813466	0.556689011949869
