# Supplementary material for: DOT: a flexible multi-objective optimization framework for transferring features across single-cell and spatial omics
Source: Nat Commun. 2024 Jun 11;15:4994. doi: 10.1038/s41467-024-48868-z (PMC11167014; doi:10.1038/s41467-024-48868-z)
Supplement: Supplementary file 4 — Source Data [file 41467_2024_48868_MOESM4_ESM.zip › Figure5.csv]

	Method	Spot	Epithelial (C)	Epithelial (N)	T cells	Plasmablasts	Mesenchymal	B cells	Myeloid	Endothelial	NoCells
1	DOT (absolute)	G2_10x10	3.3499764430664	6.17305120013862e-09	0.805130112111016	0.543079075868765	2.56575051062847	2.12464385940175e-08	0.578861887639153	0.880853018770802	8.72365107550409
2	DOT (absolute)	G2_10x11	1.43905477603679	6.84384772439351e-09	27.8499680369156	4.48330360461987	5.75858387208269	5.60703708312462	8.40374324117009	6.73560106216886	60.2772916829624
3	DOT (absolute)	G2_10x12	1.75409836593854	5.98190720692565e-09	0.57425018464564	0.759139262307785	3.30876563698373	3.92873735641112	0.840710944485872	2.3408624368698	13.5065641936244
4	DOT (absolute)	G2_10x13	1.67895614459768	2.72860397841192e-09	0.225350938681916	0.775877742077852	1.86790993552609	2.3911788831176	3.76720975408533	3.76970785718985e-09	10.7064834045848
5	DOT (absolute)	G2_10x14	1.48653516753884	0.882931639606282	5.03378834685288	0.66866395205095	2.78142359074161	1.10642962360634e-08	0.763649993504818	1.08906992697707	12.7060626283368
6	DOT (absolute)	G2_10x15	0.946679239319574	4.06090071465114e-09	0.371528602333564	0.345162758902703	3.13282224772721	1.71907568339721e-08	0.328222311184084	0.355362396956499	5.4797775776753
7	DOT (absolute)	G2_10x16	1.3818207862203	0.00726259885158795	1.85233278977749	0.50386272743261	3.35887168197156	7.40595852810587e-09	2.88151783854099	1.97515738526387	11.9608258154644
8	DOT (absolute)	G2_10x17	4.76096595147181e-09	0.721429292901283	26.8742552381564	0.97018379630524	3.93055510596044	2.51744103726277e-08	3.96598445743582	1.71065743427233	38.1730653549669
9	DOT (absolute)	G2_10x18	0.767571620590279	0.374011183098883	0.452847821094223	0.547774935494143	2.19631738428696	4.10885506481542e-08	0.586915546023459	0.00336621131337005	4.92880474298987
10	DOT (absolute)	G2_10x19	1.0351937284833	3.72461037066113	0.46251725369045	5.60485744374308	1.26210154736168	3.90990934074763e-08	0.619845492895864	0.44742821905984	13.1565540949944
11	DOT (absolute)	G2_10x20	1.56954590382328	1.53827443728671e-08	2.13336083152133	1.20672737290098	1.89201200283208	1.14586468572798e-08	1.19852223816336	0.00336622855621317	8.00353460463864
12	DOT (absolute)	G2_10x21	1.37221867517164	0.678897240670101	0.546125497897993	1.33298549489175	2.67085201223422	1.90613345988221e-08	1.00058909633886	0.170759421908942	7.77242745817484
13	DOT (absolute)	G2_10x22	2.47205204837241	0.854394611230423	0.903095239071683	0.215277544919937	2.19848858514133	2.35305198769057e-08	0.593218772699878	3.72738976613768e-09	7.23652682869357
14	DOT (absolute)	G2_10x23	3.05688053933579	0.712761313603712	0.78537045898346	0.225645470900881	2.53353588567418	3.196612999116e-08	0.721159998267606	5.78233265637304e-09	8.03535370451409
15	DOT (absolute)	G2_10x24	3.94061164655884	1.70221292501064e-08	0.603292165700803	0.874246810802656	3.53613628093204	1.70497622160689e-08	1.16601306887761	0.0988487627064117	10.2191487696503
16	DOT (absolute)	G2_10x25	2.50056384924618	1.29361227937745e-08	0.816053463306292	0.355522268395752	2.28934259942667	1.786824426745e-08	0.981822476904198	0.958073859060314	7.90137854714377
17	DOT (absolute)	G2_10x7	3.41300872156905	0.12555963797815	0.620097959902863	0.636314673617136	6.42277917404221	2.04608777604253e-08	0.170809913269775	2.37589627106331	13.7644663719034
18	DOT (absolute)	G2_10x8	2.64813007345395	0.955380895845835	0.660542975504644	1.34195644680752	3.3348369271307	1.49142783276632e-08	0.989648909912987	0.725746477000988	10.6562427205709
19	DOT (absolute)	G2_10x9	2.97475342953882	8.8958367828621e-09	0.787819376223247	1.23645942092805	2.78478138296229	1.66512731317823e-08	0.480459155397942	0.801014936200942	9.0652877267984
20	DOT (absolute)	G2_11x10	7.46204598855711	3.68864242046162	1.89788602776044	1.75040394819618	4.26176492081214	1.74100707847318e-08	0.747298624051109	4.52204028835437	24.330082235603
21	DOT (absolute)	G2_11x12	1.63979870614775	6.90490592839557e-09	0.746120448847539	0.947714344432478	2.55810081052933	1.46503615733992e-08	0.941486862325089	1.20213251067663	8.03535370451409
22	DOT (absolute)	G2_11x13	2.65402094500579	0.00336621442104608	0.58845558844909	1.36645403514847	1.97273372004816	2.34891125342907e-08	0.57051369026968	0.700617714699935	7.85616193153129
23	DOT (absolute)	G2_11x14	1.07745649746212	2.42200318001414e-09	6.1907547139768	1.61030228628246	2.42574984123497	4.71760867270039	1.56835931348718	2.01220252640788	19.6024338539738
24	DOT (absolute)	G2_11x15	1.62192413189513	1.5098623213986e-08	3.48475949232417	1.5333675585477	3.63224158545231	9.35901641131277e-09	1.59252028648079	2.07884506538732	13.9436581445451
25	DOT (absolute)	G2_11x16	0.641995161378669	2.32641272213875e-09	3.62838725680243	0.69740297080879	2.35933452724997	1.6058909706796e-08	3.42961256057679	1.3196468934943	12.0763793886963
26	DOT (absolute)	G2_11x17	0.993116107372205	7.90675366665647e-09	3.44336352924184	0.881837615948745	5.65730302593802	1.13942157987723e-08	1.93700138603315	0.888687856004162	13.8013095398391
27	DOT (absolute)	G2_11x18	0.994984351855413	1.7355382480051e-09	3.78511799515533	0.727597873278677	4.33039353586547	2.69908848948905e-08	2.78836638510574	0.764550450405453	13.3910106203925
28	DOT (absolute)	G2_11x19	2.04507355655609	2.37648534982636	0.0676524141511525	7.73115764082822	2.20750161200345	0.663126579765796	2.59055105583208	1.78021174834243	19.4617599573056
29	DOT (absolute)	G2_11x20	1.99958764847259	0.448791538910514	0.48459118794441	0.308891844034227	1.1914616243771	2.68156266157318e-08	0.337235336929769	0.0158969307996701	4.78645613828391
30	DOT (absolute)	G2_11x21	1.80201636389778	0.0522099332736197	1.6070454897466	0.898761235593274	3.16770459638173	2.21389567931971e-08	0.922341544479924	0.672147983168895	9.12222716868078
31	DOT (absolute)	G2_11x22	2.91189787544515	2.10589103817332e-08	0.630726776049133	1.03692732391604	3.60045613666832	1.58989317946243e-08	1.24524523199628	0.869256414638284	10.2945097956711
32	DOT (absolute)	G2_11x23	4.24305720445461	3.6034557150551e-09	0.695012969681279	0.49033056548681	3.4134799967266	2.55234903360919e-08	1.42603595301896	1.16538191482355	11.4332986333188
33	DOT (absolute)	G2_11x24	3.47832161728762	1.84522263309931e-08	0.682860944939902	0.693573906387377	4.81688660415557	2.44477580170502e-08	2.21005992518497	0.0121351959237876	11.8938382367792
34	DOT (absolute)	G2_11x25	4.78606053400165	1.22970321144968e-08	0.75798633949825	0.382956879266142	2.69220218859473	2.82740998227702e-08	0.472060460144593	0.0410088634070577	9.13227530548355
35	DOT (absolute)	G2_11x7	4.19887569304938	1.08502117392311e-08	2.71216380793659	2.09666914080836	7.12177266975331	1.71770911030615e-08	1.64418319399442	1.71154108965291	19.4852056232223
36	DOT (absolute)	G2_11x8	3.61833912185302	0.834542374133329	0.718054674425937	0.94316996597062	2.07596696567375	1.47284069815629e-08	0.447091599630659	1.0477581132204	9.68492282963611
37	DOT (absolute)	G2_11x9	2.88558252782973	1.10020837874371e-08	0.605404454831066	1.98599656879701	2.79858284536149	1.68568292288687e-08	0.470133306040533	1.7280018379351	10.4737015686538
38	DOT (absolute)	G2_12x10	8.28621201225552	2.07232303495584	5.15183291625526	1.19848015790495	3.26832061309533	1.10737843094497e-08	1.20908372599279	3.16057665189337	24.3468291234269
39	DOT (absolute)	G2_12x11	5.51605682730548	1.33951342146341e-08	8.91843674399517	2.14035412726932	4.33544283868989	1.05515395662932e-08	0.429191779889865	2.62719227195903	23.9666746130554
40	DOT (absolute)	G2_12x12	3.02230114729979	1.80349699611391e-09	0.533771508877539	1.19496246727642	1.71301378769745	1.52024612707482e-08	0.500950960039346	0.574645734047409	7.53964562224392
41	DOT (absolute)	G2_12x13	1.08169791995882	4.38773257869684e-09	4.45386609761546	2.57867674648645	2.19626688818578	0.00336624014794206	1.41092167656728	0.696569845575353	12.4213654189248
42	DOT (absolute)	G2_12x14	0.898062748122787	3.50317206278547e-09	5.2792187145894	4.00405628466619	1.18658060955644	3.7295719857273e-08	1.99097014588183	0.97162286783631	14.3305114114518
43	DOT (absolute)	G2_12x15	0.62826101956376	8.1964937351633e-09	0.596736461475275	0.501758845832952	1.19389371562662	2.9434220831956e-08	1.09596223192956	2.33400378852347	6.35061610058235
44	DOT (absolute)	G2_12x16	0.746558058681376	2.05887601857333e-09	1.65689064286974	1.06904938288318	3.78224830816568	0.00336623211521517	2.35028781478627	1.32919010948824	10.9375905510486
45	DOT (absolute)	G2_12x17	1.08853974625073	0.00336621435020333	6.85569900887018	0.858745415009471	2.9384404592969	0.961886100145833	3.8158094134063	0.4841788225943	17.0066651799239
46	DOT (absolute)	G2_12x18	1.69553473175285	1.14727812574484e-08	0.590475320673898	0.715799309531766	1.76679740088139	6.57090139145074e-09	0.704068075930266	0.141077878231751	5.61375273504561
47	DOT (absolute)	G2_12x19	1.76734440102903	5.47692465166721	0.459151050738737	0.259492712871268	3.26668800939746	1.34901708855639	0.32170869043781	1.82580853651852e-09	12.9003266065237
48	DOT (absolute)	G2_12x20	0.923014782592807	0.0160736746039113	0.542027137247209	0.173040026278553	0.475637076834804	9.20891092332254e-09	0.137930456972452	1.59833038653148e-08	2.26772317972195
49	DOT (absolute)	G2_12x21	9.23610597991745	0.42325884130817	1.95230922620268	0.239951864021729	5.19974249964809	2.31757168595025e-08	1.6746894723171	1.0639411680397	19.7899990746306
50	DOT (absolute)	G2_12x22	3.20214933124395	1.15387758665939e-08	7.82419128198245	0.426566132668818	2.69963310434735	2.24728547661474e-08	0.835047298440349	0.119980141505149	15.1075673241997
51	DOT (absolute)	G2_12x23	7.78834955704526	1.71265431674307e-08	0.717406679745478	0.0759416983617422	4.34029017373309	2.77848659937159e-08	1.10186151753398	0.423890002819915	14.4477396741509
52	DOT (absolute)	G2_12x24	2.11504865121275	1.1987225504034e-08	0.496667459793719	0.0308513147934386	1.65143738432809	2.26644438025669e-08	1.23094726120816	0.107222213196211	5.63217431918403
53	DOT (absolute)	G2_12x25	3.03044737620687	1.88253208338956e-08	1.60446192444122	0.00717844385190911	3.0138687996945	1.95176547294851e-08	0.717196291729645	0.367245095908263	8.74039797017538
54	DOT (absolute)	G2_12x7	3.97753896873706	1.37858395933952e-08	0.615057065797148	2.68729592628975	2.83717643488726	2.07935990241489e-08	1.20866294652995	1.66167909091728	12.9874104677379
55	DOT (absolute)	G2_12x8	1.9380364992079	1.43702664685319	0.539914844930988	0.232377891582396	1.36445956727432	8.23887932543378e-09	0.224408393542901	0.0500218985293185	5.78624575015989
56	DOT (absolute)	G2_12x9	3.6377453202645	5.16302623135564e-09	0.523125872497249	2.89267681245663	1.69558522894381	1.74013898770634e-08	0.974559869487202	1.76821963845446	11.4919127646683
57	DOT (absolute)	G2_13x10	34.2319150617014	7.9998064700734	7.98252940114314	2.91125302033202e-10	7.35396540939059	2.86957076362848e-08	3.23492780990345	6.20980130325523e-08	60.8031442432968
58	DOT (absolute)	G2_13x11	4.91751103320304	0.758179896217046	10.7169185835993	8.49100381583725	8.72698355997964	3.43240426215816e-08	2.60712964713924	3.36207803189275	39.5798046021923
59	DOT (absolute)	G2_13x12	5.3411990483495	3.50639580740368	1.58287609890205	0.631147542035397	2.77163632754464	2.63779899495739e-08	0.644629217352982	1.65929631712811e-08	14.4778840845592
60	DOT (absolute)	G2_13x13	1.05189013269129	7.23285186854763e-09	0.0776079787401442	2.76998687489321	1.76224461552957	0.668798616151408	1.10122194200814	0.0861244919246151	7.51787465917124
61	DOT (absolute)	G2_13x14	0.572255701000851	8.85844732678632e-11	13.2815834727579	1.88581815791854	3.28066619866917	17.6646413910058	6.49622144050615	1.28871142838667	44.4698977903336
62	DOT (absolute)	G2_13x15	1.84848689336805	0.427719060419857	0.784823459603996	0.760813949965017	3.66332852922611	1.38555527664922e-08	0.76689837753214	0.474930170467618	8.72700045443835
63	DOT (absolute)	G2_13x16	0.781179522894995	4.30670907887569e-09	0.747466936356307	0.205616522299201	1.69040968843589	2.98702111451522e-08	0.984734238874669	0.0789544700969661	4.48836141313495
64	DOT (absolute)	G2_13x17	0.949389035884204	4.0458973077647e-09	0.638031447744812	0.374558189955065	5.2128034056425	0.00336623185102011	2.06145016755099	0.823804166532773	10.0634026492073
65	DOT (absolute)	G2_13x18	4.67953681595047	1.76912322955093e-08	0.816289098247778	0.818426634829394	3.14040464235065	1.57196918914483e-08	0.858274148242	6.77824910019983e-09	10.3129313798095
66	DOT (absolute)	G2_13x19	0.980450741247481	1.91487650534438e-08	0.427432939310434	1.10270306863373	1.33770662211353	1.10706064301331e-08	1.06639849508805	0.201678066695708	5.11636996330831
67	DOT (absolute)	G2_13x20	1.829779180468	2.75511665247927	0.559152735428779	0.119079679157809	1.25397214634878	2.88375236773317e-08	0.674209788408028	1.95289938240078e-09	7.19131021308109
68	DOT (absolute)	G2_13x21	5.97896961536242	1.32458676297179e-08	0.761579770012693	0.355059414317439	3.24288890599581	0.00336622784382642	1.13162723102001	2.73177480747765e-09	11.4734911805298
69	DOT (absolute)	G2_13x22	6.10284614004346	1.97914673156657e-08	7.91597099182075	0.388839331770428	2.83779077141279	2.16051510599315e-08	0.479642850091551	0.00336621372091245	17.7284563402565
70	DOT (absolute)	G2_13x23	4.62770560099241	1.66509347905153e-08	0.823686261988953	7.16369807852514e-10	3.0491803411633	2.60255971542766e-08	0.59655132069034	5.34061497930452e-09	9.09712357356852
71	DOT (absolute)	G2_13x24	2.97795132956325	1.63435138838571e-08	0.22407178333735	0.667746661731414	2.5631080370001	1.13104657263438	1.05662807486002	0.0696048106914822	8.69015728616151
72	DOT (absolute)	G2_13x25	2.48043391341726	1.92988016305184e-08	0.646935080393404	0.250185143473419	1.90790892281324	1.0621118379106e-08	0.41202411522486	3.15996275149126e-09	5.69748720840206
73	DOT (absolute)	G2_13x6	2.30985121824134	0.839339225406862	5.89945131889225	1.77201501951337	1.36217896239255	1.65300199908493e-08	0.479836406776934	1.13361330368438	13.7962854714377
74	DOT (absolute)	G2_13x7	2.48831084040984	1.97233818495157	0.280245402562812	1.0412613220715	3.00743933702955	1.38293311677953e-08	0.402018045615003	1.37587103234347	10.5674841788131
75	DOT (absolute)	G2_13x8	2.17832497878394	4.90715721691279e-09	5.01041843077669	0.739320699284709	1.83029253183651	2.04877852409906e-08	0.590155521859739	0.424958795333414	10.7734709832699
76	DOT (absolute)	G2_13x9	6.19842966911742	0.680883301060945	0.593437579851655	1.97538459021593	1.82174235998992	1.86589618708702e-08	0.633781604509777	0.90958363082841	12.813242754233
77	DOT (absolute)	G2_14x10	31.2339011273964	2.61785103381923	8.77354666595625	1.03015319586859e-10	5.77759452257411	4.67166399058905e-08	2.36164036223951	0.657000116624967	51.4215338754302
78	DOT (absolute)	G2_14x11	18.407934178854	11.9002676458402	2.73336253180546	0.350363551326087	11.1139294091106	4.35986472682714	3.37863131254267	1.43801131357331	53.6823646698795
79	DOT (absolute)	G2_14x12	15.4047446876542	7.36047061177852	7.73746930087721	2.3415007431926e-10	4.65850642488807	3.39836953771781e-08	0.80630828523033	4.87301376800978e-08	35.9674993933763
80	DOT (absolute)	G2_14x13	0.368229714455827	5.15883391513687e-09	0.297522476210748	2.77230956517809	1.79235535304779	2.0878836490256e-08	0.575462024689449	0.0892214059037021	5.89510056552328
81	DOT (absolute)	G2_14x14	1.59984179263442	1.45569048226512e-09	5.61005824125237	1.94109132649637	3.99314136938008	1.83227021450388	1.97189214843105	1.0615090765803	18.0098041707342
82	DOT (absolute)	G2_14x15	1.18175851112764	4.33636826262337e-09	0.126401192359807	1.81423570264033	1.65674759683513	0.570067691542918	2.04817888549658	0.691554183123447	8.08894376746222
83	DOT (absolute)	G2_14x16	1.83327162807803	1.33922981785172	0.591602998680036	0.296638840795201	1.80448212333286	2.17924898481836e-08	0.334029027982562	0.80783991318401	7.00709437169691
84	DOT (absolute)	G2_14x17	1.3403154179058	0.00336622938082224	0.718214570867215	0.65785841861165	2.22533412046124	1.74839813359873e-08	0.914843308498721	3.50413997464642e-09	5.85993208671357
85	DOT (absolute)	G2_14x18	14.9382721409325	0.653170989077921	2.06881376091817	1.93105160508585	6.16226816317043	3.29821838525152e-08	2.01817753543719	0.602703074806607	28.3744573024109
86	DOT (absolute)	G2_14x19	3.61297843197721	1.64932748830718e-08	0.672518270870235	0.574376409771275	3.53211365223974	1.89998410019809e-08	0.593538566644422	0.113256149144969	9.09878151614097
87	DOT (absolute)	G2_14x20	0.573408628346361	7.78868618578967	0.276407930413174	1.47612515641371	0.963973150586946	2.81903876715169e-08	0.589154073837	5.13954405855843e-09	11.6677551587168
88	DOT (absolute)	G2_14x21	9.43812065455027	2.37186877093854e-08	0.663816613208721	0.914473021376504	4.0376679056768	2.13550681903324e-08	1.62769717899283	4.42202070154804e-09	16.6817754233009
89	DOT (absolute)	G2_14x22	10.3975578238469	1.44254522592647e-08	2.46807150864813	0.212736055610691	6.38033966130701	2.89101604043759e-08	0.93355101713469	0.46117077603612	20.8534268859191
90	DOT (absolute)	G2_14x23	6.09456526314426	1.08645011693977e-08	0.43647112684002	0.0113020511224627	3.73191505234565	2.40593841358994e-08	1.98368230159478	0.372782519239569	12.6307183492106
91	DOT (absolute)	G2_14x24	2.55376679571318	2.45367484453091e-08	0.71978827464785	0.628084291455397	2.21669136798105	1.96478496162896e-08	0.922257382501361	4.55604606913243e-09	7.04058816103949
92	DOT (absolute)	G2_14x25	2.36770795036591	8.05059601011127e-09	0.729482955784616	0.544358237330173	4.54881006013042	3.07647790745346e-08	0.573374967663206	1.59441378533225	10.358147995422
93	DOT (absolute)	G2_14x6	3.3957064062995	0.487427220636778	1.68262531593589	1.79128656983849	2.84674488650571	1.20587044364427e-08	0.750917296158606	0.463518720680906	11.4182264281146
94	DOT (absolute)	G2_14x7	4.35844246269513	3.9975510968164	1.96097722286199	1.97703403364468	1.3651917143864	0.2575319077157	0.861009194751758	0.497298638040516	15.2750362709126
95	DOT (absolute)	G2_14x8	4.275726263788	1.50148866352339e-08	0.704202718614234	1.65049483444408	2.32758273329177	1.82859810017748e-08	0.675152322989008	2.09488507310549	11.7280439795334
96	DOT (absolute)	G2_14x9	5.70747635826364	0.00756557553433246	12.6948614919447	0.926364157876834	2.34646717551182	1.05460528424488e-08	1.65617531706581	0.818679122597486	24.1575892093407
97	DOT (absolute)	G2_15x10	29.4696452206506	6.388595319645	18.4450550562695	0.789670785445199	7.62369140575051	3.26811962936891e-08	2.53812233175587	0.272663088036409	65.5274432402342
98	DOT (absolute)	G2_15x11	18.9312620066433	3.84072779787823	6.84741812519509	6.83924491072667e-10	5.21294645481919	3.12236228278491e-08	1.61578079478001	3.10527580958916e-08	36.4481352422761
99	DOT (absolute)	G2_15x12	5.0738883152995	3.68943347875911	0.755798303474889	0.807107753690266	2.74240078844548	1.88358923723591e-08	0.814681728027955	0.741946371133452	14.6252567576665
100	DOT (absolute)	G2_15x13	3.30831959337047	5.21360500373816e-09	0.544484469598106	1.52691285110724	2.11629415812877	2.91559491048383e-08	1.26663749600107	0.130146109108908	8.89279471168411
101	DOT (absolute)	G2_15x14	0.964065712295634	3.20669359634174e-09	1.74973912588442	3.45419430450372	1.64398964544951	2.09997647512564	0.599993272434594	1.24790454050869	11.7598630794089
102	DOT (absolute)	G2_15x15	0.311239778777494	6.6820672616938e-09	4.59779683450949	0.871898880023431	2.55877403730521	0.0488184761404293	0.894469320536997	2.35500516607485e-08	9.28299735752517
103	DOT (absolute)	G2_15x16	1.76958293254538	0.467659147642739	0.659558358676822	0.584197327433141	1.48240315496456	2.10543505531328e-08	0.623556749882921	1.13716373531569e-08	5.58695770357155
104	DOT (absolute)	G2_15x17	3.18961020337112	1.512493372911e-08	0.630869839252175	0.910963747743122	3.08426466367375	2.83985477361475e-08	1.76035951310762	3.60145236971801e-09	9.57606801427273
105	DOT (absolute)	G2_15x18	5.47370990852906	0.731384877112009	0.786582291125508	0.498114923316614	5.43925675945676	2.5523306212969e-08	2.25890362941037	4.14824157078688e-09	15.1879524186219
106	DOT (absolute)	G2_15x19	12.8834365788793	3.57671678884995e-08	7.9200104427482	4.61695019722554e-10	5.93946714366485	2.36337252706773e-08	2.25535227870511	0.46976302987505	29.4680295337351
107	DOT (absolute)	G2_15x20	0.993301249076223	6.28258461568307e-09	0.510527837059737	1.30283266629066	1.47839735866322	0.190047834762107	0.555853842246626	6.10358080348947e-09	5.03096080048473
108	DOT (absolute)	G2_15x21	1.70067661255995	1.20865589649827e-08	0.635540452459535	0.975039553474269	2.87762986267767	2.07837649130633e-08	1.01903592559783	0.48746930304733	7.69539174268691
109	DOT (absolute)	G2_15x22	9.65141213461723	1.8885970689913e-08	1.9511394720803	0.00950954342200573	4.01582961014555	2.52127409580595e-08	0.949313295966557	0.550038721226854	17.1272428215572
110	DOT (absolute)	G2_15x23	5.40147945775479	0.315371819924877	0.736770800296256	0.0968711084702821	4.72525836675725	2.45231005208063e-08	1.16225132405146	0.892718897797844	13.3307217995759
111	DOT (absolute)	G2_15x24	7.7998030845826	1.4240298849936e-08	0.765417252025169	0.972119370887665	5.09826810401495	2.59256145576446e-08	1.58395328006098	3.53132018719713e-09	16.2195611352686
112	DOT (absolute)	G2_15x25	2.0176305287353	6.85668807378281e-09	1.88663446954712	0.271333357231676	8.80614840210341	3.30251641490244e-08	1.58525769121751	3.26695729879421	17.8339617875111
113	DOT (absolute)	G2_15x6	3.91481806382854	1.04276626822738e-08	0.316768787059889	1.41520517630008	2.52569261565314	1.2316271762479e-08	2.97181641363499	0.427996779869874	11.5722978590904
114	DOT (absolute)	G2_15x7	5.57263440120074	0.784133386040153	0.564765883563063	1.1567812324143	3.04834720378	0.165196781158257	0.665213593315243	1.09230150866104	13.0493739901328
115	DOT (absolute)	G2_15x9	28.3265119523202	11.6685404398811	13.1519240905792	1.68480373764761	9.98732530465229	1.01191674603322	5.01678160579034	1.18885584113905	72.036659718043
116	DOT (absolute)	G2_16x10	22.6113879006619	6.75067328619644	9.68778404131696	0.356708856713779	6.03687684599583	4.25191484130059e-08	3.5513515356847	1.30303473094944	50.2978172400382
117	DOT (absolute)	G2_16x11	14.21163363415	5.69323729624438	11.1588009697674	1.01290100022249	5.12984314545677	2.46132355639838e-08	2.59682903589361	1.1950214088309	40.9982665151788
118	DOT (absolute)	G2_16x12	2.75741408513049	0.00336622736848826	0.671676712967098	0.956163531131453	3.19045176397382	1.89016765562141e-08	1.12134346038006	0.510569910585533	9.21098571043861
119	DOT (absolute)	G2_16x13	0.773950587901906	2.16971314583842e-08	0.700483060130739	0.713964722686607	2.39234862690451	1.89087442992916e-08	0.356986570816516	0.0262396127534259	4.96397322179958
120	DOT (absolute)	G2_16x14	2.81329317077158	9.58889736493309e-09	0.407286169495874	0.472893594924618	0.280901822520227	1.74078623255778e-08	0.461170772736334	0.0980324713020392	4.53357802874743
121	DOT (absolute)	G2_16x15	0.220284784655103	0.145672749833123	0.533165587597338	0.256900732981127	1.30980915266874	2.76148547224661e-08	0.850599192225055	0.74153399250747	4.05796622008281
122	DOT (absolute)	G2_16x16	0.475746461135487	0.118515865445436	0.309346289481587	0.142904029752134	0.403213066782798	1.10016575798089e-08	0.0155182353433842	0.408927196004163	1.87417115494665
123	DOT (absolute)	G2_16x17	0.858055345948525	7.73494543434723e-09	0.715142907795869	4.61512405325333e-11	2.32839064869475	8.35027233236391e-06	0.494672976627215	2.21774159228043e-09	4.39627023933753
124	DOT (absolute)	G2_16x18	5.52316794866172	1.72166772317175e-08	1.79949171245421	0.1133402915015	5.29869225174737	1.51186041148967e-08	2.18586529478137	0.773151116098938	15.6937086475804
125	DOT (absolute)	G2_16x19	14.3746760196251	0.427475034769767	3.24466456427426	4.39606364210854e-10	5.73507928764176	1.86242420003099e-08	2.65620897848348	1.07388832228193	27.5119922261401
126	DOT (absolute)	G2_16x20	3.14291245576328	2.21941393416597e-08	0.70240180155428	1.01159659363632	1.92852696055738	0.0033662205980226	0.882334134695779	0.0175547958191898	7.68869298481839
127	DOT (absolute)	G2_16x21	2.43499849704714	1.71702323109018e-08	0.691217562553457	0.714696874736639	0.928585876282704	1.16822532361809e-08	0.739985532342403	0.0774733317567156	5.58695770357155
128	DOT (absolute)	G2_16x22	5.64355203542452	1.44293788749873e-08	0.778764270339752	0.0700171686263486	3.34897500182767	0.00336623532921713	2.08935604877236	9.24106069867514e-09	11.9340307839903
129	DOT (absolute)	G2_16x23	4.60228229779945	1.55330653590512e-08	0.628513487297822	0.832842428907395	4.48961525683647	2.88114070005078e-08	1.28242502118704	0.505301788129996	12.3409803245026
130	DOT (absolute)	G2_16x24	1.72326388313528	1.58243562948169e-08	0.637223554215645	0.57562191374786	5.42110447803174	2.00313954572903e-08	0.776736128219897	1.74451729929798e-09	9.13394999495068
131	DOT (absolute)	G2_16x25	3.14179318541599	2.81024126924816e-08	0.74829165192017	0.998426297288693	5.57278589687424	1.573626735072e-08	0.069343927992877	7.20558556598278e-09	10.5306410105362
132	DOT (absolute)	G2_16x6	1.62589625928551	0.366925316921064	0.138376483526671	1.96744034651465	0.775726270419438	1.83681432917329e-08	0.439593368825981	0.304818739585546	5.618776803447
133	DOT (absolute)	G2_16x7	1.58707544264927	2.0724150842718e-08	0.344842974666631	1.54701754035285	1.58435723705787	1.97362576294942	0.60823206915567	1.11171773841596e-08	7.64515105867304
134	DOT (absolute)	G2_16x8	6.25925708709043	0.00336623425767906	4.5660366335378	2.88375635718318	3.29417310593345	1.98207626312183e-08	0.968635343569925	2.11789313429297	20.0931179156862
135	DOT (absolute)	G2_16x9	20.5408910499398	7.97691624481485	3.29535969575067	1.80019921116589e-09	4.43272630839223	3.13079873846595e-08	1.86413135280089	0.92718055816944	39.037205242976
136	DOT (absolute)	G2_17x10	6.28629616829423	1.78710405829185	3.86263339571877	1.53726394482147	2.77449760259209	1.81057873345507e-08	1.55719191054874	2.00175887059062	19.8067459689636
137	DOT (absolute)	G2_17x11	1.04689131020672	1.28059043732421	5.34811661284469	2.13612953217895	6.50456965987286	1.21075001032252	4.16910156762224	1.99420171331726	23.6903508436895
138	DOT (absolute)	G2_17x12	2.63817451530392	5.82579262259636e-09	1.10700342112499	0.79649577825224	1.66293298842572	2.13963780960167e-08	0.861101763971949	8.74542802358941e-09	7.06570850304642
139	DOT (absolute)	G2_17x13	2.04196823174015	0.462222714907588	0.683096584198848	0.867640624872188	4.18980376509506	2.41135663712524e-08	0.881475749759919	0.886954270506064	10.0131619651934
140	DOT (absolute)	G2_17x14	3.20396708334916	9.83708478098013e-09	0.638410146370614	0.700828089607245	1.03811392172222	4.07600697167394e-08	1.32350119847226	0.00514189248477266	6.90996238260343
141	DOT (absolute)	G2_17x15	1.23737672170047	2.98000834231547e-09	0.686841493388831	0.870670212652876	1.97158078785985	2.37159991320932e-08	1.02312587523785	1.1558271898503e-08	5.78959512909415
142	DOT (absolute)	G2_17x16	1.29055441680613	1.83577406567439e-08	0.496583302481528	0.449893970174714	1.18513314444994	1.90041455664427e-08	0.436252401996929	0.74549771309572	4.60391498636685
143	DOT (absolute)	G2_17x17	4.01162184725166	0.715530033056534	0.830637568167945	1.02068536417361	3.20786348233393	1.79744307445227e-08	1.86466994859244	2.49496874145478e-09	11.6510082640455
144	DOT (absolute)	G2_17x18	3.99661696530649	0.683946570711647	0.707021925563577	0.388443803894386	3.62136029811261	1.30510746341832e-08	1.89690141070666	1.68809540306659	12.982386390413
145	DOT (absolute)	G2_17x19	13.0459403637166	1.28790355177965	4.24100380901275	4.04684131926113e-10	5.79986199883314	1.86460992701895e-08	0.927062648057252	0.401555195371088	25.7033275858212
146	DOT (absolute)	G2_17x20	9.5706820066032	0.354554502074624	3.51159659943249	1.52945433820079	4.48556739320062	2.7973288034518e-08	1.96188609048371	1.12442354297598	22.5381645009447
147	DOT (absolute)	G2_17x21	5.11420710046954	2.30861808270301e-08	0.766149400862764	0.378033797304077	3.28229879501205	2.16037944733275e-08	1.31149224526533	4.62126081650048e-09	10.852181388225
148	DOT (absolute)	G2_17x22	9.83374290021678	1.4030279391501	0.668015978155799	0.0533965088611958	7.20027267859918	2.72126559763537e-08	2.87562696228724	7.17034107385613e-09	22.0340830016533
149	DOT (absolute)	G2_17x23	10.6458494751276	3.43073777338678e-08	0.826825333943953	0.597056251354148	8.45565020437054	2.59123745919078e-08	1.27424513251474	8.34422994315831e-09	21.799626465875
150	DOT (absolute)	G2_17x24	3.41563437066615	2.69860148996206e-08	0.58997879998266	0.414153231542069	4.39273574067967	1.1188262875603e-08	1.04323897086547	3.37297635629309e-09	9.85574115528327
151	DOT (absolute)	G2_17x25	1.82006766609952	1.69792110874569e-08	0.532601749631004	1.77659306156096	5.45275527006404	1.66179791946171e-08	0.533687353634622	0.942463058094525	11.0581681926819
152	DOT (absolute)	G2_17x6	2.61520012554368	1.08173158706984	0.414456206694112	1.12444036957329	0.878143205887428	2.9945857520714e-08	0.226007345949997	0.881475752825212	7.22145462348941
153	DOT (absolute)	G2_17x7	4.7889386418416	1.2134177252888	0.156192150697242	2.46867742054305	3.44216852174002	1.54836599094779e-08	0.927634905605469	2.17920021115212	15.176229592352
154	DOT (absolute)	G2_17x8	32.1026816283679	14.5661534114171	9.09040620274166	0.612592994326949	10.5087577771847	1.10496010969213	3.383340224168	0.667767370144607	72.036659718043
155	DOT (absolute)	G2_17x9	23.9279210500334	8.77437139651075	9.0293533755029	0.392979770409726	11.2324957321625	4.14416343448903e-08	4.06299862593489	0.360209805121747	57.7803297971176
156	DOT (absolute)	G2_18x10	2.4569630105528	5.74580590613685e-09	1.92758441510999	4.04472852267028	2.94901035804998	2.06481638715115	2.20198102424855	0.713476632616457	16.358560356145
157	DOT (absolute)	G2_18x11	0.662057770141103	4.79978239268079e-09	0.488790525657037	1.37502103983915	1.05377521261523	1.59280309317993e-08	0.394881688305314	0.582497424001593	4.55702368128724
158	DOT (absolute)	G2_18x12	6.05699835973917	2.46330832015802	2.8423772276996	2.42701215606824	5.79407213273062	2.76549492000731e-08	3.62443196516329	1.95587743509128	25.1640776243052
159	DOT (absolute)	G2_18x13	1.49304036868709	0.141321916412377	0.525145597835383	0.648222641679568	2.68709398316351	1.67492435824774e-08	0.232807084526415	9.75679192737026e-09	5.72763161881038
160	DOT (absolute)	G2_18x14	1.02556637030209	0.26417175074328	0.480450744273972	0.282509173327746	3.38268759361058	3.49736057409388e-08	0.788256983646096	0.935848462328278	7.15949111320564
161	DOT (absolute)	G2_18x15	1.6554852462886	0.0271148379057853	0.557738923342959	0.422392030011379	1.46261825831619	1.14885265541252e-08	0.435949442538715	0.0174958944677663	4.57879464435992
162	DOT (absolute)	G2_18x16	3.48148585192501	6.3940277992973e-09	3.53928367732724	0.629649581239437	3.22615882932345	0.521434378589647	3.24197159163872	2.10710439608142	16.7470883125189
163	DOT (absolute)	G2_18x17	1.30549197780477	4.5658887815435e-09	0.658523256467989	0.381097053845655	2.290327227233	1.51607549104576e-08	1.11729559059611	0.00336621407740865	5.75610133975157
164	DOT (absolute)	G2_18x19	4.88957148728601	7.99320136851166e-09	0.727193940226006	1.23268085187747	3.40859899995097	1.85931206414334e-08	2.25386273252023	2.24397449765558	14.7558825361026
165	DOT (absolute)	G2_18x20	10.7728229150409	0.802319337201035	6.0686875204695	0.23563470006204	7.89373718107638	2.48920205330023e-08	1.76223617628764	5.14429283734626e-09	27.5354378601738
166	DOT (absolute)	G2_18x21	11.8257818132301	1.77349617990031	1.50631164916975	7.66910795002904e-10	4.69395261268336	3.22125458177889e-08	2.02787222167527	0.471269406439991	22.2986839160782
167	DOT (absolute)	G2_18x22	7.07770055045673	1.36155622209392	1.61509915493602	0.0805365744165232	3.94480258073744	1.71427755507727e-08	1.43984582903418	4.29581258929346e-09	15.5195409331134
168	DOT (absolute)	G2_18x23	4.12065339003774	1.08873365997337e-08	0.708469393185403	0.685621235115951	5.03781096844223	2.76170072607717e-08	1.52481738667637	1.20645808253421	13.2838304944962
169	DOT (absolute)	G2_18x24	6.75216279979899	1.18774197013334	1.57844953108833	0.724113847631289	6.5059329654868	3.50768695799015e-08	1.53468879612136	2.06123136413651	20.3443213094735
170	DOT (absolute)	G2_18x25	3.27645841878594	1.16557139532903e-08	0.60776080537726	0.477825093605477	6.92073418532014	2.93528254781084e-08	1.3513902457727	2.53368735514627	15.1678561450163
171	DOT (absolute)	G2_18x26	2.37818528123374	1.19014249628926e-08	0.733909531412581	0.533729426688213	4.0502996117915	2.15700766902474e-08	0.572255698549393	0.110285462128601	8.37866504527552
172	DOT (absolute)	G2_18x5	0.94328778283982	0.0751843053435196	0.510064976365187	1.05116639515699	2.67390683873652	2.80107366271975e-08	0.377368975097188	1.64908945328897	7.28006875483893
173	DOT (absolute)	G2_18x6	0.636533482588543	1.01112985461094e-08	0.257927436202449	0.759088767826299	0.842427729900492	2.45519238775368e-08	0.00955162331924375	9.55401318961659e-09	2.50552908405426
174	DOT (absolute)	G2_18x7	2.89735584538003	0.0164607835672323	0.587487809478105	1.83397852547319	1.70622245694585	8.48330448854029e-09	0.781044880026426	1.16235232302207	8.98490263237621
175	DOT (absolute)	G2_18x8	5.27715690687926	3.77687919755358	3.86605009523404	0.75415727040045	2.46095197933037	1.85926661443648e-08	0.765173196429866	1.90658769266733	18.8069563570876
176	DOT (absolute)	G2_18x9	3.54073956372904	0.00336621254940594	0.72542667324737	1.70688726751193	2.61170769195457	3.01789145945031e-08	1.68880230319092	0.771190313516934	11.0481200558791
177	DOT (absolute)	G2_19x10	1.11421551252914	0.00336621473523665	34.3644174911672	3.84451476220017	5.7560255386956	6.84330295646883	5.77641634690864	1.73601341841342	59.4382722411182
178	DOT (absolute)	G2_19x11	9.59278117880799	9.20638235303193	2.02969840207858	1.08672198562714	5.21515132296259	2.8647286590499e-08	1.8312182416034	1.05872355276573	30.0206770655247
179	DOT (absolute)	G2_19x12	0.471437712871144	6.19802027124633e-09	0.553489082674611	0.711313832435829	0.502406860107606	1.70929277744092e-08	0.714040464606832	1.04833880221345	4.00102677820042
180	DOT (absolute)	G2_19x13	0.444297646832475	7.12371956340845e-09	0.462837043797325	0.508163060151833	3.35548019991379	2.95078673507821e-08	0.548229388817074	1.26868353406641e-08	5.31900738883091
181	DOT (absolute)	G2_19x14	0.620998423535203	0.230391833352064	1.6287070478171	1.265450912272	2.41246172176792	2.70122136923332e-08	3.98432236927853e-09	0.00336622105595399	6.16137619079678
182	DOT (absolute)	G2_19x15	0.90759754409331	1.33271620137406	0.527468280611494	0.853519373308071	4.88482515128922	1.94559691249213e-08	1.09048372817867	0.41822635634972	10.0148366546605
183	DOT (absolute)	G2_19x16	4.50380382522235	0.835914103517015	4.2321254325967	6.63055847601661	4.21372910129414	2.17302583113461e-08	2.45480021966303	3.16733430755774	26.0382654875978
184	DOT (absolute)	G2_19x17	0.417410042561797	2.6294601923495e-09	2.14827314100709	0.7447234691914	3.30438956906378	1.31737142397838e-08	2.30126739551489	1.40356650453586	10.319630137678
185	DOT (absolute)	G2_19x18	7.90146263021538	1.21233212605958	5.20061771288967	0.580040058075202	3.54927291059792	1.81293767597212e-08	3.18382873290126	0.585720544359473	22.2132747332279
186	DOT (absolute)	G2_19x19	5.33918774175917	0.422459368094193	1.87895109530773	0.237284142539402	5.63193861622531	2.49768072952646e-08	2.64506682385135	1.95037365760655	18.1052614703605
187	DOT (absolute)	G2_19x20	3.45823375902258	0.726200905841644	0.758794238799701	0.278023700363043	1.79720269277648	2.2146438429591e-08	0.363323461854251	0.851188280831163	8.2329670616353
188	DOT (absolute)	G2_19x21	6.63990811196268	0.389933386045488	0.632048011566202	0.56531289014194	5.32866834201851	2.4332785413604e-08	3.26127680684039	0.0237233693747996	16.8408709422828
189	DOT (absolute)	G2_19x22	7.96751608252017	1.09685428896649	1.31365505201544	0.930757063000091	5.03770997871834	1.23104825647175	1.66316019967624	7.70543582921193e-09	19.240700929074
190	DOT (absolute)	G2_19x23	4.79453496762711	1.20132327702525e-08	0.740145428046693	0.693094220500461	4.88475781869074	2.43208107190975e-08	1.02272192306796	1.27752718919816	13.4127815834652
191	DOT (absolute)	G2_19x24	3.51836268510918	1.63421846707204e-08	1.57296261085874	0.396219746978916	5.09096342638404	2.28331388962047e-08	0.611169091345024	0.618751474104421	11.8084290739556
192	DOT (absolute)	G2_19x25	2.76038476326581	1.79784768636385e-08	0.737789078384293	0.881029725562848	4.85447876268777	2.51927385386569e-08	0.890581347522015	0.87696503020552	11.0012287507995
193	DOT (absolute)	G2_19x26	4.63732454317359	8.68140740500976e-09	0.798069489976522	0.802672772353605	6.41857140319168	2.54528490706243e-08	0.779588990207011	3.85917538427319e-09	13.4362272368958
194	DOT (absolute)	G2_19x5	1.99503484473632	1.8304948345747e-08	0.561626894673644	1.00695122719803	1.11696740358018	1.7975072685961e-08	0.708763929533648	1.0448480686927e-08	5.38934434645033
195	DOT (absolute)	G2_19x6	1.33259837931911	4.67342306205454e-09	0.716733435031606	0.830317771330852	2.1860925202428	3.56787009313349e-08	0.84837748782649	0.0764382310466467	5.99055786514963
196	DOT (absolute)	G2_19x7	2.0010266990226	0.0394015089136825	0.356607874442283	1.35644797794828	0.828979715223188	3.99153400140561	1.17144107756835	0.163892363707408	9.9093312182314
197	DOT (absolute)	G2_19x8	0.697579697743942	8.96822668873891e-09	0.555037543202318	1.97264113119326	1.67669237247892	1.7725080767687e-08	0.65208537278218	0.0429696962803928	5.59700584037432
198	DOT (absolute)	G2_19x9	2.09798196017734	1.6847148277235e-08	0.737612356569749	1.42987343389374	1.64458714767336	0.0212828844298617	2.96705322963318	0.871940963235304	9.77033199245969
199	DOT (absolute)	G2_20x10	1.59437385975167	3.94432960480371e-09	41.0475632582398	5.63370506075327	7.08753712049634	1.765641570601	10.3139281719668	2.02961831622644	69.4723673619797
200	DOT (absolute)	G2_20x11	1.40370956720129	1.92479600130761e-09	18.0651614225542	1.07563032365487	2.68780927879951	9.23905144297509	5.66040832896456	1.46645572541932	39.5982260914936
201	DOT (absolute)	G2_20x12	2.75430033855672	8.58229123193192e-09	0.815641097675339	1.0101322935368	3.60295555065512	3.97807362835595e-08	3.28522739172403	1.01339751923042	12.4816542397415
202	DOT (absolute)	G2_20x13	1.11317198998227	0.00696806185208058	0.312653594881106	0.679208605483715	2.99938568417543	1.50929075276911	0.74288888975836	0.358619195258897	7.72218677416097
203	DOT (absolute)	G2_20x14	1.51069614179278	1.42172033391485e-08	1.506530452565	1.07903861265778	3.6912764795571	2.00901165616584e-08	1.65790049771165	1.72450469697401e-08	9.44544223583667
204	DOT (absolute)	G2_20x15	1.3048524017276	4.86180903818299e-09	0.69073787872073	0.759063520657817	2.51441582159132	1.79943578990949e-08	2.04778336032403	0.994824460712704	8.31167746659036
205	DOT (absolute)	G2_20x16	3.32564716035479	7.98249691875255e-09	0.839406542254386	0.628193694678988	5.89762516561184	2.25169727069418e-08	1.51647760212499	2.3207745730486	14.5281247685731
206	DOT (absolute)	G2_20x17	2.01619147804831	0.490902824642084	0.669446599397083	0.894056957649887	5.61588180407267	1.97497989004651e-08	0.960985635460843	1.21957788628447	11.8670432053051
207	DOT (absolute)	G2_20x18	17.1386626250438	4.21464804827058e-08	3.54174943599792	0.873666139838582	10.1788804239662	4.34636890459031e-08	5.27751035995935	1.55782308649949	38.5682921569155
208	DOT (absolute)	G2_20x19	14.9670700668505	3.1996836159587	5.16969910333767	2.53460414941846e-10	5.68846570212574	2.59263814011055e-08	2.51195846574542	0.781474071503657	32.3183510517015
209	DOT (absolute)	G2_20x20	17.7764920939148	2.86247353351252	8.2086124591874	1.02969138040427e-09	8.4899855431514	2.57702126101388e-08	1.77238530094868	0.523445666777906	39.6333946242926
210	DOT (absolute)	G2_20x21	14.4642340347722	2.46380486784235	0.552218358869343	0.177508669641147	7.76478609767506	2.8303466747143e-08	2.7860521123266	1.36828020791306	29.5768843773432
211	DOT (absolute)	G2_20x22	10.1625542915913	0.716682959675829	1.12770559835272	0.141018954675246	7.62646852908252	2.55194510529222e-08	3.33763086687171	2.90275861883867	26.0148198446075
212	DOT (absolute)	G2_20x23	4.6305921238222	1.58334692248789e-08	0.59354698449438	0.769431448761606	5.3750631391733	1.91282225099595e-08	1.27703908578047	0.0268960220005237	12.6725688389942
213	DOT (absolute)	G2_20x24	3.8745413634881	1.49306562499554	0.671306428856549	0.0672821223953358	3.05667858096018	1.41312253785413e-08	0.436639513865861	1.81197433492532e-08	9.59951366681253
214	DOT (absolute)	G2_20x25	5.84649241768918	8.74524403776669e-09	0.690678974970919	1.17563200796958	5.74913322338072	2.37520859552348e-08	1.44753762215875	0.556476591498799	15.4659508701653
215	DOT (absolute)	G2_20x26	4.46780221016641	0.485306505699404	0.807738935701062	0.785723903729851	3.89924935464723	1.48671046586143e-08	0.722876769246716	3.45459359263224e-09	11.1686976975124
216	DOT (absolute)	G2_20x5	2.91721648931831	1.042370414422e-08	0.683248062798783	1.11091662117642	2.70723232254696	1.74976341134671e-08	1.10317433964217	0.643981231422157	9.16576909482614
217	DOT (absolute)	G2_20x6	0.953563140481637	1.59704742093809e-08	0.345650863967933	0.352501094517636	0.416358117002397	1.71903780003962e-08	0.0579156504747648	0.141734280116731	2.26772317972195
218	DOT (absolute)	G2_20x7	2.65675598923442	0.174916696191732	0.736854963510347	0.640648670187057	1.01780726451473	2.06595481734542e-08	0.62959908828906	1.51924125168468e-08	5.85658270777931
219	DOT (absolute)	G2_20x8	1.27501935949197	8.44490766540342e-09	0.43925675329967	1.0303632156713	1.17996601590906	1.64012928980239e-08	0.767950321638038	0.201080573323927	4.89363626418016
220	DOT (absolute)	G2_20x9	2.47370148983046	1.71784898039743e-08	1.17751709496857	2.43885279704253	4.71964521233186	0.436252420846884	1.08076379990224	1.58343152310144	13.9101643552025
221	DOT (absolute)	G2_21x10	5.19288384175792	1.31029723910527	10.4773285825083	5.94914498969896	5.20018852593588	0.926322109387329	2.37363248216575	1.71082573698694	33.1406235075463
222	DOT (absolute)	G2_21x11	1.81494261249182	1.09648399849881	1.01566971498193	10.7001043634109	3.87626654972577	2.93372435507063e-08	2.13596964305799	0.806830049915957	21.4462669614204
223	DOT (absolute)	G2_21x12	2.76157976898567	0.845549883202763	0.695063459240573	0.537390178450311	2.6942135147614	1.76480501048578e-08	0.873354770811889	0.800484738403713	9.20763633150436
224	DOT (absolute)	G2_21x13	2.19015721493186	0.809607178183178	0.599454686708784	0.494664557528433	1.16912681252795	2.04850335023527e-08	0.766199889265188	0.776921276011006	6.80613163564143
225	DOT (absolute)	G2_21x14	1.90078096585145	9.94822235220229e-09	0.573013101311975	1.04364291293265	1.08932239496804	3.45603060299422e-08	2.13659238826725	0.575234804743004	7.31858661258289
226	DOT (absolute)	G2_21x15	3.00977043205783	0.0308008390905583	0.668377837659718	0.412941394774658	2.7054398096065	1.66219564626858e-08	1.60825731651365	0.0033662197672927	8.43895386609217
227	DOT (absolute)	G2_21x16	5.24744168958489	8.22305531709206e-09	0.746280347759806	0.465757232015119	5.16866396582461	2.01427384449251e-08	2.28137308168876	2.27990037472601	16.189416719965
228	DOT (absolute)	G2_21x17	2.74981486324701	1.21129636243799e-08	0.694836241024659	1.08851449400191	3.52001214108338	1.79735199676103e-08	1.11980341774129	0.969131866977587	10.1421130541623
229	DOT (absolute)	G2_21x18	9.50097621317068	1.90119464575247e-08	6.41811695108171	1.08404584881954	4.28852628364693	2.01161594531546e-08	1.10080116075802	9.60565049635458e-09	22.3924665062106
230	DOT (absolute)	G2_21x19	14.17481571235	1.63610433813037	6.16401863710116	0.732150673532617	6.12319488740516	2.63673355125791e-08	2.55233615772516	1.67594339000338	33.0585638226152
231	DOT (absolute)	G2_21x20	8.69024136817719	1.52979940029497	2.03555559860691	3.64108707595598e-10	4.17681018747025	2.62637155483203e-08	1.25188508062594	0.777678669963418	18.4619703317665
232	DOT (absolute)	G2_21x21	15.4701249043036	1.36272600199278	3.13808194243104	0.27151008367972	8.72486285371229	3.72668621439537e-08	2.57398930026341	6.68206469996975e-09	31.5412951303318
233	DOT (absolute)	G2_21x22	9.45368096023184	0.950230606783236	2.63233414697463	0.173915238960569	4.39137241902052	1.99797436178269e-08	1.42313259742867	4.26350373484535e-09	19.0246659936427
234	DOT (absolute)	G2_21x23	3.14861817885382	2.00555713250428e-08	0.735441150989896	0.0641599624068892	5.9347881206159	1.62674805853712e-08	0.462172218257609	0.545519578521801	10.890699245969
235	DOT (absolute)	G2_21x24	2.23565995356307	1.46650490848844e-08	0.647776624863609	0.556846874181004	4.31878851400267	1.77105440399145e-08	1.29114350964358	1.29647120439431e-08	9.05021552159424
236	DOT (absolute)	G2_21x25	8.68891171493025	1.22460196810395	0.604907943715678	0.683315383310243	7.8346097056869	2.83042194229622e-08	1.88196385422519	0.449245976969963	21.3675565752464
237	DOT (absolute)	G2_21x26	9.8884269866429	2.31134920114149	3.86182550084145	0.0333086478871834	4.56686135212334	2.39395943077305e-08	0.879952540483836	3.84934166444798e-09	21.5417242569091
238	DOT (absolute)	G2_21x8	2.87054398447712	1.15706810388645e-08	0.685966279719074	1.75489783798372	3.75109403537308	2.34858960907788e-08	0.755697313970322	1.90816980348642	11.7263692900663
239	DOT (absolute)	G2_21x9	3.94482782596829	8.39439022645055e-09	0.701215205583792	3.51378463084642	3.25312216891075	3.64617603234971e-08	1.75867641149676	1.25364344889733e-08	13.1716263001986
240	DOT (absolute)	G2_22x10	3.00658094885731	0.772503130931884	0.238007885260582	5.89041304101085	6.5777762982972	0.384278156522484	4.01285051907442	5.01518161527229	25.897591595227
241	DOT (absolute)	G2_22x11	2.95635709636112	0.660542983879171	0.708915416138374	1.24102063696497	3.13631468513915	0.0223432356226779	1.23914397781265	0.679881862382899	10.644519894301
242	DOT (absolute)	G2_22x12	9.86751440101607	0.938516195943439	4.40327197034142	0.903044737675245	6.64940082783012	2.17338786760187e-08	2.24825798965479	9.91211638831346e-09	25.0100061541071
243	DOT (absolute)	G2_22x13	5.93308816911563	1.35592623880448	0.744024983442572	0.868591578888068	4.40596493952714	1.49516311032561e-08	1.10266940851135	0.831277148329131	15.24154248157
244	DOT (absolute)	G2_22x14	8.43727069205373	7.59694412812782e-09	8.52015521968671	1.5616773827719	7.61992966064271	0.617952015194905	3.57960245483094	2.58632646428495	32.9229138970628
245	DOT (absolute)	G2_22x15	1.11136264725387	3.92522985573925e-09	0.743570547290364	0.900276033192626	4.63825868121984	2.39131356552374e-08	1.36983708318121	0.0105867395416765	8.77389175951796
246	DOT (absolute)	G2_22x16	2.23551688978829	1.21402930469975e-08	0.527224236785629	1.4558858193122	2.56580941786567	2.03490524219623e-08	0.496314011839284	0.235449561623687	7.51619996970411
247	DOT (absolute)	G2_22x17	1.50596661119345	8.69655806153288e-09	0.718913057601854	0.802984147780694	1.92108765245331	2.45091061898541e-08	0.828920798599419	1.98986520563173e-09	5.77787230282425
248	DOT (absolute)	G2_22x18	5.83966742744068	1.53414180330708	2.77090418041003	0.881349514188653	5.76763054162755	1.61280549254101e-08	1.7682027827742	0.851297678311992	19.4131939441882
249	DOT (absolute)	G2_22x19	12.2411889614106	0.699944479081279	1.83039351649839	0.0529504839520314	10.097510714029	3.24314925096028e-08	2.3729171610834	0.667578356171466	27.9624837046577
250	DOT (absolute)	G2_22x20	12.2515989647173	1.45866298006039	3.80784832971614	1.2192335091414e-09	8.37948970024406	2.78267798047962e-08	2.33441613276405	0.688389949121518	28.9204060856695
251	DOT (absolute)	G2_22x21	9.78974653456628	3.88784632611869	4.74910798379821	9.32825481516122e-10	3.01378464640522	1.65363904074947e-08	1.11610058442389	6.75227030896104e-09	22.5565860995338
252	DOT (absolute)	G2_22x22	8.67884675021732	3.32250009438829e-08	0.560356153831142	0.158287610864922	13.3373952707949	3.83145168282367e-08	0.984372373747138	1.76468510600113	25.4839433369961
253	DOT (absolute)	G2_22x23	4.30105699952394	1.18540988227033e-08	3.81224965274797	0.934123271295213	7.64040463569043	2.07571480554193e-08	0.758642748661751	1.93322281431511	19.3797001548457
254	DOT (absolute)	G2_22x24	3.24579224439991	1.69116630845947e-08	0.723777232342037	0.104512407859818	6.54442558089459	2.43324377684857e-08	2.00083313912491	1.67935167110156	14.2986923169669
255	DOT (absolute)	G2_22x25	7.88633993142684	1.52408490980087e-08	2.09058472098502	1.70640758700154	8.73145221570211	2.27953659541078e-08	1.28420911258515	0.700171686368738	22.3991652921056
256	DOT (absolute)	G2_22x26	5.10035514528237	0.0196502707093611	0.732790256849851	0.370687045114195	4.40953312797923	1.69528599088482e-08	1.36326455259108	0.547337334546298	12.5436177500252
257	DOT (absolute)	G2_22x8	6.68621874419893	2.28770865540266e-08	0.807671597794466	1.27784697453244	5.03592589241529	1.98300200568199e-08	1.95470764949542	4.70344864961623e-09	15.7623709058471
258	DOT (absolute)	G2_22x9	11.7883579790331	1.65303634283186	1.37416266832707	3.81755984109833	12.7206130125474	4.89146991503069e-08	3.02387485138395	1.04729526365719	35.4249000077936
259	DOT (absolute)	G2_23x10	2.14294611374222	0.0539266913855618	0.573358141747691	3.01348167824543	2.66453194572385	2.07999271874771e-08	3.81244320214997	1.05998586897843	13.3206736627731
260	DOT (absolute)	G2_23x11	5.24008651781298	1.31793013879409	4.00981250885241	3.54710170113482	4.99486654049921	2.14303966216908e-08	2.90678965193905	0.978767649547874	22.9953547300108
261	DOT (absolute)	G2_23x12	2.52950483470142	1.55911065906228	1.48294176518677	1.25083313739518	3.74691151504831	1.13765548452199e-08	1.24078500546941	0.00336621411709619	11.813453142357
262	DOT (absolute)	G2_23x13	1.10445350032653	0.00816307510922295	0.806552334895372	2.33007372542045	3.27607972380208	2.02101459469414e-08	2.35475646143211	0.439551296482079	10.319630137678
263	DOT (absolute)	G2_23x14	0.34135052733507	4.48636623783059e-09	0.716455724593093	1.68408119630401	2.66111524554693	2.68896727246786e-08	1.65600701083513	9.18762965954863e-09	7.0590097451779
264	DOT (absolute)	G2_23x15	1.15062107385781	5.76098822527819e-09	0.461961836392554	5.23173831189253	3.82292053602263	2.86366011126541	4.5421954485514	1.16090484746212	19.2340021712054
265	DOT (absolute)	G2_23x16	0.442185348529422	0.00336621408962787	0.483572898805056	4.08688188136802	1.45311713124928	4.44678655430267e-08	1.88172821558381	0.823290808068697	9.17414254216178
266	DOT (absolute)	G2_23x17	0.919269871492912	4.25879957544763e-09	1.35884640600553	0.843934091340191	4.24664222892455	2.15508132531068	1.33240482605171	1.16493588289664	12.021114636281
267	DOT (absolute)	G2_23x18	8.32319824796574	1.8789342751543	12.3848083000129	0.804078167124644	7.59737606327624	0.818796945865458	3.54981991266857	0.849968029057877	36.2069799411257
268	DOT (absolute)	G2_23x19	19.3996364692042	4.01646923206761	6.59594540842232	2.19249779261358e-10	6.50956005606589	3.56001499241396e-08	3.53882923737111	6.03448580434707e-09	40.060440444985
269	DOT (absolute)	G2_23x20	23.1316861550782	3.08976846329596	12.1708520457802	8.99696670015117e-10	9.27129130261217	3.7383348702022e-08	2.38159357691114	1.1619820359345	51.2071736178952
270	DOT (absolute)	G2_23x21	6.15144579571262	0.717196311142941	0.77728314859619	0.0895327724032421	6.86155623244502	2.04835634411475e-08	0.766780558708931	1.69698638412424e-09	15.3637948411895
271	DOT (absolute)	G2_23x22	16.9072020220515	3.0579829969103	3.34414449702079	2.13688811524741e-09	6.6862187531031	1.70347451264841e-08	1.64120409830358	4.72261622190254e-09	31.6367523912835
272	DOT (absolute)	G2_23x23	13.6390497319667	0.793306336131995	3.94928805858394	0.387114150564988	12.565371837758	3.55404505888618e-08	1.56196351810241	4.07956880374575	36.9756624723941
273	DOT (absolute)	G2_23x24	8.14286196250772	0.554288560548145	1.51605682737426	0.835728955296452	4.6884152127411	2.18599745228679e-08	1.20339482567634	0.856372242404794	17.7971186084088
274	DOT (absolute)	G2_23x25	8.81118929532207	0.00714480249739295	8.94098193162604	0.916038310111006	5.52852022710643	1.54496808774832e-08	1.64347628953154	5.25353927296782e-09	25.8473508768977
275	DOT (absolute)	G2_23x26	17.1563688898546	11.1103107656849	5.41795704727133	1.53266906337462e-09	6.37531560547962	2.58638349403097e-08	2.08882591776717	1.68452888028831e-08	42.1487782702994
276	DOT (absolute)	G2_23x9	8.53069984810852	0.598789869402403	0.821548798472098	1.91157808215273	8.89064027191521	2.91752147459593e-08	3.36480459992407	1.29554482610641	25.4136063252567
277	DOT (absolute)	G2_24x10	3.05626620861114	7.40609102093455e-09	0.595751849897505	2.71972094733485	3.65191706933833	1.9445849987261e-08	1.47180800062579	0.791926158894953	12.2873902615545
278	DOT (absolute)	G2_24x11	8.74188743985104	1.84022286331154	1.52437137858138	1.88594439062	3.28581648230568	2.02791134325058e-08	1.28923317989758	8.44178831523269e-09	18.5674757632881
279	DOT (absolute)	G2_24x12	1.80582859957857	1.89860203322871e-08	0.545957187905819	2.28375467203165	1.67246778024701	1.89009130818557e-08	0.778124687480857	0.254224610524726	7.34035757565557
280	DOT (absolute)	G2_24x13	4.36555358111407	0.628488244246931	0.780497881739659	1.16538190059136	3.37564379532167	2.35898033285278e-08	1.50626115190674	1.11824341211728e-08	11.8218265896927
281	DOT (absolute)	G2_24x14	1.0123287483013	7.2395371696575e-09	0.482680857887777	0.951593902145482	4.08782443433896	1.98998505179082e-08	1.41551655304892	1.88286797591412e-08	7.94994454169051
282	DOT (absolute)	G2_24x15	0.908489584832885	3.73067261722884e-09	0.539351000372953	1.05528999993483	2.2497475446797	4.21850600429823e-08	3.56694550899551	1.93114418479408	10.2509678695257
283	DOT (absolute)	G2_24x16	0.751245504470356	3.55711310135177e-09	0.372790931021315	1.55974181780531	0.894275776176686	2.48345166482146e-08	0.246305593445006	1.82288687307789	5.64724652438819
284	DOT (absolute)	G2_24x17	0.252482581715478	0.590105030603994	0.254241433963959	2.26562764576284	0.260763466569175	2.63807381938522e-08	0.0500218901613679	0.723011417285306	4.39625349244286
285	DOT (absolute)	G2_24x18	0.928392301199692	1.2602319527078e-09	5.40375164918708	1.49875450734763	1.28228197504108	2.42383111046818	0.755226050497588	1.21600128809004	13.5082388830915
286	DOT (absolute)	G2_24x19	4.51692363088856	0.634530593625482	3.84774632790077	1.44904400153858	3.65281753359176	1.21972096723475	1.46241626901718	1.23497829427273	18.0181776180698
287	DOT (absolute)	G2_24x20	22.0149544096552	3.19634266265268	2.02078635525216	0.404971893754425	6.42722255907302	2.79140989230295e-08	2.40632679672778	0.603864417897589	37.074469122927
288	DOT (absolute)	G2_24x21	7.99893123761387	1.69528337054871e-08	2.2683710982264	0.77736729018925	13.3411570016145	4.07216493780186e-08	2.67782004744127	1.31583465569177	28.3794813884516
289	DOT (absolute)	G2_24x23	4.76087286435636	0.0406049219187475	0.629094159374992	0.623809204745077	6.02227592059252	2.17098733955593e-08	0.835198777936792	2.17728987313797	15.0891457437723
290	DOT (absolute)	G2_24x24	3.72511530109139	1.5609004510413e-08	0.824199688702044	0.926885921777517	4.21128860488413	1.74233976151148e-08	0.956542234847506	0.792616227918016	11.436648012253
291	DOT (absolute)	G2_24x25	4.61397146198477	1.16172074713668e-08	0.869247994259588	0.788475781255675	4.14271049752763	1.73967769859474e-08	0.806207295683353	1.12683589019599e-08	11.2206130709934
292	DOT (absolute)	G2_24x9	15.139815549031	2.21524390871312	4.17010301385319	0.70579325019256	8.33170634706115	2.86552899820681e-08	2.69171407753482	0.477412739920727	33.7317889149619
293	DOT (absolute)	G2_25x10	7.72278420154763	1.10417579385567	7.98880736030593	0.489009327254274	6.63274650959497	2.00110843118613e-08	1.43254115627532	1.06753167102213e-08	25.3700643795202
294	DOT (absolute)	G2_25x11	3.61495607929655	1.37674902187511e-08	0.70742586656018	1.38889824007604	3.20043256932337	3.12681572322709e-08	1.47622614377693	0.352038249858641	10.7399771939274
295	DOT (absolute)	G2_25x12	1.94252197187237	3.4926271710081e-09	0.366664430411393	2.00302959278942	2.31925136348612	3.58528671150029e-08	0.37949810129297	0.537053570381793	7.54801906957956
296	DOT (absolute)	G2_25x13	0.897827118866142	5.12944569657918e-09	0.444810999070137	1.35431885285233	2.71774331684834	1.61655447745552e-08	0.53525264430356	0.285109574114959	6.23506252735046
297	DOT (absolute)	G2_25x14	1.24771098381845	7.715893672281e-09	0.496616968944125	0.813410983151613	0.898390971669628	1.23173594647396e-08	0.241584488038642	0.053783631942497	3.75149804759821
298	DOT (absolute)	G2_25x15	0.519372542471421	4.01037934550226e-09	0.463232580391943	2.53505908695426	1.58523244845027	2.69952324513671e-08	0.782138897209939	0.00336622117132162	5.88840180765476
299	DOT (absolute)	G2_25x16	11.0551637748397	0.377613026708394	3.36514121980328	0.463325142399995	2.43435050171125	1.9831705299883e-08	0.464536982255751	0.748981747032337	18.9091124145824
300	DOT (absolute)	G2_25x17	3.03353587776546	4.09982975507843e-09	0.47527519313301	0.766814220666859	1.04597403343285	2.0219051178038e-08	0.823029928774197	1.80342311524859e-08	6.14462929612549
301	DOT (absolute)	G2_25x18	1.52610496398524	1.37447012356713e-08	0.661317207587218	0.775044605692069	1.10631334347452	1.67168845526938e-08	1.14304709970681	1.20272232479008e-08	5.21182726293466
302	DOT (absolute)	G2_25x19	1.3102719923133	3.39893176934733e-09	0.788635694365574	1.24342747941481	1.86207797088181	3.28964784709013e-08	2.19228633709097	0.0206937807816383	7.4173932911435
303	DOT (absolute)	G2_25x20	8.94419666813973	1.50882789390459	3.80276535444245	1.53845053836537	6.5338809143479	3.02233738584338e-08	2.62996095450134	1.88235938291112	26.8404417368359
304	DOT (absolute)	G2_25x21	29.3290723012904	0.970756111330924	7.84343758556221	0.761226313573885	11.4682061716725	5.67921158225205e-08	4.12421315587942	0.883588058514227	55.3804997546157
305	DOT (absolute)	G2_25x22	24.8819638768756	1.94720945871669	5.43598312181057	6.38944525684111	19.2431329755873	7.14625928476459e-08	5.37245431252136	2.02112298541076	65.2913120592261
306	DOT (absolute)	G2_25x23	5.63749285456738	0.604049568706125	2.5588329431185	2.46881206658794	7.19102402242349	3.03146994332677e-08	2.4724812343206	0.659272235689199	21.5919649557279
307	DOT (absolute)	G2_26x10	9.98202444956219	0.744454202081566	1.78301410902985	0.493570541262263	6.20287307161458	2.76200595111863e-08	2.11760696391678	1.1878261148169	22.5113694799042
308	DOT (absolute)	G2_26x11	4.82734710144449	0.35690241987512	0.655805036008186	1.6028040539878	7.11504866555589	2.50050908704667e-08	1.96869425155436	0.851844688195625	17.3784462416266
309	DOT (absolute)	G2_26x12	2.29881846451344	5.36297533434811e-09	0.703521064225374	2.23948060948529	3.05044267225354	2.09305972318158e-08	1.68070657732178	3.88930096522499e-09	9.9729694179823
310	DOT (absolute)	G2_26x13	1.35231595848913	4.12550433062741e-09	0.489244968192973	1.59980813796108	3.06394959119973	2.01119363819035e-08	1.02825092821392	0.997492178489985	8.53106178678426
311	DOT (absolute)	G2_26x14	0.993166597797113	6.33460632060364e-09	0.504224605985244	0.535858556534484	0.570050848526482	2.27338868060483e-08	0.238841017230397	1.18049717026039e-08	2.84214166694718
312	DOT (absolute)	G2_26x15	10.751691528687	0.840088202000117	1.50929916393126	0.286203588937023	1.80937995786482	1.86545758780764e-08	0.267613700649023	1.99743074118078e-08	15.4642761806981
313	DOT (absolute)	G2_26x16	16.4774464086179	4.55479349453109	1.8129228944885	4.07190126332765e-10	3.02433770816693	2.43287944974107e-08	0.390480362858123	0.670894107011895	26.9308750004104
314	DOT (absolute)	G2_26x17	4.59613054991484	1.67690277417501	0.57637931170008	0.714469653790601	0.936143005532748	2.62475553001694e-08	0.141565963854838	6.39909428723687e-09	8.64159129161477
315	DOT (absolute)	G2_26x18	1.28895546952679	1.85297696444123e-08	0.629700078116525	0.989859295072755	0.923696458320349	2.12950831962143e-08	1.40365907245727	0.0663900808410861	5.30226049415963
316	DOT (absolute)	G2_26x19	0.50616858477236	0.00336621470414782	0.68136299173089	1.21776854297756	2.23396001491321	2.6417476980108e-08	2.54309591920743	2.17598546775715	9.36170776248023
317	DOT (absolute)	G2_26x20	5.69267345089455	1.16898756384305e-08	1.40418085449192	2.35195409021354	5.09878144448709	1.79043661841293	1.75298751686435	0.399426070209159	18.4904400572634
318	DOT (absolute)	G2_26x21	9.54211130082839	1.79652104765032	2.1281684536845	3.32447740075222	5.91394285985227	3.11550749572128e-08	4.90053691947998	0.00336621946253055	27.6091242328653
319	DOT (absolute)	G2_26x22	12.8115764086179	2.01510303276182e-08	2.87083853520963	2.72924732232642	7.62496214860258	4.34362467282475e-08	3.06709698554025	0.330814293723103	29.4345357576072
320	DOT (absolute)	G2_27x11	1.78238294406033	5.43207949984283e-09	0.434577714551936	1.43190157536661	13.5607601136291	0.133411349520599	1.53388091081209	0.84107281936573	19.7179874327384
321	DOT (absolute)	G2_27x12	2.33180732299	5.05215261075352e-09	7.11207797732187	1.53101121444133	7.26789142309136	1.70435884851454e-08	2.05469250504081	2.25240685113967	22.5498873161208
322	DOT (absolute)	G2_27x13	0.0645975723781662	6.50504951800733e-09	0.590677290185934	1.05851315263121	2.28760899939197	2.48034586082695e-08	2.07387148968908	0.0157706975924898	6.09103923317737
323	DOT (absolute)	G2_27x14	0.6373666194633	6.02994369562537e-09	0.411982033943585	1.29695863631412	1.52540648886651	2.81273788696096e-08	0.531676042842257	0.00961053152704934	4.41300038711415
324	DOT (absolute)	G2_27x15	0.687152863523241	3.34184876986859e-09	0.565178247451012	2.30458309896173	1.91060189997953	2.96124876516583e-08	0.752322687728707	0.0286212124889334	6.24846004308749
325	DOT (absolute)	G2_27x16	4.11141313981106	9.5599533156651e-09	0.69157102036568	0.470099643026991	1.44763020866666	2.67914991351579e-08	0.483993678894986	1.70129760943743e-09	7.20470772881813
326	DOT (absolute)	G2_27x17	4.3803480724178	1.39130509581335	18.0547093321167	1.15225367909013	4.7197798691595	3.73729258384662	2.06348672658166	0.952309223732556	36.4514845827583
327	DOT (absolute)	G2_27x18	5.57399771961472	0.59181340772968	8.81718955980964	1.2337159628966	8.05418758312495	6.6721395899571	1.92290538227677	0.341661905559474	33.2076111109689
328	DOT (absolute)	G2_27x19	3.17601070923646	1.21683882991865e-08	1.68527620717731	1.9918201187135	5.18856668546734	1.54429257602964e-08	3.29857442038187	0.474038110740308	15.8142862793281
329	DOT (absolute)	G2_27x20	0.85456290240878	5.40304961404014e-09	0.478893870923376	2.60563167909265	2.40278387557953	2.19527791359139e-08	2.03346013929234	0.065296060906793	8.4406285555593
330	DOT (absolute)	G2_27x21	1.86155620399834	1.43819937947959e-08	0.42211432822577	1.59964823832686	2.093378682969	1.17050463332247e-08	1.182515913998	0.509383317607833	7.66859671121285
331	DOT (absolute)	G2_27x22	1.12300973354028	5.80011902573273e-09	0.699473199991495	0.597620094112142	4.91985898356851	2.09086141662679e-08	1.47640287112235	0.0998754551804131	8.91624036422392
332	DOT (absolute)	G2_28x11	3.39845828124623	9.99182331569434e-09	0.768497332706314	1.7181893161922	7.71839972270916	3.03337288645953e-08	1.45407648314434	0.729870071530243	15.787491247854
333	DOT (absolute)	G2_28x12	22.9371949584979	0.412360763006201	6.76923789844004	0.922097487683699	10.444861500879	3.89256320744052e-08	3.5217204734765	1.40831681410069e-08	45.0074731349921
334	DOT (absolute)	G2_28x13	1.59549096642408	3.99735527985435e-09	1.30652709199182	2.74503484446438	4.99904906103037	2.78147597480022e-08	2.44221060155269	2.73099775544245	15.8193103527179
335	DOT (absolute)	G2_28x14	1.28722187242443	0.270676958603904	0.528091028359088	1.77873060309629	2.96914027847256	3.41391296783724e-08	0.767748346232816	1.11994658222112e-08	7.60160913252769
336	DOT (absolute)	G2_28x15	4.26503013403356	0.703285435119771	0.701795877916718	1.37888376678725	4.24547246470298	2.68421746128234e-08	1.40921332294919	0.374162661687745	13.0778436900394
337	DOT (absolute)	G2_28x16	13.3859528252252	0.878488245137402	2.9883445071985	0.506530448853508	10.6746305800767	4.40056343483516e-08	3.59293264709054	0.974745017635038	33.0016243152226
338	DOT (absolute)	G2_28x17	2.17075100839562	0.00336622515284093	0.735188685947015	3.62916148816475	3.69902718641593	1.35658963991103e-08	1.87572794553867	3.79238046450902e-09	12.1132225569731
339	DOT (absolute)	G2_28x18	5.13783789314684	8.51863086857448e-09	0.452629018349706	1.50891204368204	8.07540312832996	0.267563229744741	1.73139327948328	0.707114495643382	17.8808530968986
340	DOT (absolute)	G2_28x19	9.10064968837846	1.56050765008712	2.50705221621154	0.203655705015348	4.44014038440738	1.71597800141925e-08	1.49291413177937	0.639150714648567	19.9440705076876
341	DOT (absolute)	G2_28x20	0.786817923578821	7.29201555148726e-09	0.670700520713454	1.60749150765183	2.93412328900289	1.16286548314684e-08	0.488193029861425	1.36716095233507	7.85448724206416
342	DOT (absolute)	G2_28x21	1.6862019084962	1.31802722465518e-08	0.561222950887651	0.505141890970755	1.36802776056731	2.4128626293564e-08	0.637105738515695	0.134261287966516	4.89196157471303
343	DOT (absolute)	G2_29x14	8.09563403586246	1.88501869927212	4.76567813790539	0.303691049946492	8.06941967939329	1.66348942704018e-08	1.11183391404567	9.55944568117677e-09	24.2312755426197
344	DOT (absolute)	G2_29x15	6.61447639717729	0.48545798491498	0.922661334733446	0.387972532518223	13.0503669404491	3.30788147190559e-08	2.09167873106925	5.22209413160346	28.7747080855446
345	DOT (absolute)	G2_29x16	4.69213485974666	1.05454102793639	0.376569502735618	0.339423369487172	14.6047817314646	3.45489934272755e-08	2.12682197001253	0.708763938427376	23.9030364343593
346	DOT (absolute)	G2_29x17	4.48072845262673	2.61541207660876e-09	0.709277279673458	4.32975394175014	8.62247116142457	1.67327302675299e-08	1.09161141376932	1.74351164064084	20.9773539092332
347	DOT (absolute)	G2_29x18	5.06087791652181	0.855101501861861	0.710850986755068	0.44600599388959	7.85639751896376	2.18078454702213e-08	1.33219443668217	3.54320380878897e-09	16.2614283800253
348	DOT (absolute)	G2_29x19	9.62943078635869	1.68713604228899	2.78767630920843	0.75922341737846	5.25264249492347	2.34035459014617e-08	1.26777359255577	1.08059548717984	22.4644781532972
349	DOT (absolute)	G2_29x20	9.23056856517587	2.10622077459707	0.498384231636871	0.236913860507973	9.15964254624074	2.76024720682215e-08	1.5057225622142	5.27596773019664e-09	22.7374525732512
350	DOT (absolute)	G2_29x21	4.63802303261753	2.43859917436113e-08	1.76909483316253	0.339978795997094	5.53266908326971	1.8014413796551e-08	0.8676827059524	0.529934025871887	13.6773825192716
351	DOT (absolute)	G2_29x22	5.68280203609856	3.45299930247386	0.765467739202411	0.0279227123284885	1.48252096643524	1.8908308068768e-08	0.227067743436004	0.551477773119042	12.1902582920019
352	DOT (absolute)	G2_2x13	4.05061939361144	0.00318108792944502	0.728313203511934	0.858829568960055	3.58647794741388	1.90894730511293e-08	0.839187738111502	0.460682672974255	10.527291631602
353	DOT (absolute)	G2_2x14	2.43616824808083	1.00017847423992e-08	0.833658738332188	0.474719764854406	6.08216921860432	2.15982283218971e-08	0.972624299689188	2.0038543162693	12.8031946174302
354	DOT (absolute)	G2_2x15	1.84280641520458	8.96048193644206e-09	2.41441411686929	0.676237924031339	5.25741410670372	2.16417039512102e-08	1.09247820881824	0.647330602826677	11.930681405056
355	DOT (absolute)	G2_2x16	2.5516713290917	0.710362884044884	0.834230994049321	0.312981788907306	3.32601746754664	2.05997407305077e-08	2.22014172247109	0.620451419438033	10.5758576261487
356	DOT (absolute)	G2_2x17	2.2970848671908	2.05303465248025	5.1797219616422	0.440030969453727	2.73099777088366	0.685495022292114	1.2211768311836	1.04597401535738	15.6535160904837
357	DOT (absolute)	G2_2x22	1.6927239419254	0.0261554676790372	0.732849168134579	0.556392432921645	1.92182820841466	1.32676455448215e-08	0.608173166543958	0.670145096989474	6.20826749587639
358	DOT (absolute)	G2_30x21	2.91945502030459	1.36126684787085e-08	0.643518283153999	0.0252465754383578	3.10606929469158	2.6185260902909e-08	0.957577344990325	5.05945090674166e-09	7.65186656343623
359	DOT (absolute)	G2_3x10	4.5712542603909	0.793449379859603	0.62794965036725	0.877789747023383	12.0758491501599	2.01528737468555e-08	3.00908035727541	1.07889253796951e-08	21.9553725760182
360	DOT (absolute)	G2_3x11	15.6958040345051	2.19776487484261	7.96320732889956	7.35810534411881e-11	5.89775138448727	2.40896696816605e-08	2.94928805396062	0.454808639258008	35.1586243401164
361	DOT (absolute)	G2_3x12	11.239194476327	2.22609992751602	1.21873634519845	0.0111000775255133	6.45852830051635	1.75855438007165e-08	0.768219615839235	5.72534008874571e-09	21.9218787662334
362	DOT (absolute)	G2_3x13	7.1594489597925	1.86949069597449e-08	0.706744204807008	0.704126974196429	6.68469554380513	2.70800950482133e-08	1.20819167439962	0.340820351625627	16.8040277544013
363	DOT (absolute)	G2_3x14	10.1927071182238	2.47626823256919	3.55952301178295	0.226545932061867	6.51924632307479	4.16267855391e-08	0.999806446788286	0.52512876227765	24.4992258684053
364	DOT (absolute)	G2_3x15	12.837479397526	3.91644229141069	5.2116757209958	9.80858627044584e-10	6.17474839206164	2.84833458727778e-08	1.12200828732558	0.456878856689395	29.7192329754733
365	DOT (absolute)	G2_3x16	20.9340643811953	2.92749187855158	7.81438718570264	5.47985891154108e-10	5.52475848675109	2.20358931750045e-08	1.52576834353493	0.968887812827351	39.6953581111468
366	DOT (absolute)	G2_3x17	6.26588852025461	3.36107651875499	4.06951224563522	0.191108156430452	4.90856534610408	2.22771393563157e-08	1.7337412099847	0.707038754450498	21.2369307738917
367	DOT (absolute)	G2_3x18	1.56640691224325	4.71743096383131e-09	0.538644095551884	0.256193828344819	1.60958699152144	1.96390316306361e-08	1.08337261438965	2.01820279450744	7.07240726091494
368	DOT (absolute)	G2_3x19	1.13682802217363	1.25637055865408	0.805205863565191	0.319907766212274	1.73119131476096	1.93454652704728e-08	0.348958162186216	0.0521341964246295	5.65059590332245
369	DOT (absolute)	G2_3x22	0.328853474790139	0.552622281875524	0.655114970887545	0.742038913669553	1.24288048436085	2.56948900454008e-08	0.782130479244655	1.23810045743591	5.54174108795907
370	DOT (absolute)	G2_3x9	2.62961592174343	2.15308753764746e-08	0.885372143350901	0.892247619296384	4.53925844294864	2.18261017671961e-08	0.678139835601168	2.52195843223072e-09	9.62463400881947
371	DOT (absolute)	G2_4x10	36.7462803638018	5.03900602400581	14.2090248269416	1.62908567622061e-10	10.8673797703341	4.50745887888318e-08	2.24021275634514	0.975670734866405	70.0775745215323
372	DOT (absolute)	G2_4x11	16.3213468332699	1.62851350541984	8.78516006531555	0.62904366014331	5.2445130887826	2.22500900040416e-08	1.45880601088618	0.687640966489191	34.7550241525566
373	DOT (absolute)	G2_4x12	6.0514188685844	1.54233009767627	1.18924833220022	0.140699161953327	9.52649209397561	2.63497851976616e-08	1.04737099266438	1.38936110185773	20.8869206752617
374	DOT (absolute)	G2_4x13	0.395117314966788	9.03690674082818e-09	0.619752928942312	0.68733800136879	9.05521428824022	1.67083512180304e-08	0.014415799328791	3.33091528533015	14.1027536439223
375	DOT (absolute)	G2_4x14	3.00002525052774	7.61725512673713e-09	1.00918976055984	0.538063419769295	5.88234257286998	1.32469573710397e-08	0.574014544202486	2.79432459211128	13.7979601609048
376	DOT (absolute)	G2_4x15	2.86519170879679	1.11664155473705e-08	0.806754302259922	0.626519002966292	6.47785878722257	2.55704573322829e-08	0.651950720563007	6.37190545096382e-09	11.4282745649174
377	DOT (absolute)	G2_4x16	4.15472784985687	1.62412036353011e-08	0.765964255650173	0.697874239556276	5.77719057958183	1.79427724322874e-08	1.31657522431574	1.36697580823763	14.0793079913825
378	DOT (absolute)	G2_4x17	2.02506143828366	6.07873933205403e-09	0.574250185038845	0.216312654389759	4.63865421448203	0.120072729391596	1.19649409746037	1.30930421875355	10.0801495438785
379	DOT (absolute)	G2_4x18	1.33709227210553	1.11838961247421	0.630230256640297	0.252575151822109	2.34233516340087	2.61157323864014e-08	0.927071062526927	0.0828845173238558	6.69057806240953
380	DOT (absolute)	G2_4x19	1.48773016906523	1.15844784595565e-08	0.709294121153224	0.757919009235696	1.83066281815788	1.45798796600699e-08	0.43865082587323	0.114846692786845	5.33910366243646
381	DOT (absolute)	G2_4x20	1.44391053540547	1.52423763813173e-08	0.845777100622715	0.606548962918824	2.30260546245713	1.79315098252602e-08	0.688650829209654	1.11457737950785	7.00207030329552
382	DOT (absolute)	G2_4x21	0.89786077765693	1.10435251847399	0.658203461951075	0.0998081273032406	1.07834855034441	3.05240830816053e-08	0.144359920224017	1.66598782737758	5.64892121385532
383	DOT (absolute)	G2_4x22	2.06419362659356	0.00716162015077031	1.5552310956448	0.252044973989849	2.32014343040441	0.00336623324197311	0.294661197465131	0.483497162732351	6.98029934022284
384	DOT (absolute)	G2_4x9	21.2711229806447	2.75324843557313	7.01755481998667	7.13650480826495e-10	6.35081800857312	3.27281874658042e-08	2.39137241714886	8.76252750103811e-09	39.7841167041309
385	DOT (absolute)	G2_5x10	1.91561753523023	0.00336622088420879	0.596972098876278	0.105252971045229	10.7294072523611	2.56307415564063e-08	0.118919787617162	4.15174034665249	17.6212762382974
386	DOT (absolute)	G2_5x11	0.808395330961278	8.41534675284772e-09	0.317046495047355	0.756917563615194	8.45586902700028	0.248998568320958	0.603258496433572	1.47705928079881	12.6675447705928
387	DOT (absolute)	G2_5x12	0.249865355080163	8.61063680526605e-09	1.05505437078145	0.624272059578412	8.35040565916839	1.27179785073372e-08	0.943237289386692	1.87677989778834	13.0996146531121
388	DOT (absolute)	G2_5x13	1.46899721251069	0.0271905744576212	0.330469255447384	0.378690208202778	3.09973241388638	0.183407966722216	0.366916897056421	0.35956172546142	6.21496625374491
389	DOT (absolute)	G2_5x14	1.21221429667135	4.59497556902856e-09	0.813848598683228	1.1801174812692	3.27360556196387	3.37271840137217e-08	0.413429497144688	1.38776486307756e-08	6.89321548793214
390	DOT (absolute)	G2_5x15	0.9846248428233	0.0466725161395144	0.337159601031205	0.0564176812921468	0.270416076785815	1.53980870048995e-08	0.101146196870907	0.605261406751293	2.40169833709227
391	DOT (absolute)	G2_5x16	0.997912953333334	2.0354572476217e-08	0.563360494454875	1.12632544560583	3.98900092832569	1.52348872626631e-08	0.934342078916605	0.812939724662205	8.42388166088801
392	DOT (absolute)	G2_5x17	0.783098266648791	0.00336621761191749	0.701779053078994	1.15241357722247	3.02714850460475	2.51290843109181e-08	0.687026630346011	1.8731107185919	8.22794299323392
393	DOT (absolute)	G2_5x18	0.959849535109269	0.810718019068952	0.645193069986241	0.538753492802688	1.94490357360258	1.95413008869385e-08	0.226798401913216	0.119104940252997	5.24532105227724
394	DOT (absolute)	G2_5x19	1.13652506708985	0.474820759523527	0.647978596351869	0.62114989774791	1.5935217549866	2.21966538622102e-08	0.621612759503526	0.0157370375069818	5.11134589490692
395	DOT (absolute)	G2_5x20	1.91575218319226	0.0121856862989655	0.756513627322251	0.361404722186578	1.82014341594132	2.30565005318154e-08	0.401975969262141	1.33384389339168	6.6018195206517
396	DOT (absolute)	G2_5x21	1.28841687873053	0.816289099698089	0.539477234220256	0.173410308361299	1.24522841110355	2.91913324687301e-08	0.183609927006862	0.960371306221354	5.20680319453328
397	DOT (absolute)	G2_5x22	0.876418019184701	0.0792490027461208	0.745556621694982	0.493040361204851	2.23799106991546	1.26219365548814e-08	0.481898216212524	1.1082236614445	6.02237696502508
398	DOT (absolute)	G2_5x23	0.813899081882825	1.12144614194921e-09	0.686168254801155	0.504224593743529	1.98724208208061	1.61149183394575e-08	0.539031208996478	3.19664560382139	7.72721084256236
399	DOT (absolute)	G2_5x8	0.426061203972257	1.17563357213649e-08	0.720520421538559	0.434224257213095	2.66451513672123	8.54530055581426e-09	0.00188507999913483	1.01224653731433e-08	4.24720612986838
400	DOT (absolute)	G2_5x9	4.80419598912755	2.15635185527977e-08	4.33211870492464	0.057621100451057	13.9954893314832	2.73954423664846e-08	1.77645841740741	4.89569800687597	29.8615815992288
401	DOT (absolute)	G2_6x10	1.11806982137596	7.01835368442864e-09	0.746465491503777	0.752272192587914	5.45855356200913	8.6288995133414e-09	1.75414044184066	2.60358672023004	12.4330882451947
402	DOT (absolute)	G2_6x11	1.52745144795912	3.67620738422896e-09	0.573619020188523	0.65148786710441	2.80461676770009	3.17338033567841e-08	0.248215909464535	1.22514897641003	7.03054002423672
403	DOT (absolute)	G2_6x12	0.845137514828604	1.26513323778015e-08	0.511605022702571	0.702990878129835	3.00066485107205	9.09021663996929e-09	0.952452292585063	0.228910704159298	6.24176128521897
404	DOT (absolute)	G2_6x13	1.46872791510395	0.0398475252484808	0.664986372047612	0.801881712191051	1.86889456887422	1.62919245640595e-08	1.07579863849875	0.306552331758829	6.22668908001481
405	DOT (absolute)	G2_6x14	1.09776316052521	0.578786149907703	0.67251826668494	0.914329960686511	2.35825733499429	2.13038990779562e-08	0.907202010798572	0.121528610297309	6.65038551519844
406	DOT (absolute)	G2_6x15	0.32817181560371	0.0232857651075312	0.502381602120502	0.893206989712486	0.726815246278551	1.91486114233194e-08	0.215883466750575	2.07164819774461e-08	2.68974492543845
407	DOT (absolute)	G2_6x16	1.03075033282358	0.35585889407401	2.42709631243354	1.20570067730234	2.96370387598363	0.0970394310769901	1.24225772426133	1.71566467112089	11.0380719190763
408	DOT (absolute)	G2_6x17	0.245253648429192	4.82098299574671e-09	1.18349211275787	3.17046488128767	1.15192549326934	1.62114969050145e-08	0.946233218250788	0.190822044503411	6.88819141953075
409	DOT (absolute)	G2_6x18	2.03662437005286	0.787516414713449	0.765055379244241	0.634623157017933	0.799146687001908	1.79105931236018e-08	1.37855556337713	1.83646954071857	8.23799113003669
410	DOT (absolute)	G2_6x19	0.320050834559538	0.612010641633295	0.715092411608079	0.711658870203172	1.29254892038444	2.19979003314819e-08	0.68412327403362	0.571548805497151	4.90703377991719
411	DOT (absolute)	G2_6x20	0.653044741443973	2.99508534458092	0.567938543141957	0.329989567568077	1.60516042589454	0.00336623056829608	0.318283572023158	6.46184695485023e-09	6.47286843168277
412	DOT (absolute)	G2_6x21	1.59233514652738	0.0405460053977987	0.585964602211035	0.282770054759791	1.82248293176639	1.65861274341242e-08	0.332413240358079	0.183534203625435	4.84004620123203
413	DOT (absolute)	G2_6x22	1.24798869488778	1.90773219565584	0.601423921129037	0.242476521142699	1.47608310199157	1.30893613704748e-08	0.791118262974274	0.72519945562219	6.99202216649275
414	DOT (absolute)	G2_6x23	0.596096885628402	0.399510228566064	0.570320136920548	0.801267381564147	1.77975731094624	1.13356223484666e-08	0.691739325866991	0.160450419781273	4.99914170060929
415	DOT (absolute)	G2_6x24	1.42107080185632	3.38885631518036e-09	0.736299544930399	0.828197061005484	3.33836302290862	2.79366120639075e-08	1.08832935158234	0.0403019563445785	7.45256176995321
416	DOT (absolute)	G2_6x8	2.24743327141798	1.15353320099231e-08	0.494832871217857	0.522923893591041	2.04416469727891	1.11545788561297e-08	0.547110114974834	1.23436397388281	7.09082884505335
417	DOT (absolute)	G2_6x9	1.76554347891836	1.41405714063579e-08	0.649863680065653	0.840012456480993	5.50496517206372	1.84647801547114e-08	1.10814792007534	1.03388933202945	10.9024220722389
418	DOT (absolute)	G2_7x10	0.638645782273219	1.34257078656649	0.734178818773643	0.663412665211586	2.15839702762581	2.27463084929715e-08	0.743074031366284	8.39959847707961e-09	6.28027914296294
419	DOT (absolute)	G2_7x11	1.0241609773911	0.503770157736801	0.768261715625744	0.713947895202697	2.91360623178601	1.64434117319931e-08	0.741433000891361	0.124204745893018	6.78938474097014
420	DOT (absolute)	G2_7x12	1.81304911881961	6.51286367173757e-09	0.822154735527276	0.927424514353098	3.36945839403427	1.48070363414286e-08	1.05455785276627	1.51573704089864	9.50238167771906
421	DOT (absolute)	G2_7x13	1.66966540399484	3.51645361325711e-09	0.826463464739255	0.853443633490148	1.67756759901267	2.01527881381456e-08	0.849269537491425	0.454110164579221	6.33051982697681
422	DOT (absolute)	G2_7x14	0.871545430016435	2.48127181864315e-09	0.668428322945556	3.16836941535532	2.35557278505155	1.77666845855986e-08	0.552159427996444	1.38222474649998	8.99830014811324
423	DOT (absolute)	G2_7x15	0.848840348831555	5.06807911861477e-09	0.490036027494759	0.882073254445276	1.13124854664558	2.90247998844028e-08	1.17131484347991	0.00336621588895819	4.52687927087892
424	DOT (absolute)	G2_7x16	2.19446595674099	1.05293366434077	0.370510324731141	0.484843643023795	2.23911032306052	1.39519307771778	1.14030363455309	1.05206686766885	9.92942749183694
425	DOT (absolute)	G2_7x17	1.79005790355696	6.92826276856298e-09	0.707476362067852	1.54001582174548	2.48471742709373	1.97071868939949e-08	0.493132938559225	1.59939578048203	8.61479626014071
426	DOT (absolute)	G2_7x18	1.59807453215657	1.88522528105022e-08	0.760384767321693	0.674798872997453	1.55103176445667	1.01839358157862e-08	0.490616697402184	0.0850052260829139	5.15991188945366
427	DOT (absolute)	G2_7x19	1.3137391921011	1.07087555699826	0.777678682489736	0.59804086789401	0.664809651364029	2.79755325046657e-08	1.50010099049871	6.61022640323065e-09	5.9252449759316
428	DOT (absolute)	G2_7x20	1.47238866643541	1.10168301916813e-08	0.712786554352588	0.759921905323779	3.80896761044307	1.94350103461701e-08	0.750673244880809	1.2189130636166	8.72365107550409
429	DOT (absolute)	G2_7x21	2.14270206317865	0.480029964693176	0.816735129301606	0.612734374350873	1.8450028846864	1.62718706935725e-08	0.603275326518844	0.347519113318238	6.84799887231966
430	DOT (absolute)	G2_7x22	1.98282391909878	0.682709478447311	0.657664876782121	0.112523984847443	1.56948700320292	2.33411114604957e-08	0.142769384086666	0.0437523195227661	5.19173098932912
431	DOT (absolute)	G2_7x23	0.583566164076831	0.72657118734406	0.695963923761526	1.61744706711271	2.19295959588151	2.2240416394894e-08	0.731645745397698	1.38839332013873	7.93654702595348
432	DOT (absolute)	G2_7x24	1.85449558155632	0.044450822060522	0.73310163136242	0.309682903143153	1.72571281697801	1.27036874741271e-08	0.445576811393722	5.17622373637851e-09	5.11302058437405
433	DOT (absolute)	G2_7x8	3.77938702102174	0.424588489052151	0.696611916544112	0.927533917377634	6.387779001599	1.58633098439783e-08	0.863483360759826	4.1734608093741	17.2528445315919
434	DOT (absolute)	G2_8x11	1.33937287844714	1.06685293261574	0.476074675344156	3.22962602265078	1.34916855930036	2.39976326621999e-08	1.81492578074396	0.792405844508871	10.0684267176086
435	DOT (absolute)	G2_8x12	1.0745110658862	1.99091965575115	0.322912114738486	0.658253949717315	2.29597402915208	2.01694624239932e-08	0.653154149636469	0.582438494936716	7.57816347998788
436	DOT (absolute)	G2_8x13	1.18115259438729	0.163143383208266	0.44538325381466	0.608678089693653	2.50030298326391	1.1543544105311e-08	0.518589900871904	1.5965429127822	7.01379312956542
437	DOT (absolute)	G2_8x14	0.80271485206592	4.93751895017084e-09	1.61446798146189	0.782542835814805	1.31693710251709	2.04224270201744e-08	0.340736201291652	0.741281531330147	5.59868052984145
438	DOT (absolute)	G2_8x15	0.1814892164626	0.0410761864134899	0.55085502936194	0.96017773863578	1.4006715756261	3.07454185474745e-08	1.06269566324538	5.36380210525681e-09	4.19696544585451
439	DOT (absolute)	G2_8x16	0.997424855770541	7.74224420748002e-09	0.485525300514661	0.621074157824859	1.12762987450028	3.25783895048142e-08	0.714107792131956	4.72224262881497e-09	3.94576202578517
440	DOT (absolute)	G2_8x17	1.30314404269027	0.630255503861417	0.698328689127682	0.737713335202935	2.05250447260307	2.28069148196001e-08	0.78532838357684	0.541917743889913	6.74919219375905
441	DOT (absolute)	G2_8x18	0.854512407335767	1.12616555493254	1.83498839284397	1.25769179011006	1.17400785246118	1.66990662477127e-08	2.12794964458312	7.37556878923647e-09	8.37531566634127
442	DOT (absolute)	G2_8x19	1.35813108542037	1.87996937919521	0.658127721040883	0.943784293829809	1.80493657769307	0.0205928019939591	0.455431386275126	1.00132490192314e-08	7.12097325546167
443	DOT (absolute)	G2_8x20	1.38005352811435	7.46890123303329e-09	0.674773627746373	0.868574747967995	2.37479384034194	3.16114652188969e-08	0.687885014050985	0.042994925591582	6.0290757228936
444	DOT (absolute)	G2_8x21	2.17429394213518	1.37985156736464	0.673864750258104	0.518084964332856	3.03829907650053	2.45163514458705e-08	0.542473158211371	0.41185579738922	8.73872328070825
445	DOT (absolute)	G2_8x22	2.33254788944668	1.49405024129041	0.727799850063191	0.332101863513261	1.47985325388318	2.90426479398749e-08	1.27209917126359	2.30156780862149e-09	7.63845230080453
446	DOT (absolute)	G2_8x23	1.74267849990985	2.15989825416585e-08	0.632132172382208	0.628824773735985	3.25704380686484	1.29148119266766e-08	0.683988627424837	0.653608585656581	7.5982765004881
447	DOT (absolute)	G2_8x24	2.47663009981027	0.57551251752701	0.66538191244225	0.138048271642482	1.29159795426058	1.62431112573055e-08	1.00112768804989	0.0164271097554467	6.16472556973104
448	DOT (absolute)	G2_8x9	1.48884943542621	0.682297112518197	0.681657525847779	1.046866067901	1.58489583788175	1.19708020380426e-08	0.978254289679517	1.3654738792971e-08	6.46282029487999
449	DOT (absolute)	G2_9x10	2.64908103263955	1.29053759473883	0.629422369407828	0.769633423867699	1.50674926096303	2.27639547895178e-08	0.772932313113147	9.70494568992322e-09	7.61835602719898
450	DOT (absolute)	G2_9x11	1.15515703670356	0.0116639189362879	18.6283535955315	5.62451611764545	2.16677047650922	6.30768846109824	2.57113643793979	0.835266107683941	37.300552152048
451	DOT (absolute)	G2_9x12	1.38672703743813	0.375963581953276	1.81938600958092	0.649190429386326	1.83908676564985	2.19580977628667e-08	2.15688221916072	1.5096021379898	9.73683820311711
452	DOT (absolute)	G2_9x13	0.684703945162722	1.44935181282844e-08	0.690687391925844	0.774590164904621	1.9245548415991	1.55066628991734e-08	0.571229004806649	0.00336622358022024	4.64913160197933
453	DOT (absolute)	G2_9x14	1.62364090026094	2.94596446107198e-09	0.582615214686577	0.614695191351627	2.2034789869314	1.59427499260213e-08	0.667940219809655	0.107272733968005	5.79964326589693
454	DOT (absolute)	G2_9x15	1.70370620133333	0.379447608246428	0.73170466279643	0.567172721628307	1.61977819112219	2.16613512006308e-08	0.615292699112332	8.07949256902277e-09	5.61710211397987
455	DOT (absolute)	G2_9x16	0.850616020418048	0.00336622120799644	0.619618277915512	0.952410207245528	1.00374492533951	1.95757068673172e-08	1.04935705820294	0.866689690399734	5.34580242030498
456	DOT (absolute)	G2_9x17	1.21447807298818	2.4937367094407e-09	7.35982260928868	0.789721278187334	1.77479217034735	4.68398022105612	1.13457266768278	0.96702798586641	17.9243950079106
457	DOT (absolute)	G2_9x18	1.25924025126276	6.39462080861901	0.695694631017092	1.01233716020936	2.22730334544229	2.54429110869929e-08	1.03251759230397	1.01882553669732	13.6405393509947
458	DOT (absolute)	G2_9x19	1.86927324258956	0.497130325796612	0.183197571427738	2.57077456799098	2.16686304255634	1.77401793375977	0.738352915701012	0.295612149260702	10.0952217490827
459	DOT (absolute)	G2_9x20	2.53997374881495	0.351541735764545	0.786910500263638	1.26997845675834	2.87557647781967	2.80156440362491e-08	0.904113515764897	0.896539545617781	9.62463400881947
460	DOT (absolute)	G2_9x21	4.69742822332963	0.0033662248746156	0.492106243216909	0.932709462576853	4.9554398088304	1.1846113916501	1.5289578269638	2.89050562079286	16.6851248022352
461	DOT (absolute)	G2_9x22	2.32919851329569	0.372639456117504	0.658228704263345	0.495379879227992	2.63374795229994	2.14352969995121e-08	0.719485308393391	0.0161241673905068	7.22480400242367
462	DOT (absolute)	G2_9x23	3.03951930814135	0.434779705352386	1.22605784910196	0.435234122164994	1.78367894547559	1.54239053204485e-08	0.531288926209486	1.0403103677035	8.49086923957316
463	DOT (absolute)	G2_9x24	2.67028815348077	0.808445835653601	0.874499297743054	0.218164070835181	1.98180564593457	1.30827499089289e-08	0.704707653266637	0.620022224607408	7.87793289460397
464	DOT (absolute)	G2_9x25	2.39293770018236	0.26152928227775	0.760595162006386	0.351928840652278	1.58656210631193	1.84234179188184e-08	1.15614165456179	0.0033662144779484	6.51306097889386
465	DOT (absolute)	G2_9x7	2.50159053823317	5.46898989533762e-09	0.327355511418862	0.497256539569038	3.54041979078923	1.91726698770336	0.492325043145086	1.70994212926757	10.9861565455953
466	DOT (absolute)	G2_9x8	2.81476588721571	0.00547852434280991	0.801048580425996	0.894730201765613	2.50103513204376	1.45605295599272e-08	0.873817626028806	0.744016567363034	8.63489253374626
467	DOT (absolute)	G2_9x9	2.86058000554385	2.11663918623458	0.473903467621711	1.74739960664324	2.17680177983227	1.62790202362674e-08	0.760090224401567	9.73755059913453e-09	10.1354142962938
468	DOT (absolute)	H1_10x10	3.3444328796045	1.76965932137265	0.675799600299218	1.61324249971825	0.985162332644975	1.59262358167589e-08	0.664817638481695	1.55310623299456	10.6062205210421
469	DOT (absolute)	H1_10x11	2.07284971485924	0.771318640017602	0.386589179221688	7.93600919826991e-06	1.0073667409376	2.06406319170614e-08	0.575687381197118	0.0800401065558025	4.89385971943888
470	DOT (absolute)	H1_10x12	1.24805612595551	0.84280561302484	0.233755513217638	1.13499801452426	0.605434882040806	0.0860761585351153	0.185242494672204	0.0565851860055701	4.39295398797595
471	DOT (absolute)	H1_10x13	2.04207616259407	0.692296596781969	0.0744128297764825	2.56651704787935	0.348456924640417	1.23249626010591e-08	0.438044094911668	0.617555128686269	6.77935879759519
472	DOT (absolute)	H1_10x14	1.1179719548098	3.68221580292921e-09	0.48828858612195	2.54609219157296	1.00117836409859	2.48650879195555e-08	0.440769541672402	0.255062138788223	5.84936280561122
473	DOT (absolute)	H1_10x15	3.03369139165095	1.52244017624006e-09	0.170869744304964	1.75881363952896	2.50470541954033	1.24308598033717e-08	1.1188537239696	0.535759533985762	9.12269346693387
474	DOT (absolute)	H1_10x16	8.97418838945978	1.26930661856588	0.4359519148378	1.62319840123029	2.22795191034978	1.75969042544958e-08	0.475158326737717	1.24042205295535e-08	15.0057555911824
475	DOT (absolute)	H1_10x17	15.3703567326241	1.85345091037916	3.0947575275722	2.87945250631442e-09	3.35995992930874	2.61841482059148e-08	1.73295392816009	1.35880563132696	26.7702846884348
476	DOT (absolute)	H1_10x18	10.7185090271342	3.25082966890988	1.07876553974607	0.735791586457665	4.1222765619494	2.26614016887541e-08	1.2882084315663	0.943470961343809	22.1378517997687
477	DOT (absolute)	H1_10x19	7.28409620577315	9.44474568130862e-09	12.0595751577505	3.17108618164766	5.09301003194726	0.637282607045972	4.43131064866455	1.83697798808118	34.513338830355
478	DOT (absolute)	H1_10x20	6.39877358485852	4.22243471126887e-09	12.1764809672243	6.7871102354839	3.60671745147022	2.4342685775546	7.82405613685757	1.14825654343209	40.3756635011037
479	DOT (absolute)	H1_10x21	4.07959921816065	1.96452060692157e-09	8.81102204711915	3.52142686703431	2.1690821742213	1.17048628855542e-08	2.2058517187601	0.999927880501691	21.7869099194666
480	DOT (absolute)	H1_10x22	2.13725051218624	5.28938174122999e-09	0.0509899826304617	2.37065331924651	1.66105011341092	1.39375552696565	1.58160321568284	0.750509027994811	9.94581170340681
481	DOT (absolute)	H1_10x23	2.12133067437691	1.38813676231919e-09	0.649595193971132	2.89957515821537	1.60082565747913	1.81930553393796e-08	1.34577956795511	0.355639299563449	8.97274557114229
482	DOT (absolute)	H1_10x24	9.18522646149422	0.789170346233973	1.82303808387702	0.0550380839928127	1.55590381447228	2.04769185777265e-08	0.790589189564231	1.25184770730337	15.4508137074148
483	DOT (absolute)	H1_10x25	6.86578758225512	2.93882165071696	2.64544289467997	6.90040229384325e-09	2.96700602010458	2.45528424118403e-08	1.40650101311448	0.73290581769569	17.55646501002
484	DOT (absolute)	H1_10x26	2.87350702273	1.41070942320418	0.412801610526563	1.1970517387306e-08	0.186332673101479	7.9434594855865e-06	0.64012025372813	0.107358736630346	5.6308376753507
485	DOT (absolute)	H1_10x27	1.42721443571818	0.11396393027615	0.300080162907401	1.83261076894311e-09	0.134797599943988	7.97508067997441e-06	0.864657324768029	0.137314641617249	2.97803607214429
486	DOT (absolute)	H1_10x28	10.2682485084268	1.45526253363718	0.616825658763802	5.36396343900105e-10	4.41333066660028	2.22499288362476e-08	1.30188377949762	0.0273266659592942	18.0828778356713
487	DOT (absolute)	H1_10x29	6.2542685563078	1.55604810133786	0.0892184426160192	7.32597996715263	3.4388617328342	0.0969940051464686	1.13204811272937	2.37334434716118e-08	19.8934189418578
488	DOT (absolute)	H1_10x30	9.46972345672028	0.935695397767636	0.675767539320124	5.0857931875969e-09	3.24888176818763	2.08554254191778e-08	0.849563139305184	1.54433013294555e-08	15.1796313426854
489	DOT (absolute)	H1_10x31	6.59985573386934	6.28532636101794e-09	3.58461724314437	8.91087776959454	4.16039280170593	1.18946694389553	2.09030062746308	2.23673749771754	28.7722486236757
490	DOT (absolute)	H1_10x32	6.15980763926616	6.19710857137519e-09	15.6518477010161	4.85221644405486	2.57860522050547	0.452312644627793	4.84191584775597	1.3086172489107	35.8453227523342
491	DOT (absolute)	H1_10x33	3.11054109663364	1.02538677861336	0.559903815929201	0.780673350760785	1.8354789654613	3.38998768374851e-09	1.49848498802375	1.71280162243046	10.5232706212425
492	DOT (absolute)	H1_11x10	2.9066212558435	1.87428127927223e-09	0.409619241767275	2.09676154492568	0.459879764763053	7.86517349416829e-09	0.501883775280588	0.608777574013106	6.98354316633267
493	DOT (absolute)	H1_11x12	0.995935886800428	2.0444489008991	0.343591184600769	0.360977966382225	0.301090187496436	2.07690897781733e-08	0.000753510498185906	1.79044690585119e-08	4.0467976753507
494	DOT (absolute)	H1_11x13	2.52218037427834	1.05700400741035e-09	0.66040080522025	1.85807616519682	0.700328666926547	8.57650246006685e-09	0.312705422412251	0.430557133486596	6.48424857715431
495	DOT (absolute)	H1_11x14	1.58350301660781	3.77012425549003e-09	0.250757516749712	2.96565131148309	0.416809627286494	2.27594943437667e-08	0.775615234696949	0.203182384882799	6.19551911823647
496	DOT (absolute)	H1_11x15	5.79393188036709	0.0688096276559943	2.9249298699293	4.40908217708133	3.84327856300186	1.25399328978751e-08	1.22064130096602	1.21161523856819	19.4722886701097
497	DOT (absolute)	H1_11x16	3.02367134844611	4.01731463756972	0.774124255556895	2.44964329324539	3.63549499806879	0.106949917376378	1.43534269835066	1.99907015399126	17.4416113026052
498	DOT (absolute)	H1_11x17	10.63557516206	0.736192403026321	1.2282885890784	1.052048105459	7.10600402662728	1.24300709908963e-08	1.24141083826787	2.47369141832457	24.4732105552735
499	DOT (absolute)	H1_11x18	10.669555125719	1.36315030919771	7.70474550443528	6.39298757038246e-09	7.07947095689552	0.992689412139222	2.85666536169385	1.57232066830016	32.2385973447738
500	DOT (absolute)	H1_11x19	19.3314709833234	3.20901003449048	5.61313829275742	1.87925453089388	7.0973467133627	1.21333069964864	3.6823567578853	1.78898602559273	43.8148940379546
501	DOT (absolute)	H1_11x20	9.20207617652252	1.76461329108071e-08	26.4237114349815	2.95119039520186	7.4597114506511	3.33130265108822	7.65191987443814	2.7516713808365	59.771583381366
502	DOT (absolute)	H1_11x21	5.96216812942904	0.981237450729111	31.8561242049188	7.96690315881206	7.26640103653255	2.78897675645468	6.69515356828586	5.36481511223895	68.881779417401
503	DOT (absolute)	H1_11x22	3.12109019578895	2.88103094121498e-09	2.90864929997483	5.99589580340107	1.36845692168278	0.233226465631388	1.8153507142707	1.81230462442535	17.2549740280561
504	DOT (absolute)	H1_11x23	4.6468216567681	5.18197645256532e-09	1.2860200467103	4.62160321507043	2.88977155086084	5.34649595780828e-09	1.02335071813387	0.440881779883905	14.9084489779559
505	DOT (absolute)	H1_11x24	5.17600803283102	1.01719731618645e-09	0.544593186657851	0.148873755967119	1.90898598142807	1.42261279045177e-08	1.25119039111634	0.925731482447659	9.95538284569139
506	DOT (absolute)	H1_11x25	4.51663327415394	0.440817638756012	0.491414837826854	0.604577159637474	1.66846493921362	0.555847719310382	0.83377155178472	1.35855370689873e-08	9.11152713426854
507	DOT (absolute)	H1_11x26	3.87391585291244	1.91753908353377	0.476913835992199	2.86940280574189e-10	0.926188381198886	7.96007701999812e-06	0.0633667408303174	8.89588106078899e-09	7.25793186372746
508	DOT (absolute)	H1_11x27	1.58840882754522	1.87971142706816	0.418973948155003	0.0222124309050779	0.642653317369721	7.95927673852655e-06	0.394533069762334	2.19217587565951e-08	4.94650100200401
509	DOT (absolute)	H1_11x28	3.80676554487108	1.78364030779771e-09	0.518917841482705	1.54469740914925	0.972424856879908	1.06576533279286e-08	0.781442900209011	0.0149178477924106	7.63916641282565
510	DOT (absolute)	H1_11x29	10.5282485064344	3.71456344309119e-09	0.601442893338895	4.81988989472986e-09	2.86210020704208	0.153458936811973	0.545026064331051	0.73501404482975	15.4252906613226
511	DOT (absolute)	H1_11x30	6.12262125810271	0.0537154351920803	1.30715030548544	7.90866992774323e-09	2.25805210942506	1.62027108138543e-08	1.31771544361947	1.32422287149417e-08	11.0592545891784
512	DOT (absolute)	H1_11x31	12.474124259709	2.05414830498721	3.29131864854028	4.92013754275684e-09	4.1719759608838	2.64228299918069e-08	1.5054028252915	0.315831682817744	23.8128017135725
513	DOT (absolute)	H1_11x32	5.4581242644298	1.11741082745321	4.39939079286335	2.96746294150272	2.54686173627975	1.55516374905818e-08	3.42856114469305	0.792344709901903	20.7101564326754
514	DOT (absolute)	H1_11x33	1.39677756643272	0.0171543115309892	0.740312630771434	0.707895802429695	1.44585171543221	1.41715868671755e-08	1.67377155772124	8.72456251457684e-09	5.98176360721443
515	DOT (absolute)	H1_11x9	0.8690180457631	1.42357959656649e-09	0.646340688110699	0.296208427851191	0.657795605297127	9.31755617972266e-09	0.813146303908573	0.777050116724967	4.05955919839679
516	DOT (absolute)	H1_12x10	2.76760722797479	0.0298517060670014	0.551543089007332	0.95696194701862	0.793058122018067	4.53544317401962e-09	0.0625891845916286	0.520256534418384	5.68186781563126
517	DOT (absolute)	H1_12x11	1.74314229779326	0.569715433516796	0.44278156341883	1.88017636732147	0.689987984788649	1.28345016746685e-08	0.902172351342961	0.508312646298163	6.73628865731463
518	DOT (absolute)	H1_12x12	2.38033668454837	4.49090060110373e-09	0.490949905422371	1.47761925364968	1.13833267336633	1.65612013050332e-08	0.170701408484968	1.33960286333313e-08	5.65793995991984
519	DOT (absolute)	H1_12x13	0.874581174453403	0.852561124158338	0.0608096229965942	0.572312638583912	1.02537074866159	0.154653326359654	0.161947899878896	1.80138303638283e-08	3.70223655310621
520	DOT (absolute)	H1_12x14	1.59150301582559	9.253772476981e-09	0.506228463909862	3.03726654286181	0.0561442953484572	2.01049845321797e-08	1.10965932188433	1.4177925786064e-08	6.30080168336673
521	DOT (absolute)	H1_12x15	2.28150702676042	0.460985973432873	0.71975952174147	1.22929861012205	0.454925862905349	1.0969929537442e-08	1.02046493836053	0.542228476549056	6.70917042084168
522	DOT (absolute)	H1_12x16	3.41386774989499	1.02036058933153e-08	7.03963928281072	1.26288578111902	8.22230863220357	1.23900521773194e-08	2.88006415053579	6.105026103262	28.9237917224198
523	DOT (absolute)	H1_12x17	7.53818037610398	4.44589179117984	3.59373146959329	1.51346096691796e-09	2.48632465398261	1.78414943121334e-08	0.540376767003857	1.29618211294437e-08	18.6045050901804
524	DOT (absolute)	H1_12x18	18.2512064327696	0.00386374001129337	5.74521844419414	1.6107160236034e-08	5.64205211716598	1.96433337367164e-08	2.28777557479087	1.09171947117594	33.0218358158584
525	DOT (absolute)	H1_12x19	30.718533096663	0.752104235329199	4.83600002708004	6.14648165299417e-09	10.265723463244	6.18246342876798e-08	3.12694192205927	0.588873794265921	50.2881766066125
526	DOT (absolute)	H1_12x20	11.0539799770713	3.01801203408182	5.31897395706788	9.11401846953484e-09	5.446228467781	3.75538994390354e-08	3.461154330664	0.987551133588252	29.2858999469222
527	DOT (absolute)	H1_12x21	12.7906212700077	1.39109806301714e-08	13.4837755678872	3.1793667419357	9.57490983870853	1.65211226112032	6.09883771635062	3.35062930756298	50.130252717484
528	DOT (absolute)	H1_12x22	7.87266442807354	0.523295161570223	36.3892905768839	6.2030019149234	8.90306129897253	0.800290642337048	4.86441134202854	3.32576405261185	68.881779417401
529	DOT (absolute)	H1_12x23	4.16739881921312	7.96981275949867e-09	3.23785170910495	2.1295951983002	5.08573949101639	1.76935809874939e-08	2.3730421043898	0.94727858031554	17.9409059280034
530	DOT (absolute)	H1_12x24	3.06537876852808	3.82038465331388e-09	0.549106218552259	2.61574349640085	1.11368337768837	0.692729479693389	0.922196403286496	0.452585177881871	9.4114229258517
531	DOT (absolute)	H1_12x25	2.0713346817735	2.84788640518466e-09	0.583358721617829	1.09113427984777	0.539855722568948	6.30096782065348e-09	0.683695401895428	0.75874951982102	5.72812833667335
532	DOT (absolute)	H1_12x26	11.0016112332686	3.08210822462556	3.34808016870243	3.44049592323123e-09	3.4559198448132	1.71374552975183e-08	1.00766333755128	1.61523734872261e-08	21.8953828456914
533	DOT (absolute)	H1_12x27	2.12219640072374	1.34387976827614	0.731567141691184	1.91040440020892e-09	1.26654910505597	7.9561952222332e-06	0.241611236083486	1.33103509121551e-08	5.70581162324649
534	DOT (absolute)	H1_12x28	2.47977556113691	1.06001603559336	0.46532265344826	1.05705002908303	1.38967535845545	2.04793185266613e-08	0.104208430601067	7.39499020561977e-09	6.55604809619239
535	DOT (absolute)	H1_12x29	1.75874149467474	0.963110223267253	0.33056513581281	7.3792421063127e-09	0.321739487420781	7.96130749804471e-06	0.314653315756558	0.0820280657638807	3.77084569138277
536	DOT (absolute)	H1_12x30	2.74930662656057	0.0409138363683204	0.540304611438045	1.18331327028867e-08	0.948496999072449	7.94662309576545e-06	0.648328668059119	1.74801358465057e-08	4.92735871743487
537	DOT (absolute)	H1_12x31	13.8427415015329	2.90786373607728	1.6509659400364	4.70113026776202	4.84921042969864	2.57185044163548e-08	2.08216434207757	0.31262526131252	30.3467015042158
538	DOT (absolute)	H1_12x32	2.64080963707544	1.39970388844668e-09	0.362492989505462	1.76848898714978	1.25200802704099	0.0410901874734731	0.89245692360185	0.053314649558912	7.01066140280561
539	DOT (absolute)	H1_12x33	3.33148698741399	1.62009904489973e-09	1.53531864193587	2.26210021055051	1.8624849868247	4.72254003589099e-09	2.1596473104813	2.32014430406392	13.4711824476129
540	DOT (absolute)	H1_12x34	2.13874149921877	0.709539080986798	0.287751503101441	2.11260922918161	1.10751904592848	1.66232543088351e-08	1.54791183141981	1.83595993782841	9.74003214428858
541	DOT (absolute)	H1_12x9	1.06805612242087	0.0104689446197396	0.4173547222214	1.93161523512801	0.116729467487566	1.5227566331736e-08	0.684424855115231	1.65371323235914e-08	4.22864937875752
542	DOT (absolute)	H1_13x10	0.846012032262149	0.707014033215478	0.356248499861641	0.742965959511932	1.33680962616392	7.9422541916902e-06	0.132729463924566	1.79564208507953e-08	4.1217875751503
543	DOT (absolute)	H1_13x11	1.26839279265467	2.47300200877937	0.210773549956715	0.411438886582894	0.768224456521453	1.75474276743291e-08	0.205979970894557	0.487623266962707	5.8254349498998
544	DOT (absolute)	H1_13x12	1.35705011619927	0.0430861744477988	0.230981969323549	1.53692186786786	0.108288591539665	3.67433765123744e-09	0.127607219913732	8.93759491963801e-09	3.40393595190381
545	DOT (absolute)	H1_13x13	1.79075753097869	0.28024048296898	0.548208419609708	1.21583167428003	0.711767541031458	1.15289817735594e-08	0.374156325126468	1.84837033123238e-08	4.92096200400802
546	DOT (absolute)	H1_13x14	1.40331062687493	1.35987174793619	0.321715432386076	0.885659324856675	0.764464938682315	2.84875032134626e-08	0.153643290182102	0.0689859933597507	4.95765138276553
547	DOT (absolute)	H1_13x15	1.80009619866858	6.32182906013687e-09	0.345995996212796	1.79951103277929	0.531527068765257	1.8629929875081e-08	0.76446493392093	1.52424741405715e-08	5.24159527054108
548	DOT (absolute)	H1_13x16	3.082645299016	6.28768647825183e-10	4.9234388836804	1.57619239400982	1.50791985163726	1.35436035361296e-08	1.87940683060486	1.3709579292841	14.3405612024048
549	DOT (absolute)	H1_13x17	11.0241763698238	0.586773555661425	14.5645451019697	2.64104209640753	4.25682566217887	1.371094223744	3.60395193665632	0.720897822316042	38.7693067687576
550	DOT (absolute)	H1_13x18	10.6608817779248	1.16981965566922	12.0228216593788	5.61442640765966e-09	7.99769139544696	3.87285624468422e-08	3.18585173069265	1.56756717043851	36.6046334338939
551	DOT (absolute)	H1_13x19	14.2822845823482	2.94162727220593	5.60044891433677	2.31005985950379e-09	6.95468538099515	4.03859891029821e-08	5.55656115942806	0.922869747094297	36.2584770991044
552	DOT (absolute)	H1_13x20	9.34203609032454	0.748697406404147	15.8442404915113	1.01677909323357e-09	9.13620041459484	7.4301162823224	4.24747098080888	2.21700202642911	48.965763693412
553	DOT (absolute)	H1_13x21	17.4951583330963	1.67550302141582	12.4781242728923	5.71648315004909e-09	8.59589580725291	4.80532278249563e-08	2.57474952831402	1.7117034235893	44.5311344403304
554	DOT (absolute)	H1_13x22	6.4284408932328	1.11584770347793	9.15697796270499	2.01725852651583	3.39291384543525	1.15676154342573	1.86146694839746	1.23862928158562	26.3682967047756
555	DOT (absolute)	H1_13x23	3.73439680796685	0.00320641975891231	5.52969138690955	2.71446093115661	2.69075752247226	1.40090582998267	2.50021644908547	0.984793601525319	19.5584289488576
556	DOT (absolute)	H1_13x24	2.5682485113853	3.02013773913059e-09	0.437434874322457	2.36652506335794	1.28117836551117	0.0601442935605609	1.62129860863322	0.0987415026540982	8.43357122244488
557	DOT (absolute)	H1_13x25	2.60563528143007	6.0370308872585e-10	0.106052107523556	3.69278558409848	0.826685381502082	2.21191183429135	0.454116242845821	0.835054128827184	10.7322405611222
558	DOT (absolute)	H1_13x26	1.14671744166129	1.54642084476708	0.213002007840752	0.786645307601338	0.571711432792946	9.63242909819472e-09	0.195326664996572	0.162837693513201	4.62266140280561
559	DOT (absolute)	H1_13x27	8.31923848437306	1.3593747557643	1.23939880690462	5.37593351321258e-09	1.89593587763515	2.38082330838061e-08	1.10548297602568	1.19967939521507e-08	13.9194309418838
560	DOT (absolute)	H1_13x28	2.30824851307338	0.897499000193996	0.364368658323674	0.336304623985736	0.671871751286455	1.83728316110818e-08	0.93769138932956	1.3370242407156e-08	5.51598396793587
561	DOT (absolute)	H1_13x29	2.80218037006013	1.73245691838305	1.69164729974549	0.620961925638923	1.12860922726205	2.32170896102358e-08	0.0339879868357659	0.985234485330439	8.99507823647294
562	DOT (absolute)	H1_13x30	7.97322646330404	0.85861323182044	1.14899399301431	7.20166537050328e-09	1.83348296949067	2.28206013724346	0.0902044189592758	0.323070161731667	14.5096513827655
563	DOT (absolute)	H1_13x31	7.85020444121932	5.2747047785795e-09	0.469370746588841	3.21185572083057	4.14581163432772	2.70257275057931e-08	2.08573949131328	3.13062127295493	20.8936033395351
564	DOT (absolute)	H1_13x32	2.38016834878463	1.24343347486751e-09	0.741050103202603	1.126605215266	0.749715441579251	0.413627278491923	1.54434469692994	2.44315031730783	9.39866140280561
565	DOT (absolute)	H1_13x33	3.01678558419246	0.00863326959511904	0.455470950663534	8.3076099566761e-09	1.69255311459628	0.227382779816465	2.17772345726461	1.39206408772623e-08	7.57854917835671
566	DOT (absolute)	H1_13x34	1.50084169114061	0.00320641418803523	0.400825653681193	1.73439680456574	1.35450101432132	0.0374909957947244	0.461194401224047	1.08431264432281	6.57676961923848
567	DOT (absolute)	H1_13x9	2.23911824874533	0.101715441659709	0.48343086538149	2.24339078735931	0.497122252675114	3.16941537184481e-09	0.665835683346772	2.42760833038508e-08	6.23061330661322
568	DOT (absolute)	H1_14x10	2.01373146978665	1.00419888317585e-09	0.361066136678658	1.42497797321129	0.647198408074433	7.92977900173576e-09	1.04867335948096	0.299478976499369	5.79512633266533
569	DOT (absolute)	H1_14x11	1.54646093834132	0.00320641340776128	0.0513426864259828	2.2040641461343	1.61658518064226	0.565394801054221	0.414420848014027	1.39721043688193	7.7986854509018
570	DOT (absolute)	H1_14x12	1.69101403944406	4.16656255666773e-09	0.479174360003474	2.24663728781903	0.54042485505167	2.50247494574911e-09	0.803014041080316	0.810124267647844	6.57038885771543
571	DOT (absolute)	H1_14x13	1.40982766933851	0.153971945431916	0.337731468263904	1.09242486217908	0.823446908477205	7.54671558120617e-09	0.380937880805977	1.94797374358686e-08	4.19834076152305
572	DOT (absolute)	H1_14x14	1.84286173440611	0.386228459751882	0.189138280077733	2.75660923140033	0.624384778084316	3.43642965720108e-09	0.012416848972639	0.305715453449718	6.11735478957916
573	DOT (absolute)	H1_14x15	1.74545091309804	2.22032590701996e-09	0.372480966866591	1.03829260135282	0.356977963868686	4.29702664426997e-09	0.0358958067175955	1.81320134131042e-08	3.5490982765531
574	DOT (absolute)	H1_14x16	1.28066533597528	1.4854984811528e-09	0.238260527653131	3.8532104263389	0.531062137270887	1.99782793226708e-08	1.03774750854747	0.0138837822295195	6.95482973947896
575	DOT (absolute)	H1_14x17	4.58675752143006	4.64864852333908e-09	21.3764248587936	2.54223648122986	2.97451704018877	1.61904778733133e-08	3.64537075725989	1.11562326297974	36.2409299427211
576	DOT (absolute)	H1_14x18	32.3606573378787	1.87705011474368	7.57684972586163	4.18777938393091e-10	6.5900521191306	5.75240365882888e-08	3.13661725238084	1.39656114796305	52.9377877559013
577	DOT (absolute)	H1_14x19	23.419478970733	3.32922646514854	4.87369139803579	5.33050962974054e-09	6.1575871865665	0.0387655729876312	2.12905813499833	0.67511024692213	40.6229179807224
578	DOT (absolute)	H1_14x20	8.90260523155309	0.668649305575407	35.2194148425957	0.73309821243021	4.00692586670391	2.51984773812442	9.35253710935431	2.20653310192746	63.6096114082645
579	DOT (absolute)	H1_14x21	6.70853158591182	3.09596157592522	35.662187335219	5.27511348112777e-09	6.0964873688167	1.9042600479282	13.7039813481441	1.71037015018086	68.881779417401
580	DOT (absolute)	H1_14x22	7.72770342856906	5.67263146329146e-09	19.8039118348802	3.01483768898155	4.02936273635733	0.509402834883451	4.78317436699673	1.70267233138848e-08	39.8683929133677
581	DOT (absolute)	H1_14x23	3.89245693084846	2.10941881236418e-09	7.70753507416304	3.78016834866032	1.8712625322072	1.58051979526081e-08	3.0842885914937	1.00773548302881	21.3434469783162
582	DOT (absolute)	H1_14x24	1.46751905282097	4.08142867132480e-09	0.0841923868125682	0.547559122896804	2.05066934829481	0.186132283229654	0.348104216058139	2.94222847558518	7.62640488977956
583	DOT (absolute)	H1_14x25	1.73793989459551	1.02746534533134e-09	3.12155511809088	1.36471343300759	1.40763928483117	1.65328821012785e-08	1.27543888403288	1.13742687489566	10.044713507014
584	DOT (absolute)	H1_14x26	1.52189179145585	1.70788211799195e-09	0.641258522492188	1.53037275301956	0.979382783617937	2.11105244566781e-08	1.26258116532528	0.00320642820464043	5.93869346693387
585	DOT (absolute)	H1_14x27	8.68179560503593	4.6642966007622	2.49705812088667	4.94196803561499e-10	2.49902205083744	1.82399507131187e-08	1.86312626088813	0.399575170510788	20.6048738276553
586	DOT (absolute)	H1_14x28	4.55931865861195	2.99930261268852	1.73262525454159	0.158765535799813	1.34951503728822	7.28987594958074e-09	0.268593201219528	0.523927868913215	11.5920481763527
587	DOT (absolute)	H1_14x29	4.61737876400493	5.45603062995272e-09	0.211414836370411	0.578789582484364	1.45283367521625	2.01927694559694e-08	0.191719452162048	1.68186066844623e-08	7.05213635270541
588	DOT (absolute)	H1_14x30	4.57772345369106	4.11434069196321	0.954853713558267	0.565250501660018	1.76245291211177	3.0337619801753e-08	1.09505412033746	0.541883774737395	13.6115591983968
589	DOT (absolute)	H1_14x31	3.36236474916988	4.59284050876411e-09	8.99076553737042	6.77446499696285e-09	3.39305011820417	1.0767617651664e-08	3.74079360542411	1.70492987737882	21.1919039096823
590	DOT (absolute)	H1_14x32	5.00809620840255	0.103150304126236	0.581843690137452	1.37973547855713	2.32808818495315	0.00398398068450615	1.30860121506106	0.345755527256267	11.0592545891784
591	DOT (absolute)	H1_14x33	5.05057315540931	0.768352711868948	1.71624849961156	0.656328662278746	2.54648497884098	0.715150318525888	2.14825652614965	1.01832466635299	14.6197195190381
592	DOT (absolute)	H1_14x34	3.79883768879921	0.955639283327571	1.11822044392069	1.57886173099447	2.2058757617684	1.98961124186094	0.593651309540088	1.07415632876717	13.3148537889785
593	DOT (absolute)	H1_14x9	1.86117035151744	0.501651309568672	0.138220441153252	1.90992386894053	0.073122252653215	7.59009661770177e-09	0.675294600357214	0.00245291972259297	5.16183575150301
594	DOT (absolute)	H1_15x10	1.16743888877605	5.1995606653269e-10	0.366725452445899	1.79226454906392	2.97716233327755	7.95591433558687e-09	0.280432876071959	2.17177557124747	8.75579967935872
595	DOT (absolute)	H1_15x11	4.18156313767931	3.24538678706813	1.06113026359089	1.32911423657906	3.29843688665888	7.43754604055298e-09	1.31385171166378	2.21453308813638	16.644016118814
596	DOT (absolute)	H1_15x12	1.53785973338712	3.06562664332079e-09	0.371967939485783	1.77700201685926	2.0272545173317	1.26398279562317e-08	2.04583568115032	1.07244891371564	8.83236881763527
597	DOT (absolute)	H1_15x13	1.53282566376685	5.32667185187063e-10	0.47150300904986	2.35582365921315	0.335478968357365	1.25144213531065e-08	0.797418845193775	1.69946294758433	7.19251310621243
598	DOT (absolute)	H1_15x14	1.88745492191417	4.27652306108511e-09	0.44588376999775	1.38325451038237	1.22423247632238	0.0133948172516978	0.0257635382883155	9.66298972421949e-09	4.97998404809619
599	DOT (absolute)	H1_15x15	2.16363127724884	0.00497796125209546	1.62708618064756	1.27014029398851	0.703551107810931	2.90806335780195e-09	0.756344696785897	1.14374350941822	7.66947503006012
600	DOT (absolute)	H1_15x16	2.15707416438962	1.21683670640521e-09	0.479823648215356	1.81664129836201	0.8011142346015	0.186012033767575	0.958541089993081	0.753426876147407	7.15263334669338
601	DOT (absolute)	H1_15x17	4.73076553636401	0.786268545313307	25.2298276770396	3.7144689451154	5.81469339696839	0.884986002201806	6.33233669948629	1.23473348537721	48.728080287866
602	DOT (absolute)	H1_15x18	33.0014268798465	1.78304610891124	7.15605613155873	1.53369554924212e-08	5.726220451713	3.89009203193473e-08	2.56462527564802	0.418909852359666	50.650284754275
603	DOT (absolute)	H1_15x19	27.7124328874324	3.71709821434251	6.42795994391165	7.42179269811288e-09	7.78339079283453	5.25539351060439e-08	2.44008018552642	0.532264550089875	48.6132266341131
604	DOT (absolute)	H1_15x20	8.7494348797954	6.66998815028701e-09	27.5476633397131	2.25364329659358	6.23462125456008	4.56804269778058e-08	9.2483527413778	2.02266935509934	56.0563849194897
605	DOT (absolute)	H1_15x21	6.53023648607009	8.37127669490523e-09	7.978661332186	6.31228858463943	4.17294590947297	5.79684974682505	3.58156314864312	0.522044103101382	34.8945893193093
606	DOT (absolute)	H1_15x22	4.77335472007846	0.510693394673145	14.673338691678	8.55888578947095	5.201715440158	2.37696995691439	5.33661725900084	2.47264931232115	43.9042245642949
607	DOT (absolute)	H1_15x23	2.3948857876908	1.90518637543011	1.09083767708751	5.17182365796908	1.38924249554244	7.73101412988488e-09	0.145979968803244	1.82626054277185	13.9242165130261
608	DOT (absolute)	H1_15x24	3.69519039028779	0.00320641345820183	2.4199438943992	2.75789980276116	2.45684169405819	1.80620674894079e-08	2.00395993039877	2.1488657523662	15.4859078957916
609	DOT (absolute)	H1_15x25	4.81517437532781	4.48132936385933e-09	16.5647615319812	4.10520241328877	4.77985572832958	4.37067740637615	5.26827257640554	2.52951504457805	42.4334590807685
610	DOT (absolute)	H1_15x26	2.0783406894592	9.38981096922119e-10	4.95869339316084	1.29717836235423	3.56917036052454	1.16128257846409	2.56959520359238	1.2708145355419e-08	15.6342606012024
611	DOT (absolute)	H1_15x27	17.1512785741855	1.29727036843107e-08	3.42303808614382	3.7526984649662e-09	3.39948698066417	0.570236514349933	1.83950301915132	0.622829679526375	27.0063728707465
612	DOT (absolute)	H1_15x28	6.48472946571006	0.00320641516807658	0.861122250512833	9.36224903121787e-09	1.10615632340051	3.05443759268817e-08	0.96737475804502	5.77390955383993e-09	9.42258925851703
613	DOT (absolute)	H1_15x29	16.5396312719885	1.81493388151591	3.01688979331223	1.1690437556402e-09	7.26990782772488	1.36092990624523	2.56259720951033	0.782364748638086	33.3472546401042
614	DOT (absolute)	H1_15x30	9.96105011023562	0.579030070529	4.69414029187585	4.57589899977401e-09	1.98033668051129	1.9942999748373e-08	1.58137075540249	1.05222535459777e-08	18.7959279435954
615	DOT (absolute)	H1_15x31	11.0521442963558	0.819414838527692	3.15228859050924	7.35266389903905e-09	3.58050501554396	2.81945427764984e-08	1.69276955754673	0.71612025923607	21.0132425932667
616	DOT (absolute)	H1_15x33	6.88931463660965	0.656745496477831	0.727743495713655	0.744432875213077	2.31657716154876	2.10069220664941e-08	0.160176364999237	0.376216441416838	11.871206492986
617	DOT (absolute)	H1_15x34	3.91268137329539	0.707871744846454	10.6112064157278	1.44832866287895	3.65939078764284	1.19454111980958	1.98728658158795	0.425490989561717	23.9467976753507
618	DOT (absolute)	H1_15x9	1.7712705542137	0.0543647310502733	0.00290180370264338	2.5923847854209	2.170460932895	0.681803614662708	0.798164339121729	1.29062126298114	9.3619720240481
619	DOT (absolute)	H1_16x10	2.64287776749602	2.17943888659531	0.103687379161025	2.71214429407332	2.00517837104604	8.7540554474673e-09	0.181234476788878	0.00320643131580854	9.82776761523046
620	DOT (absolute)	H1_16x11	5.11342686844826	5.21725051146093	0.54559519212083	2.63066133265625	4.47523848355293	1.34838029370305e-08	1.72402405165532	1.09488579218686	20.8010822455652
621	DOT (absolute)	H1_16x12	1.53472546802083	1.30676942307824e-09	0.386885771655617	1.24706214252637	0.501346700209966	9.30643454530687e-09	0.130509022549901	0.190436896448158	3.99096601202405
622	DOT (absolute)	H1_16x13	0.672232470632447	0.860304616804515	0.242789583875724	1.02342285514327	1.84012025132105	1.49729247222401e-08	0.383294594084309	0.80008018230404	5.82224456913828
623	DOT (absolute)	H1_16x14	0.492184382341942	0.573739484850669	0.217314631206794	1.59714631563231	1.44690983008318	1.28765574209076e-08	0.35119840245667	6.68414274566113e-09	4.67849306613226
624	DOT (absolute)	H1_16x15	1.33165531853088	0.062468951597001	0.515254512219038	1.0681282746062	0.613531070268569	7.05236369359213e-09	0.329739485003606	1.59928807376689e-08	3.92077763527054
625	DOT (absolute)	H1_16x16	0.363887788662019	1.9221483028521	0.251847698334253	1.09497396013241	0.139150306892971	0.00448898865494188	0.915342693322332	1.00917036134938	5.7010101002004
626	DOT (absolute)	H1_16x17	1.31749098751554	0.02334268765213	0.296360723158528	1.14707014572152	0.447318656141239	0.107855646104427	1.31751504859588	0.618156325551621	5.27511022044088
627	DOT (absolute)	H1_16x18	10.7694348884081	2.30643688590121	6.7083286653764	4.36350301796857	6.23750702496062	1.40057718904645	5.31353109171694	1.32064131119195	38.4199600745703
628	DOT (absolute)	H1_16x19	6.44981163667057	1.75376353510099	9.66571545258895	9.16480963764687	6.50791183784989	1.42885775694065	3.25450903323661	1.85038879171778	40.0757676817523
629	DOT (absolute)	H1_16x20	1.72763127243964	0.747599200911901	18.046108221856	1.24384770836662	2.0871262615445	0.69640082044709	3.2083847782575	0.943366746196798	28.70046501002
630	DOT (absolute)	H1_16x21	2.18849700011518	4.57204274877391e-09	11.9624449013848	6.88520242084182	2.37428458580311	0.611743506259377	2.67088578121215	1.54799199981995	28.2410502000084
631	DOT (absolute)	H1_16x22	2.30555512135999	3.68763750193152e-09	3.96103407076553	5.43705011302387	2.0906212512323	1.25639704163866e-08	1.83191984786013	0.673274569486527	16.29945498998
632	DOT (absolute)	H1_16x23	1.23321042602508	4.01724684400991e-09	1.79522245548554	3.29231263022351	0.424288585191454	0.671735494334169	0.624248508942908	0.962036084156844	9.00305418837675
633	DOT (absolute)	H1_16x24	1.62987575764393	3.28283700501943e-09	3.73291382978697	2.82060121264497	1.49791583814747	1.97456515916131	3.12436874987448	1.24803207470853	16.0282726252505
634	DOT (absolute)	H1_16x25	4.27783569183553	8.85437266082672e-09	35.6597515087633	0.742284578594919	4.10277356327324	7.19862130357656	5.52519440959209	1.71637677517433	59.2228378396643
635	DOT (absolute)	H1_16x26	1.55512626206767	0.0117194412253502	5.35494188943917	0.00158717492817375	1.31983969287036	0.941859740832397	3.42842486711583	0.567358727112227	13.1808577955912
636	DOT (absolute)	H1_16x27	1.966509023572	0.779070143829248	0.592969864872749	0.135494995032489	1.64211625145116	1.02561497330319e-08	0.77858118019909	0.876657328382311	6.77139879759519
637	DOT (absolute)	H1_16x28	8.01736273923206	2.18508217069487	1.58612425409242	1.12763928082884	2.21292184946804	2.37521513759464e-08	1.24876954758655	0.479871757591554	16.8577716232465
638	DOT (absolute)	H1_16x29	9.63810823092414	2.0374428941362	1.54288578493625	1.43018036836097	4.00261323972907	3.10082568679295	4.25354712366471	2.34391985548683	28.3495231840311
639	DOT (absolute)	H1_16x30	7.96452907015942	0.665875757663272	0.765955919663189	3.59956693223054e-09	1.8355511121597	1.41496746033197e-08	0.302709433160009	1.20904565426745e-08	11.5346213226453
640	DOT (absolute)	H1_16x31	3.45830863082226	5.72573718866304e-11	0.570148222714249	0.141418838906378	0.924697407515537	2.2158471055375e-08	0.609643300682862	1.00087206150344e-08	5.70421643286573
641	DOT (absolute)	H1_16x32	6.15425251429247	0.822701417116596	0.270172349775813	7.11383017911397e-09	3.30095391582576	0.444064148858068	0.629883776930327	0.456553112572108	12.078581242485
642	DOT (absolute)	H1_16x33	5.24615632478715	0.577787584720997	0.68077756249908	0.0632144294070357	2.06676554158907	0.0670541157234692	0.906725469900435	0.571823660751523	10.1803046893788
643	DOT (absolute)	H1_16x34	3.06589980657035	0.780777558378483	27.115062134106	5.06896760496243e-09	3.42148297293885	0.271527094172122	2.84468137071569	1.54105812191303	39.0404890638635
644	DOT (absolute)	H1_16x9	3.99589580903044	10.7765531250932	0.0541322747452293	6.47728258317763	4.90394390235428	1.21719079392461e-08	1.6264769637701	1.55849299997698	29.3927776703197
645	DOT (absolute)	H1_17x10	1.51176754595798	3.10882566087077	0.603943898634348	2.24245290814944	1.98583568441126	1.1891457459839e-08	0.959615239371165	0.756881776164482	11.1693227254509
646	DOT (absolute)	H1_17x11	7.90493789691168	11.2964168476261	2.26172345668329	7.13724249543193	6.09624851017087	3.24310190409397e-08	1.67764329510038	1.23698600206204	37.6111985364173
647	DOT (absolute)	H1_17x12	2.10963527979683	5.35236072989061	0.193715439542853	4.58881764026659	2.49216032610142	2.53488122455227e-08	1.09702605873582	0.596545101519455	16.4302606012024
648	DOT (absolute)	H1_17x13	1.01329058860958	2.04913737156663e-09	0.412913831092635	1.44355110950706	0.376192394667618	1.72973485582237e-08	0.83011623932492	0.0776112483134264	4.15367543086172
649	DOT (absolute)	H1_17x14	0.644472955102575	0.0112705424480421	0.350220443013213	2.21106214217317	0.667230467643864	1.72837036142808e-08	0.417306620846735	0.0754388956570366	4.37700208416834
650	DOT (absolute)	H1_17x15	1.14467335672754	0.00296593464465894	0.475166337383124	2.0122485105353	0.0783647358109466	1.3264369809343e-08	0.699711431056101	0.0117274761691466	4.42485779559118
651	DOT (absolute)	H1_17x16	1.32334270462645	0.31132665487522	0.180953909859767	3.16432866960584	0.258332678442066	3.24571904218042e-09	0.392881773388526	0.0522966119684346	5.68346300601202
652	DOT (absolute)	H1_17x17	1.07010822679067	2.39863727801704	0.562597199775305	1.47868538376206	0.546204418684678	7.7410643432549e-09	0.32658116799688	0.0041282811601562	6.38694196392785
653	DOT (absolute)	H1_17x18	1.73169540482927	1.85721843943148	0.261426860748318	0.566981976999039	0.83171944591509	1.29522325837258e-08	0.499382775657346	0.0849859852708321	5.8334109018036
654	DOT (absolute)	H1_17x19	1.22079359928463	3.86626038340584e-09	0.409907821078213	1.01067728198537	1.14515432318801	0.0667334777334166	0.667174356631595	0.0304529238076519	4.55089378757515
655	DOT (absolute)	H1_17x20	1.27756313651698	0.699342687021651	1.05654509768241	1.38488177529227	0.644448912742801	5.85872003541978e-09	2.21826053188981	0.594212442173705	7.87525458917836
656	DOT (absolute)	H1_17x21	1.75668939390981	6.58670435409528e-10	0.649258517465977	2.64402405961933	1.82774350062323	0.846493000834737	1.99911824620877	0.267150314747619	9.99047703406814
657	DOT (absolute)	H1_17x22	4.14352706551704	8.83486600302715e-10	0.422693386868976	7.31329861135452	0.863959932124614	1.12503176308919e-08	1.25574349697093	0.646020060160375	14.6452425651303
658	DOT (absolute)	H1_17x23	1.4897875911023	0.323815633136965	0.768120245242532	1.54207616932298	0.721018044798173	1.19318619343155e-09	1.09298598469802	0.948432883612053	6.88623655310621
659	DOT (absolute)	H1_17x24	1.13129460032685	1.01092128168812e-09	5.94824849872763	1.58789579783463	2.13268939055083	2.33198399260737	2.20719039009502	2.58086574568043	17.9201684168337
660	DOT (absolute)	H1_17x25	3.71947096034199	1.00419648230363e-09	23.1248416888999	5.48879198560547e-09	4.08174751796479	6.19033271007313	5.26779161202648	5.33094993322046	47.7151344290198
661	DOT (absolute)	H1_17x26	3.67386774773026	2.53043230485596e-09	24.5298517080899	9.1167450091554e-09	3.1452825752796	4.40526656417737	5.25661726387043	1.72087376275099	42.7317596335457
662	DOT (absolute)	H1_17x27	3.5879759737276	2.67305754457398e-09	27.9031262597861	0.793587177118107	4.27600001215491	2.07723449458289	4.75534271017046	1.18093789821973	44.5742045284329
663	DOT (absolute)	H1_17x28	3.16812827083988	0.00320641837556159	20.0635751563775	1.14853707871149	3.60557115089363	2.90828860234361	3.31809219706767	0.943991994465041	35.1593908690744
664	DOT (absolute)	H1_17x29	3.87030862836307	2.51797346488616e-09	5.30836874271466	0.58969940072308	3.31743488293214	0.085154323236648	2.01026053375799	1.88205732996701e-08	15.1812265330661
665	DOT (absolute)	H1_17x30	14.333891794225	3.27373147423309	2.19220842582558	2.35761422773726e-10	3.58142686059133	2.41163736408198e-08	1.46660522895698	0.418156325655426	25.2660201338395
666	DOT (absolute)	H1_17x31	6.40424048555818	1.95697796315509	0.35365932800332	0.183438886661337	2.84052104836631	0.106164351303293	0.319374758266358	1.21428458149173	13.3786614028056
667	DOT (absolute)	H1_17x32	4.31882165433238	0.976448906518143	0.371406818022817	1.51056513306141	2.95557515846567	1.54720510189342e-08	0.298845706536249	1.00724650739088	11.4389098997996
668	DOT (absolute)	H1_17x33	3.59096594059907	1.11424449378152	2.26728658098889	0.646629262982392	2.53057315335928	1.5546964093666e-08	1.81250502904751	1.74506614493685	13.7072706212425
669	DOT (absolute)	H1_17x9	4.44497797626143	4.88775150839899	0.116977961312177	5.39008419148994	4.17677756853939	0.0474709560477256	1.06303006941896	1.47798800107752	21.6050582325461
670	DOT (absolute)	H1_18x10	2.79219239666929	0.710829662806507	0.2438877767827	2.02632466162172	2.53777155960679	0.0914709527404745	0.721555117867517	1.33064530677474	10.4546774348697
671	DOT (absolute)	H1_18x11	4.23677757219831	3.76517836083299	0.266509018634964	4.79291384765511	2.87031664398044	1.48847683225116e-08	1.04556313098486	1.20930664079247	18.1865652299639
672	DOT (absolute)	H1_18x12	3.34080162137139	0.866068138270218	0.442292590045972	6.90052106659271	3.30804009544811	1.44198551578174e-08	1.28873748666491	1.25846094172633	17.4049219545395
673	DOT (absolute)	H1_18x13	0.777282574205055	0.909515032560756	0.119975956812518	0.931735487149482	0.299230470202126	9.4799158831214e-09	0.149002008960747	0.108721466641426	3.29546300601202
674	DOT (absolute)	H1_18x14	1.15852505974726	0.0879198425170374	0.0740280586682366	1.62684571665261	0.301843696676214	6.80724006569623e-09	0.0543487056077351	0.0860681518006221	3.38957923847695
675	DOT (absolute)	H1_18x15	1.59839680411971	0.00320641467395416	0.0186613261553065	3.20036875305885	0.00214830198999321	0.693242499114409	0.496993992928171	0.00703008431231785	6.0200481763527
676	DOT (absolute)	H1_18x16	3.05358718422877	0.63628858767495	0.321266536961351	1.27561524426171	0.0639278650576107	9.78582313194031e-09	0.304120245662233	0.0892745668485164	5.74408024048096
677	DOT (absolute)	H1_18x17	1.46519439772329	0.0132825727479713	0.478380765027269	1.56041684834188	0.29332265097638	1.54532274332011e-08	0.510573152948215	1.76234491794779e-08	4.32117042084169
678	DOT (absolute)	H1_18x19	1.07798798537884	2.49645594263095e-09	1.79622445661578	0.539831671495094	0.620328670069825	7.94316050141136e-06	2.15783569090783	1.00350301875343	7.19571943887776
679	DOT (absolute)	H1_18x20	3.77196795111833	6.14844203761855e-09	31.5798797637015	0.484825652032196	5.47804410227152	0.62311826608525	7.52384771551878	9.15976758355786	58.6214510404339
680	DOT (absolute)	H1_18x21	2.93846894574475	2.1948104996578e-09	2.17318637910968	0.938460934364837	2.07975151700021	1.16409620107893	3.56389580765513	1.12537878259215	13.9832385697405
681	DOT (absolute)	H1_18x22	2.11733067634832	5.50365684110796e-09	0.225683371389411	1.47149500799816	0.757643293911178	3.92987000349609e-09	1.03385972898063	0.607054124363615	6.21306621242485
682	DOT (absolute)	H1_18x23	1.33051704644037	7.74653793462955e-10	0.205691389901602	0.159470952133328	0.78870543111158	7.9396365288835e-06	1.02624450404052	0.183639289067629	3.69427655310621
683	DOT (absolute)	H1_18x24	2.78622046282369	0.739038079686257	0.527030061302989	2.49393188280859	1.45749099078998	5.39930478313299e-09	0.234428869304943	1.18285371602053	9.42099406813628
684	DOT (absolute)	H1_18x25	2.55688177568835	1.39912247152672e-09	1.8009939890466	1.83018037249089	1.25044490400117	1.08574187162679e-08	1.71127856687987	0.264833686249804	9.41461330661323
685	DOT (absolute)	H1_18x26	2.35520201900423	3.08237298835855e-09	46.8721169824663	8.75852948823221e-09	1.78757683596798	1.30100854987792	5.41725564660883	1.06478616256074	58.7979462083269
686	DOT (absolute)	H1_18x27	2.03382767009365	1.21594852761336e-09	25.238653323955	1.3460619385426e-09	2.20781563817644	5.47956715530287	3.07853307670387	1.34186774242456	39.3802646092184
687	DOT (absolute)	H1_18x28	2.91631264127909	9.52318475608118e-10	28.6960881813694	1.33107300927073e-09	4.88884169663256	3.24044090140594	3.89988778963103	4.3654829988829	48.0070542114843
688	DOT (absolute)	H1_18x29	1.69442085363604	0.783695394350006	0.46973146878438	0.944761524903404	1.24963527778296	2.80483298757738e-08	1.15167936667417	1.01025251868644	7.30417643286573
689	DOT (absolute)	H1_18x30	4.03849299489256	5.88879206897864e-09	6.17089379386491	0.699671345370673	2.38906614448785	1.7281936706925e-08	2.77994390206634	1.19923848953371	17.2773066933868
690	DOT (absolute)	H1_18x31	2.85744289983883	4.66151830909081e-09	18.6708376793685	1.03985490579456e-08	3.24168337257869	0.901971978224639	4.37657716818613	0.29659319981182	30.3451063130687
691	DOT (absolute)	H1_18x32	4.61298599624455	2.2127054250003	2.61591984284017	2.90047295506397	4.71601604145635	1.68762326188767	3.13361123540134	2.23176754720041	24.1111023050948
692	DOT (absolute)	H1_18x33	3.91114230084802	5.25347497091118	4.25349900366085	2.08986773710355	5.39366734216861	2.00424867570038e-08	1.15698598456193	1.18787175822843	23.2465091175251
693	DOT (absolute)	H1_18x9	2.63913427667101	0.0563927952837158	0.467110226409697	1.70351102402217	1.3299318743349	1.98742008861054e-08	0.127054115378986	1.67227185045775e-08	6.32313434869739
694	DOT (absolute)	H1_19x10	1.96531463855299	0.0589899826779879	0.504264534833208	1.86085773104189	0.686685378945182	1.63281495239366e-08	0.671158324327111	1.45359582546792e-08	5.74727062124248
695	DOT (absolute)	H1_19x11	3.47890983156796	1.17385972337859	0.541691390168346	4.49721042695325	6.28610822493111	1.61240095380474e-08	1.15119038825291	1.60315032734945	18.7321203287256
696	DOT (absolute)	H1_19x12	1.0695150435568	0.0903887837628436	0.30848096508595	1.47837274650335	0.601018049024898	1.83643960664086e-08	0.725899808008026	0.224561138799943	4.49823655310621
697	DOT (absolute)	H1_19x13	1.29625652217438	3.32579967830675e-09	0.388737475767202	2.42896193899024	0.479102214005949	1.31577571563175e-08	0.221891796073147	0.00551504652557203	4.82046501002004
698	DOT (absolute)	H1_19x14	0.499647311673883	6.37504999898202e-10	0.197819645801247	0.603470953889826	0.0809138347308175	1.39599398364561e-08	0.120873755328364	0.157667349709879	1.66039286573146
699	DOT (absolute)	H1_19x15	1.5190380954953	5.72610545771143e-10	0.133939882941285	2.00815231268278	0.177346702253437	0.13442085653638	0.378156321228993	0.234917852337308	4.5859720240481
700	DOT (absolute)	H1_19x16	1.43213627782555	6.88505445687651e-09	0.385234472538706	0.670829682173637	0.286773555855769	8.32546226939222e-09	0.368945901461508	1.4773996844699e-08	3.14391991983968
701	DOT (absolute)	H1_19x17	0.738468951964542	1.57469159226409e-09	0.192248500550681	3.22828056983108	1.42359119465079	5.0868585463162e-09	0.42457716879411	0.899807635603353	6.90697402805611
702	DOT (absolute)	H1_19x18	1.66108217474186	3.27546280898746e-09	0.563967939055207	2.4408176531935	0.622316642217554	1.43098933472864e-08	0.353234475461419	0.123398813175974	5.76481771543086
703	DOT (absolute)	H1_19x19	1.58531463548257	0.00320641444756893	21.9216593351324	0.432416839158093	4.55101404182463	0.771406828173606	4.81144691262253	1.18980361649816	35.2662686233395
704	DOT (absolute)	H1_19x20	1.3087775638336	3.98359410086373e-10	2.9353507102596	7.584096852879e-09	1.53205612477443	1.65413592712577e-08	2.77828457990641	0.809098211130999	9.36356721442886
705	DOT (absolute)	H1_19x21	1.53460522908447	0.994725452598057	0.295711425817778	0.922020048650972	0.920384778660624	1.81075624250382e-08	2.09915030997312	1.16565130540397e-08	6.7665972745491
706	DOT (absolute)	H1_19x22	1.19240882570518	1.11266533303995	0.643150301927235	1.35197596650701	0.458701411249892	1.84180528198526e-08	1.71577555977738	1.82450372842195e-08	6.47467743486974
707	DOT (absolute)	H1_19x23	0.97224850407265	0.469210425351998	0.33848497672482	1.48050501194359	0.405386778495477	3.28368816921225e-08	0.502196402454039	1.24091202200837e-08	4.16803214428858
708	DOT (absolute)	H1_19x24	1.52428057791464	1.41356564113644e-09	0.164673349385362	2.02153107212583	0.602412835880716	7.45112468779193e-09	0.201322657192883	0.727374769176963	5.24159527054108
709	DOT (absolute)	H1_19x25	1.24276553865262	0.862252508374708	2.89967135613142	2.73519840711157	0.699198404681207	0.0497475098556639	0.268994000263416	0.23246494026005	8.99029266533066
710	DOT (absolute)	H1_19x26	2.21418839033043	2.95850790114037e-09	0.0526332676009141	2.37290581957088	1.56177957724281	0.661955916938247	2.48383969039312	1.23818038105727	10.5854830460922
711	DOT (absolute)	H1_19x27	1.70831263702281	0.00320641330977492	5.56887375737743	1.75354710636784	1.21283367791526	0.0612184475269137	1.55364329481124	1.63701365190066e-08	11.8616353507014
712	DOT (absolute)	H1_19x28	1.48420040927396	8.34531645254529e-10	0.552729462060748	2.73954309463906	1.28165933490585	1.10402709755031e-08	0.947975958433922	0.11143088712828	7.11753915831664
713	DOT (absolute)	H1_19x29	1.60889780433366	1.55429258882356	0.384192393781618	0.655663257064793	1.40048899614707	1.27785001504484e-09	0.367190395565116	0.82141083555142	6.79213627254509
714	DOT (absolute)	H1_19x30	1.81163127411182	5.82235243569306e-09	0.79753908427203	1.6669819743466	2.46384770594932	1.45071220821592e-08	1.29796393541016	1.35966324292164e-08	8.03796400801603
715	DOT (absolute)	H1_19x31	1.54084971246219	2.0688817666694	1.04013628141779	0.851647302118598	1.90949900715274	1.59421003175947e-08	1.01936674181096	1.41095892235565e-08	8.43038084168337
716	DOT (absolute)	H1_19x32	1.28717435861851	1.96066209888069e-09	0.450805616377008	1.70008260762074e-08	1.49621644234991	7.94285846734349e-06	0.350300612416248	0.554829677757047	4.13933466933868
717	DOT (absolute)	H1_19x9	2.29458918947356	1.22921844075093	0.354837677382319	0.0716232607783131	0.348312632370483	1.66427197161376e-08	1.91232064885212	0.195182382246553	6.406084248497
718	DOT (absolute)	H1_20x10	0.821306622750407	1.77575150562147	0.0267815647282726	0.623807628983482	0.700593195335164	0.39555111759639	0.386773557274169	0.704048114323873	5.43461330661323
719	DOT (absolute)	H1_20x11	0.591494999309005	1.71728256826832	0.151382766219518	0.490853721642818	0.751511031762606	7.95292860547935e-06	0.435102216989126	0.166004021437118	4.30363927855712
720	DOT (absolute)	H1_20x12	0.927318643822289	0.484344691440924	0.260697400967731	3.80658117632064	0.895342696298814	1.38297874892653e-08	0.547046102594817	1.62079612925155e-08	6.92133074148297
721	DOT (absolute)	H1_20x13	0.996400805052913	4.24424718406928e-09	0.149651307419573	0.724408835632268	0.25891784450046	1.05423892465263e-08	9.49225499221569e-09	2.07912466249502e-08	2.12937883767535
722	DOT (absolute)	H1_20x14	0.780224457801859	2.89665989335769e-09	0.364745495105048	2.44036875297872	0.577627265573538	9.5928544413351e-09	0.799470950236834	1.97223009491021e-08	4.96243695390782
723	DOT (absolute)	H1_20x15	2.10241283726269	3.97975151112105	0.45947896096722	1.68928257928116	2.50808818924476	1.30997882545588e-08	1.01159920334606	1.20851303834261	12.9591263326653
724	DOT (absolute)	H1_20x16	1.26803206916102	4.63625119051822e-09	0.363278563898717	2.95604810738195	0.0409859812328913	1.94432136080656e-08	0.557418842659715	1.88006648757494e-08	5.18576360721443
725	DOT (absolute)	H1_20x17	0.891286579116816	3.50774632198535e-09	0.214396801390315	1.28814430440248	0.79313026739402	1.09385715142169e-08	0.046885783249975	0.03769140030068	3.2715351503006
726	DOT (absolute)	H1_20x18	2.68663728670783	2.86372382025306e-09	5.74018437166835	3.79430061470057	2.2282885892297	1.3619639396379	1.16479360241532	0.446300616474054	17.4224690236975
727	DOT (absolute)	H1_20x19	2.81272947348883	1.33458062049451e-09	8.37115832217249	0.767494998826702	4.00174750543592	1.4642084396216	5.68899400157011	1.35252105727419	24.4588537997244
728	DOT (absolute)	H1_20x20	1.86295793141581	0.00320641531823885	0.584208423403307	0.782004016037836	2.0458677455745	0.081627264630057	0.786845710806286	0.793755518866064	6.9404730260521
729	DOT (absolute)	H1_20x21	2.33349099380556	2.44381975229984e-09	0.446645292540083	2.563727460605	2.59181564645416	0.0611142434716094	0.759238485647467	0.109835690663579	8.86586781563127
730	DOT (absolute)	H1_20x22	2.00177155085658	0.0555270563953777	0.292729465096569	2.3984048165452	0.733002014639644	2.11516860981648e-08	0.879438886099186	0.0340441050474235	6.39491791583167
731	DOT (absolute)	H1_20x23	1.49963929633111	1.64131880086612e-09	0.0718076178682567	2.68456915187773	0.393515037577341	5.78146054531586e-09	0.623767547565422	1.31463729326117	6.58793595190381
732	DOT (absolute)	H1_20x24	1.76475351704071	0.0686893818583735	0.467847615959673	1.59159487371255e-09	0.909410828977759	2.81599065440943e-08	1.01796393551544	2.15578625531941e-08	4.22866533066132
733	DOT (absolute)	H1_20x25	2.26036073538722	0.781883770077986	0.0471422891491646	3.91603207089879	1.78665331453761	0.196360739459514	2.13784369592325	1.3558877933841	12.4821644088176
734	DOT (absolute)	H1_20x26	2.28384770790201	6.76718930314471e-09	0.624360724429075	1.5741162351202	1.17377155492163	8.92315237441305e-09	0.949386789958507	1.80704191668807e-08	6.60548304609219
735	DOT (absolute)	H1_20x27	2.16274149719934	9.01698206958656e-10	0.315695391643919	0.801058120538811	0.890693400085761	1.22160529226215e-08	0.457667344368589	1.1943888021841	5.82224456913828
736	DOT (absolute)	H1_20x28	1.37196794743703	9.91260582768073e-10	0.406597197731875	0.8714068216519	0.726901813921766	0.0607214611207593	0.829490990126891	0.551783586657801	4.81886981963928
737	DOT (absolute)	H1_20x29	1.57085372065286	0.00320641309443365	0.690068138972422	0.727102213210582	3.83376354304305	1.92140866414199e-08	1.55466133556114	0.374549105229382	8.75420448897796
738	DOT (absolute)	H1_20x30	1.20877756101119	8.15706773523116e-09	0.547927859774133	1.28191353794188e-08	0.91673748454978	2.40781852568489e-08	1.54812826141949	0.048553116848334	4.27012432865731
739	DOT (absolute)	H1_20x31	1.75284970469584	2.20240846237017e-09	0.206821644216793	0.761659319847789	1.29463728257761	2.76627983189134e-08	0.717442899937692	0.916553126875095	5.64996400801603
740	DOT (absolute)	H1_20x32	1.57317035125474	0.566052106024261	0.28992385504801	0.881386788257605	0.975943901690519	0.0108216528505056	1.33353908379239	0.928384786132069	6.5592225250501
741	DOT (absolute)	H1_20x9	1.37361122807353	0.386789583428285	0.305426855757918	1.07036474566063	1.37326654150234	0.19991984922835	0.723110232064354	0.426444912180385	5.85893394789579
742	DOT (absolute)	H1_21x10	2.60254109600446	2.02905851589235e-09	0.510324654554935	1.10085772339593	0.676513036891826	1.71781446750087e-08	0.536392790845427	0.00798398571344611	5.43461330661323
743	DOT (absolute)	H1_21x11	1.65485372034399	1.61370892292986e-09	0.452192385468852	0.924497009963712	0.50408016820537	1.90294397346347e-08	0.860937885642338	0.187815643399926	4.58437683366734
744	DOT (absolute)	H1_21x12	0.914557124368387	1.28866533666104	0.224561126396398	0.377009950610864	2.19519038757318	1.50711084399934e-08	0.959575160254837	1.16916234194996	7.12872144288577
745	DOT (absolute)	H1_21x13	0.944865735248062	7.59947935806031e-09	0.376120246541114	1.19074952134489	0.101122257579958	7.48086166928266e-09	0.113122249487779	1.47980141629327e-08	2.72598004008016
746	DOT (absolute)	H1_21x14	1.07381163194055	9.39753020563317e-10	0.067623253616648	4.87678558034934	1.80602005378941	0.0872224616103286	0.583567140189552	0.862156330470227	9.35718645290581
747	DOT (absolute)	H1_21x15	1.43780361754395	0.248168339968076	0.310677356935094	4.25664130450201	1.87609619726215	8.82044776002109e-09	0.200392793103479	0.494613247596258	8.82439286573146
748	DOT (absolute)	H1_21x16	1.35046093091423	1.76521450481961e-09	0.215270541177593	5.11786775920662	1.35337075099959	6.89342219130929e-09	0.345755521868579	0.275767553307022	8.65849306613227
749	DOT (absolute)	H1_21x17	1.93345892635846	0.540665334094033	0.167382769972794	3.08750302748926	0.801026065417189	9.41123755278244e-09	0.756593192509986	1.34244067738749e-08	7.28662933867736
750	DOT (absolute)	H1_21x18	1.65860521734505	2.32571699111118e-09	0.400849704269844	1.66215633022842	0.42918638644404	7.12745549369946e-09	0.493531070697521	0.303751522042908	4.94808024048096
751	DOT (absolute)	H1_21x19	2.55383568306999	2.66579949763365e-09	22.8589579237395	1.09026052982003	3.39998398168192	3.69826055358482	8.55218438894872	1.57208017816119	43.725563241672
752	DOT (absolute)	H1_21x20	1.09230461748299	0.951190384126536	0.392857722313537	0.130308627954066	0.193619252453268	7.94615166206889e-06	0.259799612032766	0.694925865541291	3.71501402805611
753	DOT (absolute)	H1_21x21	1.70141885675603	0.00320641775212617	0.286460924739882	2.27266533899969	1.08907415940374	4.57086216313435e-09	1.60519440380309	1.42150663127317e-08	6.95802012024048
754	DOT (absolute)	H1_21x22	1.49752306035377	0.00320641343809868	0.204841685010579	0.973330673276553	0.883775558754539	0.0137635417957726	0.414909829052398	0.53559921827821	4.52694997995992
755	DOT (absolute)	H1_21x23	0.912673365934171	2.01169539577686	0.531719438973185	0.390396802881091	0.00320642692240233	1.79357461181988e-08	0.571975958068145	8.33805725167607e-09	4.42166741482966
756	DOT (absolute)	H1_21x24	1.30725451968501	0.683382783344217	0.294965935074114	0.884168337401269	0.635174357149617	2.61015118092036e-08	0.328545093455644	0.265843697287615	4.399334749499
757	DOT (absolute)	H1_21x25	1.65255311740263	1.10843287067843	0.294428863400625	1.7834629336682	1.9293707466046	1.77450110989141e-08	0.839022054111102	0.826300618834297	8.43357122244489
758	DOT (absolute)	H1_21x26	1.73531063097026	0.865114231056406	0.42997996314869	1.41383567824074	1.0163927962228	1.05105174291674e-08	1.30278158076661	0.105274568001811	6.86868945891784
759	DOT (absolute)	H1_21x27	0.835967944960892	2.44360213859241e-09	0.121426858209742	1.02075351609158	1.4044809854855	0.14303800627041	1.30541885525258	0.729563129882899	5.56064929859719
760	DOT (absolute)	H1_21x28	1.2084729536748	0.00320641587587116	0.264737476307544	0.900753511028967	3.74014429542154	3.424331616485e-08	0.708913831624024	0.851222463787863	7.67745098196393
761	DOT (absolute)	H1_21x29	1.35588778585421	1.50655731729423e-09	0.306685376056613	0.3847695454497	1.98379960908264	1.08413071086946e-08	1.66440081363912	1.26407216819109	6.95961531062124
762	DOT (absolute)	H1_21x30	2.69942285875952	1.77446154670074e-09	0.104737481957613	1.41111023906657	0.619735479752517	0.586797597801368	0.363751516989037	1.42796743517301e-08	5.78555519038076
763	DOT (absolute)	H1_21x31	1.20464129580711	0.643478960678605	0.503014028306813	1.61993588343427	2.85152706430075	2.06965016664409e-08	2.56381563438277	0.0569138458601046	9.44332673346693
764	DOT (absolute)	H1_21x9	1.35871744725767	0.775975960359388	0.296729465268508	1.47284970151764	0.0916553204597451	1.49255929380664e-08	0.3587414918916	1.71575380710455e-08	4.35466941883768
765	DOT (absolute)	H1_22x10	3.39435672427504	1.78389952650775e-09	0.378396800221305	1.89629661499599	0.690709426144466	6.8451815183836e-09	0.864553115709587	0.0974108370786474	7.32172352705411
766	DOT (absolute)	H1_22x11	1.6988777711361	1.79327324965862e-09	0.308272548791642	2.22361524715754	1.2961923969848	1.16663055509996e-08	0.651014035283018	1.12354243767138e-08	6.1779720240481
767	DOT (absolute)	H1_22x12	1.33364329802698	0.0254909842688671	0.231214431499242	0.840456930739757	0.980833674419566	0.0352705526310666	0.693066143248927	0.391759536267803	4.5317355511022
768	DOT (absolute)	H1_22x13	0.457899804082616	4.30146229477109e-10	0.037314629353946	0.353667265324005	0.206957929482527	0.246509046316292	0.0683607292124206	0.126989994595644	1.4976993987976
769	DOT (absolute)	H1_22x14	0.399775561901663	0.326997998777675	0.193619248339055	0.352336687965382	1.22573574294378e-08	7.45525731588803e-09	0.00162726326204795	1.36287358639845e-08	1.27435679358717
770	DOT (absolute)	H1_22x15	0.521298606685932	7.6722510116288e-09	0.213490984418549	1.60734269931229	0.872064139067891	7.56384449721969e-09	0.170661328579896	0.049386795837619	3.43424456913828
771	DOT (absolute)	H1_22x16	2.8723286714894	8.090204418215	0.72954709624061	7.86162728374851	3.04776755039883	0.0357515197964872	1.74363127276661	0.578885796282161	24.9597436089376
772	DOT (absolute)	H1_22x17	1.55982365964116	3.18941082603923	0.209979960015269	4.33185573758584	1.86302205242161	0.059759522387361	0.797579168460185	0.355879774852159	12.3673107014028
773	DOT (absolute)	H1_22x18	1.48298998974772	7.19188845915125e-10	0.0722404824494907	2.08938679907256	2.13247295949342	0.258661330876476	0.918709422815144	0.510829676148644	7.46529066132265
774	DOT (absolute)	H1_22x19	2.95429259623287	2.3062265705536e-09	28.6542685483361	1.32954771430695e-08	3.26492987309005	0.50021644961345	8.76476956348065	2.15215232434038	46.2906293706952
775	DOT (absolute)	H1_22x20	1.54176353456287	1.7517230707387e-09	1.11603207083319	2.465675359731	0.853579167082488	1.67420155592017e-08	1.44487376083789	0.35123849326844	7.77316240480962
776	DOT (absolute)	H1_22x21	2.07750702273417	0.159895793417502	0.390084176738139	0.449883774525653	0.629779577938852	1.64892380820526e-08	0.192889785403038	1.30740517592281e-08	3.90004016032064
777	DOT (absolute)	H1_22x22	2.69145492494211	0.54971543253063	0.644456917605576	0.5067976035271	1.17554309683475	0.124360734164215	2.22737475944208	1.30029661491211	9.22000008395856
778	DOT (absolute)	H1_22x23	0.75555912854694	3.02321443213756	0.373322650643097	2.54849701001943	0.308809636101496	7.72832126749597e-09	0.342629268062377	1.1049347810913e-08	7.35203214428858
779	DOT (absolute)	H1_22x24	1.36008819584485	0.82588377060824	0.336184370809263	2.13537476733664	1.06824850473254	1.60752446391478e-08	0.168400812226693	0.0237755543504964	5.91795599198397
780	DOT (absolute)	H1_22x25	2.24580361825611	1.63297795893845	0.217659326550422	1.21343487556452	1.45342686252028	0.793250511815971	1.09825251634254	0.0643046306129065	8.7191103006012
781	DOT (absolute)	H1_22x26	1.62670942894649	0.00320641518649365	0.0115671391170667	1.67235271484987	2.00364731113002	0.831102226478962	1.38434469492668	0.615102213652989	8.14803214428858
782	DOT (absolute)	H1_22x27	1.05545491955279	1.25666525023314e-09	0.528897799628384	0.256561135972999	1.53441284621449	7.94992948413337e-06	0.177803610386369	0.0470220577001022	3.60016032064128
783	DOT (absolute)	H1_22x28	1.18410421877207	2.9411891717461e-09	0.25664129425962	0.0772585262389125	2.42366333613945	0.0913827796707332	0.915030066942794	1.55161929739924e-08	4.94808024048096
784	DOT (absolute)	H1_22x29	2.23603207188211	2.01973548136096	0.488833668323316	0.177747499593867	2.29946293784496	1.31595199045683e-08	0.70685371819238	0.739398818059717	8.66806420841683
785	DOT (absolute)	H1_22x30	1.8176192495285	0.713779563733007	0.6404088243518	7.37601081841646e-09	2.50350302180795	7.94442696198866e-06	0.483927864003745	1.03328258288826	7.19252905811623
786	DOT (absolute)	H1_22x31	2.40455311943338	0.777995994858667	0.720745499853785	3.07899716788354e-09	4.12888177652113	1.99624668780688e-08	1.33390782813945	0.348424856348518	9.71450909819639
787	DOT (absolute)	H1_22x9	2.46999600782526	2.48261548319485e-09	0.53719439373628	1.71680962679126	1.21801203059807	2.35879321748815e-08	0.681026054954847	0.992200417137955	7.61523855711423
788	DOT (absolute)	H1_23x10	1.4247374895981	9.31851897586499e-09	0.34479358823109	1.8412825845647	0.404144300391439	6.54238833930901e-09	0.0972424920843175	1.02313733710379e-08	4.11220048096192
789	DOT (absolute)	H1_23x11	2.12272546327704	0.0422124321256885	0.395583168643609	1.30321443682781	1.29353908890726	0.148472965553859	0.379310627202089	1.38554297627059e-08	5.68505819639279
790	DOT (absolute)	H1_23x12	1.92080161911479	2.85899226663394e-09	0.372857723899076	0.185771549479531	0.191230469649967	7.95108427964936e-06	0.224505018627783	0.658725464884786	3.5538997995992
791	DOT (absolute)	H1_23x13	1.22662125046766	1.40514629980145	0.121162330403191	2.44419239364288	0.0596312696289054	1.81850517564641e-08	0.160320645139874	0.210557135416358	5.62763134268537
792	DOT (absolute)	H1_23x14	0.607238496787811	4.11781220560425e-09	0.360625251831808	1.09194390879459	0.947390791571468	8.52001305103654e-09	0.734597198610389	0.745274560206991	4.48707022044088
793	DOT (absolute)	H1_23x15	1.86039279803594	1.224128262373	0.316376753897619	2.30613228138196	0.808849709705485	1.01492670052799e-08	0.541499005818302	0.438220457195543	7.49559927855711
794	DOT (absolute)	H1_23x16	3.51355512270778	7.49621644613883	0.150260527067186	8.15532666678856	2.22124249852234	1.28774453023134e-08	1.20420040781375	2.21575152361814	24.956553205534
795	DOT (absolute)	H1_23x17	1.48791985117548	7.78491833943312e-10	0.398589184177161	1.75915832930109	0.541587188840703	9.16537631002964e-09	1.27534269496963	0.657947911932754	6.12054517034068
796	DOT (absolute)	H1_23x18	3.07730662738345	4.00586460709579e-09	0.410060122536075	2.075623257933	0.71543889308766	3.64152445243985e-09	0.647687387670452	1.636722240706e-08	6.92611631262525
797	DOT (absolute)	H1_23x19	2.3693226546558	5.96754497876612e-10	0.748120245068134	0.376264537144411	1.21145492592996	0.900681373976207	1.55317035150766	1.93375084045382e-08	7.15901410821643
798	DOT (absolute)	H1_23x20	1.98946695328355	2.38882565581295	0.217691384747537	1.56194790635327	0.591727458383682	7.84264224361224e-09	0.45277756580976	0.0905731679670113	7.2930101002004
799	DOT (absolute)	H1_23x21	1.83187976678314	1.55680923826791e-09	0.479398804216447	2.17190382636326	2.1864609362461	0.0344448960823485	1.06907415885212	1.47093921071629e-08	7.77316240480962
800	DOT (absolute)	H1_23x22	1.35362727240336	0.818300612168637	0.411422850348084	2.42373548034504	1.14764730039624	9.86867486287435e-09	0.498605220969798	1.1015192590383e-08	6.65333875751503
801	DOT (absolute)	H1_23x23	2.33668137486292	4.42560999341713e-09	0.595246501683946	1.43418037430144	0.809627263496405	8.99246285852485e-09	0.448705417436705	1.67243604608151e-08	5.62444096192385
802	DOT (absolute)	H1_23x24	2.56779962202468	0.554781565808581	0.518220440977193	0.49006012433507	0.863903814073029	2.03827147461633e-08	0.355302612138404	1.66931967408154e-08	5.35006821643287
803	DOT (absolute)	H1_23x25	1.98186774335134	1.10801591095753e-08	0.470965943686275	0.196056113177962	1.54524249320654	1.25522577957422e-08	1.08554710504803	0.488328674089809	5.76800809619238
804	DOT (absolute)	H1_23x26	1.39963929321331	2.69270541953727	0.206228461902562	8.4333806866476e-09	3.78434461475461	3.77697203760120e-09	0.566004022960203	0.808777574219286	9.4576993987976
805	DOT (absolute)	H1_23x27	1.76356714771422	0.746236481574872	0.435374751549212	1.34974750795287	1.76014429672166	1.10587235289994e-08	1.02598798242607	0.586821660681735	7.66787983967936
806	DOT (absolute)	H1_23x28	0.935134276494817	0.917731468911135	0.225066140206125	1.00494589705381	0.822212444051533	0.245955929048607	0.783607221801368	0.905138285759258	5.83979166332665
807	DOT (absolute)	H1_23x29	1.41691384033811	0.00320641396266123	0.226893789008457	1.21705011446894	1.08012827013741	4.76097690773813e-09	0.703519052721059	0.991086189953086	5.6387976753507
808	DOT (absolute)	H1_23x30	1.72723848213813	0.697843691562369	0.752793592573876	2.46518638071835	2.29157516317431	2.35763165071921e-08	1.02671743830983	0.700513043578083	9.66186781563126
809	DOT (absolute)	H1_23x31	1.35467736243205	0.973066138972316	0.491334675124268	1.47083768534948	1.75195993162815	1.37058325639899e-08	0.46503407462454	0.305947913754546	6.81285779559118
810	DOT (absolute)	H1_23x9	1.56277355824183	0.00331864020921341	0.506300601297834	1.12149901937057	0.841354719787638	7.94497953733482e-06	0.404873758296839	0.112360735772451	4.55248897795591
811	DOT (absolute)	H1_24x10	3.14521844838192	2.99556683643588e-09	0.448200402991429	2.20322245305928	0.45534269534053	9.63290839318427e-09	0.667671357700483	0.82798398861531	7.74763935871743
812	DOT (absolute)	H1_24x11	1.71297796344422	1.9524553153253e-09	0.525010026592994	0.923695395323683	0.57918237800993	1.57602231171537e-08	0.832344697617475	2.23010275011541e-08	4.573210501002
813	DOT (absolute)	H1_24x12	0.955206422119863	1.28074549424063	0.370589182681355	1.62234870613943	1.18121844890306	9.35929278281709e-09	0.990597204772746	0.107470964649341	6.50817643286573
814	DOT (absolute)	H1_24x13	1.2534749565078	6.69340542635783e-09	0.405002008982261	2.54913828605155	1.50953909296836	1.6491609727911e-08	0.803454911198791	0.0513747692024132	6.57198404809619
815	DOT (absolute)	H1_24x14	0.424144292362864	3.98920237310185e-10	0.644176361407099	1.22495391736834	1.62303007227437	1.87334130957703e-08	1.03712224749052	0.768320665114772	5.7217475751503
816	DOT (absolute)	H1_24x15	1.2505170460124	0.565146294823457	0.391751513778217	0.88686975462858	0.708689386776141	1.40990553300541e-08	0.122589182409571	1.38854060540992e-08	3.92556320641282
817	DOT (absolute)	H1_24x16	1.57267335282663	1.07086357802029e-09	0.444448902133433	0.794893799877785	0.0929539166331207	2.81716575915905e-08	0.648913831768319	1.52135775162476e-08	3.55388384769539
818	DOT (absolute)	H1_24x17	1.46559519854052	7.36182174037446e-10	0.282012027741275	2.06803208913051	0.311743496802693	8.48730895819667e-09	0.506260525109021	0.438861743632846	5.07250509018036
819	DOT (absolute)	H1_24x18	2.00765532392599	5.77347676665071e-09	0.0826693431407369	0.915975965649347	1.19228056834164	0.335358727874927	0.543134277163787	0.0209539244026422	5.09802813627255
820	DOT (absolute)	H1_24x19	1.80382365683302	5.72573718866304e-11	0.496432867918026	1.4918076414987	0.311831671680359	1.53995846449818e-08	0.842821649537293	0.065170352787173	5.01188785571142
821	DOT (absolute)	H1_24x20	1.98567535419709	0.231711428619892	0.317907823489222	1.23725050462294	1.09979961783258	1.89490207031205e-08	0.589386780064662	1.53107704255315e-08	5.46173154308617
822	DOT (absolute)	H1_24x21	1.08325452920086	1.46844145434126e-09	0.710637274967687	1.9907735703268	2.49091784691491	0.0032064265311808	0.250124254216859	4.1888947825721e-09	6.52891390781563
823	DOT (absolute)	H1_24x23	1.80121844653525	0.33827656022319	1.5226372805347	2.1586853783935	0.852673358765584	1.23252845980575e-08	0.743943899865705	1.32565892538789e-08	7.4174349498998
824	DOT (absolute)	H1_24x24	1.10224449711905	0.945082166346217	0.333899799694627	0.977186392525932	1.43088578161272	7.95044693525427e-06	0.149026060122615	0.445250518464573	5.38358316633266
825	DOT (absolute)	H1_24x25	0.978132269619295	5.58584369571917	0.265867741155682	0.00668538324959227	1.1150861855166	7.95117110243008e-06	0.288577157164691	0.209338694560174	8.44953907815631
826	DOT (absolute)	H1_24x26	1.17800401418462	0.00320641587252664	0.3862284664623	0.391046102282022	1.65224049208807	2.10462620865853e-08	0.663751507130387	0.0865731612945349	4.36105018036072
827	DOT (absolute)	H1_24x27	1.55519841415334	1.22604409298634	0.856809626259811	0.00158718096329836	1.20569941452193	1.1359894482229e-08	0.7408176423638	1.01771649392159e-08	5.58615639278557
828	DOT (absolute)	H1_24x28	2.76549900769484	0.556472948354023	2.37455712494309	1.87169539632564	3.63846093175568	1.12273768385869e-08	0.833603217130868	0.0223407012458322	12.0626293386774
829	DOT (absolute)	H1_24x29	2.35176754409127	0.00320642120450188	0.473899806308022	0.556128262989883	3.18082566151345	1.44560183945863e-08	1.36355111068336	0.0974188541041911	8.0267976753507
830	DOT (absolute)	H1_24x30	1.62678156859911	0.818725458266939	0.343591182460159	0.590805614695396	0.930044100165388	2.62828779448872e-08	0.662468946626592	0.015543102903544	4.98796
831	DOT (absolute)	H1_24x9	2.33502205565557	0.860697397813086	0.427134275381599	1.11344289925746	1.62776754318707	9.67486273575168e-09	0.139326665504162	1.52496327307322e-08	6.50339086172345
832	DOT (absolute)	H1_25x10	1.73799599659663	3.59882068996223e-10	0.197611232134284	1.42486573582358	0.505146310469262	1.05874925839437e-08	0.452096206303852	0.793074167043661	5.11078965931864
833	DOT (absolute)	H1_25x11	1.06622846410814	0.766268542778918	0.249963935184414	1.34037676155657	1.08464129848499	1.26307645101142e-08	0.502036085842001	0.0390621338831486	5.04857723446894
834	DOT (absolute)	H1_25x12	1.12094589968216	4.10722583619765e-09	0.266981967267294	2.01159922078776	1.22909820082066	0.124713440524851	0.255855717089398	0.112761541704619	5.12195599198397
835	DOT (absolute)	H1_25x13	0.599839686488039	0.759527056568681	0.0073426891182643	1.65988779480743	0.259751511293792	0.626444907407043	0.104897800088548	1.30844891494965	5.32614036072144
836	DOT (absolute)	H1_25x14	0.961058125865452	0.032176355867253	0.380585176352054	0.278460936897373	0.518212435654523	7.93876028793789e-06	0.445667346141209	0.274132285664253	2.8903006012024
837	DOT (absolute)	H1_25x15	1.63888579178783	3.39355024384947e-09	0.502565134952432	0.122428871927907	0.256040092154316	7.94350296530611e-06	0.633579164826866	1.1482191851753e-08	3.15350701402806
838	DOT (absolute)	H1_25x16	1.01394790411423	8.15045424438251e-10	0.126284577697853	1.31002004912202	1.23585572309886	1.37426383375713e-08	0.590709429515801	0.00287777283543624	4.27969547094188
839	DOT (absolute)	H1_25x17	0.692288589796393	3.54730162486697e-09	0.172344691157515	0.416673361231403	0.220697406475222	1.60114056334086e-08	0.000256522624826915	0.14218037107978	1.64444096192385
840	DOT (absolute)	H1_25x18	1.86556313914839	4.13316431377939e-09	0.107703408475996	1.13977556663029	0.331166340884416	0.214340695887554	0.211671350125276	1.45432466505559	5.32454517034068
841	DOT (absolute)	H1_25x19	0.793835678270941	0.50600401000433	0.40249298883955	0.619206353358276	0.770693399530265	1.50936079417509e-08	1.04072144767474	1.50439218788022e-08	4.13295390781563
842	DOT (absolute)	H1_25x20	1.26052105086047	0.52420842038528	0.421627257792362	0.88888978702606	0.455935879660362	2.89566692788283e-08	0.832200408212646	1.27975338202899e-08	4.38338284569138
843	DOT (absolute)	H1_25x21	1.87728257854558	3.44869071810188e-09	0.558196395709629	1.71838879202913	2.21357917070575	1.06167734527103e-08	0.56185972953932	1.27919054710949e-08	6.92930669338677
844	DOT (absolute)	H1_25x22	3.90303007178228	1.21834200255427e-09	0.617218440635784	1.49508618731635	2.45519039012083	0.144080170755018	1.12420040997317	0.674396813168174	10.4132024849699
845	DOT (absolute)	H1_25x23	1.05375552451397	5.90076927344651e-09	0.478468942413055	2.43735472070352	0.829883781584017	1.26542660010236e-08	0.386300606967041	1.24777875107116e-08	5.18576360721443
846	DOT (absolute)	H1_25x24	0.836104223699656	1.55036473335911	0.367070142176435	1.07305811769235	0.492304616645577	2.36804952055316e-08	0.249042094188204	0.0722645455521583	4.64020849699399
847	DOT (absolute)	H1_25x25	1.607342696488	1.34952304944615	0.3294348712004	1.37807616358729	2.59379560270253	2.06547389211714e-08	0.927863733869715	0.375150314956996	8.56118645290581
848	DOT (absolute)	H1_25x26	1.64668538080303	0.961739480854793	0.194877759999729	0.0039599265300324	0.48282166066829	0.183094119944206	0.891078162063705	2.21622668460876e-08	4.36425651302605
849	DOT (absolute)	H1_25x27	1.8323366930242	1.46553908922036	0.425707418530757	0.993931784752404	0.393731474456241	0.0189338783753694	0.898020046493421	0.936216448814587	6.96441683366733
850	DOT (absolute)	H1_25x28	1.75595191341117	3.98712916648184e-09	0.358188383066876	1.5132905896943	3.14066533653923	1.77999203304704e-08	0.866332673316106	0.521579178377651	8.15600809619239
851	DOT (absolute)	H1_25x29	0.783462934700911	1.85954032392659e-08	0.247575155325884	1.24955512142291	1.20703007289466	0.0763366900976691	0.865482968653529	0.00817635694631868	4.43761931863728
852	DOT (absolute)	H1_25x30	1.61476554092362	0.00320641497877606	0.7501723574892	1.51081363011224	1.42254911252296	1.56178570921221e-08	1.16005612153875	0.397555123449859	6.85911831663327
853	DOT (absolute)	H1_25x9	0.328849711832217	0.879254513478327	0.117442885866972	0.143262454481342	0.0073827740665115	2.17739898995937e-08	0.00555512236228081	1.11283389603536e-08	1.48174749498998
854	DOT (absolute)	H1_26x10	1.40328658202383	1.43632064669973	0.264024053169533	3.55156713979197	1.24432065293602	1.55733423794592e-08	1.09212024775943	0.734036092907875	9.72567543086173
855	DOT (absolute)	H1_26x11	1.81034070031331	1.2055827167063e-09	0.314893788895077	1.69920642169417	1.21604008801695	0.781354720732833	0.142380771297748	2.08703810491615e-08	5.96421651302605
856	DOT (absolute)	H1_26x12	1.91999200379799	1.65163563478839e-09	0.546108216528295	1.1451863918913	0.584921854603288	7.33317140537208e-09	0.183551105973519	0.0626453080003651	4.44240488977956
857	DOT (absolute)	H1_26x13	1.52629259806261	0.0417314642307968	0.232897799052642	4.95755512380728	2.03037275485388	0.110364734759797	0.88653307083939	3.494012053592	13.2797595991984
858	DOT (absolute)	H1_26x14	0.385899812134793	5.71669547593253e-10	0.0165851732512912	0.484513038384542	0.026837685440099	2.05618539480229e-08	4.82474492002145e-09	0.126028072446236	1.03986380761523
859	DOT (absolute)	H1_26x15	2.45247295717073	3.66702134847656e-09	0.523671349632025	3.75001203336753	0.806517040920182	1.96349935604309e-08	0.534292590782172	0.419246509835368	8.48621250501002
860	DOT (absolute)	H1_26x16	1.61136674391691	8.84099906298772e-10	0.496897800250895	1.93323449321894	1.8313747600506	1.27892276277676e-08	0.408344696839076	0.0132024138939418	6.29442092184369
861	DOT (absolute)	H1_26x17	1.57348298342113	5.43516936664279e-09	0.373899799694628	2.06316634096691	0.450052114541682	1.08466946971996e-08	0.670212428978217	1.22422447242819	6.35503815631263
862	DOT (absolute)	H1_26x18	1.60365532337812	1.36156818601055e-09	0.427158320345975	0.44561122907043	0.732056122877153	1.13799267821509e-08	0.730204420486483	1.57728258713241	5.51596801603207
863	DOT (absolute)	H1_26x19	1.70921845232389	1.61993078882325e-09	0.445571145462398	1.28815231194233	2.14332666508804	1.17576606028443e-08	1.26811222833329	1.34629261032618	8.20067342685371
864	DOT (absolute)	H1_26x20	1.42760722610307	0.383807619006142	0.363390783955651	0.607230468365887	0.407390792916313	1.59162877922791e-08	0.0953426902050664	0.100024070866254	3.38479366733467
865	DOT (absolute)	H1_26x21	1.84238077715514	0.771583171792089	0.45055711728089	1.78015231472387	1.46864930865839	1.25947295054544e-08	0.880785580241958	1.41461176332601e-08	7.19410829659319
866	DOT (absolute)	H1_26x22	1.33773147461418	7.88044144670419e-10	0.0343887797072355	2.14969139230938	0.79807616809376	0.209074162425422	1.30860121145422	1.28954711120896	7.1271103006012
867	DOT (absolute)	H1_26x23	2.05995993145503	1.67394731338568e-09	0.260577158583707	0.415791591534961	0.505138284639606	1.60596942064293e-08	0.861651310775499	1.05233669525752	5.15545498997996
868	DOT (absolute)	H1_26x24	2.54113829089097	0.015094194136782	0.317490985881202	0.31018838709743	1.52430461861211	1.1670643525449e-08	0.892208423131522	0.536072162727639	6.1364970741483
869	DOT (absolute)	H1_26x25	1.85394791606552	2.94763779703844e-09	0.371046096312281	4.35971143516403	1.30937075170973	0.162420854723628	0.916248503489495	1.07299617275682e-08	8.97274557114228
870	DOT (absolute)	H1_26x26	1.69462125958067	2.73735471540341	0.105354711758872	2.70354309555853	1.82088978769697	0.192705427462195	1.20109820346412	0.450549111700488	10.9061163126252
871	DOT (absolute)	H1_26x27	1.66277355701479	4.94382382199048e-09	0.258517036001815	1.84256513223261	1.14937877572696	1.61350581972107e-08	0.633707419398014	0.00731064371726273	5.55425258517034
872	DOT (absolute)	H1_26x28	1.88420842897218	1.26348698230984	0.261563130339359	1.89365932857312	2.3485290690132	1.60316785687925e-08	1.15198398114217	0.0704128311535274	8.87384376753507
873	DOT (absolute)	H1_27x10	1.64963527643069	1.96847294820457	0.0387094239761282	1.61084570604371	0.537539094026336	0.645619242566435	0.509082178703916	0.00130663105020865	6.961210501002
874	DOT (absolute)	H1_27x11	1.49160722450426	4.93462089352489e-09	0.396088181336423	1.3018837759507	1.40919439969765	1.12464391384744e-08	0.256288581506649	0.164801628438481	5.01986380761523
875	DOT (absolute)	H1_27x12	0.494372748869498	2.74015230967857	0.154156315722106	0.510893806521927	5.69337937431876e-09	7.95680887743133e-06	0.0346292675125539	0.222669352720145	4.15688176352705
876	DOT (absolute)	H1_27x13	0.292713433398877	8.23336848882509e-10	0.53966333337284	0.699374771290221	0.129082177552039	1.04221299132712e-08	0.299655315056912	0.0157515192058883	1.97624056112224
877	DOT (absolute)	H1_27x14	0.527086183650619	6.11951715232086e-09	0.203935877223587	0.358597205494985	0.237739487465125	7.94210382421345e-06	0.125651317742182	0.0383006174747093	1.49131863727455
878	DOT (absolute)	H1_27x15	1.13911824992702	0.0622605226188338	0.629250504618908	6.47833116671733e-09	0.0566893917104111	7.94466611397557e-06	0.390597208471831	0.0189659510676728	2.29688977955912
879	DOT (absolute)	H1_27x16	1.93118238101617	0.937314633118469	0.495631267211347	0.977010040716372	0.96130662577915	2.54505845342269e-09	0.136953915955954	1.14129864141901e-08	5.43939887775551
880	DOT (absolute)	H1_27x17	2.11366734742347	0.0295951915289039	0.490533070237554	0.694220447397462	0.150380772316403	2.48010460560451e-08	0.640056116233744	0.51696995591312	4.6354229258517
881	DOT (absolute)	H1_27x18	1.17431664514239	4.60562519493653e-09	0.256496997166978	1.30251704350934	1.71419640142113	2.04423930322001e-08	2.08676553467176	0.481154326988287	7.0154469739479
882	DOT (absolute)	H1_27x19	1.31406814764388	1.11045350186609e-09	0.540793593232154	0.740697406216898	0.897499011318166	1.16533865404402e-08	0.806949903887395	0.922444910909608	5.22245298597194
883	DOT (absolute)	H1_27x20	4.94680564350373	0.500128259811872	1.59691383225584	5.91533470432113	2.85480564625459	8.90972345063772e-09	1.06640481516992	2.31911825551006	19.1995111657369
884	DOT (absolute)	H1_27x21	7.55077357516509	3.31626453167017	0.119567138914948	3.95641685564046	6.06138679638737	1.30858519281469	0.583607224421058	0.987983985701894	23.8845853007157
885	DOT (absolute)	H1_27x22	2.31381965696373	0.541418839347587	0.318741487869095	1.9662765631403	1.09121443853755	7.87720324100397e-09	1.27557516063457	0.538893805549811	8.04593995991984
886	DOT (absolute)	H1_27x23	1.66698197802766	3.23545491406133	0.273434874628975	1.58661323599429	2.02997996908048	1.24526225408907e-08	0.208497000520034	0.635382784773691	9.63634476953908
887	DOT (absolute)	H1_27x24	1.27628858624761	2.98109524780556e-09	0.434829581243409	0.0785170477107749	1.40957916951262	1.54152154849771e-08	0.498549110325604	0.0363927991889178	3.73415631262525
888	DOT (absolute)	H1_27x25	1.28512225806486	0.117971949566147	0.366468939629688	1.6802324668679	1.51445292162335	1.62766682287762e-08	0.966805622009151	0.731855725761837	6.6629098997996
889	DOT (absolute)	H1_27x26	1.64797596268802	1.21813181887955e-08	0.400312628810077	2.78519439858467	1.41307415780646	1.70764115064232e-08	0.962781572072822	0.0772905894575668	7.28662933867735
890	DOT (absolute)	H1_27x27	1.20414430156213	1.04140281246791	0.428360729549995	1.72181163348548	0.62961924667724	1.45621640394906e-08	0.386941889011744	1.39659034844789e-08	5.41228064128256
891	DOT (absolute)	H1_27x28	2.2059479091673	0.950220443034153	0.266092192505741	0.291671348790899	1.31829259993554	1.64327375843347e-08	0.580232470030072	0.0454829800233961	5.65793995991984
892	DOT (absolute)	H1_28x10	2.93611223564019	6.86958547791524e-09	0.50960321188139	0.112184371633482	1.97780362123402	1.53933811764261e-08	0.731350705873906	2.12025653287684	8.3873107014028
893	DOT (absolute)	H1_28x11	2.313891795666	1.95515708732369e-09	0.482789582148068	1.36436074815587	0.305779567078708	9.24951964074233e-09	0.455454912576533	0.0497314793625286	4.97200809619239
894	DOT (absolute)	H1_28x12	1.16169139939562	1.30501803739676	0.224953911774861	1.16777556165883	0.753426868783284	9.10330187496183e-09	0.0865010104665621	0.234356728474892	4.93372352705411
895	DOT (absolute)	H1_28x13	1.00457716131439	0.420240484533301	0.333242490965087	2.47204008604481	0.940985983098754	1.93931323633184e-08	0.314573152614315	2.08338083943653e-08	5.48565939879759
896	DOT (absolute)	H1_28x14	1.04202807425362	9.65660515483985e-10	0.512304609313866	1.2168736852492	0.806276560000789	4.49105221071489e-09	0.142436886606468	0.964969958678459	4.68488977955912
897	DOT (absolute)	H1_28x15	0.891959924950058	0.162340683931948	0.657611236493945	1.14447295461452	0.46485772645079	1.879429795949e-08	0.282092187260245	1.7003193888929e-08	3.603334749499
898	DOT (absolute)	H1_28x16	1.74522645755487	0.518909829358304	0.272705414572173	2.83234469951192	1.25092586244836	1.11278442647213e-08	0.607494998314491	2.17012240896224e-08	7.22760729458918
899	DOT (absolute)	H1_28x17	0.977691391070378	2.63785162047667e-09	0.291727457735842	1.78839279892877	0.56662927139447	1.24813676857285e-08	0.693851709751527	0.559599219727256	4.87789186372746
900	DOT (absolute)	H1_28x18	2.18731063742212	0.869314631883252	0.268008017865767	1.03015632941306	0.696705421560574	6.43877609576167e-09	0.380184379448792	1.86611624731035	7.29779567134268
901	DOT (absolute)	H1_28x19	1.31951103662836	1.21149904937686e-09	0.279462929667423	3.51530261990352	2.21253709244586	0.0614268670530767	0.716985975256714	0.857947906691271	8.96317442885771
902	DOT (absolute)	H1_28x20	2.95497396281369	2.58091383168126	0.598484974235593	2.32419240166966	1.00423247547942	1.23137049928636e-08	0.985603211978068	0.725707429618835	11.1741082997902
903	DOT (absolute)	H1_28x21	5.48371145073848	3.54188377072878	1.86463327031183	3.38559521299976	2.77527858437883	1.61641771613235e-08	1.06157115021909	2.05033268241864	20.1630061379596
904	DOT (absolute)	H1_28x22	12.1904208851202	13.139438887105	0.197194401640195	4.91646496497969	10.3601203045856	2.94877040602454e-08	2.24928258281081	3.25365935823358	46.3065814139628
905	DOT (absolute)	H1_28x23	2.39076555045208	6.81116926750715e-10	0.404032067913647	0.107687377423554	0.829306631554225	7.94754732278531e-06	0.0693547219507054	1.10945856891139e-08	3.80115430861724
906	DOT (absolute)	H1_28x24	0.744929869205109	3.17373146760644	0.294284578590267	1.91963126907191	1.53436473984138	1.46150994966821e-08	0.245314641614013	0.0204248623415466	7.93268144288577
907	DOT (absolute)	H1_28x25	2.76832065685932	1.76081590939214e-09	0.385843692285824	2.20759921261826	0.945402814620936	1.60930365048488e-08	0.52281363582833	1.17288978957276	8.00286981963928
908	DOT (absolute)	H1_28x26	3.31577556620807	0.00320641625361787	0.552376756351097	7.94898342056339e-06	0.773226462626237	0.0518557203260617	0.564200411996916	0.780152320460994	6.04080160320641
909	DOT (absolute)	H1_29x10	1.80235672794816	0.00320641343091869	0.235847697610215	0.619879770783407	1.00593187685838	1.06371474596988e-08	0.521266540656765	0.056112244640136	4.24460128256513
910	DOT (absolute)	H1_29x11	0.723823655347996	9.10530554827959e-09	0.40856112583001	2.75156714485818	6.45054109719258	9.43406148871682e-09	0.301515045784193	0.863519046716206	11.4995271342685
911	DOT (absolute)	H1_29x12	0.855631272315429	0.0024849724291912	0.293771548138607	0.928176356250037	1.37578357796857	0.115992001487937	0.666380769379626	2.30726885792635e-08	4.23822052104208
912	DOT (absolute)	H1_29x13	1.66597195187117	4.81660074086247e-09	0.240985976408863	1.23305811812081	2.03947896809726	2.34266894305216e-08	0.496897806014624	0.697787592125745	6.37418044088176
913	DOT (absolute)	H1_29x14	0.263567140804371	0.865931866122491	0.179070145676029	0.25287375537956	0.458949916231136	1.92624743968002e-08	0.0133947962075661	0.00785572704983714	2.04164336673347
914	DOT (absolute)	H1_29x15	1.63036473807034	1.38492878028717e-10	0.0993346758517697	1.00545892173402	0.508168348898169	2.25523048031246	0.332096198471119	0.309034091433442	6.13968745490982
915	DOT (absolute)	H1_29x16	4.45623247537944	6.55106213568881	0.383719444498225	2.43292185597629	4.21709821828686	1.39621024006619e-08	0.919006023102743	0.400585188930568	19.360625355825
916	DOT (absolute)	H1_29x17	1.80261324667604	1.92501002340434	0.15588777881653	0.609114241977196	0.463246504373279	0.816713434931327	0.0329058150946846	0.0039920008187884	5.80948304609219
917	DOT (absolute)	H1_29x18	2.36244490373988	0.494725451418177	0.35148697454419	1.94089780968972	1.69732266569916	9.50979017523527e-09	0.920825657042454	0.201667349999917	7.96937082164329
918	DOT (absolute)	H1_29x19	6.91860523173256	6.36616433075902	1.41689780035655	0.961531071348603	3.30285373393233	1.5229201126228e-08	0.620809623113868	0.797875763794372	20.3847375702665
919	DOT (absolute)	H1_29x20	5.43453309196236	4.97898196831301	0.114693394881798	8.02144293076803	7.8004489484626	0.0180601442343606	1.35136674763531	1.6700601472101	29.3895873734676
920	DOT (absolute)	H1_29x21	8.90618840926557	9.82353507584105	0.162749506382542	1.3881523277302	5.19664134058612	2.66920661778552e-08	1.74724650187004	2.13795593274561	29.3624691211132
921	DOT (absolute)	H1_29x22	7.88243690968548	4.50181163158549	0.459663336193218	0.739727479004941	6.27383573034555	3.71594628828146e-08	1.72468136735156	1.2272705653044	22.8094270566301
922	DOT (absolute)	H1_29x23	3.98901804981331	2.55812425163886	0.311318640316009	0.148753517953492	2.61159119129661	8.08233068644136e-09	0.623967946581799	3.4756633482254	13.7184369539078
923	DOT (absolute)	H1_29x24	2.54895391902042	0.910308619089312	0.289547102154099	1.67777956828357	1.20936273834912	1.07137279425845e-08	0.160953915496012	1.86772967240648e-08	6.79690589178357
924	DOT (absolute)	H1_30x11	1.74234870888708	1.80214028530235	0.483310630120586	0.800024048654871	0.13935070717939	0.106092210376749	0.654861733345122	1.28071931169237e-08	5.72812833667335
925	DOT (absolute)	H1_30x12	2.45523848622093	0.0134428901763371	0.545795591277794	2.16101002502865	0.60277355580537	2.14348026286401e-08	0.310380768246451	2.4535114762914e-08	6.08864136272545
926	DOT (absolute)	H1_30x13	1.85931864389424	1.71562289734479e-09	0.199054112103472	0.739527071101463	0.594885779210699	1.90024283591955e-08	1.05075752122552	1.13623248300908	5.57977563126253
927	DOT (absolute)	H1_30x14	0.883398804896029	8.10149115298352e-09	0.394404815927284	0.738428862548654	0.497947902907246	1.72543303077449e-08	0.645595196713344	0.403679381631581	3.56345498997996
928	DOT (absolute)	H1_30x15	1.03115832329479	5.30560812662441e-09	0.290933874464086	1.60663728344128	1.07818838757111	1.22840261719712e-08	9.56144224648199e-09	1.99093222573888e-08	4.00691791583166
929	DOT (absolute)	H1_30x16	1.06865733214334	0.769418839401205	0.0670140319682127	0.469811627252082	0.401354715559462	0.0525531266226787	9.52267842282732e-09	0.184304626147572	3.01311430861724
930	DOT (absolute)	H1_30x17	2.67103007917247	0.00828056268526192	0.227190381489086	1.21159921106448	0.389306622536107	0.166789588804255	0.765258523212089	0.539118257489152	5.97857322645291
931	DOT (absolute)	H1_30x18	5.98295794382283	6.91572745806084	0.826781568494463	3.05057315976148	7.03684974374665	0.0253787903432388	2.72118638082402	0.560176367197921	27.1196314122514
932	DOT (absolute)	H1_30x19	4.71442085809604	2.75082966180174	0.223831671329547	0.224665339135247	6.52409622273884	1.90298668740985e-08	1.52799199158261	1.86181164338517	17.8276474070991
933	DOT (absolute)	H1_30x20	11.7388216854634	14.4256352770623	1.90899400270772	3.74482566832444	8.04839286949372	1.96356717736818	1.80198797845945	2.93277758915401	46.5650022480332
934	DOT (absolute)	H1_30x21	5.9067976220665	6.21341082477302	1.94717435621648	0.735503015127618	6.49246497266249	2.49098096989943e-08	1.43533467796237	0.954501021009939	23.6851865147282
935	DOT (absolute)	H1_30x23	2.1034228604169	0.46494589645582	0.297731465955925	1.05622445651765	2.18255712366337	2.20812067102063e-08	0.503791589256973	1.25058588277817e-08	6.60867342685371
936	DOT (absolute)	H1_31x10	2.405787590531	1.91938277184449	0.409218437439939	1.38016033224817	1.26383167055484	9.21048464144898e-09	0.123823656042298	0.0811302816277888	7.583334749499
937	DOT (absolute)	H1_31x11	0.89358718660319	0.0433106257037314	0.363454915853126	2.49762726615948	0.911326663206718	1.14478112528812e-08	0.522717443009427	1.62730281343181e-08	5.23202412825651
938	DOT (absolute)	H1_31x12	0.764480972590391	1.66249887223095e-09	0.035815634695761	0.565482978625576	0.398933879969212	0.0299238633225088	0.0109178426443116	1.68705017162837e-08	1.80555519038076
939	DOT (absolute)	H1_31x13	1.13619239671518	4.28621941243016e-09	0.533915836430676	0.950164331278089	0.401106220984835	1.8267027500233e-08	0.0443767624504252	2.07699139878842e-08	3.06575559118237
940	DOT (absolute)	H1_31x14	1.08254911057636	2.73515832447667	0.476160323132353	1.10424049621267	0.49757917697548	4.34697147979648e-09	0.170621249538919	1.2135363041824e-08	6.06630869739479
941	DOT (absolute)	H1_31x15	1.41523046799967	3.59176226014645e-09	0.482212424945128	0.587358742170834	1.053851712114	9.24235727391537e-09	0.396480973072034	1.55616021675108e-08	3.93513434869739
942	DOT (absolute)	H1_31x16	1.85279359563621	0.018661325826672	0.264673348786313	1.82432867083497	0.901603211989631	0.219647315419588	1.31915030698337	0.924056132338877	7.32491390781563
943	DOT (absolute)	H1_31x17	11.6514068320519	3.32167535744581	3.34330261300926	9.69060979223752e-10	3.17499800078914	1.58707884451508e-08	0.721442899794308	1.72480973520821e-08	22.2128257371783
944	DOT (absolute)	H1_32x11	0.948008027134592	0.875326655019331	0.198028061051694	2.4969939897193	0.99237676030113	2.32914049988339e-08	1.209899809142	0.385739499991854	7.1063728256513
945	DOT (absolute)	H1_32x12	0.653819651115358	7.6903155235551e-10	0.0232945936148442	0.263639293367098	0.200937885837548	0.0118716666161675	0.00914630913993348	1.83776941685565e-08	1.16270941883768
946	DOT (absolute)	H1_3x25	2.16995592188046	5.05351503804874	0.414749503318489	0.777322565914499	0.178621251015561	2.31568945018517e-08	0.702204418790197	0.0480721596386752	9.34444088176352
947	DOT (absolute)	H1_3x26	0.872969944038144	3.47680161111514	0.265058125485345	0.547262527153303	0.188769553698013	6.15728309172205e-09	0.0308216520710952	0.137474977075263	5.51915839679359
948	DOT (absolute)	H1_3x27	4.57442886946456	1.05952706171478	0.0234709487828621	1.01188778784686	2.25897395559554	0.741731472803995	0.770300618967653	6.26664820156208e-09	10.4403207214429
949	DOT (absolute)	H1_3x28	4.54721443763282	5.16329459994696	0.209346702852579	0.645707420776534	0.806789583669089	2.56569308909902e-08	0.170244499562188	4.45200107168403e-09	11.5425972745491
950	DOT (absolute)	H1_3x29	4.28503407962141	2.74642886574844	0.275342692187895	1.06708617354313	2.04716633942113	2.37946112159163e-08	0.662124257941737	1.26314381381695e-08	11.0831824448898
951	DOT (absolute)	H1_3x30	2.79958317611648	3.34141672525374e-09	0.315807616582495	3.23763528102073	1.94821644255428	1.32909991280108e-08	0.591895801585976	1.30311825869399	10.1962565931864
952	DOT (absolute)	H1_3x31	0.522517044093201	2.53767420150366e-09	0.498957931276386	2.61970340934368	1.51261724280195	2.61100511324256e-08	0.0785571196621506	0.521298606940436	5.75365138276553
953	DOT (absolute)	H1_3x32	2.75288177951943	1.79454910292496	0.365074152028215	1.79482165110819	1.85983968835244	1.19704190251067e-08	1.37925452471923	0.51623247615066	10.4626533867735
954	DOT (absolute)	H1_4x20	7.89038878737258	3.13403607969469	1.54127455657549	0.776200408594377	2.22925050621814	1.86099218432038e-08	1.32969139316731	1.53689345020927e-08	16.9008417656014
955	DOT (absolute)	H1_4x21	9.22784770542282	3.77078958766329	4.24670942604385	3.78371301205561e-09	2.53046894244643	2.24170871159959e-08	0.409210427279065	0.00988378474333122	20.1949098997996
956	DOT (absolute)	H1_4x22	9.94820042137236	1.20496994812929	7.62847295709788	1.11315431619779	4.37248899322385	0.486276565947623	2.51403609937229	1.38820041670615	28.6557997180472
957	DOT (absolute)	H1_4x23	4.74607616497204	1.64051303201616	0.273426856435838	2.51619239440716	1.82971543900526	0.137162339414707	1.49062125352588	0.00638077673597584	12.640088256513
958	DOT (absolute)	H1_4x24	1.47120643228693	2.95726653762953	0.330829664691545	0.0647935888452466	0.192432876076162	7.95623466556052e-06	0.284096199336953	1.14320296981374e-08	5.30063326653306
959	DOT (absolute)	H1_4x25	3.25011624113927	1.42985972694883	1.09117435776017	2.42970742628331	1.68518638455908	8.63243175572916e-09	0.47529460621906	0.892529064089104	11.2538678156313
960	DOT (absolute)	H1_4x26	5.66856112883148	0.98944289291154	0.690460929206127	1.74888978878208	3.30361523819811	2.09817859371345e-08	0.969715443365447	8.62522796362714e-09	13.3706854509018
961	DOT (absolute)	H1_4x27	8.1282966015071	7.60119749824453e-09	0.597266540181696	1.31979301888747e-08	3.52757515978668	2.89403325882741e-08	0.975679371070247	1.38133068000316	14.6101484022883
962	DOT (absolute)	H1_4x28	4.06055311477112	1.97236874270622	0.306813634783891	1.79929459398289	1.47077355418764	2.30835346044004e-08	0.200721452467868	0.883430876000807	10.693955991984
963	DOT (absolute)	H1_4x29	4.13513427847401	0.0757595237989174	0.398901809112342	1.07562325082826	2.79587175154374	1.65605038800451e-08	1.32053708583741	1.99280963855425	11.7946373547094
964	DOT (absolute)	H1_4x30	3.13995993607058	0.567719440789059	0.359895796862055	1.25813227107709	0.444537084934269	6.36577676506527e-09	0.832929870698529	0.7871423066295	7.39031671342685
965	DOT (absolute)	H1_4x31	3.24016033616129	1.78035018594204e-09	0.679783570243681	4.75398798342932	2.32750301414824	1.63299051283754e-08	1.94544289593266	0.632777572756117	13.5796553907816
966	DOT (absolute)	H1_4x32	4.50715031659821	2.99177758321199e-09	1.4039438905239	2.02395993060628	3.44545091881327	2.68471942853342e-08	2.76445693070381	1.6009619506216	15.745923967706
967	DOT (absolute)	H1_5x14	2.18529060009532	0.270509020799983	0.320392788275794	1.20395191643123	0.919174353738951	0.119759530931906	0.54953107071935	1.7604663462485e-08	5.56860929859719
968	DOT (absolute)	H1_5x16	2.50342286888804	1.22494762202082e-09	0.427438879964983	1.21951104368325	2.24035271107545	7.71882043272921e-09	0.745955920590608	9.73966540840898e-09	7.13668144288577
969	DOT (absolute)	H1_5x17	2.83194390451393	2.89964989331695e-09	0.514501008535694	2.08274148900345	0.880312634848585	1.08792824558652e-08	0.52363929103981	0.790076167297639	7.62321450901804
970	DOT (absolute)	H1_5x18	1.37845291499166	3.13407827612408e-09	0.443206414821685	1.35096316805016e-08	1.4782925928618	7.95338194532611e-06	0.553835679746493	1.87350633133959e-08	3.85379559118236
971	DOT (absolute)	H1_5x19	2.38805612059843	1.85543888133708	0.578749502120413	2.39730661974029	0.557466946074664	1.98758241792868e-08	0.308801610411116	1.92810532318772e-08	8.08581971943888
972	DOT (absolute)	H1_5x20	16.8602886001847	6.55635272216843	0.804144300723777	2.38500201936134	5.48452105186104	3.44684732461618e-08	1.7998797811906	0.533819660068985	34.4240081700274
973	DOT (absolute)	H1_5x21	10.4458998079109	2.86137876234891	1.52463327636982	1.00375164685811e-08	2.54965932588022	0.0466373003356507	0.853659325246742	0.453442893273054	18.7353107014028
974	DOT (absolute)	H1_5x22	3.79199199150951	1.83472545458349	1.26171543523368	2.72680562788438	1.70293387493395	0.0957034181932165	1.19551103187496	0.632088195846937	13.2414750300601
975	DOT (absolute)	H1_5x23	3.35953508271736	2.26369956017383e-09	2.38832064524615	3.58969941559247	1.91099800621283	1.15497976763482e-08	1.14187576672137	0.814356720998929	13.2047856513026
976	DOT (absolute)	H1_5x24	2.69352305514202	0.00320641447722776	0.592192390708033	1.74962727217287	0.467214439513729	1.01165791000365e-08	1.02972345933869	1.37486173608596	7.91034877755511
977	DOT (absolute)	H1_5x25	3.70061724733943	0.993907819179338	1.04966733785677	1.02174750510419	0.746284573802261	1.96792172898414e-08	0.511887783092895	0.99170342536874	9.01581571142285
978	DOT (absolute)	H1_5x26	6.20735872894505	2.34606814394725	0.558036076253397	0.800008023148711	2.75151904968782	1.6849785403454e-08	0.580080168908892	1.26999729055015e-08	13.2430702204409
979	DOT (absolute)	H1_5x27	6.14715030595147	4.34221480425008e-09	0.143727462581792	1.11172746598363	1.22898597980043	0.491847706944348	0.982725468385097	0.0167134416823664	10.1228778356713
980	DOT (absolute)	H1_5x28	4.77909419967146	0.540280564254732	0.244697398564183	0.281186379796202	1.79543889118579	0.305691399221786	0.750797604903862	0.00278157843405183	8.69996801603207
981	DOT (absolute)	H1_5x29	3.91033267143733	0.0137234504992353	0.322236477934677	2.76625252053019	2.41662526135848	9.36828216802991e-09	1.15229660375425	0.993034087409261	11.5745010822917
982	DOT (absolute)	H1_5x30	4.79233669467619	4.80672612124546e-09	0.440641287644567	3.64831264049817	2.07411624339469	2.58785703956229e-08	2.75532666357728	1.3125691701562	15.0233027306324
983	DOT (absolute)	H1_5x31	2.81441284665199	3.54889392203789e-09	0.265659318732703	7.89220842520182	4.02680561898939	0.936905829375678	2.13423648231829	3.12008018578637	21.1903087106051
984	DOT (absolute)	H1_5x32	3.72731865498037	0.0109499040077905	0.0605931888776302	3.56694188721679	1.44248497678165	1.82212850340402e-08	1.22565933024847	2.4657635443634	12.4997115046974
985	DOT (absolute)	H1_6x10	5.53915032325262	15.2210100498699	3.99971143530729	7.78748700928226	9.24133870063473	3.19261929094524e-08	2.90929058583004	5.7385411135146	50.4365292496176
986	DOT (absolute)	H1_6x11	1.73717035257705	1.84783529141182e-09	0.495262526518079	0.884008040872691	0.602949908189554	2.15521012227103e-09	0.0291062224793102	1.9508562800577e-08	3.7484970741483
987	DOT (absolute)	H1_6x12	2.07878157678932	1.22856914211005	0.581506933963164	0.790004028680208	0.359751510976662	6.89226061398051e-09	0.140785582533146	1.56503794112627e-08	5.17939879759519
988	DOT (absolute)	H1_6x13	1.87443688877056	1.70029659719789	0.239839681072127	1.24730262003662	0.658316643460029	1.2958322438094e-08	0.38692585973517	0.300561135647043	6.40767943887776
989	DOT (absolute)	H1_6x14	2.22571544686148	1.44734268860788	0.388857718940254	3.49344289708892	0.786364737630155	6.37847674518265e-09	0.867967947353266	0.437819659343985	9.64751110220441
990	DOT (absolute)	H1_6x15	0.893643295092627	3.67563928349128	0.28343086545758	0.468833678372534	0.421547103275881	2.30265840215356e-08	0.33349098975123	0.00408017235392703	6.08066541082164
991	DOT (absolute)	H1_6x16	2.34775151867053	1.03043208407228e-09	0.351014030039827	0.515791600011118	0.620280570266963	1.21153847926468e-08	0.521426857021698	2.00624858167047e-08	4.35626460921844
992	DOT (absolute)	H1_6x17	2.11149500714724	0.7648497027441	0.420537075143326	1.40781564645078	0.872713434131455	1.03647424387461e-08	0.3523046183746	0.0648096359042783	5.99452513026052
993	DOT (absolute)	H1_6x18	3.00578758990135	2.20047844303489e-09	0.497939885019159	2.03218437989564	1.26129059150766	5.90039438083382e-09	0.930324658749124	0.476336694441425	8.20386380761523
994	DOT (absolute)	H1_6x19	2.20265331864116	2.42186548418845e-09	0.728713429250336	3.77011624528731	0.761675363162152	8.84948521643515e-09	1.1985250643495	1.49319826259026e-08	8.66168344689378
995	DOT (absolute)	H1_6x20	3.56103408157973	1.45239671882429e-09	1.39211222961991	3.16965933287368	1.9600721605435	4.18950629669166e-09	1.73773147668735	1.20072948037188	13.0213387673179
996	DOT (absolute)	H1_6x21	1.08896995318575	1.00337475110749	0.179535075064178	1.41066935106496	0.506180373364604	0.0671022157359673	0.0126974063443639	1.24092349322257e-08	4.26852913827655
997	DOT (absolute)	H1_6x22	2.74571544814036	2.83929452953985e-09	1.53253707682369	5.54085773107384	2.85397196075592	0.393827668568361	1.01365933163077	6.5434469232284	20.6240161430606
998	DOT (absolute)	H1_6x23	3.66063328303717	5.39026996214313e-09	2.18565932039918	3.22322246151276	1.85896594289018	1.16137877175885	1.3415711520387	0.757587191096565	14.1890181281237
999	DOT (absolute)	H1_6x24	4.86921044801459	8.90771081311174e-09	1.96723848134105	4.27495793237241	2.98049700695271	0.52339079338457	1.59769139808698	0.423054128537453	16.6360401975975
1000	DOT (absolute)	H1_6x25	6.84826454370287	1.4676232528618	0.48307816323455	2.8844328797883	2.11930261524395	0.0498437064630504	1.976456929028	0.877226471044283	16.7062285613668
1001	DOT (absolute)	H1_6x26	3.85933469007994	0.926028059886418	1.22731864409957	2.46560321289615	1.8301643343883	1.27386385954368e-08	0.438420849881536	0.454356729095584	11.2012265330661
1002	DOT (absolute)	H1_6x27	5.88095392200327	0.00320641430155	1.77448497536365	1.84291784716289	2.80960321603117	7.82258957640516e-09	0.489779575346524	0.469242499337942	13.2701884573696
1003	DOT (absolute)	H1_6x28	2.10387977350891	0.668753513050887	2.46872144853622	1.22989980938979	1.6952545136965	1.6794773382658e-08	0.669050109115614	1.43040971330677e-08	8.83555919839679
1004	DOT (absolute)	H1_6x29	1.54810421886959	1.32794277827398e-09	1.67006012381882	1.83178357059863	1.97226454185418	0.144408832527221	0.621659334559564	0.999422863418005	8.78770348697395
1005	DOT (absolute)	H1_6x30	3.53119841561277	3.18602651176482e-09	0.268240481901365	0.435743499358297	1.96940281906714	1.74740682575519	1.50517836395082	1.14107416030667	10.5982445691383
1006	DOT (absolute)	H1_6x31	4.42327055968527	4.51692121203552e-09	3.75535070612035	4.25782766852253	2.25907816601785	1.37711487351293e-08	1.35188778962597	1.69015533801221e-08	16.0474149251616
1007	DOT (absolute)	H1_6x32	2.82864129588844	0.471238479862708	0.527270546516779	2.76921844942615	1.82690982828305	1.10448925869169e-08	0.881266540325594	1.89930727132379e-08	9.30454517034068
1008	DOT (absolute)	H1_6x33	2.32301403489328	7.04457812797163e-09	0.0130420870723691	1.03610422265449	1.18679760349205	0.779671347050073	0.860080174423673	2.2367485547303e-08	6.198709498998
1009	DOT (absolute)	H1_7x10	2.2807535223287	7.65258716591642e-10	0.269515031658507	3.03385171017265	3.82656515365004	0.0730100373080324	1.29286573578291	0.590565140999239	11.3671263326653
1010	DOT (absolute)	H1_7x11	1.594989988112	0.00320642528647158	0.218789582788699	1.95639279379647	0.780713436031587	1.62640179955443e-08	0.535647298087054	0.392729477669777	5.48246901803607
1011	DOT (absolute)	H1_7x12	2.53889380917266	2.44304447413339e-09	0.443711425521249	1.68641283925574	1.44235671758212	1.43914462435027e-08	0.332993996792076	1.24769300678718e-08	6.44436881763527
1012	DOT (absolute)	H1_7x13	1.86270141384164	0.904256522874083	0.4011062137848	2.76506613932705	0.608945901817195	1.64054683815008e-08	0.195126258741504	0.0277996173766037	6.76500208416834
1013	DOT (absolute)	H1_7x14	3.53624050233742	0.156000002088932	0.447695391528027	1.94521845394163	1.09115832718709	7.6000710419694e-09	0.513018041342833	0.496985987400859	8.18631671342686
1014	DOT (absolute)	H1_7x15	2.55138278374485	1.37280271859681e-09	0.318853711790802	1.16331865052464	0.841066141832006	1.21111120319897e-08	0.603062133579679	1.19378936577834e-08	5.47768344689379
1015	DOT (absolute)	H1_7x16	5.14464932780582	5.10882825973888e-09	6.09445291419265	4.35748298080073	1.93214430224349	2.41007307646914e-08	1.81753909094752	2.67603765635892e-08	19.3462686719601
1016	DOT (absolute)	H1_7x17	4.204889798955	0.568184372259636	0.528737479770611	3.01816433989709	1.60069740542014	1.38048105534953e-08	0.963142296717293	0.689090203961856	11.5729059107864
1017	DOT (absolute)	H1_7x18	2.11005211451623	2.33389980412352	0.315991989390254	0.730509028774635	1.30875351355247	1.82822341758541e-08	0.827198403208851	1.79313666306924e-08	7.62640488977956
1018	DOT (absolute)	H1_7x19	2.7427334804057	0.45185571979464	2.03154309013945	1.64433667800207	1.70664530385982	1.0219778171441e-08	1.00315031401585	0.761154321398371	10.3414189178357
1019	DOT (absolute)	H1_7x20	5.34783971035361	0.871030067226227	2.97062925952221	6.02748700193755	4.54054511681786	2.44690183073044	3.35737877367649	0.587943921763139	26.1497556820275
1020	DOT (absolute)	H1_7x21	3.28901003292648	3.83557194643915e-09	1.58718236775184	2.69441284083787	2.25244890777486	0.0118316690855643	1.71028458806014	1.32462527405129	12.8697956843236
1021	DOT (absolute)	H1_7x22	2.7369459069935	3.40570246778738e-10	0.547959921187399	3.52168337666035	1.43543889073234	1.4506020948315e-08	0.976793596860423	0.103270557340354	9.32209226462096
1022	DOT (absolute)	H1_7x23	4.34471344007711	0.0552705467174049	2.34646894869517	5.90367937025977	2.96824850430179	1.41112063827945e-08	0.991374760018586	0.718597203965252	17.3283527881463
1023	DOT (absolute)	H1_7x24	12.3975711577276	2.35438878706691	6.97611224015117	1.63914632606358e-08	4.98475352283355	3.67331334690034e-08	2.29899801563587	1.58691786498031	30.59874164152
1024	DOT (absolute)	H1_7x25	6.24628458341494	6.69231444084422e-09	6.19708217070735	2.67501403203744	4.38019238941744	2.96544360307461e-08	3.33692987986209	1.64887376151964	24.4843768533056
1025	DOT (absolute)	H1_7x26	3.55114229110633	2.99017235057168	0.543278564571655	0.630581169247184	1.33162325309596	1.97532244369125e-08	0.87046894949172	0.818164344046019	10.7354309418838
1026	DOT (absolute)	H1_7x27	2.84241283391092	1.49833058441193e-09	0.485018044732732	3.05048497710046	1.44443287418333	2.25352242974454e-08	0.339591192786439	0.166348710567193	8.32828865731464
1027	DOT (absolute)	H1_7x28	2.66624450342679	7.11437749859329e-10	0.328272546862873	1.29724249996749	1.59627255744673	9.34444601061991e-09	0.769258527254766	0.473010036348185	7.13030068136273
1028	DOT (absolute)	H1_7x29	6.04331064452643	1.02590782724051	6.49872545789522	2.22560321824299	4.11685772297277	0.381266543816946	3.53200002415265	0.97655312869992	24.8002245675474
1029	DOT (absolute)	H1_7x30	6.43486974891153	0.143583169806445	0.42798397092518	3.33062926907742	2.29622445991653	2.31425857741032e-08	1.92364730648538	0.751903826464182	15.3088417747292
1030	DOT (absolute)	H1_7x31	9.85911825357934	2.54495391655001	2.55527856689056	1.62016834983868	3.2117274661235	2.59462317392947e-08	0.961138291932729	1.1525691609648	21.9049540318259
1031	DOT (absolute)	H1_7x32	4.8020921963717	0.0451943946034975	0.17236874131995	4.32244489441081	2.28026453898425	2.04064362102853e-08	1.23232065483071	2.5291302704955	15.3838157114228
1032	DOT (absolute)	H1_7x33	0.135967949980822	0.713555119860723	0.246813548079357	1.01613942227388e-08	0.0499158435533597	0.118436888342264	0.175727463693206	0.00942686370362451	1.44984368737475
1033	DOT (absolute)	H1_8x10	1.77019640613749	1.51809522549081e-09	0.00569138286096001	1.65528659386323	2.17105411855547	0.545883769765538	0.797146307734924	1.67586860431271e-08	6.94525859719439
1034	DOT (absolute)	H1_8x11	2.7752144374492	0.875166346911655	0.405835672807745	1.60062526922557	0.555406822495295	1.43598659444676e-08	0.320641285463447	0.102901814613883	6.63579166332666
1035	DOT (absolute)	H1_8x12	1.91759519935649	4.07308207946457e-10	0.450148302905641	1.18725451684076	0.794973954168358	2.59322413673392e-08	0.11955110974155	1.69001545151239e-08	4.46952312625251
1036	DOT (absolute)	H1_8x13	2.00600402232878	6.45946309247568e-09	0.358997996591112	1.87325853442578	0.628809623713161	1.03494493843721e-08	0.215006028036598	1.05605816867393e-08	5.08207623246493
1037	DOT (absolute)	H1_8x14	2.71793989301321	0.494420851069787	0.662484973761023	1.12297395711493	1.2555030139364	1.23010843016326e-08	0.165819649515061	0.0667014168235716	6.48584376753507
1038	DOT (absolute)	H1_8x15	3.68963528497826	0.709667337339129	0.417651305558386	0.95959920533874	0.956328662862641	1.52983531800078e-08	1.45330662457232	0.382973968861789	8.56916240480962
1039	DOT (absolute)	H1_8x16	5.43527858165248	4.81902920056742e-09	1.21025251059726	3.82426454078427	2.83080562206007	1.55307130835483e-08	1.50949901749909	1.02036875830645	15.8304690512494
1040	DOT (absolute)	H1_8x17	5.32391183589304	2.07891784259541	2.90258116790068	2.20233267607648	1.82573949089264	2.95439210836433e-08	1.75990382139249	0.758004026868183	16.8513908911628
1041	DOT (absolute)	H1_8x18	5.30743889279793	1.01893387278389	0.414444894296437	2.90927455892456	1.72703808367984	0.141322658135381	0.971478973352529	0.764304629018668	13.2542365629892
1042	DOT (absolute)	H1_8x19	4.32476154283252	2.09883566738137e-09	0.0143246533250122	3.62623648468833	2.51426053848185	0.624304635375626	1.55692987343451	0.706677390058504	13.3674951202952
1043	DOT (absolute)	H1_8x20	2.00604410780351	4.95987243182955e-09	0.672136273290541	1.67149500038792	1.16335872732935	8.54459174085762e-09	0.314861734764977	1.10300602668678	6.93090188376754
1044	DOT (absolute)	H1_8x21	3.78506614325056	4.04542796690633e-09	0.430621246129337	4.18712626480163	2.3894829798941	1.85977149048785e-08	1.36256513872215	0.36399200163539	12.5188537970763
1045	DOT (absolute)	H1_8x22	7.3846573290805	3.53273306721883e-09	1.34872946436131	1.73598397592215	1.25688978806235	1.85134401218803e-08	0.988801609175765	1.57605642840902e-08	12.7150622044088
1046	DOT (absolute)	H1_8x23	5.20845692912574	0.0708537103375386	0.522789584360673	5.95915030795712	2.48593187541058	2.32639419367694e-08	2.2164809749141	0.521723459028115	16.9853868643978
1047	DOT (absolute)	H1_8x24	5.36533067260455	0.884448901482751	0.495967942052411	0.0736833766824096	0.774068140611647	2.09673912291541e-08	0.484521048091256	0.0412986149424546	8.11931871743487
1048	DOT (absolute)	H1_8x25	3.91143889024121	0.823895795758878	0.501923851720582	1.02415231098038	0.938060129331554	1.32118148880317e-08	0.717362737940907	0.0812505193116587	7.99808424849699
1049	DOT (absolute)	H1_8x26	3.55608017024753	3.12808818414074	1.69319439561977	1.24715823815691	1.00345492005038	1.19210517234805e-08	0.118637299875021	6.44150301084835e-09	10.7466132264529
1050	DOT (absolute)	H1_8x27	2.62054510614459	0.0653787593636664	0.508537079002023	1.37866934049586	1.52985972721024	1.90362142003775e-08	0.0224448989695235	0.0030861920223852	6.12852112224449
1051	DOT (absolute)	H1_8x28	3.0984609280205	2.64218036843235	0.086316641047532	0.69427655772215	1.42008818589237	2.12475096761942e-08	0.740641299721062	0.413611228377442	9.09557523046092
1052	DOT (absolute)	H1_8x29	3.4892585269534	8.02143862950241e-09	1.43867735957048	4.662140288503	1.88819239466445	1.40693437738235e-08	1.45507816879059	0.789875768671899	13.7232225292446
1053	DOT (absolute)	H1_8x30	3.53118237729269	0.0642084200189222	0.611679362974452	6.82659472014762e-09	0.486781570529394	7.95651873696742e-06	1.10447295711244	1.4057439709001e-08	5.79833266533066
1054	DOT (absolute)	H1_8x31	1.51597596919952	3.20982766034522	0.249386776248309	0.56813627842725	0.106180374167738	1.74680154643437e-08	0.0865972043509278	8.37017105416170e-09	5.73610428857715
1055	DOT (absolute)	H1_8x32	6.68245291623744	2.28935471571243	0.416777563806713	2.32171543879634	2.255919846836	0.0948376946026283	1.27758718545957	0.812456930667721	16.1511022921188
1056	DOT (absolute)	H1_8x33	3.03121443984992	0.684761527748602	2.12611623756267	4.47131864831183	1.2751503134137	4.94253478668775e-09	1.37540683031987	1.26173949284086	14.22570749499
1057	DOT (absolute)	H1_9x10	1.59568739163203	0.739759520530892	1.83668136624668	1.08337475760424	1.08266133399481	1.27852047832508e-08	1.06931463779139	0.501274566589105	7.90875358717435
1058	DOT (absolute)	H1_9x11	1.81467736633786	1.26550701891967	0.258452908354781	1.20472146163745	0.215887785603173	1.82774946782202e-09	0.546156319999052	2.30918077991018e-08	5.30540288577154
1059	DOT (absolute)	H1_9x12	2.04032066211308	3.86546198811158e-09	0.279695398403756	1.10723848906197	0.124328662195476	0.0590300705571176	0.0546292623891918	0.0992064293698634	3.76444897795591
1060	DOT (absolute)	H1_9x13	1.2554789660027	2.59459720151053	0.298460929022613	2.58397595858116	0.670861736736081	1.61744099841429e-08	0.395815636816898	0.270677370786875	8.06986781563126
1061	DOT (absolute)	H1_9x14	1.66367937035868	3.17366734198559	0.345955921234139	0.550044092632115	0.341266543969573	1.47433284283444e-08	0.0705651378214139	0.252929873848352	6.39810829659319
1062	DOT (absolute)	H1_9x15	3.28412826667924	2.43130653726021e-09	0.434404812517825	3.36087376045434	1.74079359489471	1.3782658625226e-08	0.211446904383994	0.138901823212633	9.17054917835671
1063	DOT (absolute)	H1_9x16	6.85924650755267	4.83847270751772e-09	4.00934670275948	2.0866533177852	4.91214429987489	1.55047404491997e-08	2.93710623875568	0.561282587247763	21.3657796743189
1064	DOT (absolute)	H1_9x17	4.56528257485526	0.934116238189875	2.57711423261057	2.1274388808985	1.86156313396481	0.663855732228007	1.30576353765666	1.63262526879471	15.6677595991984
1065	DOT (absolute)	H1_9x18	17.0650501295997	4.40141885669992	7.35306614646571	3.44177957708451	7.97565533494291	4.12071827007608e-08	5.5273988305712	3.06739883126049	48.8317677478316
1066	DOT (absolute)	H1_9x19	8.03555915084326	1.19958885022402e-09	1.92556313195143	1.58178759942343	2.6462765657992	0.395711439610411	2.05709019762367	0.676793619152693	17.3187817056037
1067	DOT (absolute)	H1_9x20	4.81786775754716	1.46863532043104e-09	2.12195591610902	3.63490983474771	2.5846573258806	6.71911419453071e-09	1.55818839985611	0.525859745847006	15.2434389881754
1068	DOT (absolute)	H1_9x21	5.58095393797722	4.88789328213604e-09	8.45574349028428	3.88650903504475	4.67167135833372	1.47855597310125e-08	1.35822046112835	2.3210821942726	26.2741804967144
1069	DOT (absolute)	H1_9x22	9.59438077706865	0.0219959959081107	1.64602806269079	7.11883514892543e-09	2.67111022753365	1.24683873382136e-08	0.560184387420479	8.74901537890466e-09	14.4936994789579
1070	DOT (absolute)	H1_9x23	3.16751904666271	0.777651307387246	0.992761527338785	4.01340281913859	1.99898196999139	1.77698701256029e-08	1.4608336769927	1.9341964082658	14.3453467735471
1071	DOT (absolute)	H1_9x24	9.17680962900194	6.79684912422912e-09	2.09236874434277	7.01414050591475e-09	1.93861323334326	1.79025576091258e-08	0.499478962274767	0.015951924373823	13.7232225250501
1072	DOT (absolute)	H1_9x25	5.68663728592334	1.8389739527918	1.68510621566775	1.87583167831767	1.61057315252253	0.0468938003677611	0.266156321178999	1.80798410644411e-08	13.0101724248497
1073	DOT (absolute)	H1_9x26	1.045362734868	0.0457875764118643	0.210733470682763	0.52331063163175	0.343270554936024	0.159126269719163	0.109114235017383	0.0196873924645179	2.45639286573146
1074	DOT (absolute)	H1_9x27	4.21540682230788	2.09920641959121	0.849755516656829	1.91255311281427	1.98670942748065	1.47256536168901e-08	2.54376754874423	0.516216448300508	14.1236153106212
1075	DOT (absolute)	H1_9x28	8.30327056134631	0.942396801385253	1.17657716302744	3.37061323672678	4.22665331287573	2.04028638508682e-08	1.79794791364194	1.0490260686426	20.8664850780489
1076	DOT (absolute)	H1_9x29	5.87837275664715	0.579535080490725	0.324945899083461	1.79264128384776	3.79607215303865	2.39062211530397e-08	3.07236074402688	1.58931464498108	17.0332425860219
1077	DOT (absolute)	H1_9x30	5.12814430522611	0.179751506633431	0.172128260501588	2.14989980499627	2.22101804459422	0.271278572840918	1.15911023592051	0.655278567884139	11.9366092985972
1078	DOT (absolute)	H1_9x31	11.8180361023723	1.3240878577275e-08	4.86663728893409	16.0393427149299	4.87143889739403	0.00320644781463201	4.48256516028664	1.78630864931153	43.867535274284
1079	DOT (absolute)	H1_9x32	2.34662926777778	2.18110640194778e-09	0.0724248537790883	7.34419239369209	0.879767548873769	1.47395592480411	0.857555120764495	0.0117194572658474	12.9862445691383
1080	DOT (absolute)	H1_9x33	2.44274950894232	2.9996152343834	0.203679362780663	0.0103406844247226	0.458124264727807	7.9478568994611e-06	0.883166345989625	0.328841700994773	7.3265250501002
1081	Cell2location (absolute)	G2_10x10	5.23200860023499	0.343793340027332	0.234956804662943	0.532355362176895	0.206239922344685	0.368648059666157	0.425673630833626	0.0532034553587437	7.39687917530537
1082	Cell2location (absolute)	G2_10x11	0.277009543776512	0.135106517374516	7.98079855442047	1.00895051956177	0.833588351309299	7.75452980995178	2.95620068311691	1.53488587141037	22.4810698509216
1083	Cell2location (absolute)	G2_10x12	0.160294070839882	0.0321372274309397	0.544810691475868	0.525097036361694	0.979471006989479	0.727364653348923	0.672926065325737	0.272439673542976	3.9145404253155
1084	Cell2location (absolute)	G2_10x13	1.76944428682327	0.103487525135279	0.182144755870104	0.496317256987095	0.401404510438442	0.335226631164551	0.518503990769386	0.115593653544784	3.92212261073291
1085	Cell2location (absolute)	G2_10x14	5.86828973293304	0.401539571583271	0.400498081743717	0.512223020195961	0.550059151649475	0.288124637305737	0.864620840549469	0.147417488694191	9.03277252465486
1086	Cell2location (absolute)	G2_10x15	7.20519392490387	0.744486072659493	0.252390642464161	0.557494741678238	0.658506114035845	0.379975485801697	0.563129583001137	0.635753464698791	10.9969300292432
1087	Cell2location (absolute)	G2_10x16	1.0188232421875	0.114678907394409	4.19130914211273	0.311450037360191	1.58841417729855	4.32375621795654	1.78047600388527	0.499009171128273	13.8279168993235
1088	Cell2location (absolute)	G2_10x17	0.464546871185303	0.126387911662459	16.1319665908813	0.48945684581995	1.35268841311336	13.0757897377014	3.84370486736298	0.307500156760216	35.792041394487
1089	Cell2location (absolute)	G2_10x18	0.142979098856449	0.0423161301761866	0.303292435407639	1.16295195817947	0.350855758972466	0.496434764564037	0.670472159981728	0.119299885258079	3.28860219139606
1090	Cell2location (absolute)	G2_10x19	0.19950799420476	0.163700971007347	0.522385641932487	3.57053024768829	0.430196398496628	0.749097785353661	0.781342202425003	0.549262568354607	6.96602380946279
1091	Cell2location (absolute)	G2_10x20	0.0351159801706672	0.00760904566850513	0.0851164400577545	0.833484110236168	0.0803753579035401	0.067659018933773	0.303941112756729	0.024839302059263	1.4381403677864
1092	Cell2location (absolute)	G2_10x21	0.117815312370658	0.0206377737224102	0.0798916555941105	0.712770220637321	1.09989240914583	0.115454769507051	0.285035549104214	0.144683092087507	2.5761807821691
1093	Cell2location (absolute)	G2_10x22	31.5266272544861	3.05616756677628	0.161417242139578	0.205326613783836	1.40773985385895	0.147710243612528	0.443474760651588	0.0862762894481421	37.034739824757
1094	Cell2location (absolute)	G2_10x23	20.1926231384277	1.75118214488029	0.168506564199924	0.137894444167614	1.96060577407479	0.17660223916173	0.308430743217468	0.0836960908025503	24.7795411389321
1095	Cell2location (absolute)	G2_10x24	16.8270696640015	1.4097275197506	0.103073019534349	0.163412828743458	2.41624426543713	0.102993667498231	0.625158035755157	0.138122183084488	21.7858011838049
1096	Cell2location (absolute)	G2_10x25	13.732307767868	1.01431703567505	0.147297435998917	0.160320817679167	1.78759035244584	0.184821317344904	0.51467492878437	0.21550157815218	17.7568312339485
1097	Cell2location (absolute)	G2_10x7	1.63762063384056	0.0853172905743122	0.180540574342012	0.359393841028213	2.85452553629875	0.182666421681643	0.139085801690817	0.794092035293579	6.23324213474989
1098	Cell2location (absolute)	G2_10x8	0.832051664590836	0.044523199275136	0.0985073186457157	0.747918516397476	0.65489449352026	0.13659298196435	0.283926984667778	0.101274243742228	2.89968940280378
1099	Cell2location (absolute)	G2_10x9	2.23271424770355	0.115829862654209	0.220251547545195	0.489002412557602	0.265669026225805	0.364344647526741	0.2862549290061	0.0528275664895773	4.02689423970878
1100	Cell2location (absolute)	G2_11x10	13.8571832180023	1.34717257618904	0.235752046853304	0.683732897043228	0.636791925132275	0.188145709782839	0.30922237187624	0.989543491601944	18.2475442364812
1101	Cell2location (absolute)	G2_11x12	0.202836306393147	0.0455374723300338	0.304592825472355	0.683839347958565	0.182619630917907	0.511362418532372	0.498042644560337	0.427278843522072	2.85610948968679
1102	Cell2location (absolute)	G2_11x13	7.42708008289337	0.639569810032845	0.363340021669865	0.917224845290184	0.548353618383408	0.361379331350327	0.737129518389702	0.186812603473663	11.1808898314834
1103	Cell2location (absolute)	G2_11x14	0.28431705981493	0.0685959059745073	2.52378025054932	1.12560269236565	0.747052625566721	3.1232927441597	1.51869277954102	0.24719774723053	9.63853180520237
1104	Cell2location (absolute)	G2_11x15	2.57108515501022	0.330403688549995	2.05527526140213	0.606262502074242	1.90160075575113	2.39272031784058	1.4964982509613	0.915521463751793	12.2693673953414
1105	Cell2location (absolute)	G2_11x16	0.836228287220001	0.257119487226009	9.19022016525269	0.343334795534611	2.12846460342407	8.9029212474823	5.31890759468079	0.755407643318176	27.7326038241386
1106	Cell2location (absolute)	G2_11x17	0.400707769393921	0.102460035681725	3.59926429986954	0.26464619487524	2.73863100111485	2.98895651102066	2.88783339262009	0.571905648708343	13.5544048532844
1107	Cell2location (absolute)	G2_11x18	0.179820644110441	0.0454000992700458	3.1275260925293	0.326462285220623	1.27622209191322	2.46741842031479	1.59682418107986	0.188379599899054	9.20805341433734
1108	Cell2location (absolute)	G2_11x19	0.229789413511753	0.135304973274469	0.353441812098026	2.78284718990326	0.437501857429743	0.969698977470398	1.03635143041611	0.378877553343773	6.32381320744753
1109	Cell2location (absolute)	G2_11x20	0.207825943827629	0.0231219740584493	0.0596729600802064	0.574477699398994	0.176635950058699	0.110740438476205	0.190500978380442	0.0631431296467781	1.4061190739274
1110	Cell2location (absolute)	G2_11x21	3.47037889957428	0.319632206857204	0.344308871030807	0.519768396019936	0.867485609278083	0.574942255020142	0.424519278109074	0.139351844787598	6.66038736067712
1111	Cell2location (absolute)	G2_11x22	15.2956150531769	1.45708544850349	0.105228338390589	0.248636045306921	1.05305726453662	0.130859959125519	0.23399658575654	0.112088787183166	18.6365674819797
1112	Cell2location (absolute)	G2_11x23	35.9785137176514	3.05441280603409	0.18265463784337	0.425350460410118	1.44664023965597	0.140549276024103	0.426989766955376	0.33492036908865	41.990031273663
1113	Cell2location (absolute)	G2_11x24	13.6632639408112	0.898513036966324	0.113683740794659	0.178294152021408	1.93467202335596	0.139086420089006	1.15974897146225	0.116150365769863	18.2034126512706
1114	Cell2location (absolute)	G2_11x25	25.3925691604614	2.19787366390228	0.0743152752518654	0.153881701827049	1.11941201612353	0.114887937530875	0.318123628199101	0.112204247713089	29.4832676310092
1115	Cell2location (absolute)	G2_11x7	4.34649307727814	0.277622979879379	0.1645094871521	0.851924842596054	1.09243882149458	0.156358966231346	0.357685169577599	0.149970380961895	7.39700372517109
1116	Cell2location (absolute)	G2_11x8	16.1053902626038	1.67940895557404	0.209285845607519	0.801320323348045	0.399587112292647	0.206549604982138	0.413897466659546	0.222764866054058	20.0382044371217
1117	Cell2location (absolute)	G2_11x9	2.26595584154129	0.170227909833193	0.106173907965422	0.892633774876595	0.186603817343712	0.114971315488219	0.179773996770382	0.444202320277691	4.3605428840965
1118	Cell2location (absolute)	G2_12x10	22.6769232749939	2.0571217417717	0.0876689240336418	0.425947116315365	0.566295623779297	0.136346166580915	0.114061806350946	0.699779468774796	26.7641441226006
1119	Cell2location (absolute)	G2_12x11	11.1067962169647	0.646682900190353	0.689450904726982	1.27152993679047	0.959712719172239	0.358839590847492	0.544529962539673	0.351221244037151	15.9287634752691
1120	Cell2location (absolute)	G2_12x12	6.64360256195068	0.544099506735802	0.255659158527851	0.924657475948334	0.408746528625488	0.318635329604149	1.10504232048988	0.209870746731758	10.4103136286139
1121	Cell2location (absolute)	G2_12x13	2.49339841604233	0.28011234998703	2.34202735424042	1.72440469861031	1.39737886041403	2.06651159524918	1.24374293088913	0.388387578725815	11.9359637841582
1122	Cell2location (absolute)	G2_12x14	1.76071491241455	0.244200608879328	4.53230493068695	1.67683530449867	0.668070998042822	5.86798031330109	2.53038058280945	0.512641593813896	17.7931292444468
1123	Cell2location (absolute)	G2_12x15	5.36788108348846	0.395583359897137	0.26793070435524	0.384972883760929	0.361060845851898	0.332501766085625	0.546454522013664	0.76837936937809	8.42476453483105
1124	Cell2location (absolute)	G2_12x16	5.54486849308014	0.566537544131279	2.71068419218063	0.551516824960709	3.14041469991207	2.45516346693039	2.55615428686142	0.78369799554348	18.3090375036001
1125	Cell2location (absolute)	G2_12x17	0.875612550973892	0.14179967418313	6.61160774230957	0.145699900388718	1.03640478029847	5.05891988277435	2.61602107286453	0.191452267765999	16.6775178715587
1126	Cell2location (absolute)	G2_12x18	0.0783744290471077	0.0102025628089905	0.06299993917346	0.426120387017727	0.324353892821819	0.0626553077250719	0.127330134809017	0.0239553410559893	1.11599199445918
1127	Cell2location (absolute)	G2_12x19	1.07053179144859	0.370823366940021	0.103281895816326	0.435069566965103	0.9338275000453	0.129066509753466	0.127437276393175	0.123784130066633	3.29382203742862
1128	Cell2location (absolute)	G2_12x20	0.333647179603577	0.0202756611630321	0.0598488003015518	0.586884912848473	0.0668972299434245	0.0674016177654266	0.116086240485311	0.0241472855210304	1.27518892763183
1129	Cell2location (absolute)	G2_12x21	73.784268951416	7.15876095294952	0.141738867014647	0.205129851400852	3.71349208056927	0.10587441213429	0.415615136921406	0.404246397316456	85.9291266497224
1130	Cell2location (absolute)	G2_12x22	6.51232452392578	0.344829803705215	0.0840375546365976	0.478687438368797	0.484238950163126	0.127268259227276	0.531840878725052	0.0662302438169718	8.62945765256882
1131	Cell2location (absolute)	G2_12x23	65.0518436431885	5.90630030632019	0.141331849247217	0.246473969519138	4.45600899457932	0.167998655885458	0.47559934258461	0.217202380299568	76.662759141624
1132	Cell2location (absolute)	G2_12x24	14.4196345329285	1.05218400359154	0.122731606662273	0.108905701339245	1.49117616973817	0.185824283212423	1.00191502571106	0.0647550597786903	18.4471263829619
1133	Cell2location (absolute)	G2_12x25	12.4167869091034	0.90415481030941	0.25707131922245	0.159085334837437	2.70688921958208	0.252048078179359	0.625700655579567	0.123832526803017	17.4455688536167
1134	Cell2location (absolute)	G2_12x7	1.8615450501442	0.102062065526843	0.170172920823097	0.844993036985397	0.293692018091679	0.145956160128117	0.456930489838123	0.283185806870461	4.15853754840791
1135	Cell2location (absolute)	G2_12x8	28.2139856338501	2.52809631824493	0.14326800853014	0.339158047735691	0.315106850117445	0.168892247229815	0.300414903461933	0.0687816977500915	32.0777037069201
1136	Cell2location (absolute)	G2_12x9	19.1328454017639	1.46952512860298	0.216888102144003	1.24607818126678	0.199852008000016	0.263420562446117	0.529216024279594	0.443961095809937	23.5017865043134
1137	Cell2location (absolute)	G2_13x10	208.855410766602	21.2643712997437	0.0711680501699448	0.113211138918996	0.0509372040629387	0.0500625513494015	0.0733223170042038	0.021710386686027	230.500193714537
1138	Cell2location (absolute)	G2_13x11	12.5057441711426	1.18578600287437	1.38818356990814	2.79689059257507	1.97416385561228	1.27727255225182	1.33296971917152	1.55303567647934	24.0140461400151
1139	Cell2location (absolute)	G2_13x12	34.1937459945679	3.89290944337845	0.544180271029472	0.412093921005726	0.386419216543436	0.397314395010471	0.332677246630192	0.0881894607096911	40.2475299488753
1140	Cell2location (absolute)	G2_13x13	0.182082997262478	0.0473742170259357	0.188215117901564	1.26641398072243	0.600246050208807	0.684950625896454	0.843679648637772	0.17444923222065	3.98741186987609
1141	Cell2location (absolute)	G2_13x14	0.329802402853966	0.136821848899126	9.21513381004334	0.459359766542912	1.16445533409715	15.4155409812927	3.67825421094894	0.264594036340713	30.6639623910189
1142	Cell2location (absolute)	G2_13x15	5.58496887683868	0.467089083790779	0.562374341487885	0.438111723959446	1.68970314860344	1.10017996430397	1.51937248706818	0.315864698588848	11.6776643246412
1143	Cell2location (absolute)	G2_13x16	0.585138699412346	0.0837016209959984	0.709955877065659	0.227117634564638	1.78233699724078	0.791565030813217	1.33843178749084	0.185734011977911	5.7039816595614
1144	Cell2location (absolute)	G2_13x17	0.339508362114429	0.0610087394714355	0.861589312553406	0.626974493265152	3.0790421128273	0.904950848221779	1.2309420645237	0.391468119621277	7.49548405259848
1145	Cell2location (absolute)	G2_13x18	14.2031646728516	0.926869004964828	0.0794880446046591	0.252922251820564	0.610377232916653	0.0757420808076859	0.274161763489246	0.0316037094220519	16.4543287608772
1146	Cell2location (absolute)	G2_13x19	0.213453821092844	0.0373719930648804	0.132501554489136	1.01594795584679	0.446761053986847	0.130960371345282	0.188417865335941	0.0673880476504564	2.23280266281217
1147	Cell2location (absolute)	G2_13x20	2.18393560647964	0.247390285879374	0.416639274358749	0.375517138838768	0.379533767700195	0.312938529253006	0.599911308288574	0.0759501323103905	4.5918160431087
1148	Cell2location (absolute)	G2_13x21	28.6931609153748	2.03920047283173	0.0500327311456203	0.253637903928757	1.82742229774594	0.0571218211203814	0.311932939291	0.0569311819970608	33.2894402634352
1149	Cell2location (absolute)	G2_13x22	48.36158618927	4.14877278804779	0.0509237844496965	0.134298271685839	2.80799684673548	0.0471569215878844	0.251228015869856	0.0724393043667078	55.8744021220133
1150	Cell2location (absolute)	G2_13x23	61.0919628143311	5.6188969373703	0.0837444104254246	0.0993774976581335	6.07422886192799	0.102328147739172	0.385768887400627	0.23017817363143	73.6864857304841
1151	Cell2location (absolute)	G2_13x24	6.24059312343597	0.396748618781567	0.0633659556508064	0.240529228746891	1.60685117542744	0.0845637340098619	0.519216224551201	0.0701169773936272	9.22198503799737
1152	Cell2location (absolute)	G2_13x25	7.86335628032684	0.545014351606369	0.0954232893884182	0.379919002950191	1.30269914902747	0.0978292498737574	0.623816531896591	0.0569508856162429	10.9650087406859
1153	Cell2location (absolute)	G2_13x6	3.29452632665634	0.266346180438995	0.524778333306313	1.2710836648941	0.0727349539287388	0.256249471008778	0.301112025976181	0.0905223552137613	6.07735331142321
1154	Cell2location (absolute)	G2_13x7	4.75921792984009	0.389911256730556	0.152793384343386	0.602639627456665	0.294465029984713	0.146896772831678	0.32529318779707	0.0662137050181627	6.73743089400232
1155	Cell2location (absolute)	G2_13x8	13.4979620933533	1.0807678103447	0.252924005687237	0.67523877620697	0.560704606771469	0.264012467861176	0.335650235414505	0.199445997923613	16.8667059935629
1156	Cell2location (absolute)	G2_13x9	32.5903745651245	3.15757478475571	0.469006250798702	1.07013310790062	0.364189382642508	0.65022634267807	1.0065430700779	0.204910487681627	39.5129579916596
1157	Cell2location (absolute)	G2_14x10	181.240048217773	16.4129125595093	0.0407591611146927	0.0851643763482571	0.0219636016525328	0.0327134305611253	0.0360818380489945	0.00900872722268105	197.878651912231
1158	Cell2location (absolute)	G2_14x11	96.0278327941895	14.1660855770111	0.796865552663803	0.203171955049038	2.1671376824379	0.720499747991562	0.512655761837959	0.267416816949844	114.861665888131
1159	Cell2location (absolute)	G2_14x12	224.982696533203	26.3434297561646	0.265287908911705	0.209393425285816	0.137090350687504	0.152661431580782	0.227562638372183	0.0580434257164597	252.376165469922
1160	Cell2location (absolute)	G2_14x13	0.531417793035507	0.0585244888439774	0.333721473813057	1.85761446356773	0.687014643847942	0.509362077713013	0.942824572324753	0.2205482006073	5.14102771375328
1161	Cell2location (absolute)	G2_14x14	0.902640774846077	0.149899493902922	4.45327858924866	1.07850988507271	1.89311548918486	6.42403359413147	2.23276690244675	0.359387628734112	17.4936323575675
1162	Cell2location (absolute)	G2_14x15	1.93188412189484	0.291202338039875	0.859669807553291	0.781406539678574	0.826266937702894	1.35582649111748	1.39617205858231	0.187690264731646	7.6301185593009
1163	Cell2location (absolute)	G2_14x16	4.35659136772156	0.345967710018158	0.480821500718594	0.316904233396053	2.14453737139702	0.501405438780785	0.705359014868736	0.315923011302948	9.16750964820385
1164	Cell2location (absolute)	G2_14x17	10.7446351528168	0.796513116359711	0.0858801335096359	0.186537908762693	2.11507554873824	0.107944188639522	0.467366825044155	0.145165882259607	14.6491187561303
1165	Cell2location (absolute)	G2_14x18	121.236679077148	11.7248208522797	0.111754570901394	0.733949762582779	3.1150519579649	0.120495152845979	0.223204083740711	0.140677983313799	137.406633440778
1166	Cell2location (absolute)	G2_14x19	25.9559938430786	2.00531338453293	0.0705112721771002	0.344231230020523	3.89892884045839	0.0742261245846748	0.200379107892513	0.136284417659044	32.6858682204038
1167	Cell2location (absolute)	G2_14x20	3.9358687877655	0.770725002884865	0.230098135024309	1.10245654582977	0.139994082041085	0.483210813999176	0.528598666191101	0.0936781615018845	7.2846301952377
1168	Cell2location (absolute)	G2_14x21	73.320337677002	6.13127596378326	0.121910619735718	0.285133427381515	2.47621901109815	0.082481911405921	0.165904678404331	0.094487551599741	82.6777508404106
1169	Cell2location (absolute)	G2_14x22	89.1138534545898	7.48746421337128	0.0798308275640011	0.219083657115698	5.18604809045792	0.0747987598180771	0.122089183330536	0.193463469296694	102.476631655544
1170	Cell2location (absolute)	G2_14x23	40.9576778411865	3.17883554697037	0.0588714824989438	0.126750965416431	5.40616087317467	0.0783540137112141	0.114426492527127	0.25340708643198	50.1744843019173
1171	Cell2location (absolute)	G2_14x24	9.47602663040161	0.620166531205177	0.074371150135994	0.284531860053539	1.89708323255181	0.0990632772445679	0.211553272604942	0.0880639210343361	12.750859875232
1172	Cell2location (absolute)	G2_14x25	0.704091909527779	0.0633061736822128	0.414071054756641	0.907349130511284	3.95274363458157	0.35654309540987	0.779999515414238	0.943132960796356	8.12123747467995
1173	Cell2location (absolute)	G2_14x6	9.48218083381653	0.773822495341301	0.399733456969261	0.671764644980431	0.172384181059897	0.296598523855209	0.277270466089249	0.0753180474042892	12.1490726495162
1174	Cell2location (absolute)	G2_14x7	8.8851155757904	0.791306254267693	0.103640134260058	0.542247572541237	0.023976545361802	0.290298987925053	0.101989191398025	0.0202404355630279	10.7588146971073
1175	Cell2location (absolute)	G2_14x8	8.16488428115845	0.748700693249702	0.2580077663064	0.910934594273567	0.521865694224835	0.264076872169971	0.268173843622208	0.335225085914135	11.4718688309193
1176	Cell2location (absolute)	G2_14x9	27.1029799461365	2.45484200716019	1.38064557313919	0.990827384591103	0.221744759008288	1.15606604814529	0.637989929318428	0.226595431566238	34.1716910790652
1177	Cell2location (absolute)	G2_15x10	197.17495803833	23.0737206459045	0.160024376213551	0.297822670638561	0.230054283700883	0.128162451833487	0.214978493005037	0.0462085006758571	221.325929460302
1178	Cell2location (absolute)	G2_15x11	150.796291351318	15.7715095043182	0.174719370156527	0.241703024506569	0.246309571713209	0.118282405287027	0.167914260923862	0.0316262803971767	167.548355768621
1179	Cell2location (absolute)	G2_15x12	40.8879642486572	3.67426792383194	0.327365164458752	0.476719871163368	0.402482762932777	0.299259778857231	0.626130613684654	0.157007893919945	46.8511982575059
1180	Cell2location (absolute)	G2_15x13	12.3455275058746	1.14159752726555	0.170174236595631	0.980189660191536	0.745155420154333	0.349091777205467	0.412128786742687	0.132805573195219	16.2766704872251
1181	Cell2location (absolute)	G2_15x14	0.237427637726069	0.0951039172708988	1.01697421073914	3.12851761579514	1.02565193623304	1.76141803860664	1.26194623708725	0.881237056851387	9.40827665030956
1182	Cell2location (absolute)	G2_15x15	0.382362382113934	0.0416278596967459	0.220546166598797	0.425690911710262	0.933666677027941	0.344259044528007	0.76454264819622	0.122427110746503	3.23512280061841
1183	Cell2location (absolute)	G2_15x16	14.149277639389	1.12085754275322	0.425083319842815	0.391793935000896	0.510116035863757	0.228984127193689	0.304501712322235	0.0715050466358662	17.2021193590015
1184	Cell2location (absolute)	G2_15x17	22.6749217987061	1.74922699928284	0.132056491076946	0.310661193728447	2.19513967782259	0.1563083127141	0.703073754906654	0.0977054059505463	28.0190936341882
1185	Cell2location (absolute)	G2_15x18	29.7896850585938	2.52757427692413	0.141805703938007	0.265129853785038	2.67899960279465	0.194049582630396	1.19484768509865	0.0963343020528555	36.8884260658175
1186	Cell2location (absolute)	G2_15x19	108.817108154297	9.84715790748596	0.072187826782465	0.193711405992508	3.69185998290777	0.0923157230019569	0.340923488140106	0.143562696129084	123.198827184737
1187	Cell2location (absolute)	G2_15x20	0.207233794778585	0.0207833658903837	0.130242123454809	0.846150079369545	0.232961528375745	0.18403153270483	0.15766778215766	0.0472436780110002	1.82631388474256
1188	Cell2location (absolute)	G2_15x21	0.211545799672604	0.0251546684652567	0.103719186037779	0.189633987098932	0.681949555128813	0.112000890448689	0.375076492130756	0.181823693960905	1.88090427294374
1189	Cell2location (absolute)	G2_15x22	147.506784820557	15.0301794052124	0.127278736978769	0.0956094026565552	6.99817249178886	0.138330518454313	0.427661338448524	0.378485213220119	170.702501927316
1190	Cell2location (absolute)	G2_15x23	63.1278812408447	6.38872275352478	0.111610421910882	0.182617680728436	5.64962063729763	0.143645162880421	0.267194825410843	0.384942296147346	76.2562350187451
1191	Cell2location (absolute)	G2_15x24	40.7055326461792	3.56655373573303	0.217159710079432	1.09787608981133	4.29221379458904	0.196189503371716	0.832791373133659	0.242433916032314	51.1507507689297
1192	Cell2location (absolute)	G2_15x25	0.606684869527817	0.0336572241038084	0.162873344868422	0.270181985199451	6.2639148235321	0.305542612075806	0.653320780396461	1.6661702811718	9.96234592087567
1193	Cell2location (absolute)	G2_15x6	1.28193385601044	0.0755470596253872	0.256414134800434	0.78146108686924	0.273052406124771	0.147631476074457	0.22188047170639	0.0553303577005863	3.0932508489117
1194	Cell2location (absolute)	G2_15x7	6.40694227218628	0.420379994809628	0.109001421555877	0.780751341581345	0.0453236955218017	0.228213384747505	0.310409317910671	0.0250214245170355	8.32604285283014
1195	Cell2location (absolute)	G2_15x9	146.404776763916	18.8882393836975	0.81458146572113	0.608025178313255	0.282891932502389	0.430688881874084	0.922614684700966	0.167547796666622	168.519366087392
1196	Cell2location (absolute)	G2_16x10	196.199612426758	24.6621430397034	0.290412618219852	0.22247528731823	0.0844463427551091	0.289564728736877	0.242445991933346	0.0411350781098008	222.032235513534
1197	Cell2location (absolute)	G2_16x11	90.1054389953613	11.2624587059021	1.52609235048294	0.530778110027313	0.954498182982206	1.55517153143883	1.08947373628616	0.22421222999692	107.248123842478
1198	Cell2location (absolute)	G2_16x12	13.6146147727966	1.22610729932785	0.308441823720932	0.402855494618416	1.2105472445488	0.581694588065147	0.825231218338013	0.32389750033617	18.493389941752
1199	Cell2location (absolute)	G2_16x13	5.96271770000458	0.467718978226185	0.165861709415913	0.440843133628368	1.1322098761797	0.182856110483408	0.424821797013283	0.189697400480509	8.96672670543194
1200	Cell2location (absolute)	G2_16x14	0.25883469581604	0.0293451721780002	0.165945410728455	0.357540814578533	0.168286228179932	0.135509800165892	0.212166397273541	0.336286328732967	1.66391484765336
1201	Cell2location (absolute)	G2_16x15	0.473512916266918	0.0637333758175373	0.398991531133652	0.269445466995239	0.412286715954542	0.557701197266579	0.499672640860081	0.157533465325832	2.83287730962038
1202	Cell2location (absolute)	G2_16x16	1.6882117331028	0.107681012153625	0.195997335761786	0.296656952798367	0.274246945604682	0.26936552375555	0.361992335319519	0.120941105484962	3.31509294398129
1203	Cell2location (absolute)	G2_16x17	10.6418067932129	0.954311734437942	0.146515256911516	0.201052957028151	1.38834771215916	0.188414775580168	0.359394542872906	0.0809896506369114	13.9608334228396
1204	Cell2location (absolute)	G2_16x18	26.810780620575	2.1940701007843	0.325375480949879	0.201097010076046	4.28255155831575	0.452492573857307	1.5577813565731	0.155631750822067	35.9797804519534
1205	Cell2location (absolute)	G2_16x19	120.965589904785	11.4263194561005	0.158280378580093	0.12962828502059	2.03240704238415	0.159542887657881	0.361136355996132	0.159193371981382	135.392097682506
1206	Cell2location (absolute)	G2_16x20	13.5817062854767	0.822280490398407	0.039909271709621	0.179648354649544	0.166031211055815	0.0867586050182581	0.0726366426795721	0.0282366469502449	14.9772075079381
1207	Cell2location (absolute)	G2_16x21	5.36402516365051	0.287542602419853	0.0597182823345065	0.315568965673447	0.343986411951482	0.078689943999052	0.235391250997782	0.120487583428621	6.80541020445526
1208	Cell2location (absolute)	G2_16x22	36.0005416870117	3.03974181413651	0.117403817549348	0.13521101474762	3.78877794295549	0.186211659759283	0.667083114385605	0.13756056651473	44.0725316170603
1209	Cell2location (absolute)	G2_16x23	39.401007270813	3.21327471733093	0.097234133630991	0.264336118102074	5.79683939814567	0.129170371592045	0.330260810256004	0.242790712416172	49.4749135322869
1210	Cell2location (absolute)	G2_16x24	17.7520313262939	1.37215447425842	0.0799321953207254	0.839717483520508	8.4019934117794	0.105567540973425	0.257579012215137	0.379791931807995	29.1887673761696
1211	Cell2location (absolute)	G2_16x25	22.2406357765198	2.23233640193939	0.0949400629848242	0.294874556362629	8.45254184603691	0.193704883754253	0.255198295414448	0.402635586261749	34.166867409274
1212	Cell2location (absolute)	G2_16x6	0.179445844888687	0.0311772375367582	0.13569308295846	1.762989538908	0.0934839871712029	0.244858521223068	0.31683686375618	0.0737233959138393	2.8382084723562
1213	Cell2location (absolute)	G2_16x7	6.10144231319427	0.435034807026386	0.255364941060543	0.768796214461327	0.256070182099938	0.312222947180271	0.441892491281033	0.0897921845316887	8.66061608083546
1214	Cell2location (absolute)	G2_16x8	15.4835541248322	1.25078553557396	0.215594560652971	0.909545192122459	0.0940706519410014	0.275571595132351	0.307494673132896	0.107174863293767	18.6437911966816
1215	Cell2location (absolute)	G2_16x9	180.423992919922	21.8543926239014	0.114335772395134	0.250659194588661	0.041973084397614	0.0995906308293343	0.189682983607054	0.0310664435848594	203.005693653226
1216	Cell2location (absolute)	G2_17x10	45.1281278610229	4.48338303565979	0.357143445312977	0.324371014535427	0.393140609562397	0.438695946335793	0.621000254154205	0.34212152659893	52.0879836931825
1217	Cell2location (absolute)	G2_17x11	5.2314035654068	0.606426572799683	3.2267217040062	0.598864495754242	3.19953063428402	3.54124892950058	2.62697378396988	0.7233423858881	19.7545120716095
1218	Cell2location (absolute)	G2_17x12	23.8036199569702	1.96712734699249	0.326886235177517	0.422336229681969	0.906836345791817	0.292685616016388	0.38270999789238	0.107872981578112	28.2100747101009
1219	Cell2location (absolute)	G2_17x13	12.3587620735168	0.963786834478378	0.564443603157997	0.310154919326305	1.21927856653929	0.425207388401032	0.881062495708466	0.28258128464222	17.0052771657705
1220	Cell2location (absolute)	G2_17x14	4.60489618778229	0.289838683605194	0.121089452132583	0.360553559660912	0.413535555079579	0.225489915907383	0.867616885900497	0.0836405839771032	6.96666082404554
1221	Cell2location (absolute)	G2_17x15	4.53547623157501	0.325017601251602	0.134208457171917	0.253981849551201	0.736644442379475	0.151743448525667	0.353079344332218	0.0851590175181627	6.57531039230525
1222	Cell2location (absolute)	G2_17x16	8.66371459960937	0.951416537165642	0.815767925977707	0.660652369260788	1.79476781636477	0.857157307863236	1.21603932976723	0.531720787286758	15.4912366732955
1223	Cell2location (absolute)	G2_17x17	22.1223912239075	2.09900758266449	0.177413105219603	0.341929885745049	1.28773298338056	0.231590854376554	1.29030075669289	0.125097027420998	27.6754634194076
1224	Cell2location (absolute)	G2_17x18	8.33380994796753	0.789300048351288	0.0830991938710213	0.358875142037869	1.84660245776176	0.143810623139143	0.801899695396423	0.313091999292374	12.6704891078174
1225	Cell2location (absolute)	G2_17x19	189.265634155273	19.2086552619934	0.111566920951009	0.211879242956638	3.67165692150593	0.109261566773057	0.213962650299072	0.231682638823986	213.024299358577
1226	Cell2location (absolute)	G2_17x20	56.8202339172363	4.72194108963013	0.0996864430606365	0.331113490462303	2.25378508791327	0.179119113087654	0.406139370799065	0.107701445370913	64.9197199575603
1227	Cell2location (absolute)	G2_17x21	40.8147869110107	3.41981955766678	0.054499089345336	0.192290384322405	1.36089291535318	0.0600348681211472	0.19520213380456	0.063993763923645	46.1615196235478
1228	Cell2location (absolute)	G2_17x22	62.7106126785278	5.86983516216278	0.0883593022823334	0.276276844739914	3.94049391597509	0.131245292723179	0.81931383907795	0.169719462096691	74.0058564975858
1229	Cell2location (absolute)	G2_17x23	73.1463932037354	6.93345386981964	0.0898035123944283	0.285421533882618	7.89880782365799	0.10281737819314	0.326926480233669	0.296703262627125	89.080327064544
1230	Cell2location (absolute)	G2_17x24	18.1261056900024	1.55113881230354	0.0448586935177445	0.242652367055416	4.13818658143282	0.0597305336967111	0.167574059963226	0.142236166447401	24.4724829044193
1231	Cell2location (absolute)	G2_17x25	6.38879525661469	0.375211589038372	0.0623758608475328	0.660714492201805	4.06308891773224	0.12152889072895	0.277006544172764	0.175275257974863	12.1239968093112
1232	Cell2location (absolute)	G2_17x6	1.0290930211544	0.129666639119387	0.181286191940308	0.763110220432281	0.251350447721779	0.261807803809643	0.226811627298594	0.197570929676294	3.04069688115269
1233	Cell2location (absolute)	G2_17x7	9.22189846038818	0.612426230311394	0.13435021340847	1.2735719025135	0.574779555946588	0.229434182494879	0.285349924862385	0.552373686432838	12.8841841563582
1234	Cell2location (absolute)	G2_17x8	115.496006393433	14.3895610809326	0.125301846116781	0.208171074092388	0.295111779496074	0.311986972391605	0.121774749830365	0.100401431694627	131.048315327987
1235	Cell2location (absolute)	G2_17x9	116.298234939575	15.6517273902893	0.306686821579933	0.244204773753881	0.833665257692337	0.285171784460545	0.799865785241127	0.403733022511005	134.823289775103
1236	Cell2location (absolute)	G2_18x10	1.66064657568932	0.172123971581459	0.80040670633316	1.93369987607002	0.489895388297737	1.62283650636673	1.28043766617775	0.150666286796331	8.11071297731251
1237	Cell2location (absolute)	G2_18x11	0.400675085186958	0.0490606501698494	0.251703669130802	0.911579850316048	1.02769774980843	0.214342556148767	0.314706519246101	0.199505387991667	3.36927146799862
1238	Cell2location (absolute)	G2_18x12	7.87504465579987	0.753928405046463	0.371244148910046	0.637498962879181	0.854436083883047	0.167954025417566	0.507239639759064	0.283782780170441	11.4511287018657
1239	Cell2location (absolute)	G2_18x13	3.52573306560516	0.267348624765873	0.316485099494457	0.193952038884163	1.17108567133546	0.267654892802238	0.353179453313351	0.160853686183691	6.2562925323844
1240	Cell2location (absolute)	G2_18x14	15.743000459671	1.80846276879311	0.320956800878048	0.603677636384964	1.36835522204638	0.402008433640003	0.724507689476013	0.380968290567398	21.3519373014569
1241	Cell2location (absolute)	G2_18x15	0.599600568413734	0.0424217019230127	0.126800185441971	0.318152084946632	0.363926312327385	0.1500020198524	0.201223727315664	0.0701492697000504	1.87227586992085
1242	Cell2location (absolute)	G2_18x16	16.8209708213806	1.52896764278412	1.53747965693474	0.585225877165794	0.975549919903278	1.97929704189301	1.78386899232864	0.31104042828083	25.522400380671
1243	Cell2location (absolute)	G2_18x17	7.38149290084839	0.574187955260277	0.248158828169107	0.62880944609642	1.14398546367884	0.355370981991291	1.21454384326935	0.167525043338537	11.7140744626522
1244	Cell2location (absolute)	G2_18x19	11.1226345539093	0.85975259244442	0.233380227535963	0.608845338225365	1.60154553204775	0.228772704303265	0.784982380270958	0.602748274803162	16.0426616035402
1245	Cell2location (absolute)	G2_18x20	99.4317600250244	9.49696550369263	0.144851554185152	0.36890349984169	6.99137788414955	0.116897773370147	0.354063844680786	0.360270044207573	117.265090129152
1246	Cell2location (absolute)	G2_18x21	122.315074920654	13.2031565666199	0.14319022372365	0.26235639154911	3.42818936854601	0.162686515599489	0.33816594928503	0.223465824127197	140.076285760105
1247	Cell2location (absolute)	G2_18x22	84.6930252075195	7.77456750869751	0.098393514379859	0.156176750361919	6.35248371660709	0.117229221761227	0.529944539070129	0.22065757215023	99.9424780305475
1248	Cell2location (absolute)	G2_18x23	35.9724573135376	3.26227762699127	0.229482574015856	0.332049539685249	6.77874735593796	0.248840375244617	1.27121301293373	0.757162272930145	48.8522300712764
1249	Cell2location (absolute)	G2_18x24	32.1659524917603	2.79057576656342	0.16560195684433	0.464006067812443	5.37623780071735	0.137348799407482	0.335619850456715	0.398546154797077	41.8338888883591
1250	Cell2location (absolute)	G2_18x25	12.1655827045441	0.98811262845993	0.127329206466675	0.301600189507008	4.81010605096817	0.196188342571259	0.194240928441286	0.848731696605682	19.6318917475641
1251	Cell2location (absolute)	G2_18x26	12.4733982086182	0.955773395299911	0.0573250263929367	0.369072841107845	5.92110142409802	0.0847061268985271	0.156166236847639	0.356541413068771	20.3740846723318
1252	Cell2location (absolute)	G2_18x5	1.08694211244583	0.0784825973212719	0.50569384098053	0.800785303115845	1.44469617456198	0.285020637512207	0.282446105778217	0.279705028235912	4.76377179995179
1253	Cell2location (absolute)	G2_18x6	0.111933860555291	0.0138621650170535	0.0925198968499899	0.909488227963448	0.122989581152797	0.0948484916239977	0.135209296643734	0.0424344886094332	1.52328600841574
1254	Cell2location (absolute)	G2_18x7	0.714720714092255	0.0536185752600431	0.126278486102819	0.508033841848373	0.186482442356646	0.167090090364218	0.576353013515472	0.176836869120598	2.50941403266042
1255	Cell2location (absolute)	G2_18x8	28.0303442955017	2.80931383371353	0.161743754148483	0.301862666010857	0.243943474814296	0.253527501225472	0.431656719744205	0.206994695961475	32.43938694112
1256	Cell2location (absolute)	G2_18x9	5.36830060482025	0.376087787747383	0.550072860717774	0.63216538131237	0.471237190440297	0.400842991471291	0.472929880023003	0.0613585066050291	8.3329952031374
1257	Cell2location (absolute)	G2_19x10	0.526771268248558	0.135494481027126	11.2495616912842	0.574457493424416	1.19035345092416	9.29847178459167	3.75208623409271	0.234175742417574	26.9613721460104
1258	Cell2location (absolute)	G2_19x11	104.976640319824	13.235899066925	0.250798361003399	0.456281560659409	4.30274702608585	0.161469359695911	0.374862352013588	0.223941722512245	123.98263976872
1259	Cell2location (absolute)	G2_19x12	0.371273708343506	0.0383953761309385	0.240550550818443	0.389580212533474	0.455098218098283	0.255619904398918	0.336858014762402	0.128142591565847	2.21551857665181
1260	Cell2location (absolute)	G2_19x13	12.8933096885681	1.08382912874222	0.153460568189621	0.589123567938805	3.55070546716452	0.225621916353703	0.361942142248154	0.210488057881594	19.0684805370867
1261	Cell2location (absolute)	G2_19x14	3.91772300004959	0.230466727912426	0.194669838994741	0.426662494242191	7.87149083018303	0.183150245249271	0.263295662403107	0.608351555466652	13.695810354501
1262	Cell2location (absolute)	G2_19x15	6.51513636112213	0.535053128004074	0.551745933294296	0.504341360926628	2.50706451833248	0.668001052737236	0.667669433355331	0.425452299416065	12.3744640871882
1263	Cell2location (absolute)	G2_19x16	31.9297752380371	2.97753825187683	1.06847120523453	5.23399066925049	4.17745734453201	2.05126456022263	2.30490465164185	0.883641192317009	50.6270431131124
1264	Cell2location (absolute)	G2_19x17	0.66478385925293	0.1011100910604	0.932147189974785	0.996282577514648	3.21591443866491	1.43038202524185	3.44149705171585	0.534215345978737	11.3163325794041
1265	Cell2location (absolute)	G2_19x18	99.0881629943848	10.420512676239	0.352167017757893	0.291186265647411	2.89596693664789	0.412887109816074	2.46863716840744	0.280983564257622	116.210503733158
1266	Cell2location (absolute)	G2_19x19	34.1509202957153	3.05779374837875	0.276491424441338	0.135070989280939	2.90199309289455	0.25628747344017	1.89271213412285	0.406439182162285	43.0777083404362
1267	Cell2location (absolute)	G2_19x20	15.1691499233246	1.04189222455025	0.0986388236284256	0.247947006672621	1.29357119351625	0.187085308879614	0.255922758579254	0.097607909142971	18.391815148294
1268	Cell2location (absolute)	G2_19x21	38.209827041626	3.79704538583756	0.0437675951048732	0.16273884549737	3.40914966464043	0.0579729083925486	0.2526701644063	0.0865875635296106	46.0197591690347
1269	Cell2location (absolute)	G2_19x22	77.2726280212402	7.6213844537735	0.232021983712912	0.581740537285805	6.88890680372715	0.200264824181795	0.873909032344818	0.440035440027714	94.1108910962939
1270	Cell2location (absolute)	G2_19x23	36.4770240783691	3.31793012619019	0.115690603479743	0.229548201709986	7.67478280961514	0.143472918868065	0.362225504219532	0.554765248298645	48.8754394907504
1271	Cell2location (absolute)	G2_19x24	29.5783232688904	2.64330624341965	0.0965525414794683	0.366710042953491	6.37804917991161	0.102232959866524	0.362026172876358	0.217716673761606	39.7449170831591
1272	Cell2location (absolute)	G2_19x25	12.5575404644012	0.769132709503174	0.0468099104240537	0.418963488936424	4.71848433017731	0.0635628286749124	0.107388062402606	0.184955464303493	18.8668372588232
1273	Cell2location (absolute)	G2_19x26	17.8320225715637	1.22448403835297	0.102361919358373	0.298072883486748	4.9692057788372	0.0752362340688705	0.273598229885101	0.135991847515106	24.9109735030681
1274	Cell2location (absolute)	G2_19x5	5.84501957893372	0.408784843981266	0.146741455048323	0.591690316796303	0.450014351308346	0.279556900262833	0.375630295276642	0.14256471991539	8.24000246152282
1275	Cell2location (absolute)	G2_19x6	0.226908920705318	0.0305232563987374	0.121303519234061	0.292715026438236	1.06971281692386	0.153073886781931	0.252459426224232	0.139935852587223	2.2866327052936
1276	Cell2location (absolute)	G2_19x7	0.376369646191597	0.0467669431120157	0.107043653354049	0.543570053577423	0.130012414604425	0.119352031126618	0.337566010653973	0.0790282316505909	1.73970898427069
1277	Cell2location (absolute)	G2_19x8	0.14943767413497	0.0297799039632082	0.221378850191832	0.788276332616806	0.218564012646675	0.19483030512929	0.228416442126036	0.0845456719398499	1.91522919274867
1278	Cell2location (absolute)	G2_19x9	0.307231564819813	0.0663423728197813	1.07091488242149	0.793967020511627	0.350604755803943	1.24536654949188	1.69529734253883	0.117397370189428	5.6471218585968
1279	Cell2location (absolute)	G2_20x10	0.710976278781891	0.247733962535858	18.0211912155151	0.833577311038971	1.82611416727304	15.1065808773041	6.75458016395569	0.304516014456749	43.8052699908614
1280	Cell2location (absolute)	G2_20x11	7.10457844734192	0.724503883719444	12.8114855289459	0.370931696891785	1.3194727756083	15.862474155426	4.41259052753449	0.300417271256447	42.9064542867243
1281	Cell2location (absolute)	G2_20x12	23.6072274208069	1.90852643251419	1.17943217158318	0.513824689388275	4.63871647417545	1.63762485384941	4.3105562210083	0.820874592661858	38.6167828559876
1282	Cell2location (absolute)	G2_20x13	13.5483365535736	1.2162856400013	0.129616447538137	0.412093709409237	2.38072955608368	0.150413060188293	0.234425504505634	0.243936748802662	18.3158372201025
1283	Cell2location (absolute)	G2_20x14	22.6147797584534	1.90858958959579	0.312609496712685	0.386204105615616	5.14609549939632	0.324700793623924	0.77673374414444	0.343418984115124	31.8131319716573
1284	Cell2location (absolute)	G2_20x15	11.7509420394897	0.897391587495804	0.289884582161903	0.423678405582905	2.17414115220308	0.347834441065788	1.80853273272514	0.535031485557556	18.2274364262819
1285	Cell2location (absolute)	G2_20x16	11.240568447113	0.80838063955307	0.28493567854166	0.613925611972809	3.17461073547602	0.491367293894291	0.777254098653793	0.777857509255409	18.1689000144601
1286	Cell2location (absolute)	G2_20x17	10.3319881916046	0.757751277089119	0.124075359851122	0.368343929946423	4.3842302531004	0.213457194715738	0.415231309831142	0.312967447936535	16.9080449640751
1287	Cell2location (absolute)	G2_20x18	77.5697414398193	7.35149161815643	0.141666113585234	0.217945916205645	4.38226451575756	0.155398640036583	1.86411546468735	0.380483165383339	92.0631068736315
1288	Cell2location (absolute)	G2_20x19	181.938216400146	19.7814621925354	0.18090403676033	0.130477751046419	2.31645971536636	0.181879686564207	1.26288556456566	0.257541367411613	206.049826714396
1289	Cell2location (absolute)	G2_20x20	216.266385650635	22.8175828933716	0.144621297717094	0.251223564147949	1.42290949672461	0.129651789367199	0.249533074349165	0.139641265571117	241.421549031883
1290	Cell2location (absolute)	G2_20x21	90.6945888519287	9.14520988464355	0.110128190740943	0.23688859641552	3.38544353246689	0.191732839494944	0.650732761621475	0.324523229897022	104.739247887209
1291	Cell2location (absolute)	G2_20x22	58.0736082077026	5.09212131500244	0.156061325222254	0.365695175528526	7.5559256374836	0.182318956404924	1.34706014990807	0.963587075471878	73.7363778427243
1292	Cell2location (absolute)	G2_20x23	9.18179154396057	0.531763964891434	0.031706849578768	0.196667572855949	4.36815191805363	0.0405812380835414	0.130472000688314	0.170923592150211	14.6520586802624
1293	Cell2location (absolute)	G2_20x24	46.1669183731079	4.33774898052216	0.149237555265427	0.135940792411566	4.73387387394905	0.138565827906132	0.297127841413021	0.209103825688362	56.1685170702636
1294	Cell2location (absolute)	G2_20x25	32.4879161834717	2.49816582202911	0.113980976119637	0.464962919056416	5.26602526903153	0.217949657142162	0.572676631808281	0.314519068598747	41.9361965272576
1295	Cell2location (absolute)	G2_20x26	19.6159250259399	1.76272186636925	0.0610391663387418	0.210801371186972	3.10725913047791	0.0886557199060917	0.172076039016247	0.0856313910335302	25.1041097102687
1296	Cell2location (absolute)	G2_20x5	8.85092902183533	0.587638464570045	0.0847243871539831	0.459708231687546	0.442139795050025	0.0953327592462301	0.307820597290993	0.0486414568498731	10.876934713684
1297	Cell2location (absolute)	G2_20x6	0.638010367751122	0.0345904955640435	0.104687086492777	0.530439049005508	0.125617333874106	0.119140062108636	0.227607452124357	0.0521550808101892	1.83224692773074
1298	Cell2location (absolute)	G2_20x7	19.2599807739258	2.1075249671936	0.161825247853994	0.527202254533768	0.231596195697784	0.219267623126507	0.337913043797016	0.103583227097988	22.9488933332264
1299	Cell2location (absolute)	G2_20x8	0.267226254940033	0.059435398504138	0.117217269167304	0.615427848696709	0.24144542273134	0.138257362693548	0.499938201904297	0.0653704416006804	2.00431820023805
1300	Cell2location (absolute)	G2_20x9	4.46497888565063	0.28391489982605	0.319704946875572	1.02095150947571	3.63280852288008	0.552090889215469	1.13906041383743	0.493859004974365	11.9073690727353
1301	Cell2location (absolute)	G2_21x10	37.1457021713257	3.73654582500458	1.9712295114994	2.71008183956146	3.27978779673576	2.62939479351044	2.64560543298721	1.1866098344326	55.3049572050571
1302	Cell2location (absolute)	G2_21x11	15.2334822177887	1.62192199826241	1.40175821781158	5.38916594982147	2.75530688762665	2.19815850257874	2.7956130862236	0.82865577340126	32.2240626335144
1303	Cell2location (absolute)	G2_21x12	20.6869883537292	2.15486496686935	0.133999989181757	0.419715648889542	2.80876347869635	0.198637562990189	0.870173621177673	0.141039631515741	27.4141832530498
1304	Cell2location (absolute)	G2_21x13	30.9962404251099	2.72528355121613	0.298801048099995	0.333446824550629	0.94991914704442	0.258684504032135	1.30111536979675	0.199932454526424	37.0634233243763
1305	Cell2location (absolute)	G2_21x14	23.31617603302	2.04491580724716	0.283526633679867	0.424641381204128	0.732298593968153	0.389847069978714	0.986826187372208	0.162425237894058	28.3406569443643
1306	Cell2location (absolute)	G2_21x15	19.5951733589172	1.57275665998459	0.100473506748676	0.319047600030899	1.00735805369914	0.178619266301394	0.596228498220444	0.0616541361436248	23.431311080046
1307	Cell2location (absolute)	G2_21x16	28.5121730804443	2.35198423862457	0.228712560981512	0.678278991580009	2.62050480693579	0.175160329043865	0.850613036751747	0.777224531769752	36.1946515761316
1308	Cell2location (absolute)	G2_21x17	13.4992650032043	0.92471107840538	0.100138456001878	0.51077153980732	1.08239638358355	0.132569715380669	0.351857215166092	0.0965029466897249	16.698212338239
1309	Cell2location (absolute)	G2_21x18	133.281360626221	13.2877268314362	0.182725366950035	0.532574751973152	3.44380040764809	0.137820579111576	0.236180506646633	0.284437729418278	151.386626799405
1310	Cell2location (absolute)	G2_21x19	83.3532230377197	8.59320049285889	0.103549386560917	0.180068999528885	2.68675903528929	0.0798234269022942	0.517495566606522	0.171434208005667	95.6855541534722
1311	Cell2location (absolute)	G2_21x20	124.733729171753	13.6002012252808	0.109771601110697	0.114919670298696	2.89647515416145	0.0964886512607336	0.19390763938427	0.210614176094532	141.956107289344
1312	Cell2location (absolute)	G2_21x21	95.8757301330566	8.9518150806427	0.151675497740507	0.335400521755219	7.59123219251633	0.181987255066633	0.512931948900223	0.302561384439468	113.903334014118
1313	Cell2location (absolute)	G2_21x22	90.6235984802246	8.0009601354599	0.134572724252939	0.295414623618126	4.6125662446022	0.165173264592886	0.312570118904114	0.140170776098967	104.285026367754
1314	Cell2location (absolute)	G2_21x23	14.8322189331055	1.08318753242493	0.115719870477915	0.122948455438018	5.85772217810154	0.127328164875507	0.165718346834183	0.218037620931864	22.5228811021894
1315	Cell2location (absolute)	G2_21x24	8.7869466304779	0.658335182070732	0.0959232777357101	0.39678733497858	3.78408579975367	0.170554002374411	0.401143530011177	0.144160265475512	14.4379360228777
1316	Cell2location (absolute)	G2_21x25	37.2811363220215	3.58037269115448	0.052546370588243	0.407412900030613	5.40751188695431	0.0578317226842046	0.127094149589539	0.132730679959059	47.0466367229819
1317	Cell2location (absolute)	G2_21x26	138.484217071533	14.4232766628265	0.100146047770977	0.240033814311028	3.06771593987942	0.0977319769561291	0.157693902403116	0.112701717764139	156.683517133445
1318	Cell2location (absolute)	G2_21x8	7.30515933036804	0.749019679427147	0.174549865722656	0.647333869338036	0.762824554741383	0.247155055403709	0.465203657746315	0.168730963766575	10.5199769765139
1319	Cell2location (absolute)	G2_21x9	62.0583261489868	5.83440663814545	0.41166940331459	1.43219447135925	4.34226508140564	0.669357895851135	1.06989216804504	0.325920371711254	76.1440321788192
1320	Cell2location (absolute)	G2_22x10	15.2516101360321	1.53390179872513	1.27890382409096	2.4245982170105	5.22276577949524	2.25487611293793	3.57446472644806	2.66563396453857	34.2067545592785
1321	Cell2location (absolute)	G2_22x11	30.4522503852844	2.68505061864853	0.14353129863739	0.708644926548004	2.98443464636803	0.278407771885395	0.631058844923973	0.18950250223279	38.0728809945285
1322	Cell2location (absolute)	G2_22x12	103.728928375244	10.6723289489746	0.320056542754173	0.34428044706583	6.09325089752674	0.409946027398109	1.03786561489105	0.315134224295616	122.92179107815
1323	Cell2location (absolute)	G2_22x13	82.1553245544434	7.94609777927399	0.437704515457153	1.05718604922295	5.44529401659966	0.589626231789589	1.9165872335434	0.531646576523781	100.079466956854
1324	Cell2location (absolute)	G2_22x14	100.28766784668	9.51503529548645	0.242354064434767	0.519135385751724	5.43162032365799	0.347926005721092	1.14246444106102	1.68029671311378	119.166500075907
1325	Cell2location (absolute)	G2_22x15	5.2148458480835	0.358410166203976	0.255999262630939	0.664256453514099	2.69724764078856	0.434003721177578	0.855494746565819	0.254823884367943	10.7350817233324
1326	Cell2location (absolute)	G2_22x16	5.3808531999588	0.400721810758114	0.168192195892334	0.778437179327011	0.561309481412172	0.274399638175964	0.522742623090744	0.099969744682312	8.18662587329745
1327	Cell2location (absolute)	G2_22x17	0.214742850512266	0.0371099913492799	0.0887895993888378	0.489888851344585	1.33369705975056	0.125894144549966	0.383923725783825	0.137958201020956	2.81200442370027
1328	Cell2location (absolute)	G2_22x18	47.8202116012573	4.77386062145233	0.108058312162757	0.208922375738621	4.19722930490971	0.126704928278923	0.250131598114967	0.230282410979271	57.7154011528939
1329	Cell2location (absolute)	G2_22x19	76.298514175415	7.50650172233582	0.126661498099566	0.240414267778397	9.42566984295845	0.143219924718142	0.464321149885654	0.489942733943462	94.6952453151345
1330	Cell2location (absolute)	G2_22x20	91.7102909088135	9.26851692199707	0.0904690776020289	0.279633542895317	7.2161501377821	0.120071405172348	0.211992186307907	0.26995582729578	109.167080007866
1331	Cell2location (absolute)	G2_22x21	116.266909408569	11.8412343025208	0.0817761462181807	0.0963344760239124	0.678587807714939	0.0674928199499845	0.10890861786902	0.062705303542316	129.203948882408
1332	Cell2location (absolute)	G2_22x22	21.3825931549072	1.50880987048149	0.0372115187346935	0.261492209136486	6.62265795767307	0.0350251359865069	0.0631123028695583	0.331411118805408	30.2423132685944
1333	Cell2location (absolute)	G2_22x23	40.5163688659668	3.81567139625549	0.110035042837262	0.228563399612904	10.4543853759766	0.117241451144218	0.503750848770142	0.832260650396347	56.5782770309597
1334	Cell2location (absolute)	G2_22x24	17.1128212928772	1.40107746124268	0.14560971185565	0.290316426753998	6.57378270328045	0.265966035425663	0.434748469293118	0.393954092264175	26.6182761929929
1335	Cell2location (absolute)	G2_22x25	26.4019693374634	1.7583292901516	0.102899177744985	0.882662418484688	5.89154147058725	0.0997913360595703	0.246045836061239	0.128242688626051	35.5114815551788
1336	Cell2location (absolute)	G2_22x26	36.3334035873413	3.31486127376556	0.164784260094166	0.406380409002304	4.05289547294378	0.126586572825909	0.381734292209148	0.160319601744413	44.9409654699266
1337	Cell2location (absolute)	G2_22x8	47.3472482681274	4.65999577045441	0.460490588843822	0.554011851549149	4.28801267892122	0.303859369456768	0.722686502337456	0.170902998000383	58.5072080276907
1338	Cell2location (absolute)	G2_22x9	64.714953994751	6.09952955245972	0.328354214131832	1.22413669228554	9.1265919983387	0.522421908378601	1.79130588769913	0.500537398457527	84.307831646502
1339	Cell2location (absolute)	G2_23x10	25.5278151512146	2.3794729590416	0.989265012741089	2.53965164422989	4.3843032091856	1.17756467461586	3.88218606710434	0.849762338399887	41.7300210565329
1340	Cell2location (absolute)	G2_23x11	59.1994268417358	6.20081717967987	0.65800379216671	2.51992139816284	3.3657300055027	0.888150605559349	2.20781828165054	0.720404598116875	75.7602727025747
1341	Cell2location (absolute)	G2_23x12	55.4059047698975	5.40347852706909	0.226118087023497	0.800012192130089	3.5236958950758	0.300715157389641	0.822289007902145	0.252074745297432	66.7342883817851
1342	Cell2location (absolute)	G2_23x13	14.524286031723	1.25814366936684	0.695364066958427	1.77024958133698	3.43709589391947	1.21566396355629	2.7622132062912	0.472323672473431	26.1353400856256
1343	Cell2location (absolute)	G2_23x14	6.609832072258	0.511517938971519	0.566629037261009	1.4412490606308	3.77176154851913	0.778206521272659	2.24712756872177	0.35808038264513	16.28440413028
1344	Cell2location (absolute)	G2_23x15	15.7052491664886	1.25587247014046	2.76173256635666	2.47566666603088	4.59053659439087	3.62056626081467	4.69400501251221	0.794724076986313	35.8983528137207
1345	Cell2location (absolute)	G2_23x16	0.197178902477026	0.0799187961965799	0.385110369324684	2.83308713436127	0.630744225531817	0.864558181166649	1.95290786027908	0.249690829962492	7.1931962992996
1346	Cell2location (absolute)	G2_23x17	0.339126522839069	0.0574529942125082	1.61364036798477	0.396690185368061	1.50819516852498	2.55848519802093	0.625061273574829	0.385216018557549	7.4838677290827
1347	Cell2location (absolute)	G2_23x18	48.4250011444092	5.42630007266998	3.28405290842056	0.749124318361282	3.28037499189377	3.45392764806747	2.9474932551384	0.313852216303349	67.880126555264
1348	Cell2location (absolute)	G2_23x19	242.676617255763	25.3348250503793	0.112153603262926	0.146312190862591	2.29833934915708	0.0941704328714458	0.189207890167737	0.133981578825578	270.98560735129
1349	Cell2location (absolute)	G2_23x20	198.328602600098	19.8495228767395	0.107603891938925	0.275254207849503	2.35099503323436	0.0917252600193024	0.134042485803366	0.0997014295309782	221.237447785214
1350	Cell2location (absolute)	G2_23x21	19.4985068321228	1.26363924145699	0.0248934920877218	0.230549989640713	4.25450288802385	0.0301146887242794	0.0792777314782143	0.0735044457018375	25.4549893092364
1351	Cell2location (absolute)	G2_23x22	142.097927856445	13.2298331260681	0.0584371473640204	0.285690905153751	3.93063515126705	0.0524641536176205	0.0973910428583622	0.152008379995823	159.90438776277
1352	Cell2location (absolute)	G2_23x23	41.9297416687012	3.74600870609283	0.0850577477365732	0.365371017158031	6.92385868132114	0.0792488548904657	0.175825756788254	0.987584558129311	54.2926969908178
1353	Cell2location (absolute)	G2_23x24	51.3269025802612	4.24378318786621	0.0692588087171316	0.45250204205513	4.52924416214228	0.0706394795328379	0.110496953129768	0.144113051891327	60.9469402655959
1354	Cell2location (absolute)	G2_23x25	80.0594329833984	7.55091531276703	0.120908821374178	0.59211188852787	4.86219166666269	0.119671845436096	0.469296780228615	0.159218098968267	93.9337473973632
1355	Cell2location (absolute)	G2_23x26	202.597344207764	27.5790464401245	0.123616484552622	0.300326679646969	1.94763505384326	0.11824495755136	0.146272047609091	0.0998206481337547	232.912306519225
1356	Cell2location (absolute)	G2_23x9	72.0746299743652	7.47409737110138	0.445374429225922	0.965654176473618	8.04554150104523	0.791890525817871	2.28331663608551	0.797933268547058	92.8784378826618
1357	Cell2location (absolute)	G2_24x10	13.9388787746429	1.00017175078392	0.177150182425976	1.44774106144905	1.79267781674862	0.242175902426243	1.11098703742027	0.446440084278584	20.1562226101756
1358	Cell2location (absolute)	G2_24x11	114.459649276733	11.4387571334839	0.172878454625607	0.629556873440743	2.08832610696554	0.21381204649806	0.365214104950428	0.177287523448467	129.545481520146
1359	Cell2location (absolute)	G2_24x12	15.1774409294128	1.31587457060814	0.281241919100285	1.15978451371193	1.21835119724274	0.36657440662384	0.846477293968201	0.621802145242691	20.9875469759107
1360	Cell2location (absolute)	G2_24x13	46.4928497314453	4.16908411979675	0.296414129436016	0.777853080630302	2.4741583108902	0.2641283005476	0.507237315177917	0.184209218621254	55.1659342065454
1361	Cell2location (absolute)	G2_24x14	7.76704111099243	0.636828529834747	0.462441000342369	0.698588547110558	2.3400640591979	0.453723520040512	0.785665935277939	0.280704100430012	13.4250568032265
1362	Cell2location (absolute)	G2_24x15	0.351538401842117	0.0734341911971569	0.499100631475449	0.941522580385208	1.52154791653156	1.00486882925034	2.43492615222931	0.491872927546501	7.31881163045764
1363	Cell2location (absolute)	G2_24x16	0.125983919948339	0.0266642562113702	0.167434272170067	1.20416793227196	0.362221577391028	0.195689756423235	0.320936091244221	0.395544955134392	2.79864276079461
1364	Cell2location (absolute)	G2_24x17	0.131509441882372	0.0559727480635047	0.366429755091667	2.5242488026619	0.240518200397491	0.977071362733841	0.564014527201653	0.330577178299427	5.19034201633185
1365	Cell2location (absolute)	G2_24x18	0.179242883622646	0.0572856830433011	1.60468910336494	1.27908560633659	0.331127930060029	2.46521859169006	0.564631018042564	0.274996817111969	6.75627763327211
1366	Cell2location (absolute)	G2_24x19	33.5507925033569	3.02883312702179	0.264920616149902	1.03140661716461	2.40206280201673	0.346538339555264	0.53243904709816	0.624745136499405	41.7817381888628
1367	Cell2location (absolute)	G2_24x20	222.073215484619	22.9665577888489	0.0989462666213512	0.432538986206055	1.89603584557772	0.0866585552692413	0.162518993020058	0.0969658967107534	247.813437816873
1368	Cell2location (absolute)	G2_24x21	47.4356283187866	3.93061162233353	0.124213410168886	0.407642957568169	14.760601079464	0.122839081659913	0.657987239956856	0.877155137062073	68.316678847
1369	Cell2location (absolute)	G2_24x23	21.5972052574158	1.74455129504204	0.0973349928855896	0.590913900732994	6.22948432564735	0.114587637409568	0.253015996515751	0.610567793250084	31.2376611988992
1370	Cell2location (absolute)	G2_24x24	18.8430889129639	1.4646468937397	0.0958971899002791	0.540933689475059	3.09576049149036	0.118769627064466	0.471968793869019	0.243459656834602	24.8745252553374
1371	Cell2location (absolute)	G2_24x25	36.8161113739014	3.30331661701202	0.0771346405148506	0.591115993261337	3.4233781337738	0.10061926394701	0.254963454604149	0.154521408677101	44.7211608856916
1372	Cell2location (absolute)	G2_24x9	138.750370025635	16.3571837425232	0.147255536913872	0.530698126554489	4.37774523794651	0.149756535887718	0.762019300460815	0.246210256963968	161.321238762885
1373	Cell2location (absolute)	G2_25x10	84.4017230987549	8.97231192588806	0.274581071734428	0.751023590564728	8.84073909521103	0.20663076788187	1.31229574680328	0.487035189568996	105.246340486407
1374	Cell2location (absolute)	G2_25x11	18.2703830718994	1.59446268677711	0.208294862508774	0.506594002246857	1.55672201216221	0.190834273397923	1.07445576786995	0.261627654731274	23.6633743315935
1375	Cell2location (absolute)	G2_25x12	14.9842243671417	1.19733667969704	0.327527686953545	1.86048476099968	2.65924255251884	0.559527939558029	0.885490503907204	0.599456134438515	23.0732906252146
1376	Cell2location (absolute)	G2_25x13	11.0374594211578	0.884920534491539	0.356010422110558	0.910049626231194	1.66822053790092	0.363836416602135	0.795841401815414	0.230612879991531	16.2469512403011
1377	Cell2location (absolute)	G2_25x14	0.233072086423635	0.0378081645816565	0.256264074146748	1.63748492598534	1.02147007212043	0.340965588390827	0.732018178701401	0.203677852451801	4.46276094280183
1378	Cell2location (absolute)	G2_25x15	0.512830030918121	0.0872259799391031	0.734770134091377	2.50660527944565	0.52076747007668	0.47394577562809	0.765244725346565	0.185195681452751	5.78658507689834
1379	Cell2location (absolute)	G2_25x16	75.4884609222412	6.97479178905487	0.0881976678967476	0.207653173804283	0.150152794644237	0.0965712379664183	0.0775294363498688	0.0493885908275843	83.1327456127852
1380	Cell2location (absolute)	G2_25x17	13.8422509670258	0.990315166115761	0.0591700693592429	0.287828898429871	0.197710979171097	0.069338558614254	0.116402702406049	0.029402465838939	15.592419806961
1381	Cell2location (absolute)	G2_25x18	0.634113717079163	0.0548435229808092	0.138183487206697	0.685774862766266	0.192996707186103	0.190164639055729	0.317198637127876	0.180199079215527	2.39347465261817
1382	Cell2location (absolute)	G2_25x19	3.76604442596436	0.255657112598419	0.239012795686722	1.23923029899597	1.09594989009202	0.373069128394127	0.717083010077477	0.184808916598558	7.87085557840765
1383	Cell2location (absolute)	G2_25x20	81.5599216461182	8.64924325942993	0.257745681703091	1.32179799675941	6.60598559379578	0.374432224035263	1.14268932342529	0.962552574276924	100.874368299544
1384	Cell2location (absolute)	G2_25x21	165.40147857666	15.634868478775	0.165663838386536	0.788778501749039	4.65799729824066	0.243463152647018	0.534001460671425	0.171388154476881	187.597639461607
1385	Cell2location (absolute)	G2_25x22	48.1278648376465	4.29633798599243	0.0944921642541885	1.28704837560654	6.28663450479507	0.127727380394936	0.788215404748917	0.313503603637218	61.3218242570758
1386	Cell2location (absolute)	G2_25x23	29.6486499786377	2.52042429447174	0.199623835086823	1.21307330727577	5.11385626196861	0.334265801310539	0.794507274031639	0.296912226080894	40.1213129788637
1387	Cell2location (absolute)	G2_26x10	92.1683090209961	9.27517223358154	0.186813887953758	0.60371019244194	5.91591512560844	0.188662358373404	0.69806145131588	0.499218887090683	109.535863157362
1388	Cell2location (absolute)	G2_26x11	42.6400825500488	3.71961158514023	0.204667316377163	0.584844660758972	11.4617899358273	0.220091422647238	1.1895930826664	0.62638193666935	60.6470624901354
1389	Cell2location (absolute)	G2_26x12	17.0111521720886	1.55823456048965	0.631393989920616	2.96159112453461	3.22759684473276	0.992304024100304	1.93580909967422	0.358418923616409	28.6765007391572
1390	Cell2location (absolute)	G2_26x13	1.5868211209774	0.203272277861834	1.04321395754814	2.54128247499466	2.59909820556641	1.35657441020012	2.65833218097687	0.636952918767929	12.6255475468934
1391	Cell2location (absolute)	G2_26x14	0.0763837113976479	0.0159911554306746	0.093959716334939	1.10470035672188	0.0911889111623168	0.126469834893942	0.485503819584847	0.06300332210958	2.05720082763582
1392	Cell2location (absolute)	G2_26x15	74.2566444396973	6.80852479934692	0.0728689700365067	0.278799763321877	0.104818691778928	0.0793092992156744	0.126636122912168	0.0257688694633543	81.7533709557727
1393	Cell2location (absolute)	G2_26x16	163.407516479492	17.7369646072388	0.0598061192780733	0.0963181264698505	0.0517404211685061	0.0451539913192391	0.0566702043637633	0.0310030250810087	181.485172974411
1394	Cell2location (absolute)	G2_26x17	19.9012838363647	1.76432104706764	0.0444460725411773	0.29311954677105	0.319019085355103	0.0463907008990645	0.0762769892811775	0.0322605777531862	22.4771178560331
1395	Cell2location (absolute)	G2_26x18	1.04078114628792	0.116191647201777	0.20171871483326	0.800078091025352	0.453124116361141	0.248048980534077	0.638995569944382	0.170089491456747	3.66902775764465
1396	Cell2location (absolute)	G2_26x19	0.394257222115994	0.0715376455336809	0.389777931571007	1.25550711750984	1.83394703418016	0.676656240224838	2.11568597555161	0.833041822910309	7.57041098959744
1397	Cell2location (absolute)	G2_26x20	55.2691173553467	5.1996928691864	0.555002728104591	1.92171787023544	4.30313508808613	0.747641316056252	2.21521333456039	0.507875522971153	70.719396084547
1398	Cell2location (absolute)	G2_26x21	55.3047374725342	5.49124994277954	0.491087025403976	1.61180741786957	2.56801989376545	0.69701544046402	4.29951589107513	0.249532804638147	70.71296588853
1399	Cell2location (absolute)	G2_26x22	48.467004776001	4.47343564033508	0.245638191699982	1.07907051444054	3.03550211638212	0.416611666977406	1.91586756706238	0.243720977008343	59.8768514499068
1400	Cell2location (absolute)	G2_27x11	20.4230537414551	1.53791521787643	0.180532677471638	0.777809184789658	22.0776576280594	0.254006154835224	1.32932612895966	1.47684359550476	48.0571443289518
1401	Cell2location (absolute)	G2_27x12	23.7375618934631	2.33919707536697	0.987587094306946	1.02327713370323	9.97275128364563	0.896619617938995	2.49746584892273	1.2340713262558	42.6885312736034
1402	Cell2location (absolute)	G2_27x13	0.279105544090271	0.0472032442688942	0.187257505953312	1.04518527388573	1.30884709358215	0.280587290227413	1.18701438903809	0.22399106323719	4.55919140428305
1403	Cell2location (absolute)	G2_27x14	1.12251671552658	0.0803347378969193	0.140111849457026	0.958893185853958	0.903028395026922	0.192811464518309	0.325261081755161	0.311573714017868	4.03453114405274
1404	Cell2location (absolute)	G2_27x15	4.2983891248703	0.263629788160324	0.193460121005774	0.990422081947327	1.8924698792398	0.24726762548089	0.619033166766167	0.230216120928526	8.73488790839911
1405	Cell2location (absolute)	G2_27x16	5.61037533283234	0.357691162824631	0.138049250096083	1.16050001382828	0.893868508189917	0.225877346843481	0.354504573345184	0.109063003957272	8.84992919191718
1406	Cell2location (absolute)	G2_27x17	24.400804233551	2.33519885540009	5.71358695030212	0.488662229478359	2.65790742635727	7.9410573720932	1.49336506128311	0.213321020454168	45.2439031489193
1407	Cell2location (absolute)	G2_27x18	31.1049104690552	2.99552508592606	2.69431763887405	0.737348592281342	7.05545802116394	5.1486407995224	0.922531041502953	0.24382838383317	50.9025600321591
1408	Cell2location (absolute)	G2_27x19	10.9588486671448	1.07328262925148	0.330346883833408	1.62135736346245	5.16179514527321	0.477143128216267	2.13043527603149	0.227274815738201	21.9804839089513
1409	Cell2location (absolute)	G2_27x20	0.20925405099988	0.0432194709777832	0.287080436944962	2.51244595050812	2.4496128000319	0.542877885699272	1.25873911380768	0.193306896835566	7.49653660580516
1410	Cell2location (absolute)	G2_27x21	0.167399501055479	0.0394429493695497	0.299068564176559	1.07893866896629	0.873349046334624	0.258433102071285	0.822121980786324	0.114677180349827	3.65343099310994
1411	Cell2location (absolute)	G2_27x22	5.79640662670135	0.324082539975643	0.183209336549044	0.729856830835342	8.55452667474747	0.227495124936104	0.687767526507378	0.433483047783375	16.9368277080357
1412	Cell2location (absolute)	G2_28x11	37.4065620422363	3.32199486494064	0.549909341335297	0.70600261092186	12.7961753904819	0.488734392821789	1.43735411167145	0.611630257964134	57.3183630123735
1413	Cell2location (absolute)	G2_28x12	234.271342847981	24.6123948236276	0.185148736765564	0.489533305830929	10.1518960084171	0.161880482892816	0.691935325565115	0.502134813887905	271.066266344968
1414	Cell2location (absolute)	G2_28x13	5.28898668289185	0.410404762625694	0.657743561267853	1.370837277174	4.02091523706913	0.874931243062019	2.17962830066681	0.773820561170578	15.5772676259279
1415	Cell2location (absolute)	G2_28x14	8.38748526573181	0.563065737485886	0.321028779447079	1.27355609536171	3.32495375722647	0.374354031682014	0.993849927186966	0.198445657640696	15.4367392517626
1416	Cell2location (absolute)	G2_28x15	39.2903858184814	3.95013872385025	0.168235838413239	0.830692598223686	4.24487751573324	0.209737347811461	0.579699036478996	0.28803373426199	49.5618006132543
1417	Cell2location (absolute)	G2_28x16	90.0770252227783	9.69342846870422	0.178846963495016	0.257403399050236	7.57879002094269	0.212155243009329	1.54671273827553	0.279391248524189	109.82375330478
1418	Cell2location (absolute)	G2_28x17	7.64218215942383	0.563412779569626	0.226968083530664	1.14537080526352	2.67221541851759	0.522562474012375	0.622904628515244	0.148076324909925	13.5436926737428
1419	Cell2location (absolute)	G2_28x18	35.4479486465454	3.11274452209473	0.498032496869564	1.05442989468575	8.26764472126961	0.769673526287079	0.966936528682709	0.71977322101593	50.8371835574508
1420	Cell2location (absolute)	G2_28x19	148.941954040527	15.1040060520172	0.15184521228075	0.354106567800045	5.85483419299126	0.12856475263834	0.22351298853755	0.368612985312939	171.127436792105
1421	Cell2location (absolute)	G2_28x20	0.103408326208591	0.0211176363751292	0.157402749359608	1.47856421470642	1.13675566241145	0.198902004957199	0.382889297604561	0.241764125972986	3.72080401759595
1422	Cell2location (absolute)	G2_28x21	1.02930652499199	0.067426598444581	0.101387920603156	0.565289089083672	1.4677944585681	0.124325554817915	0.253476786613464	0.180021529644728	3.7890284627676
1423	Cell2location (absolute)	G2_29x14	111.23999710083	11.8561912059784	0.174383441358805	0.28437532633543	12.3995688915253	0.177272029966116	0.484922614693642	0.489314383268356	137.106024993956
1424	Cell2location (absolute)	G2_29x15	40.7758485794067	3.94335309267044	0.211739995330572	0.260865840315819	10.9225852847099	0.27483084499836	0.614266440272331	2.75108908414841	59.7545791618526
1425	Cell2location (absolute)	G2_29x16	40.3869413375854	3.87217515707016	0.18387910798192	0.264132210612297	19.7665390014648	0.319914585351944	1.48143945932388	0.878338351845741	67.1533592112362
1426	Cell2location (absolute)	G2_29x17	15.8669418811798	1.55389559864998	0.498367443680763	2.52948091030121	10.7264852702618	0.61109319627285	1.0381371319294	0.759685468673706	33.5840869009495
1427	Cell2location (absolute)	G2_29x18	38.6447620391846	3.92875847816467	0.184754751622677	0.478780746459961	10.2233433812857	0.212436305731535	0.631556072831154	0.335030756890774	54.639422532171
1428	Cell2location (absolute)	G2_29x19	103.030348968506	10.6594344139099	0.100479715317488	0.346693868935108	4.53066356778145	0.0940678063780069	0.151935765892267	0.225233313441277	119.138857420161
1429	Cell2location (absolute)	G2_29x20	48.3142526626587	4.35451302528381	0.0497375443577766	0.388985924422741	6.8390053331852	0.0702670656144619	0.211708952486515	0.143801486492157	60.3722719945013
1430	Cell2location (absolute)	G2_29x21	22.1620952606201	1.78332251906395	0.0800656888633966	0.326213672757149	5.86834121346474	0.0823130756616592	0.133821687102318	0.170825074613094	30.6069981921464
1431	Cell2location (absolute)	G2_29x22	74.4239097595215	8.88462777137756	0.120655338466167	0.259208416938782	2.26190034747124	0.120229405164719	0.253254127502441	0.182289798557758	86.5060749650002
1432	Cell2location (absolute)	G2_2x13	20.6699140548706	1.82082207798958	0.0596358736976981	0.133545282483101	2.1954154483974	0.082016971334815	0.239750872552395	0.162469744682312	25.3635703260079
1433	Cell2location (absolute)	G2_2x14	5.09681077003479	0.285067644715309	0.387428268790245	0.221235124766827	5.58854151368141	0.336804710328579	0.417162884771824	0.778683999180794	13.1117349162698
1434	Cell2location (absolute)	G2_2x15	0.220710833370686	0.0216461463831365	0.202572317421436	0.11730985455215	2.76683278381824	0.0913184735924006	0.240106905251741	0.128402942419052	3.78890025680885
1435	Cell2location (absolute)	G2_2x16	4.52505326271057	0.350484976172447	0.187044993042946	0.164435007423162	0.580433365702629	0.204372125864029	0.171273904293776	0.109076915308833	6.29217455051839
1436	Cell2location (absolute)	G2_2x17	8.67061076164246	0.631163331866264	1.66821447610855	0.198477827012539	0.789631632342935	1.93535106778145	0.449838392436504	0.11590716317296	14.4591946523637
1437	Cell2location (absolute)	G2_2x22	5.31846978664398	0.429897432029247	0.194402895867825	0.380854177474976	1.27063841149211	0.178876131027937	0.246726094186306	0.297249250113964	8.31711417883635
1438	Cell2location (absolute)	G2_30x21	16.563845539093	1.079399985075	0.0562129255384207	0.0984351776540279	4.60711396932602	0.0687229201197624	0.142423509806395	0.103518594056368	22.719672620669
1439	Cell2location (absolute)	G2_3x10	10.7104053020477	0.847192043066025	0.322840555012226	0.160761856287718	8.73515994250774	0.232895096391439	0.300692911446095	0.182457396388054	21.492405103147
1440	Cell2location (absolute)	G2_3x11	165.333261871338	20.1998443603516	0.13558277413249	0.0666703689843416	1.14407972097397	0.129395554214716	0.423641860485077	0.172841110825539	187.605317621306
1441	Cell2location (absolute)	G2_3x12	203.324325561523	22.7610794067383	0.100503196939826	0.0446421077474952	2.6158099591732	0.0863623697310686	0.16134777367115	0.129358410090208	229.223428785615
1442	Cell2location (absolute)	G2_3x13	41.774903678894	3.84100466966629	0.0743406884372234	0.215755867213011	7.28329164981842	0.0745069995522499	0.287250034511089	0.370969404280186	53.9220229923725
1443	Cell2location (absolute)	G2_3x14	103.451566696167	10.5053070545197	0.110913353040814	0.110624058917165	7.55455117225647	0.0984210103750229	0.173241610825062	0.325397579371929	122.330022535473
1444	Cell2location (absolute)	G2_3x15	174.564931488037	19.0297713279724	0.128137677907944	0.207831501960754	4.97541919052601	0.114297905564308	0.229293435066938	0.206842328608036	199.456524855643
1445	Cell2location (absolute)	G2_3x16	167.395039367676	19.3966020584106	0.213875090330839	0.0826986085623503	1.28862733244896	0.231325456500053	0.373403486609459	0.159165210276842	189.140736610815
1446	Cell2location (absolute)	G2_3x17	39.1266830444336	4.42785370349884	0.606832411885261	0.102859507873654	2.73591524362564	0.592575454711914	1.29658059477806	0.36166123598814	49.2509611967951
1447	Cell2location (absolute)	G2_3x18	0.331444337964058	0.036621554940939	0.267289556562901	0.349716955423355	0.421659639105201	0.242334193736315	0.391119265556335	0.139164079725742	2.17934958301485
1448	Cell2location (absolute)	G2_3x19	0.18514180034399	0.0214903926476836	0.0839928165078163	0.322294010221958	0.301775266230106	0.0822627924382687	0.174525206536055	0.0860474649816751	1.25752974990755
1449	Cell2location (absolute)	G2_3x22	0.277935494482517	0.041270050778985	0.400621947646141	0.30677206069231	0.381271382421255	0.175747781991959	0.18776348605752	0.595042398571968	2.36642460264266
1450	Cell2location (absolute)	G2_3x9	8.14300212860107	0.480486488342285	0.0484673755243421	0.161325109750032	3.36917615383863	0.062589025683701	0.245650476962328	0.107132576033473	12.6178293347359
1451	Cell2location (absolute)	G2_4x10	242.541321781761	27.3688811133489	0.135048093440638	0.150131151185048	0.536455121579448	0.0809834108682651	0.0892393639082139	0.16420630887708	271.066266344968
1452	Cell2location (absolute)	G2_4x11	236.87709274292	27.0661164283752	0.185695002228022	0.197482840716839	0.716912735998631	0.183667469024658	0.412980182468891	0.10657972432673	265.746527126059
1453	Cell2location (absolute)	G2_4x12	50.4989845275879	4.98943915367127	0.0718171581625938	0.0718949537724256	9.66138721704483	0.0688832726329565	0.146976938098669	0.795663407444954	66.3050466284156
1454	Cell2location (absolute)	G2_4x13	0.40184210985899	0.0209281207993627	0.100246524065733	0.145210588723421	9.5770721077919	0.099750666692853	0.490643951296806	1.26731670498848	12.1030107742175
1455	Cell2location (absolute)	G2_4x14	0.903847649693489	0.0541709493845701	0.210193286836147	0.250922527909279	4.84532389640808	0.130348117649555	0.256755924224853	1.62814875245094	8.27971110455692
1456	Cell2location (absolute)	G2_4x15	20.591622543335	2.00753364562988	0.137329123914242	0.259548570215702	7.40674988031387	0.15348299741745	0.530502930283546	0.331167744100094	31.4179374352098
1457	Cell2location (absolute)	G2_4x16	22.2134400367737	1.76099944114685	0.121814082562923	0.225194579362869	4.4645594060421	0.114345359057188	0.165521209686995	0.588027563691139	29.6539016783237
1458	Cell2location (absolute)	G2_4x17	0.401396395266056	0.0394681153818965	0.205182047188282	0.168128944933414	3.11900519728661	0.318770410120487	0.490371377766132	0.310044810175896	5.05236729811877
1459	Cell2location (absolute)	G2_4x18	0.211947145313025	0.0454293409362435	0.478258796036243	0.286515539884567	0.504065155237913	0.531386119127274	0.475877293944359	0.220027827471495	2.75350721795112
1460	Cell2location (absolute)	G2_4x19	3.70877413749695	0.29084684252739	0.179541193693876	0.407527096569538	0.692636580765247	0.228153321892023	0.589741551876068	0.256335800886154	6.35355652570725
1461	Cell2location (absolute)	G2_4x20	3.25827134847641	0.155913025140762	0.135826954990625	0.284850703179836	0.680137814953923	0.127387815713882	0.224164718389511	0.203958238661289	5.07051061950624
1462	Cell2location (absolute)	G2_4x21	3.65399699211121	0.269199341535568	0.152177396416664	0.32076383382082	1.94335589259863	0.172588954865932	0.210037611424923	0.543688353896141	7.26580837666988
1463	Cell2location (absolute)	G2_4x22	0.160833691060543	0.0249883926473558	0.437735813856125	0.327226038277149	0.52470326423645	0.333555527031422	0.204696591198444	0.226077561825514	2.239816880133
1464	Cell2location (absolute)	G2_4x9	206.394927215576	23.2031101226807	0.0861391801387072	0.0982210714370012	0.434198997542262	0.0741083286702633	0.180246362835169	0.0589936247095466	230.52994490359
1465	Cell2location (absolute)	G2_5x10	0.977825880050659	0.0229367591440678	0.071620674058795	0.118005911633372	9.79613159894943	0.0736777938902378	0.109887061268091	1.85167716145515	13.0217628404498
1466	Cell2location (absolute)	G2_5x11	0.430783928930759	0.022359670419246	0.0999753803014755	0.383540464937687	7.76865463256836	0.184163830429316	0.369828395545483	0.586593842506409	9.84590014563873
1467	Cell2location (absolute)	G2_5x12	0.501681496202946	0.0468746794387698	1.06910744905472	0.357603079080582	8.87834062576294	0.71531979739666	0.897925570607185	1.13386168479919	13.600714382343
1468	Cell2location (absolute)	G2_5x13	0.230303106456995	0.0285052571445704	0.14261661991477	0.237326864153147	1.25256925374269	0.130935271829367	0.328928388655186	0.138589142262936	2.48977390415966
1469	Cell2location (absolute)	G2_5x14	0.932181414961815	0.0504908461123705	0.286435687541962	0.403052780032158	3.24441627860069	0.316930317878723	0.396098864078522	0.190255784243345	5.81986197344959
1470	Cell2location (absolute)	G2_5x15	7.74937448501587	0.684708246588707	0.19622458666563	0.368361918628216	0.164919324032962	0.21578751206398	0.385579060018063	0.0606542380526662	9.82560937106609
1471	Cell2location (absolute)	G2_5x16	1.52316975593567	0.117577029764652	0.23277029171586	0.419053450226784	0.735750100761652	0.244620282202959	0.31065080165863	0.173247082531452	3.75683879479766
1472	Cell2location (absolute)	G2_5x17	0.169860102981329	0.0291158951818943	0.14696087911725	0.966446614265442	1.04279930144548	0.169945887476206	0.37970327436924	0.774659189581871	3.67949114441872
1473	Cell2location (absolute)	G2_5x18	1.53843997120857	0.114154626429081	0.164528696984053	0.366272507607937	0.963785895705223	0.179302959889173	0.423703992366791	0.181941861659288	3.93213051185012
1474	Cell2location (absolute)	G2_5x19	0.220023196935654	0.0294412484392524	0.176222942024469	0.367942374944687	0.30087007433176	0.276991046965122	0.230955874919891	0.113315565884113	1.71576232444495
1475	Cell2location (absolute)	G2_5x20	0.197200203686953	0.0324761752039194	0.469339038431644	0.384304101765156	0.542864505574107	0.378763431310654	0.239316377043724	0.118762110173702	2.36302594318986
1476	Cell2location (absolute)	G2_5x21	1.08630795478821	0.0824480392038822	0.127728878706694	0.203938785940409	0.862213252484798	0.158536008000374	0.189400867372751	0.318117156624794	3.02869094312191
1477	Cell2location (absolute)	G2_5x22	0.198088884353638	0.0356495356187224	0.210442724823952	0.462613807618618	0.456930790841579	0.185220260173082	0.385907863080502	0.516031256318092	2.45088512282819
1478	Cell2location (absolute)	G2_5x23	0.162565542012453	0.0377032853662968	0.612906321883202	0.358959871530533	0.458881933614612	0.443816244602203	0.421400231122971	1.37533332705498	3.87156675718725
1479	Cell2location (absolute)	G2_5x8	0.241851366311312	0.0135915416292846	0.0627674240618944	0.149246346950531	3.83962371647358	0.0610203742980957	0.135130679607391	0.188377068191767	4.69160851752386
1480	Cell2location (absolute)	G2_5x9	8.71677885055542	0.422774121165276	0.0626759022474289	0.0881201062351465	9.08435027599335	0.070690068975091	0.556460851430893	1.44336370825768	20.4452138848603
1481	Cell2location (absolute)	G2_6x10	3.26664113998413	0.192503719776869	0.654883214831352	0.350283281505108	5.33907004594803	0.622312349081039	1.43915533423424	1.45188790559769	13.3167369909585
1482	Cell2location (absolute)	G2_6x11	0.225672864168882	0.0200138732790947	0.090944354608655	0.556454402208328	2.09172815531492	0.192838227748871	0.152883661538362	0.102578065916896	3.43311360478401
1483	Cell2location (absolute)	G2_6x12	0.305086955428123	0.0243731926195323	0.128886111825705	0.431111365556717	2.76745761036873	0.150450384616852	0.390431895852089	0.141232947260141	4.33903046352789
1484	Cell2location (absolute)	G2_6x13	2.16842861175537	0.127214179188013	0.135463353991508	0.414980126917362	3.80981898605823	0.167009072750807	0.367241604626179	0.33627292662859	7.52642886191606
1485	Cell2location (absolute)	G2_6x14	0.377300137281418	0.04363121278584	0.223952043801546	0.695901724696159	1.0684150904417	0.213528438657522	0.354287984967232	0.0826045017689467	3.05962113440037
1486	Cell2location (absolute)	G2_6x15	0.202375257015228	0.0452840816229582	0.263609455525875	1.37132615447044	0.452174108475447	0.367550247907639	0.659358102083206	0.13279457166791	3.49447197876871
1487	Cell2location (absolute)	G2_6x16	0.486834090948105	0.0974767208099365	2.32732290029526	0.677464544773102	1.59788667708635	2.4648975610733	1.01736808419228	1.3618138730526	10.0310644522309
1488	Cell2location (absolute)	G2_6x17	0.162611135840416	0.0419545106589794	0.514389172196388	1.55317860245705	0.291350492462516	0.553137940168381	0.900795078277588	0.197379616647959	4.21479654870927
1489	Cell2location (absolute)	G2_6x18	0.345187613368034	0.0455544754862785	0.170019407570362	0.6093455940485	0.232584391906857	0.274915869534016	0.455376532673836	0.118008144199848	2.25099202878773
1490	Cell2location (absolute)	G2_6x19	0.137337194383144	0.0340972939506173	0.25333174020052	0.946938535571098	0.146015668101609	0.457911245524883	0.314388075470924	0.122582114487886	2.41260186769068
1491	Cell2location (absolute)	G2_6x20	0.361820565164089	0.050168782658875	0.360747274756432	0.563664352893829	0.437388622388244	0.49563665241003	0.299510771036148	0.141429292410612	2.71036631371826
1492	Cell2location (absolute)	G2_6x21	0.186741776764393	0.0239901552908123	0.141746160387993	0.306618277728558	0.275283119082451	0.125863425433636	0.507475319504738	0.0740875221788883	1.64180575637147
1493	Cell2location (absolute)	G2_6x22	0.207327258586884	0.0335865786299109	0.197574362158775	0.33865992128849	0.556664837151766	0.18809015005827	0.232536083459854	0.193611501902342	1.94805069323629
1494	Cell2location (absolute)	G2_6x23	0.13786676004529	0.0244532000273466	0.116107663139701	0.536976447701454	0.185337683185935	0.100101009756327	0.269262063503265	0.0852236289530992	1.45532845631242
1495	Cell2location (absolute)	G2_6x24	1.29300951361656	0.0692085336893797	0.179124640673399	0.485571798682213	0.871080882847309	0.224436259269714	0.511074817180634	0.104966725036502	3.73847317099571
1496	Cell2location (absolute)	G2_6x8	0.916201078891754	0.0678065199404955	0.146337199956179	0.436835424602032	0.132500548660755	0.134925363212824	0.499202635884285	0.0833201080560684	2.41712887920439
1497	Cell2location (absolute)	G2_6x9	2.94152371883392	0.202194810658693	0.173348040878773	0.33816040456295	3.15868055224419	0.184134562313557	1.09607236385345	0.458818112313747	8.55293256565928
1498	Cell2location (absolute)	G2_7x10	0.782795715332031	0.0744297564029694	0.151220273971558	0.507970026135445	2.92424931377172	0.180306482315063	0.452537299692631	0.211206243187189	5.28471511080861
1499	Cell2location (absolute)	G2_7x11	0.391389052569866	0.0343166790902615	0.267003487050533	0.43960243165493	3.46037427783012	0.324343277513981	0.631630963087082	0.179132522642612	5.72779269143939
1500	Cell2location (absolute)	G2_7x12	2.57639725208282	0.145610330998898	0.206986011564732	0.412787583470345	2.90991463661194	0.220707501471043	0.27364667057991	1.27983365654945	8.02588364332914
1501	Cell2location (absolute)	G2_7x13	0.795202377438545	0.0558976816013455	0.275644980370998	0.649485206604004	0.681439957022667	0.357032166421413	0.444391423463821	0.187617386132479	3.44671117905527
1502	Cell2location (absolute)	G2_7x14	0.17409011349082	0.0559447214007378	0.315704518556595	2.7423197388649	0.771540408581495	0.704951652884483	0.687618705630302	1.2343500316143	6.68651989102364
1503	Cell2location (absolute)	G2_7x15	0.182014863938093	0.0189055354334414	0.0804893236607313	0.530474552512169	0.0971578974276781	0.0862331844866276	0.212431507557631	0.0336569730192423	1.24136383803561
1504	Cell2location (absolute)	G2_7x16	0.259697085618973	0.0553586062043905	0.843331760168076	0.751072433590889	0.931877887248993	1.59135208129883	0.504781237244606	0.342974522709847	5.2804456140846
1505	Cell2location (absolute)	G2_7x17	0.206250075995922	0.0504942080006003	0.455332897603512	0.679562366008759	0.681847956031561	0.901591423153877	0.559311437606812	0.493960459530354	4.0283508239314
1506	Cell2location (absolute)	G2_7x18	0.192021932452917	0.0404360270127654	0.350279866158962	0.710396891832352	0.10320114325732	0.432419319450855	0.630167689919472	0.0763344053179026	2.53525727540255
1507	Cell2location (absolute)	G2_7x19	0.107048561051488	0.0196662681177259	0.284215849637985	0.578761824965477	0.122936710063368	0.247340796142817	0.397272683680058	0.0455848189070821	1.802827512566
1508	Cell2location (absolute)	G2_7x20	0.307479403913021	0.0493737034499645	0.204537174105644	0.547325178980827	0.820613843202591	0.276844835281372	0.674442711472511	0.305058285593987	3.18567513599992
1509	Cell2location (absolute)	G2_7x21	0.252248401939869	0.0281502833589911	0.0849855273962021	0.52039058804512	0.301796420663595	0.123772997781634	0.164019078016281	0.128627498447895	1.60399079564959
1510	Cell2location (absolute)	G2_7x22	4.53316993713379	0.30209789276123	0.115728252008557	0.498507231473923	0.728322354331613	0.179473952949047	0.215267083793879	0.114395756274462	6.6869624607265
1511	Cell2location (absolute)	G2_7x23	0.117863161116838	0.0307665816508234	0.142424294352531	1.1103147149086	0.371382068842649	0.17961550578475	0.487870219349861	0.664740538597107	3.10497708460316
1512	Cell2location (absolute)	G2_7x24	0.250532970577478	0.0163384549319744	0.0364997807890177	0.20008791461587	0.478029432706535	0.0479226965457201	0.0965638309717178	0.0268081264570355	1.15278320759535
1513	Cell2location (absolute)	G2_7x8	5.83306176662445	0.444723646342754	0.242967669665813	0.497213616967201	4.7695748180151	0.33293723911047	0.566905710101128	1.63945262432098	14.3268370911479
1514	Cell2location (absolute)	G2_8x11	0.419576239585876	0.125461504235864	0.458280371129513	2.02478110790253	0.745261261612177	0.975209757685661	1.50663642287254	0.420379118621349	6.67558578364551
1515	Cell2location (absolute)	G2_8x12	0.347633771598339	0.0571586273610592	0.24321586638689	0.803657424449921	0.359505825489759	0.570005837082863	0.599521967768669	0.246679560095072	3.22737888023257
1516	Cell2location (absolute)	G2_8x13	0.236054119467735	0.0510181669145823	0.321277610957623	0.576976591348648	1.42957097142935	0.407618319988251	0.308034566044807	0.855957868695259	4.18650821484625
1517	Cell2location (absolute)	G2_8x14	0.156416271626949	0.03370280880481	0.196953997015953	0.729857474565506	0.649630542099476	0.260071763396263	0.557837668061256	0.172538003325462	2.75700852889568
1518	Cell2location (absolute)	G2_8x15	12.3002663135529	1.09446787238121	0.212602020800114	0.391460166871548	0.374385248497129	0.238273081183434	0.511794203519821	0.119830549880862	15.243079456687
1519	Cell2location (absolute)	G2_8x16	5.22894184589386	0.391833031177521	0.173684525489807	0.17464787364006	0.523369480669499	0.187032175064087	0.382134693861008	0.0867644999176264	7.14840812571347
1520	Cell2location (absolute)	G2_8x17	0.120241349190474	0.032319700717926	0.342326331138611	0.603133550286293	0.32915282510221	0.384205120801926	0.796105498075485	0.128648214042187	2.73613258935511
1521	Cell2location (absolute)	G2_8x18	0.152596009522676	0.0449809793382883	0.478107622265816	0.440741236507893	0.289080655388534	0.730358290672302	0.623906168341637	0.0530431980267167	2.81281416006386
1522	Cell2location (absolute)	G2_8x19	0.359394705295563	0.066784168407321	0.206211898475885	0.877296528220177	0.443131089955568	0.40752879679203	0.665876317024231	0.0884438287466764	3.11466733291745
1523	Cell2location (absolute)	G2_8x20	0.166049463301897	0.0310704557225108	0.389352081716061	0.798421549797058	0.653675860911608	0.318238258361816	0.487217059731483	0.144460882246494	2.98848561178893
1524	Cell2location (absolute)	G2_8x21	17.3701042175293	1.75055546760559	0.136919536441565	0.469569918513298	1.36351775452495	0.138902320712805	0.225474964082241	0.147041670233011	21.6020858496428
1525	Cell2location (absolute)	G2_8x22	27.9953191757202	2.92576704025269	0.186045015603304	0.582306396961212	2.09441408962011	0.228994901478291	0.32043628692627	0.21618340536952	34.5494663119316
1526	Cell2location (absolute)	G2_8x23	1.73049114942551	0.0919354639947414	0.112510914728045	0.203216850757599	2.17255755215883	0.123900480940938	0.267074351012707	0.404150646924973	5.10583740994334
1527	Cell2location (absolute)	G2_8x24	11.4752557754517	1.18728609681129	0.0719385508447885	0.0947877433151007	0.669154782220721	0.103591408580542	0.241829510778189	0.0594458851963282	13.9032897531986
1528	Cell2location (absolute)	G2_8x9	1.85940104722977	0.164620565623045	0.274315147101879	1.15601785182953	1.5995870500803	0.25891959965229	0.971667087078094	0.196158261597157	6.48068661019206
1529	Cell2location (absolute)	G2_9x10	4.92949965000153	0.349857145547867	0.126735899597406	0.639185935258865	0.186723272874951	0.164614577591419	0.469628846645355	0.054164245724678	6.92040957324207
1530	Cell2location (absolute)	G2_9x11	0.260104456543922	0.119027101248503	9.79108023643494	2.92270290851593	0.69719340801239	11.7533860206604	2.88467764854431	0.393476063013077	28.8216478429735
1531	Cell2location (absolute)	G2_9x12	0.182161547988653	0.0490334842354059	0.939889758825302	0.683597439527512	0.410386718064547	0.719665485620499	0.542316034436226	0.322279196977615	3.84932966567576
1532	Cell2location (absolute)	G2_9x13	2.32521678209305	0.148969423025846	0.222007954865694	0.520938414335251	1.4598078109324	0.330401208996773	0.375146588683128	0.179671505093575	5.56215968802571
1533	Cell2location (absolute)	G2_9x14	9.79288740158081	0.801315766572952	0.302930451929569	0.486973182857037	0.561980198696256	0.225415203720331	0.330859872698784	0.111989260464907	12.6143513385206
1534	Cell2location (absolute)	G2_9x15	1.26882593035698	0.120844182372093	0.166738449782133	0.299455037713051	0.603749400377274	0.151067343354225	0.28268468528986	0.119275571033359	3.01264060027897
1535	Cell2location (absolute)	G2_9x16	4.84098129272461	0.340113881230354	0.236297545582056	0.401940932869911	0.606425281614065	0.282922784984112	0.413400261104107	0.21762707978487	7.33970905989408
1536	Cell2location (absolute)	G2_9x17	0.183264072239399	0.0462272696197033	3.49100116491318	0.50236988067627	0.879508091509342	2.65305643081665	1.11268601417542	0.243132434785366	9.11124535873532
1537	Cell2location (absolute)	G2_9x18	3.68258451223373	0.753471982479095	0.485893720388412	0.566934669017792	0.123183924332261	0.695773559808731	0.583284720778465	0.0707228943705559	6.96184998340905
1538	Cell2location (absolute)	G2_9x19	1.36461995840073	0.159648152440786	0.279594804346561	1.65219575166702	0.382285104878247	0.354877953231335	0.426978032290936	0.176593136787415	4.79679289404303
1539	Cell2location (absolute)	G2_9x20	5.01873106956482	0.332875816524029	0.275906646251678	0.63026467859745	1.59855205863714	0.325030833482742	0.403836379945278	0.190713492780924	8.77591097578406
1540	Cell2location (absolute)	G2_9x21	16.9102118492126	1.44899378418922	0.104922024160624	0.316539746522903	3.94151004850864	0.135663645714521	0.333657115697861	1.22927073836327	24.4207689523697
1541	Cell2location (absolute)	G2_9x22	12.2942934513092	0.958740159869194	0.177293948829174	0.350039264559746	2.24825178161263	0.208086517453194	0.399904668331146	0.137299185246229	16.7739089772105
1542	Cell2location (absolute)	G2_9x23	9.59283928871155	0.857515895366669	0.34176786839962	0.207206854224205	1.22996647208929	0.22258573397994	0.615782189369202	0.311769366264343	13.3794336684048
1543	Cell2location (absolute)	G2_9x24	6.65837428569794	0.427204911410809	0.147097242623568	0.263470478355885	0.919915912672877	0.104019170254469	0.573824027180672	0.0646152000874281	9.15852122828364
1544	Cell2location (absolute)	G2_9x25	1.67361775040627	0.104643852636218	0.0907793678343296	0.268679566681385	0.828313395753503	0.0998584646731615	0.255874006450176	0.0595373868942261	3.38130379132926
1545	Cell2location (absolute)	G2_9x7	4.98998579978943	0.368804164230824	0.249287226051092	0.345218603312969	1.45097516477108	0.185133866965771	0.166714107990265	0.424381427466869	8.1805003605783
1546	Cell2location (absolute)	G2_9x8	5.38189079761505	0.406224572658539	0.27580306828022	1.10443511009216	0.615372876822949	0.267608718574047	0.374321946501732	0.210312230139971	8.63596932068467
1547	Cell2location (absolute)	G2_9x9	4.87899878025055	0.355023993551731	0.131196000427008	0.571848198771477	0.454300051927567	0.124185552820563	0.162969468533993	0.0443333316594362	6.72285537794232
1548	Cell2location (absolute)	H1_10x10	1.64838767647743	0.150824987888336	0.107371462509036	0.881738883256912	0.0908780297264457	0.0489532988518476	0.080769657343626	0.207148867845535	3.21607286389917
1549	Cell2location (absolute)	H1_10x11	0.12978945299983	0.041774101741612	0.17624431848526	0.976551705598831	0.150627933070064	0.102493701130152	0.424538326263428	0.0927544552832842	2.09477399457246
1550	Cell2location (absolute)	H1_10x12	0.0717246323823929	0.0281203307211399	0.127255361527205	1.1092395067215	0.0743637392297387	0.0544696282595396	0.185582208633423	0.0328988822177053	1.68365428969264
1551	Cell2location (absolute)	H1_10x13	0.264782731235027	0.0523513598367572	0.161111908406019	1.20596202015877	0.0978718839585781	0.106101009622216	0.182257813960314	0.0731087721884251	2.1435474993661
1552	Cell2location (absolute)	H1_10x14	0.15293470993638	0.0658655095845461	0.319636563956738	1.41155965328217	0.264889432862401	0.117966892197728	0.208086712658405	0.249579901993275	2.79051937647164
1553	Cell2location (absolute)	H1_10x15	10.0938168048859	1.01008987426758	0.528577354550362	1.88978952169418	1.26954845041037	0.216029062867165	0.864814022183418	0.455166481435299	16.3278315722942
1554	Cell2location (absolute)	H1_10x16	48.4666439056396	4.77671806812286	0.164516366273165	0.925460380315781	0.871519669890404	0.0989745393395424	0.18573020324111	0.27346255928278	55.7630256921053
1555	Cell2location (absolute)	H1_10x17	69.8746616363525	6.25142588615418	0.127591284364462	0.384236685931683	0.756540885567665	0.0652199525386095	0.0910901390016079	0.344627586007118	77.8953940559179
1556	Cell2location (absolute)	H1_10x18	52.8093305587769	5.15033967494965	0.441324086487293	0.686350092291832	1.68245327174664	0.178603436797857	0.602061623334885	0.911915299296379	62.4623780436814
1557	Cell2location (absolute)	H1_10x19	10.0411407470703	0.906607925891876	4.45112285614014	1.21169203519821	1.41936876773834	1.97753852009773	4.64897222518921	0.624188828468323	25.2806319057941
1558	Cell2location (absolute)	H1_10x20	0.764985379576683	0.093801923468709	2.92697149515152	1.40090639591217	0.790563755482435	1.43172558546066	2.16960381269455	0.191884145885706	9.77044249363244
1559	Cell2location (absolute)	H1_10x21	0.196673645824194	0.0408093024045229	1.38334212303162	1.19673949480057	0.363084728643298	0.320995669066906	0.924268755316734	0.106675727292895	4.53258944638073
1560	Cell2location (absolute)	H1_10x22	0.224019771069288	0.0763116493821144	0.343252247571945	1.32843195796013	0.518324948102236	0.157444657385349	0.999684536457062	0.227974052727222	3.87544382065535
1561	Cell2location (absolute)	H1_10x23	1.3500376701355	0.122999520227313	0.356148631870747	1.62731082439423	0.251639779657125	0.145984122902155	0.57979319691658	0.151083258539438	4.58499700464308
1562	Cell2location (absolute)	H1_10x24	59.1629907608032	5.27539920806885	0.152626990526915	0.667722430825233	0.638394215703011	0.0981583222746849	0.154273916035891	0.288388086855412	66.4379539310932
1563	Cell2location (absolute)	H1_10x25	55.3694458007812	6.06803431510925	1.40680042505264	0.489620096981525	1.91484694182873	0.556888869404793	1.31667891144753	0.86385004222393	67.9861654028296
1564	Cell2location (absolute)	H1_10x26	23.4430003166199	1.95044851303101	0.177100624889135	0.695353177189827	0.378403999656439	0.0866605345159769	0.163973714411259	0.121414940804243	27.0163558211178
1565	Cell2location (absolute)	H1_10x27	8.12500591278076	0.667508777976036	0.174074446409941	0.727615508437157	0.241294503211975	0.0940771281719208	0.200240142643452	0.125574249774218	10.3553906694055
1566	Cell2location (absolute)	H1_10x28	48.3208559036255	3.99620553255081	0.105948688834906	0.654740595817566	0.796534571051598	0.0560229778289795	0.121557310223579	0.182300305366516	54.2341658852994
1567	Cell2location (absolute)	H1_10x29	10.471581029892	0.890900161862373	0.110659107193351	1.55289949178696	0.336487548798323	0.0557125294581056	0.139730704575777	0.0787141118198633	13.6366846853867
1568	Cell2location (absolute)	H1_10x30	47.7416910171509	4.42533395290375	0.170668318122625	0.482161661982536	0.901140089333057	0.0560556340962648	0.183607029914856	0.183099177479744	54.1437568809837
1569	Cell2location (absolute)	H1_10x31	10.6625139713287	0.85457172691822	1.48256223797798	1.90507739782333	1.66188888251781	0.285732746124268	1.0797104716301	0.754704836010933	18.6867622703314
1570	Cell2location (absolute)	H1_10x32	4.58878705501556	0.333465518057346	4.72834939956665	1.52362178564072	0.880036962777376	1.92522026896477	3.87027840614319	0.343029496073723	18.1927888922393
1571	Cell2location (absolute)	H1_10x33	8.62893767356872	0.799000030755997	0.450788852572441	0.967118072509766	0.859926372766495	0.187253737449646	0.500406284630299	0.489510807394981	12.8829418316483
1572	Cell2location (absolute)	H1_11x10	0.0645403034985065	0.0287903717719018	0.0666430000215769	1.05518167614937	0.233017874974757	0.0456788474693894	0.127005152404308	0.030215241573751	1.65107246786356
1573	Cell2location (absolute)	H1_11x12	0.0990387327969074	0.0274677456356585	0.081975232437253	1.08761919140816	0.140490283630788	0.0440375354140997	0.081105275452137	0.0336651116609573	1.59539910843596
1574	Cell2location (absolute)	H1_11x13	0.253483022749424	0.0420223599299788	0.207757326215506	1.12499406933784	0.0747611522674561	0.0718596123158932	0.23424064218998	0.0473692655563355	2.05648745056242
1575	Cell2location (absolute)	H1_11x14	0.145312711596489	0.039775956235826	0.17512236610055	1.28984712362289	0.0895912244915962	0.0647849231958389	0.227242233604193	0.0583281651139259	2.09000470396131
1576	Cell2location (absolute)	H1_11x15	23.7350319862366	2.80557010173798	1.05595778226852	1.63335809111595	0.974223230779171	0.285914167761803	0.809306561946869	0.472209388017654	31.7715713098645
1577	Cell2location (absolute)	H1_11x16	8.55419592857361	1.27480329275131	0.916275018453598	0.975281226634979	2.08003519773483	0.489682272076607	1.63018023371696	0.894572725892067	16.815025895834
1578	Cell2location (absolute)	H1_11x17	28.7479199409485	2.69323801994324	0.41625818759203	0.463260531425476	2.15746048688889	0.120521615818143	0.635235258936882	1.26093418598175	36.4948282275349
1579	Cell2location (absolute)	H1_11x18	30.4158783912659	2.69382932186127	3.16484686136246	0.630790060758591	3.10380499958992	1.02845240831375	2.56840108633041	0.985541632771492	44.5915447622538
1580	Cell2location (absolute)	H1_11x19	28.1072259902954	2.57350738048553	0.363418452441692	0.608471155166626	1.17784145623446	0.356580185890198	0.373461619019508	0.190711806714535	33.751218046248
1581	Cell2location (absolute)	H1_11x20	9.49023141860962	0.833022144436836	8.96320877075195	0.973354402184486	1.90784736275673	3.51886793375015	7.39788236618042	1.06269127130508	34.1471056699753
1582	Cell2location (absolute)	H1_11x21	8.3832179069519	1.06174855828285	11.2944103240967	2.23493959903717	2.67724155783653	4.55182731151581	8.49077396392822	2.69157037734985	41.385729598999
1583	Cell2location (absolute)	H1_11x22	2.44461033344269	0.272647869586945	3.59935058355331	3.15998029708862	0.649360750615597	1.27599772810936	2.85387885570526	0.360666954517365	14.6164933726192
1584	Cell2location (absolute)	H1_11x23	3.01092748641968	0.224791377037764	0.394607058167458	1.29432101249695	0.285389612987638	0.142999695241451	0.587089404463768	0.0677369631826878	6.00786260999739
1585	Cell2location (absolute)	H1_11x24	7.94192080497742	0.531661567091942	0.12580675855279	0.989581325650215	0.1226283300668	0.0981343559920788	0.192368663102388	0.0856387786567211	10.0877405840904
1586	Cell2location (absolute)	H1_11x25	34.8396486282349	2.85264658927917	0.127805954217911	0.620547491312027	0.453049251437187	0.0750109490007162	0.181315167248249	0.208659386634827	39.358683417365
1587	Cell2location (absolute)	H1_11x26	43.9010599136353	3.94392243623734	0.181129782646894	0.41500314027071	0.587162147462368	0.0835082333534956	0.152649791538715	0.195836144685745	49.4602715898305
1588	Cell2location (absolute)	H1_11x27	9.93862433433533	0.811210605502129	0.159384603798389	0.717775195837021	0.242596924304962	0.091232879832387	0.283017595112324	0.0969522919505835	12.3407944306731
1589	Cell2location (absolute)	H1_11x28	14.4318830490112	1.04967093467712	0.214494046568871	1.00016946196556	0.311476571857929	0.110777616873384	0.362583874166012	0.10320106446743	17.5842566195875
1590	Cell2location (absolute)	H1_11x29	70.039652633667	5.94628427028656	0.132544739544392	0.592385479807854	0.769927485287189	0.0798217948526144	0.0990576237440109	0.265238127112389	77.924912154302
1591	Cell2location (absolute)	H1_11x30	26.8605150222778	1.95930619239807	0.1813860937953	0.563272109627724	0.262658181786537	0.104847798496485	0.194594279676676	0.0816605504602194	30.2082402285188
1592	Cell2location (absolute)	H1_11x31	47.605885887146	4.38601286411285	0.239768753945828	0.74101625084877	1.34952729940414	0.127703048288822	0.426318012177944	0.291896320879459	55.1681284368038
1593	Cell2location (absolute)	H1_11x32	5.60364181995392	0.48547578305006	2.14120166301727	0.93286369740963	0.487550573050976	0.600047639012337	1.3112118601799	0.230074441432953	11.792067477107
1594	Cell2location (absolute)	H1_11x33	0.456919552385807	0.142912518978119	1.68574071526527	1.15765487551689	0.64667518734932	0.567761600017548	1.71285560727119	0.197501804679632	6.56802186146379
1595	Cell2location (absolute)	H1_11x9	0.247724289447069	0.0597595786675811	0.291732253134251	1.2995401263237	0.277393539436162	0.104373681545258	0.329803055524826	0.0803836409002543	2.6907101649791
1596	Cell2location (absolute)	H1_12x10	0.0567332850769162	0.0148526042234153	0.0557411443442106	0.873442235589027	0.0406088731251657	0.0237759934738278	0.0516380406916142	0.023752942122519	1.1405451186467
1597	Cell2location (absolute)	H1_12x11	0.0705423377454281	0.0366830261424184	0.128088966012001	1.06158744692802	0.0809796266257763	0.0779720403254032	0.128076531738043	0.0496048107743263	1.63353478629142
1598	Cell2location (absolute)	H1_12x12	0.0411236712709069	0.0165844105184078	0.0888991821557283	1.11543894410133	0.0614206392783672	0.0330082733184099	0.0779666639864445	0.0268394535407424	1.46128123817034
1599	Cell2location (absolute)	H1_12x13	0.0706067647784948	0.0265125014819205	0.176074726134539	0.871498283743858	0.12069662520662	0.0667668975889683	0.150376529991627	0.0368975155055523	1.51942984443158
1600	Cell2location (absolute)	H1_12x14	2.40641403198242	0.204480791836977	0.218554150313139	1.15926979184151	0.123308253288269	0.0892574761062861	0.187608698010445	0.0597497230395675	4.44864291641861
1601	Cell2location (absolute)	H1_12x15	0.109443494677544	0.038315012305975	0.425190663337707	1.18201739192009	0.190898755937815	0.135432882606983	0.19376055970788	0.0651939924806356	2.34025275297463
1602	Cell2location (absolute)	H1_12x16	0.51509782075882	0.648999124765396	3.03962148427963	0.782455822825432	3.8541797876358	0.998045915365219	2.78834980726242	3.40034639835358	16.0270961612463
1603	Cell2location (absolute)	H1_12x17	74.8867076873779	7.1826450586319	0.519541418552399	0.740996694564819	1.69444877803326	0.209811464697123	0.263103249669075	0.409068332612515	85.906322684139
1604	Cell2location (absolute)	H1_12x18	66.6930294036865	5.5253199338913	0.25600062161684	0.487941183149815	1.24538076519966	0.103381558135152	0.405197924375534	0.322226780653	75.0384781707078
1605	Cell2location (absolute)	H1_12x19	83.3350135803223	7.27851927280426	0.208533822000027	0.602261808514595	1.97318058907986	0.0900848332792521	0.295405802130699	0.55700281560421	94.3400025237352
1606	Cell2location (absolute)	H1_12x20	31.7257597923279	3.2197646856308	3.25679751634598	0.947835358977318	1.71784378290176	1.05507376194	1.93113391399384	0.70040924847126	44.5546180605888
1607	Cell2location (absolute)	H1_12x21	26.7776846885681	2.66743040084839	6.12218976020813	1.37431378960609	2.5630608946085	2.5733864068985	4.34493684768677	1.28640478253365	47.7094075709581
1608	Cell2location (absolute)	H1_12x22	21.0220086097717	2.18413400650024	13.4397465705872	1.62843881845474	3.4965652525425	4.18367576599121	6.5955100774765	2.04851907491684	54.5985981762409
1609	Cell2location (absolute)	H1_12x23	4.30838453769684	0.342980788648129	1.9529105246067	1.22799534797668	0.28350193053484	0.590956258773804	1.67189868688583	0.198627975583076	10.5772560507059
1610	Cell2location (absolute)	H1_12x24	1.44402505159378	0.0998105648905039	0.24721797555685	1.09257446527481	0.22134059406817	0.099727975949645	0.411099599301815	0.0739732779562473	3.68976950459182
1611	Cell2location (absolute)	H1_12x25	0.463789857923985	0.0734450701624155	0.189667289704084	1.11680020689964	0.170691515877843	0.100184516981244	0.269010575115681	0.0563594769686461	2.43994850963354
1612	Cell2location (absolute)	H1_12x26	79.1853626251221	7.78492693901062	0.466139982640743	0.604471549391747	1.39117748141289	0.143929512053728	0.390982230007648	0.350583218038082	90.3175735376775
1613	Cell2location (absolute)	H1_12x27	22.7838304519653	2.15347501039505	0.173346558958292	0.563075712323189	0.409482842683792	0.0708422347903252	0.149287778884172	0.142768792808056	26.4461093828082
1614	Cell2location (absolute)	H1_12x28	11.2353058815002	0.991386520862579	0.251936339586973	1.12145604491234	0.601074542850256	0.130648469179869	0.423127044737339	0.0982406556606293	14.8531754992902
1615	Cell2location (absolute)	H1_12x29	14.4809513092041	1.14036187529564	0.106208078563213	0.594382792711258	0.184035603329539	0.052832443267107	0.0993068121373653	0.0647453159093857	16.7228242304176
1616	Cell2location (absolute)	H1_12x30	12.9145623207092	1.04508587121963	0.192726231366396	0.610112270712852	0.286448111385107	0.102595273032784	0.507925540208817	0.115021574124694	15.7744771927595
1617	Cell2location (absolute)	H1_12x31	59.7390783309936	6.23680431842804	0.587444633245468	1.8052838742733	1.4032593280077	0.209493207931519	0.814054420590401	0.33783848285675	71.1332565963268
1618	Cell2location (absolute)	H1_12x32	0.0508663544431329	0.0202410822734237	0.0770601093769074	1.33142482638359	0.0858242023736238	0.0317394917830825	0.104838426411152	0.0287057095207274	1.73070020256564
1619	Cell2location (absolute)	H1_12x33	10.4950651168823	0.992957207560539	1.99363586902618	1.05281452536583	1.00153025239706	0.642461863160133	1.77101924419403	0.405031532049179	18.3545156106353
1620	Cell2location (absolute)	H1_12x34	0.0773851059377193	0.0326478587463498	0.15027004852891	0.897619542479515	0.230743473954499	0.145882876962423	0.227857187390327	0.0389980113133788	1.80140410531312
1621	Cell2location (absolute)	H1_12x9	0.0766784578561783	0.0206557002849877	0.106875023245811	1.076392775774	0.077802668325603	0.046845930442214	0.115304435044527	0.0478488402441144	1.56840383121744
1622	Cell2location (absolute)	H1_13x10	0.113467046245933	0.0372744126245379	0.138094002008438	0.984221449494362	0.11032892446965	0.0629199538379908	0.152216076850891	0.043136152997613	1.64165801852942
1623	Cell2location (absolute)	H1_13x11	0.099769302457571	0.0441860524937511	0.0995231676846743	0.958432325720787	0.121901245415211	0.072573471441865	0.174287914484739	0.043856561370194	1.61453004106879
1624	Cell2location (absolute)	H1_13x12	0.102663941308856	0.0293302300386131	0.088143540173769	1.32794614434242	0.0839010421186686	0.0499527204781771	0.210444615781307	0.0515265438705683	1.94390877811238
1625	Cell2location (absolute)	H1_13x13	0.112764716148376	0.032015473395586	0.0991302590817213	1.20779574513435	0.15695143006742	0.0431774210184813	0.134000876545906	0.0389095788821578	1.824745500274
1626	Cell2location (absolute)	H1_13x14	0.193968465924263	0.0463551174849272	0.103252540156245	0.988896825909615	0.0922616572119296	0.0473510632291436	0.108158355206251	0.0292280578054488	1.60947208292782
1627	Cell2location (absolute)	H1_13x15	0.117929553240538	0.0443056508898735	0.235843975096941	1.14845247864723	0.124921905063093	0.133043480664492	0.242820063233376	0.0577288687229156	2.10504597555846
1628	Cell2location (absolute)	H1_13x16	4.89117701053619	0.359775930643082	5.76595590114593	1.34645975232124	1.0280529499054	1.82627250552177	3.19784862995148	0.744244566559792	19.1597872465849
1629	Cell2location (absolute)	H1_13x17	31.3337177276611	2.98269480466843	10.4131354808807	1.22517543435097	2.11026905179024	3.02990086078644	5.28099439144134	0.791099321842194	57.1669870734215
1630	Cell2location (absolute)	H1_13x18	44.3649795532227	4.84373161792755	6.25231556892395	0.68167262673378	4.77612261176109	2.08378921747208	5.26092309951782	1.7390499830246	70.0025842785835
1631	Cell2location (absolute)	H1_13x19	53.7107273101807	5.35040264129639	4.39832904338837	0.766447958350182	4.88762426972389	1.90311040878296	6.46636924743652	1.20384188890457	78.6868527680635
1632	Cell2location (absolute)	H1_13x20	18.1809928894043	1.78712541460991	8.75675554275513	0.530750268697739	2.6255674302578	3.39864993095398	4.91280117034912	1.10090026259422	41.2935429096222
1633	Cell2location (absolute)	H1_13x21	58.132518196106	5.92953526973724	3.41170517206192	0.586967188119888	2.02869610786438	1.08349747657776	2.75994391441345	0.741291898488998	74.6741552233696
1634	Cell2location (absolute)	H1_13x22	26.4367707252502	2.47758008241653	5.73463613986969	1.08876592516899	1.39416387975216	1.57853586673737	2.24976776838303	0.699625992774963	41.659846380353
1635	Cell2location (absolute)	H1_13x23	8.00216333866119	0.728282934427261	4.36410191059113	1.45587432980537	0.930222511291504	1.41486261487007	2.74093273878098	0.536217686533928	20.1726580649614
1636	Cell2location (absolute)	H1_13x24	0.100479387119412	0.0497586276382208	0.353583592176437	1.53457590937614	0.246164648234844	0.204458706825972	0.576512137055397	0.100130687654018	3.16566369608045
1637	Cell2location (absolute)	H1_13x25	0.0690944839268923	0.0229788246564567	0.126089977473021	1.26600109934807	0.170411726646125	0.0537319721654057	0.133134590089321	0.0532153014093638	1.89465797571465
1638	Cell2location (absolute)	H1_13x26	0.105137057602406	0.051131646707654	0.156116699427366	0.985821607708931	0.171707060188055	0.075792546197772	0.276647333800793	0.0439508138224483	1.86630476545542
1639	Cell2location (absolute)	H1_13x27	53.4103511810303	4.89523873329163	0.135025337338448	0.58065909743309	0.692360754311085	0.0680902559310198	0.151733623445034	0.18204559981823	60.1155045825988
1640	Cell2location (absolute)	H1_13x28	10.2890383720398	0.808844584226608	0.647939732670784	0.787514451146126	0.320390976965427	0.257635228335857	0.567441418766975	0.10351923853159	13.7823240026832
1641	Cell2location (absolute)	H1_13x29	9.94496607780457	0.790239468216896	0.346664768457413	0.79695919752121	0.231308742240071	0.128243575245142	0.226602092385292	0.135815986990929	12.6007999088615
1642	Cell2location (absolute)	H1_13x30	66.6046379089355	6.35032074451447	0.131606692820787	0.4791194409132	0.82197986394167	0.0794318344444036	0.110488025471568	0.302812771499157	74.8803972825408
1643	Cell2location (absolute)	H1_13x31	3.18300865888596	0.194581468403339	0.0976463481783867	0.845133474469185	0.226431212946773	0.0529405893757939	0.491752256453037	0.122760303318501	5.21425431203097
1644	Cell2location (absolute)	H1_13x32	0.421722555160522	0.0718078427016735	1.04716623425484	0.910543462634087	0.295321978256106	0.520193594694138	0.959215468168259	0.104512627050281	4.3304837629199
1645	Cell2location (absolute)	H1_13x33	4.84284543991089	0.479190522432327	0.709094959497452	0.618636035919189	0.538419019430876	0.380101072788239	0.819937261939049	0.135393393784761	8.52361770570278
1646	Cell2location (absolute)	H1_13x34	1.45418218970299	0.149375634640455	0.482883359491825	0.846501258015633	0.261246627941728	0.235715416818857	0.532292571663856	0.430297736823559	4.3924947950989
1647	Cell2location (absolute)	H1_13x9	0.0516932239755988	0.0242175411432981	0.0623069208115339	1.22874487638474	0.0470268596895039	0.0296825191937387	0.0578118622303009	0.0195818435400724	1.52106564696878
1648	Cell2location (absolute)	H1_14x10	0.158715849369764	0.0391046218574047	0.120005087554455	1.13455016613007	0.163787854090333	0.0632091674953699	0.269617426395416	0.0747431054711342	2.02373327836394
1649	Cell2location (absolute)	H1_14x11	0.413001169264317	0.0971147798001766	0.901880267262459	1.14734337925911	0.649260124564171	0.2619514092803	0.700905179977417	0.359233056008816	4.53068936541677
1650	Cell2location (absolute)	H1_14x12	0.122296046465635	0.0335622876882553	0.154601199179888	1.06277089118958	0.164642959088087	0.0542959649115801	0.151814149320126	0.148658166080713	1.89264166392386
1651	Cell2location (absolute)	H1_14x13	0.104979721456766	0.0271093008108437	0.0648463908582926	1.10267699360847	0.0615331538021565	0.0421879617497325	0.145186188817024	0.0276706176809967	1.57619032878429
1652	Cell2location (absolute)	H1_14x14	0.853879609704018	0.0870222397148609	0.1499879732728	1.21143536567688	0.143503093346953	0.0563841186463833	0.159710872173309	0.127935856580734	2.78985912911594
1653	Cell2location (absolute)	H1_14x15	0.0976105075329542	0.0244502072222531	0.088339388743043	1.18256130218506	0.0883914248086512	0.048287814669311	0.0967126622796059	0.0296310286968946	1.65598433613777
1654	Cell2location (absolute)	H1_14x16	0.152170268446207	0.0385039635002613	0.531906658411026	1.24821731448174	0.191260851360857	0.153587986528873	0.340425679087639	0.0511650651693344	2.70723778698593
1655	Cell2location (absolute)	H1_14x17	26.6113807678223	2.30917938947678	19.1617232322693	1.64188678264618	3.54223690032959	6.22201166152954	9.92415661811829	2.40315339565277	71.8157287478447
1656	Cell2location (absolute)	H1_14x18	120.800781736955	11.676764207959	0.295620182885824	0.350542894436819	2.01222015179783	0.0964831125547328	0.154177642588962	0.517549340739954	135.904139269918
1657	Cell2location (absolute)	H1_14x19	116.659449010881	11.866609382697	1.26281443999043	0.42019973483643	2.85979497504377	0.433924472422328	1.52765636403508	0.873690890011512	135.904139269918
1658	Cell2location (absolute)	H1_14x20	16.6754690170288	1.29222474694252	18.2632458686829	0.482362477481365	1.70509151816368	6.30874102115631	10.1404923915863	1.30866208672523	56.1762891277671
1659	Cell2location (absolute)	H1_14x21	25.8296005249023	2.6839630484581	18.5733869552612	0.728540831804276	3.4094614803791	6.77687826156616	13.2290490627289	1.6976882815361	72.9285684466362
1660	Cell2location (absolute)	H1_14x22	34.2011898040771	2.67892732620239	8.7592342376709	1.87269489765167	2.15603837668896	3.0555389046669	6.87598192691803	0.762975496053696	60.3625809699297
1661	Cell2location (absolute)	H1_14x23	9.59856233596802	0.726721620559692	6.99232895374298	1.95493381619453	0.842308899760246	2.12370673418045	3.97934156656265	0.580501383543015	26.7984053105116
1662	Cell2location (absolute)	H1_14x24	0.140733405947685	0.0650237314403057	0.419781683385372	1.35334720015526	0.495493043214083	0.342197076976299	0.423143263161182	1.20922093391418	4.44894033819437
1663	Cell2location (absolute)	H1_14x25	0.21094586327672	0.0421156270429492	3.19292401075363	0.883937603235245	0.47646558880806	0.944077315926552	2.00927385091782	0.226957797259092	7.98669765722007
1664	Cell2location (absolute)	H1_14x26	1.053250426054	0.0938632149249315	1.31816812157631	0.869146683812141	0.278102115169167	0.497326895594597	0.725956743955612	0.173401418328285	5.00921561941504
1665	Cell2location (absolute)	H1_14x27	71.7235069274902	7.32526574134827	0.225700548291206	0.731651178002357	1.08052247464657	0.123317663744092	0.255445177853107	0.357410368323326	81.8228200796992
1666	Cell2location (absolute)	H1_14x28	20.6841237068176	1.80183027982712	0.337054435908794	0.757510802149773	0.709559942036867	0.0964448109269142	0.249525889754295	0.131903217732906	24.7679530851543
1667	Cell2location (absolute)	H1_14x29	16.9081427574158	1.32941488623619	0.108369485661387	0.489244464039803	0.230017823725939	0.051496110111475	0.118979994952679	0.0524835472926497	19.2881490694359
1668	Cell2location (absolute)	H1_14x30	27.5807759284973	2.76218454837799	1.0978422999382	0.648093128204346	0.782998180389404	0.408256308734417	1.24524683952332	0.238375354558229	34.7637725882232
1669	Cell2location (absolute)	H1_14x31	6.81163880825043	0.49284508228302	5.49879598617554	0.670045232772827	1.90622164607048	1.55555839538574	3.72773398160934	0.517944595217705	21.1807837277651
1670	Cell2location (absolute)	H1_14x32	13.5281998157501	1.10797560214996	0.257646256685257	0.779867374897003	0.458096022158861	0.14028694704175	0.319656933844089	0.112818651273847	16.7045476038009
1671	Cell2location (absolute)	H1_14x33	11.3113387584686	0.962117096781731	1.86612985730171	0.843755629658699	0.958188980817795	0.654385250806808	1.33096291422844	0.217436607182026	18.1443150952458
1672	Cell2location (absolute)	H1_14x34	3.03860732316971	0.308577241003513	0.596366032958031	0.901151329278946	0.423874396830797	0.586539971828461	0.719750612974167	0.301095546782017	6.87596245482564
1673	Cell2location (absolute)	H1_14x9	0.664113765954971	0.087367944791913	0.16961657628417	1.41122820973396	0.135840873792768	0.0728973373770714	0.151881854236126	0.0813700940459967	2.77431665621698
1674	Cell2location (absolute)	H1_15x10	0.202648343890905	0.170241184532642	0.482004506886005	1.54596574902534	1.85532564967871	0.289779816567898	0.948862361907959	1.13202076554298	6.62684837803245
1675	Cell2location (absolute)	H1_15x11	17.1375157356262	3.20755466222763	0.23764486014843	1.36193281412125	1.67995164990425	0.162639797478914	0.554479172825813	0.658604145050049	25.0003228373826
1676	Cell2location (absolute)	H1_15x12	0.246634297817945	0.137526277452707	0.927289244532585	1.57041917443275	0.773084753751755	0.429005393385887	2.42066714763641	0.360775485634804	6.86540177464485
1677	Cell2location (absolute)	H1_15x13	0.145429854094982	0.0449083415791392	0.141616244614124	1.05593947172165	0.175521340221167	0.0642066434025765	0.143269465863705	0.118924639001489	1.88981600049883
1678	Cell2location (absolute)	H1_15x14	0.309174653887749	0.0708068300038576	0.175815811008215	1.20760501623154	0.191739585623145	0.0929712492972612	0.152441752701998	0.0555215939879417	2.2560764927417
1679	Cell2location (absolute)	H1_15x15	0.952927374839783	0.119599894061685	0.668913844227791	0.987300279736519	0.204869867116213	0.188558568060398	0.89788920879364	0.165532667189837	4.18559170402586
1680	Cell2location (absolute)	H1_15x16	0.129359120875597	0.0411118676885962	0.322423210740089	1.40247138142586	0.105154917947948	0.186533279716969	0.290174442529678	0.0571928123012185	2.53442103322595
1681	Cell2location (absolute)	H1_15x17	24.4754981040955	2.29407948255539	24.6528878211975	2.40249527692795	5.09136289358139	8.68135547637939	16.1539464950562	2.21547118425369	85.9670967340469
1682	Cell2location (absolute)	H1_15x18	121.577624567285	10.579882884405	0.329175010242884	0.553731174244798	1.38299946322875	0.142089852549004	0.212319289784448	0.379042082696764	135.156864324437
1683	Cell2location (absolute)	H1_15x19	119.342035314046	12.0870910904122	0.434022079076547	0.502255037176832	2.01310570237769	0.1809727899079	0.718715085922714	0.625942170997938	135.904139269918
1684	Cell2location (absolute)	H1_15x20	23.1192345619202	2.07299665212631	13.7487149715424	1.18401093482971	3.49202380180359	5.01851296424866	9.93015542030335	1.35968646407127	59.9253357708454
1685	Cell2location (absolute)	H1_15x21	15.9028760910034	1.21888553500175	8.46105160713196	1.71762312054634	2.10892542302608	3.41392232179642	7.04354100227356	0.617316117882729	40.4841412186623
1686	Cell2location (absolute)	H1_15x22	13.0918558120728	1.36349887251854	11.6548107624054	2.96578432321548	3.85221343040466	4.15302839279175	9.8836953163147	1.48057097792625	48.4454578876495
1687	Cell2location (absolute)	H1_15x23	0.621662545204163	0.152880147099495	0.258533595502377	1.61759223341942	0.245342659577727	0.103122029453516	0.339032824337482	0.752939686179161	4.09110572077334
1688	Cell2location (absolute)	H1_15x24	0.463187299668789	0.0824856765568256	3.94638051986694	1.06027325391769	1.32966614067554	1.47180295586586	1.95963165163994	0.999608308076859	11.3130358062685
1689	Cell2location (absolute)	H1_15x25	0.550235256552696	0.0539682928472757	9.00102348327637	0.956787461042404	1.59179110825062	4.47937386035919	4.67963185310364	0.769195127487183	22.0820064429194
1690	Cell2location (absolute)	H1_15x26	0.540390422940254	0.0751279521733522	7.139697265625	1.11235673427582	1.17190966308117	2.62235847711563	4.57821910381317	0.387616895139217	17.6276765141636
1691	Cell2location (absolute)	H1_15x27	99.6427822113037	8.64215211868286	0.37675766646862	0.555621102452278	1.09459254741669	0.131450470536947	0.209630460292101	0.296073554456234	110.949060131609
1692	Cell2location (absolute)	H1_15x28	33.3897451400757	2.7827472448349	0.110138145461679	0.503225010633469	0.431124174594879	0.0665673956274986	0.104997532814741	0.0995419703423977	37.4880866143852
1693	Cell2location (absolute)	H1_15x29	69.2123218536377	7.20274577140808	0.615622845292091	0.522270596027374	1.78795605003834	0.532045447826386	1.04750083088875	0.581996804475784	81.5024601995945
1694	Cell2location (absolute)	H1_15x30	76.2589641571045	7.04188010692596	0.681746596097946	0.621778273582459	1.19833339005709	0.200803019106388	0.43775477707386	0.33569350540638	86.7769538253546
1695	Cell2location (absolute)	H1_15x31	52.3859535217285	4.49115853309631	0.325326988101006	0.531045630574226	1.07430713176727	0.134771926701069	0.36895927041769	0.429607445001602	59.7411304473877
1696	Cell2location (absolute)	H1_15x33	63.6353786468506	5.4235782623291	0.209805223345757	0.483819726109505	1.15980667471886	0.126792922616005	0.15387359559536	0.391863653063774	71.5849187046289
1697	Cell2location (absolute)	H1_15x34	27.9133094787598	2.48608266115189	18.3472416877747	1.46580359339714	4.35975326895714	7.42339849472046	10.0093044757843	1.68293641209602	73.6878300726414
1698	Cell2location (absolute)	H1_15x9	0.131074755638838	0.0750053290277719	0.36537254601717	1.8153230369091	0.417081842198968	0.160854411125183	0.387451463937759	0.284438414871693	3.63660179972649
1699	Cell2location (absolute)	H1_16x10	4.88541464805603	0.771710225939751	0.312923185527325	2.01864943504334	0.799277912080288	0.16998992189765	0.32318049967289	0.196710407733917	9.47785623595118
1700	Cell2location (absolute)	H1_16x11	18.5578854560852	3.78359352350235	0.330359174311161	2.03203237056732	1.06435014754534	0.218865257501602	0.635929772257805	0.356763353943825	26.9797790557146
1701	Cell2location (absolute)	H1_16x12	0.184133482724428	0.0405980167910457	0.108420050516725	1.4387512922287	0.098840266559273	0.0477550292387605	0.13954239115119	0.040810133703053	2.09885066291317
1702	Cell2location (absolute)	H1_16x13	0.26955109089613	0.08934829197824	0.321146559715271	1.28434932231903	0.190591645985842	0.110623356327415	0.246404933929443	0.165348380059004	2.67736358121037
1703	Cell2location (absolute)	H1_16x14	0.420534588396549	0.0865070730447769	0.177125623822212	1.16333036422729	0.205919664725661	0.0934095852077007	0.202319207042456	0.0773830223828554	2.42652912884951
1704	Cell2location (absolute)	H1_16x15	0.747825860977173	0.098748729005456	0.396304841339588	1.13031620979309	0.15815360955894	0.107556223124266	0.296685120463371	0.0786393072456121	3.0142299015075
1705	Cell2location (absolute)	H1_16x16	0.106358929350972	0.0567146062850952	0.249271540343761	0.995404240489006	0.130404134094715	0.0809945475310087	0.158593519032002	0.0723912756890059	1.85013279281557
1706	Cell2location (absolute)	H1_16x17	0.274295906722546	0.0702972792088985	0.290102079510689	1.41470770835876	0.235091698542237	0.195769071578979	0.457987225055695	0.154379928857088	3.0926308978349
1707	Cell2location (absolute)	H1_16x18	39.6716711044312	4.33783061504364	5.04517893791199	1.73302191495895	2.31808575391769	2.10829783678055	6.37185623645783	1.09143605828285	62.6773784577847
1708	Cell2location (absolute)	H1_16x19	25.2870552062988	2.88138173818588	8.98087725639343	3.92292513847351	5.01409894824028	3.4169013261795	7.41927075386047	1.63155292272568	58.5540632903576
1709	Cell2location (absolute)	H1_16x20	4.58667185306549	0.453383648395538	15.6865977287292	1.57284364104271	2.33222004771233	5.98930130004883	9.64768171310425	1.23026683330536	41.4989667654038
1710	Cell2location (absolute)	H1_16x21	0.6932244181633	0.128605382889509	8.56352596282959	2.83126072883606	1.52278987467289	3.21915127038956	5.9448032617569	0.977561539411545	23.8809224389493
1711	Cell2location (absolute)	H1_16x22	0.384725192189217	0.137154021114111	4.90299355983734	2.64089645147324	1.17139771580696	2.04473243951797	2.82321755886078	0.77979351580143	14.884910454601
1712	Cell2location (absolute)	H1_16x23	0.165439808368683	0.0781705111265183	1.1118320286274	2.0292090177536	0.293281523510814	0.492156165838242	0.682865417003632	0.203424269706011	5.0563787419349
1713	Cell2location (absolute)	H1_16x24	0.742598912119865	0.101071132719517	10.2236414432526	1.32048314213753	1.39113063812256	5.10542633533478	5.67641849517822	0.905606758594513	25.4663768574595
1714	Cell2location (absolute)	H1_16x25	2.87935333251953	0.176252090185881	17.6473547935486	0.703188017010689	2.34025971293449	8.11836595535278	8.34747939109802	1.18188745975494	41.3941407524049
1715	Cell2location (absolute)	H1_16x26	4.23127820491791	0.322689808905125	7.2105968952179	0.673076698184013	1.30048282146454	2.30854066610336	4.87599680423737	0.417866095900536	21.3405279949307
1716	Cell2location (absolute)	H1_16x27	13.2481648445129	1.39047766923904	2.97411288022995	1.01341134905815	2.17591525614262	1.04137743711472	2.805533015728	0.888222187757492	25.5372146397829
1717	Cell2location (absolute)	H1_16x28	72.8150115966797	6.82453832626343	0.691921946406364	1.02534302473068	1.33317518085241	0.268654465675354	0.477827687561512	0.495588354766369	83.9320605829358
1718	Cell2location (absolute)	H1_16x29	24.0438674926758	1.93486776947975	2.14149932861328	1.0854905962944	1.27556685209274	0.923152977228165	4.43571591377258	0.591646048426628	36.4318069785833
1719	Cell2location (absolute)	H1_16x30	65.6386692047119	5.46160144805908	0.159144944697618	0.475323086977005	0.752790753543377	0.0771430131047964	0.210550271719694	0.222371330857277	72.9975940536708
1720	Cell2location (absolute)	H1_16x31	23.102055644989	1.78691370487213	0.189041499048471	0.630371063947678	0.284597777575254	0.13849688321352	0.2357819840312	0.11223707087338	26.4794956285507
1721	Cell2location (absolute)	H1_16x32	39.6330863952637	3.63251965045929	0.32191506177187	0.707047292590141	1.4085736066103	0.134575609117746	0.290754209458828	0.375690665841103	46.504162491113
1722	Cell2location (absolute)	H1_16x33	42.8731079101562	3.9282509803772	0.381519582867622	0.671661239862442	1.68835225403309	0.132914569973946	0.362899374961853	0.335191696882248	50.3738976091146
1723	Cell2location (absolute)	H1_16x34	27.2441459655762	2.67517936229706	27.4964701652527	1.36561144590378	5.25060567855835	9.89145121574402	12.4812745571136	2.18343136310577	88.5881697535515
1724	Cell2location (absolute)	H1_16x9	24.791171169281	8.17389802932739	0.787485012412071	3.65742411613464	3.60807551145554	0.506621459126472	1.749329662323	1.47186425924301	44.7458692193031
1725	Cell2location (absolute)	H1_17x10	7.77924013137817	1.76858245134354	0.278128802776337	1.86886397600174	1.11575492024422	0.154391101002693	0.383580587804317	0.290667304396629	13.6392092749476
1726	Cell2location (absolute)	H1_17x11	18.3502421379089	6.28583741188049	0.389578257501125	2.3442699432373	2.37428756654263	0.335230779647827	0.814578610658646	0.479051274061203	31.3730759814382
1727	Cell2location (absolute)	H1_17x12	19.7952381134033	5.35707833766937	0.622657340764999	3.99796438217163	1.35622774362564	0.403096596896648	1.13724354505539	0.425469291210175	33.0949753507972
1728	Cell2location (absolute)	H1_17x13	0.13894514515996	0.0451688071712852	0.241131912916899	1.4995668888092	0.140095428191125	0.087504343688488	0.168802861869335	0.0881048247218132	2.40932021252811
1729	Cell2location (absolute)	H1_17x14	0.0879969079047442	0.0253415977582335	0.0827820990234613	1.35599360466003	0.0705322882160545	0.0454972181469202	0.0902953110635281	0.028253177460283	1.78669220423326
1730	Cell2location (absolute)	H1_17x15	0.0881209645420313	0.0361770503222942	0.079994622990489	1.42134032249451	0.0982734518125653	0.0444272618740797	0.102711202576756	0.0530177913606167	1.92406266797334
1731	Cell2location (absolute)	H1_17x16	0.149393856525421	0.0493042074143887	0.255819964408875	1.23456676006317	0.200470922142267	0.115398248657584	0.276102644205093	0.0761035408824682	2.35716014429927
1732	Cell2location (absolute)	H1_17x17	0.923907133936882	0.110772371292114	0.207015044987202	1.27167794704437	0.185369671136141	0.0693040885031223	0.244978401809931	0.0563312089070678	3.06935586761683
1733	Cell2location (absolute)	H1_17x18	0.746477228403091	0.103924841806293	0.174157486855984	1.21002402901649	0.153813850693405	0.0659537967294455	0.127005941420794	0.0476079734042287	2.62896514832973
1734	Cell2location (absolute)	H1_17x19	0.209640906751156	0.0491111434996128	0.155899444967508	1.22479075193405	0.20255448333919	0.075294204056263	0.189994018524885	0.0781982462853193	2.18548319935799
1735	Cell2location (absolute)	H1_17x20	0.422839887440205	0.137706355005503	1.67910594344139	1.30118706822395	0.54090032428503	0.568153178691864	1.32278538346291	0.24326396137476	6.21594210192561
1736	Cell2location (absolute)	H1_17x21	1.12516459822655	0.155071903020144	2.09370334148407	2.11998926401138	0.89832878857851	0.83610081076622	2.10002287626266	0.410287499427795	9.73866908177733
1737	Cell2location (absolute)	H1_17x22	1.59744658470154	0.340261168777943	1.25111620426178	3.38603355884552	0.744994194805622	0.546195808053017	0.982926046848297	0.212365389615297	9.06133895590901
1738	Cell2location (absolute)	H1_17x23	1.35123744606972	0.195411794632673	1.54838944077492	1.78378594517708	0.394430296868086	0.633936330676079	1.64445421099663	0.388568183779716	7.9402136489749
1739	Cell2location (absolute)	H1_17x24	0.55709530711174	0.0839807238429785	9.26526041030884	1.1571561396122	1.32177411913872	3.66225576400757	4.85758972167969	1.07514371275902	21.9802558984607
1740	Cell2location (absolute)	H1_17x25	0.672508576512337	0.0844884049147367	12.9248551368713	0.734096655249596	2.80900138914585	5.85119528770447	7.43566925525665	2.05351351499558	32.5653282206506
1741	Cell2location (absolute)	H1_17x26	5.58615071773529	0.327310271561146	16.834584236145	1.12270125150681	1.85485598146915	7.37859559059143	10.2105272769928	0.937031742930412	44.2517570689321
1742	Cell2location (absolute)	H1_17x27	5.04174673557281	0.374678529798985	18.2262686729431	0.97320616543293	3.11498982906342	6.46387283802032	8.97680439949036	1.18577907681465	44.3573462471366
1743	Cell2location (absolute)	H1_17x28	0.740600889921188	0.0600003074854612	10.067071056366	0.724120351672173	0.823466631770134	3.70177013874054	5.12218241691589	0.43265043348074	21.6718622263521
1744	Cell2location (absolute)	H1_17x29	13.8379963874817	1.23386077880859	4.99885323047638	0.710964915156364	2.01789668500423	1.81454183459282	3.32634816169739	0.543444621562958	28.4839066147804
1745	Cell2location (absolute)	H1_17x30	76.0301876068115	6.80115375518799	0.238759788125753	0.362932626903057	0.949918439984322	0.126434418559074	0.250480251014233	0.384021659195423	85.1438885457814
1746	Cell2location (absolute)	H1_17x31	67.9902046203613	7.14490697383881	0.349664877355099	0.764771404862404	1.97566874921322	0.185623501241207	0.330793154239655	0.680337291955948	79.4219705730677
1747	Cell2location (absolute)	H1_17x32	31.2356040000916	4.01010935306549	0.868965190649033	1.19562577605247	4.0625822365284	0.41968844383955	1.195200496912	1.75924488306046	44.747020380199
1748	Cell2location (absolute)	H1_17x33	35.6101661682129	4.32640709877014	8.35997996330261	1.41932495236397	5.23710422515869	3.33048764467239	7.17129497528076	2.46315113306046	67.9179161608219
1749	Cell2location (absolute)	H1_17x9	17.6865376472473	3.83652157783508	0.45185916274786	2.86257734298706	2.52248532772064	0.318515385687351	0.8587970495224	0.931693512201309	29.468987005949
1750	Cell2location (absolute)	H1_18x10	2.26919039487839	0.240535939484835	0.203156806528568	1.74084364175797	0.405452695116401	0.0769014339894056	0.196725142002106	0.172627916932106	5.30543397068977
1751	Cell2location (absolute)	H1_18x11	9.00336871147156	1.6813973069191	0.373909845948219	2.18238056898117	0.595693972706795	0.383702450990677	0.632024198770523	0.300621093809605	15.1530981495976
1752	Cell2location (absolute)	H1_18x12	2.82254645824432	0.410675740242004	0.358593107759953	2.91773815155029	0.83410269767046	0.308705195784569	0.529836654663086	0.266680255532265	8.44887826144695
1753	Cell2location (absolute)	H1_18x13	0.104949809983373	0.0260864470154047	0.0921631939709187	1.23033287525177	0.139081981033087	0.0413805341348052	0.111458853259683	0.0323853362351656	1.77783903088421
1754	Cell2location (absolute)	H1_18x14	0.207895144820213	0.0335192818194628	0.0930684134364128	1.24775930643082	0.0815260704606771	0.050899001210928	0.10818743519485	0.0333362828940153	1.85619093626738
1755	Cell2location (absolute)	H1_18x15	0.137322330474854	0.0413087459281087	0.0933391485363245	1.24637477993965	0.124154979735613	0.0507146440446377	0.133902785181999	0.0417290044948459	1.86884641833603
1756	Cell2location (absolute)	H1_18x16	0.225603029876947	0.0761684864759445	0.220451302826405	1.28425095081329	0.21147898864001	0.0933800399303436	0.220105694234371	0.111342195048928	2.44278068784624
1757	Cell2location (absolute)	H1_18x17	0.136922989040613	0.0437980625778437	0.130792592465878	1.57067417502403	0.113746170513332	0.0715187214314938	0.131851655989885	0.0985886268317699	2.29789299387485
1758	Cell2location (absolute)	H1_18x19	1.61520987153053	0.150804349780083	2.34750427007675	1.17616822719574	0.4766516469419	0.790697968006134	1.95638587474823	0.249049159139395	8.76247136741877
1759	Cell2location (absolute)	H1_18x20	1.69702107906342	0.252570709586143	13.864737701416	0.710555669665337	3.16361856460571	4.91051542758942	8.95772247314453	7.13200569152832	40.6887473165989
1760	Cell2location (absolute)	H1_18x21	0.548612079024315	0.111589842289686	3.32580711841583	1.24324369430542	0.843163840472698	1.55581002831459	2.85294058322906	0.292032472789288	10.7731996588409
1761	Cell2location (absolute)	H1_18x22	0.17810241356492	0.0579785335808992	0.195046701282263	1.3237766623497	0.273498223349452	0.0941283695399761	0.423963944613934	0.0684861250221729	2.61498097330332
1762	Cell2location (absolute)	H1_18x23	0.195849578082562	0.055448704212904	0.253264564275742	1.16765424013138	0.223093928769231	0.137605646252632	0.437849518656731	0.101627629250288	2.57239380963147
1763	Cell2location (absolute)	H1_18x24	5.0329407453537	0.673686674237251	1.90950312018394	1.08385215401649	1.42744376212358	0.694575855135918	1.01815716028214	0.992606264352798	12.8327657356858
1764	Cell2location (absolute)	H1_18x25	0.196948446333408	0.046130252070725	1.37211137413979	0.936621332168579	0.309818181023002	0.69766980111599	0.741401869058609	0.0779888693243265	4.37869012523443
1765	Cell2location (absolute)	H1_18x26	0.78676246702671	0.0545574055984616	17.9739791870117	0.441771733760834	1.82432218492031	6.00506541728973	10.108290719986	0.75250009894371	37.9472492145374
1766	Cell2location (absolute)	H1_18x27	2.67314101457596	0.187004875391722	25.635063457489	0.554836854338646	3.21989368796349	10.6000137805939	13.6363463878632	2.14667530059814	58.652975358814
1767	Cell2location (absolute)	H1_18x28	1.18869831562042	0.150922214984894	11.0394381523132	0.563953956961632	3.01365576982498	5.12070479393005	5.50580575466156	3.20154395103455	29.7847229093313
1768	Cell2location (absolute)	H1_18x29	0.749149683117867	0.0928172010928392	2.73935356140137	0.687041187286377	0.351878806948662	1.09574674963951	1.99689845442772	0.234041738510132	7.94692738242447
1769	Cell2location (absolute)	H1_18x30	16.7151282310486	1.27539592981339	6.48188881874084	1.01968246102333	1.33077581226826	1.94713104367256	4.75083096027374	0.77113062441349	34.2919638812542
1770	Cell2location (absolute)	H1_18x31	10.2564800739288	0.771488252282143	13.2521589279175	1.7202709197998	3.02947713732719	5.50073800086975	9.4639524936676	1.02675094008446	45.0213167458773
1771	Cell2location (absolute)	H1_18x32	10.5306464672089	1.59692341685295	2.89092479944229	1.78917344808578	2.65896863937378	1.11635057926178	3.3639995932579	0.941738122701645	24.888725066185
1772	Cell2location (absolute)	H1_18x33	18.3802152633667	4.50831201076508	1.96845484375954	1.46812597513199	2.92589374780655	0.643548801541328	1.19933058619499	0.980155846476555	32.0740370750427
1773	Cell2location (absolute)	H1_18x9	0.518077880144119	0.0713610097765923	0.119249070063233	1.25726063251495	0.0840544451028109	0.0691160619258881	0.20471920594573	0.045731777139008	2.36957008261234
1774	Cell2location (absolute)	H1_19x10	0.275822289288044	0.0772437073290348	0.289207042753696	1.30458858013153	0.144881896488369	0.131884258240461	0.373097595572472	0.0504418648779392	2.64716723468155
1775	Cell2location (absolute)	H1_19x11	10.6742966651917	2.32269537448883	0.790149819850922	2.85243015289307	3.38570672273636	0.409456035494804	1.22773436307907	1.13185129761696	22.7943204313517
1776	Cell2location (absolute)	H1_19x12	1.16023475527763	0.147962269932032	0.214965502172709	1.8042898952961	0.312160844355822	0.0947546847164631	0.282666929066181	0.18315891996026	4.2001938007772
1777	Cell2location (absolute)	H1_19x13	0.133245579898357	0.0417554711923003	0.171267791837454	1.40798447132111	0.169674489274621	0.0679228123277426	0.158884316682816	0.125776508450508	2.2765114409849
1778	Cell2location (absolute)	H1_19x14	0.0976396951824427	0.0302634624764323	0.125558410584927	1.66885085105896	0.0803419528529048	0.0527534361928701	0.144656940549612	0.043350300565362	2.24341504946351
1779	Cell2location (absolute)	H1_19x15	0.141782196611166	0.042206491343677	0.0956478279083967	1.55566389560699	0.0989137899130583	0.0470295438542962	0.105217307060957	0.0454867614433169	2.13194781374186
1780	Cell2location (absolute)	H1_19x16	0.119293449446559	0.0305474488995969	0.0984255012124777	1.47466541528702	0.0979033961892128	0.0467376815155148	0.162624296545982	0.0433570247143507	2.07355421381071
1781	Cell2location (absolute)	H1_19x17	0.458005395531654	0.15632378757	1.84814635515213	1.98201367855072	1.40023896992207	0.947865095734596	1.94655315876007	0.517604443430901	9.25675088465214
1782	Cell2location (absolute)	H1_19x18	0.123789578303695	0.0370213998481631	0.20961316972971	1.16826516985893	0.173944366723299	0.0917241282761097	0.275373828411102	0.0465339215472341	2.12626556269824
1783	Cell2location (absolute)	H1_19x19	1.02813130617142	0.118343779817224	19.6502766609192	0.538644790649414	4.2747127532959	7.33054780960083	11.6892096996307	1.63271638154984	46.2625831816345
1784	Cell2location (absolute)	H1_19x20	1.64282134175301	0.167476725578308	5.02096576690674	0.901210844516754	1.41797641813755	2.08753811120987	3.98559092283249	0.462657947838306	15.686238078773
1785	Cell2location (absolute)	H1_19x21	0.130295656621456	0.0454203583300114	0.428325323760509	1.17921643853188	0.124694379419088	0.209678194671869	0.596442946791649	0.0459709070622921	2.76004420518875
1786	Cell2location (absolute)	H1_19x22	0.452955934405327	0.0918469063937664	0.581745600700378	1.08249544501305	0.253367023915052	0.43314653635025	0.645414361357689	0.101689393818378	3.64266120195389
1787	Cell2location (absolute)	H1_19x23	0.69524649977684	0.107368028536439	0.454496039450169	1.11480565071106	0.265826096013188	0.161804260313511	0.382781578600407	0.0880262430757284	3.27035439647734
1788	Cell2location (absolute)	H1_19x24	0.15165723413229	0.0628099102526903	0.173604667186737	0.824539202451706	0.160096471384168	0.0739861212670803	0.301015040278435	0.0832861162722111	1.83099476322532
1789	Cell2location (absolute)	H1_19x25	0.142010302096605	0.0505769994109869	0.308167485892773	1.04509161114693	0.227018508315086	0.145140135288239	0.311505122482777	0.0951395250856876	2.32464968971908
1790	Cell2location (absolute)	H1_19x26	0.146879024803638	0.0824017930775881	0.837619322538376	0.937833508849144	0.631355096399784	0.452405235171318	0.584468752145767	0.10542239844799	3.77838513143361
1791	Cell2location (absolute)	H1_19x27	0.359729005396366	0.0638225801289082	6.64954717159271	1.15817876458168	0.762095259130001	1.79275045990944	3.60381455421448	0.287624774873257	14.6775625698268
1792	Cell2location (absolute)	H1_19x28	3.56246749162674	0.325807875394821	2.47927972078323	1.61298324465752	0.718922589719295	0.755016613006592	2.08733862638474	0.320878246426582	11.8626944079995
1793	Cell2location (absolute)	H1_19x29	2.65941234827042	0.376576793193817	0.866252437233925	0.854611739516258	0.795155601203442	0.282572609186172	0.938252472877502	0.472409802675247	7.24524380415678
1794	Cell2location (absolute)	H1_19x30	8.01291434764862	1.02070913910866	1.65819652080536	1.1783151268959	1.63511526286602	0.654443949460983	1.38639603853226	0.379523293673992	15.9256136789918
1795	Cell2location (absolute)	H1_19x31	4.20935962200165	0.58167011141777	0.544093602895737	1.15152028203011	0.971276797354221	0.212432046234608	1.06324624419212	0.199027089774609	8.93262579590082
1796	Cell2location (absolute)	H1_19x32	1.29666029214859	0.227786115556955	0.416261823475361	0.969263249635696	0.922158974409103	0.151450605690479	0.515864998102188	0.208465881645679	4.70791194066405
1797	Cell2location (absolute)	H1_19x9	2.40047501325607	0.249813933670521	0.181495685875416	1.20002800822258	0.119415389001369	0.0991349626332521	0.223742298036814	0.0766074687242508	4.55071275942028
1798	Cell2location (absolute)	H1_20x10	5.84412496089935	0.57375573515892	0.304685907065868	1.11135955452919	0.31591884046793	0.243310291320086	0.519514149427414	0.189660877734423	9.10233031660318
1799	Cell2location (absolute)	H1_20x11	0.361372332274914	0.0817193690687418	0.222128769755363	1.29486337304115	0.348276542127132	0.135483259707689	0.279098746180534	0.131497152149677	2.85443954430521
1800	Cell2location (absolute)	H1_20x12	0.0650526456534863	0.0336263470351696	0.0923455584794283	1.28640504479408	0.0979646820574999	0.0411200987175107	0.147119953483343	0.0448497869074345	1.80848411712796
1801	Cell2location (absolute)	H1_20x13	0.0833895441144705	0.0308779920451343	0.0945450887084007	1.43434864282608	0.0625387141481042	0.0329504985362291	0.0796883646398783	0.02586600901559	1.84420485403389
1802	Cell2location (absolute)	H1_20x14	0.120273759961128	0.061269248649478	0.205708059668541	2.68344715833664	0.215054113790393	0.118796931952238	0.32926287651062	0.137758228182793	3.87157037705183
1803	Cell2location (absolute)	H1_20x15	15.5861443042755	3.29830822944641	0.522292667627335	1.60356610417366	2.1122863560915	0.308240886032581	0.857639226317406	1.09352735280991	25.3820051267743
1804	Cell2location (absolute)	H1_20x16	0.0911388240754604	0.0387858293950558	0.133833563327789	2.33345999717712	0.101925472356379	0.0726439878344536	0.155682619661093	0.0435774063691497	2.9710477001965
1805	Cell2location (absolute)	H1_20x17	0.140273782610893	0.0569265674799681	0.171175896376371	2.32148954868317	0.210250198096037	0.096862555667758	0.278686904907227	0.0691329646855593	3.34479841850698
1806	Cell2location (absolute)	H1_20x18	0.203053640574217	0.0483760004863143	2.04739266633987	1.67530290484428	0.182919246330857	0.538625764846802	1.52084201574326	0.132462731748819	6.34897497091442
1807	Cell2location (absolute)	H1_20x19	2.43789994716644	0.226679423451424	13.3686062335968	0.866048517823219	3.70410740971565	4.71643097400665	8.48380136489868	1.32546470761299	35.1290385782719
1808	Cell2location (absolute)	H1_20x20	4.46138813495636	0.404188860952854	1.62679814696312	1.01394193172455	1.12905328422785	0.689488896727562	1.43094289898872	0.265978595614433	11.0217807501554
1809	Cell2location (absolute)	H1_20x21	0.267313729226589	0.0862075693905354	0.550742271542549	1.20254899263382	0.841825212538242	0.373532046377659	0.795496311783791	0.224825785309076	4.34249191880226
1810	Cell2location (absolute)	H1_20x22	6.48235945701599	0.50244060754776	0.172578650712967	1.29765659570694	0.149492642655969	0.0824837610125542	0.384334167838097	0.0732089079916477	9.14455479048192
1811	Cell2location (absolute)	H1_20x23	1.90539608597755	0.249446982890368	0.201806289702654	1.17681676745415	0.361737583950162	0.113178332149982	0.392298346757889	0.157401432096958	4.55808182097971
1812	Cell2location (absolute)	H1_20x24	0.498918057978153	0.116310426965356	0.212059859186411	1.12140007019043	0.319573463872075	0.109808104112744	0.317282420396805	0.105587355047464	2.80093975774944
1813	Cell2location (absolute)	H1_20x25	0.792186206579208	0.185028290748596	0.395829963684082	1.48031048774719	0.700511732697487	0.312221951782703	0.711956211924553	0.191429024189711	4.76947386935353
1814	Cell2location (absolute)	H1_20x26	1.68556663990021	0.249419303238392	0.685252979397774	1.42510596513748	0.792279478162527	0.262806637585163	0.502400180697441	0.214585791528225	5.81741697564721
1815	Cell2location (absolute)	H1_20x27	0.276358897984028	0.0653562150895595	0.64350201189518	1.40793594717979	0.266755404323339	0.20017651617527	0.930038040876389	0.150464401394129	3.94058743491769
1816	Cell2location (absolute)	H1_20x28	3.51399261951447	0.295281173288822	0.39226042330265	1.02486090064049	0.433844716846943	0.242313879728317	0.46496254503727	0.184169324487448	6.5516855828464
1817	Cell2location (absolute)	H1_20x29	11.8261622428894	1.38027189970016	3.70129503011704	0.956068220734596	3.79866394400597	1.20754550099373	4.28112080097199	1.05679703950882	28.2079246789217
1818	Cell2location (absolute)	H1_20x30	16.2319396018982	1.60946714878082	1.4213847219944	0.778587213158607	1.29365902841091	0.636684548854828	2.46248326301575	0.76323314011097	25.1974386662245
1819	Cell2location (absolute)	H1_20x31	18.7319005966187	2.2777820110321	1.06582146883011	1.28049857020378	2.93432207107544	0.485423222184181	1.94789052605629	0.979688537120819	29.7033270031214
1820	Cell2location (absolute)	H1_20x32	1.91165598034859	0.337811993062496	1.09935830831528	0.871536368131638	0.620706361532211	0.604250940680504	2.13471174240112	0.450498369336128	8.03053006380796
1821	Cell2location (absolute)	H1_20x9	1.54458784461021	0.178423367440701	0.527855840325355	0.922440111637115	0.357777132838965	0.137014147639275	0.3453762114048	0.184244379401207	4.19771903529763
1822	Cell2location (absolute)	H1_21x10	0.953322440385818	0.111814961954951	0.478691275417805	1.14247175455093	0.292200930044055	0.194360890239477	0.391324709355831	0.113743326067925	3.6779302880168
1823	Cell2location (absolute)	H1_21x11	1.49328967928886	0.163329172879457	0.690574461221695	1.2140648663044	0.279361654818058	0.237826617062092	0.861996552348137	0.127991729229689	5.06843473315239
1824	Cell2location (absolute)	H1_21x12	0.143159726262093	0.0418949171900749	0.246823807060719	0.968838146328926	0.207582568377256	0.104692570492625	0.270922441780567	0.123675782233477	2.10758995972574
1825	Cell2location (absolute)	H1_21x13	0.0831937827169895	0.022499770577997	0.0889102537184954	1.2000785112381	0.0614860596135259	0.046446723677218	0.115476277843118	0.0330462999641895	1.65113767934963
1826	Cell2location (absolute)	H1_21x14	4.61931192874908	0.832964080572128	1.31345744729042	3.28347562551498	2.88038994967937	0.692722430825233	1.54668810367584	1.18055814504623	16.3495677113533
1827	Cell2location (absolute)	H1_21x15	5.89901907444	0.861456260085106	0.415395604074001	2.86942166090012	0.518526881933212	0.218635345995426	0.662052425742149	0.397763232886791	11.8422704860568
1828	Cell2location (absolute)	H1_21x16	0.140023331344128	0.133551785349846	0.284751762449741	4.49368658065796	0.245478532463312	0.18116670101881	0.293776914477348	0.117054369673133	5.88948997743428
1829	Cell2location (absolute)	H1_21x17	0.101040391996503	0.099641228467226	0.0794735714793205	3.30928980112076	0.114168992824852	0.0649948097765446	0.127082655578852	0.0424040617421269	3.93809551298618
1830	Cell2location (absolute)	H1_21x18	0.371746708452702	0.0805148381739855	0.337527123093605	1.91601015925407	0.241318443790078	0.167428962141275	0.425816306471825	0.101751880720258	3.6421144220978
1831	Cell2location (absolute)	H1_21x19	0.872768461704254	0.0952678937464952	13.9111345291138	0.985699155926704	2.70773185491562	6.29508397579193	10.3727987289429	1.2184884250164	36.4589730251581
1832	Cell2location (absolute)	H1_21x20	0.220589831471443	0.053966455720365	0.396372380852699	0.953250929713249	0.157960913144052	0.138198590278625	0.351942670345306	0.0855640038847923	2.35784577541053
1833	Cell2location (absolute)	H1_21x21	0.969824761152267	0.0957789737731218	0.526194536685944	1.12380052804947	0.171913490258157	0.15622820109129	0.469582468271255	0.0639359876513481	3.57725894693285
1834	Cell2location (absolute)	H1_21x22	0.123316449299455	0.0343366367742419	0.214190424978733	1.04588620662689	0.18198551684618	0.140495944023132	0.248465040326118	0.0353311525657773	2.02400737144053
1835	Cell2location (absolute)	H1_21x23	0.688862204551697	0.123893747106194	0.449466082453728	1.27113767266274	0.343376243114471	0.147325872629881	0.382525591552258	0.170661881566048	3.57724929563701
1836	Cell2location (absolute)	H1_21x24	8.29715361595154	0.813170874118805	0.460511477291584	1.18860258460045	0.404592981934547	0.214850281924009	0.490705110132694	0.155581306666136	12.0251682326198
1837	Cell2location (absolute)	H1_21x25	0.619568088650703	0.188720110058784	0.508552274107933	1.07170383930206	0.932185532152653	0.303861080110073	0.627611202001572	0.131713935732841	4.38391606211662
1838	Cell2location (absolute)	H1_21x26	1.70362177491188	0.209473998099566	0.653190249204636	1.05473353266716	0.25554307885468	0.266430394351482	1.32607480883598	0.102313341572881	5.57138117849827
1839	Cell2location (absolute)	H1_21x27	0.324902004003525	0.0815734554082155	1.67378880977631	0.854503044486046	0.610181576013565	0.534827265143395	1.33389531970024	0.329221197962761	5.74289267249405
1840	Cell2location (absolute)	H1_21x28	8.01649699211121	1.06501233577728	1.09126424789429	0.782356986403465	1.77078557014465	0.498412480950356	1.36460121273994	0.537403032183647	15.1263328582048
1841	Cell2location (absolute)	H1_21x29	9.21826286315918	0.997091320157051	2.30704356431961	0.911638814210892	1.80504600703716	0.823591837286949	2.5612340927124	0.989214077591896	19.6131225764751
1842	Cell2location (absolute)	H1_21x30	10.893656539917	0.852676352858543	0.179446496814489	0.907281124591827	0.326767838746309	0.0817925713956356	0.29717071056366	0.174048874527216	13.7128405094147
1843	Cell2location (absolute)	H1_21x31	9.63695936203003	1.11401730179787	4.74120652675629	1.70566852688789	2.43441027998924	1.6879596889019	6.17040982246399	0.891733023524284	28.3823645323515
1844	Cell2location (absolute)	H1_21x9	0.248951824009418	0.0418607890605927	0.136266069114208	0.906662154197693	0.0811219196766615	0.0535608034580946	0.150502850860357	0.0419940374791622	1.66092044785619
1845	Cell2location (absolute)	H1_22x10	0.258497640490532	0.0525732673704624	0.166609141975641	1.37123542428017	0.183739793114364	0.0803428620100021	0.178098013997078	0.0870443426072598	2.37814048584551
1846	Cell2location (absolute)	H1_22x11	2.41611061096191	0.202540780603886	0.163933634012938	1.22367544770241	0.236463760584593	0.0799125012010336	0.230166674405336	0.0711214151233435	4.62392482459545
1847	Cell2location (absolute)	H1_22x12	0.302503517270088	0.0564605593681335	0.174884923547506	0.963445556163788	0.130606064386666	0.0802895478904247	0.228250226378441	0.0527678729966283	1.98920826800168
1848	Cell2location (absolute)	H1_22x13	0.181068101525307	0.0476214542984962	0.246009803563356	1.25533718466759	0.194220356270671	0.14038080945611	0.269796521961689	0.100053056702018	2.43448728844523
1849	Cell2location (absolute)	H1_22x14	0.157639762759209	0.0507687738165259	0.143347346037626	1.63546022772789	0.144195527583361	0.0584335416555405	0.121039804816246	0.0523669119924307	2.36325189638883
1850	Cell2location (absolute)	H1_22x15	0.16269631460309	0.0875064324587584	0.323692677915096	2.02426500320435	0.440782874077559	0.137926547974348	0.324137033522129	0.210488574951887	3.71149545870721
1851	Cell2location (absolute)	H1_22x16	18.5361463546753	4.70347526073456	1.61328684687614	4.64754998683929	1.93554227650166	0.934360164403915	1.95336340069771	0.693065130710602	35.0167894214392
1852	Cell2location (absolute)	H1_22x17	11.9341628551483	2.98129885196686	0.948496833443642	4.22996797561646	1.66302961409092	0.481039759516716	1.28254385590553	0.801649090647698	24.3221888363361
1853	Cell2location (absolute)	H1_22x18	0.124852326884866	0.056170629709959	0.30504719465971	2.06588453054428	0.152967523597181	0.167387784272432	0.505607688426971	0.073570454493165	3.45148813258857
1854	Cell2location (absolute)	H1_22x19	1.09324417710304	0.118576868996024	16.2403312683105	0.842882186174393	2.26088844537735	5.5481472492218	9.76120972633362	1.46388139128685	37.3291613128036
1855	Cell2location (absolute)	H1_22x20	0.12195803783834	0.0401115948334336	0.239148704707623	1.39487607479095	0.191280605085194	0.130393294245005	0.285995095968246	0.0644904520362616	2.46825385950506
1856	Cell2location (absolute)	H1_22x21	0.143946100771427	0.0356348998844624	0.220140615850687	1.31162793040276	0.101630592904985	0.0764441858977079	0.245996675640345	0.0407736118882895	2.17619461324066
1857	Cell2location (absolute)	H1_22x22	0.518567010760307	0.105913512408733	0.873104962706566	1.13319675922394	0.632212448865175	0.35086163431406	0.835672467947006	0.384312212467194	4.83384100869298
1858	Cell2location (absolute)	H1_22x23	1.68192411661148	0.218394409120083	0.278343759477139	1.28988459706306	0.292466406524181	0.121856625005603	0.279607558250427	0.0888844426721335	4.25136191472411
1859	Cell2location (absolute)	H1_22x24	3.90266219377518	0.379291465878487	0.694648772478104	1.10964826345444	0.2513895701617	0.144911651313305	0.503367251157761	0.212883806973696	7.19880297519267
1860	Cell2location (absolute)	H1_22x25	6.58221464157104	0.742319005727768	1.03011671304703	0.953308257460594	1.0336110368371	0.330464643239975	1.4238098859787	0.258111341297626	12.3539555251598
1861	Cell2location (absolute)	H1_22x26	7.49363868236542	0.874664053320885	2.30242940187454	1.01446764469147	1.57032580673695	0.825242412090301	1.92278821468353	0.669576105475426	16.6731323212385
1862	Cell2location (absolute)	H1_22x27	16.4588007926941	1.42898014783859	0.748265296220779	0.891061905026436	0.622424778342247	0.258473572134972	0.649682787060738	0.379173940420151	21.436863219738
1863	Cell2location (absolute)	H1_22x28	5.27909843921661	0.723545426130295	0.619631105661392	0.86593866944313	1.6641299456358	0.25944892168045	1.46020656824112	0.415223589539528	11.2872226655483
1864	Cell2location (absolute)	H1_22x29	11.6951813220978	1.3214967250824	1.46400678753853	0.84989846944809	1.35019044578075	0.426168720424175	1.44041751623154	0.55048608481884	19.0978460714221
1865	Cell2location (absolute)	H1_22x30	11.2493569850922	1.66617854833603	1.03516721725464	0.825080725550652	2.85039380192757	0.347115658223629	1.47453184127808	1.08889673352242	20.5367215111852
1866	Cell2location (absolute)	H1_22x31	14.9471019268036	1.77041875123978	4.48525612354279	0.86642983853817	2.83305902779102	1.57044054865837	4.47930016517639	0.962436616420746	31.9144429981709
1867	Cell2location (absolute)	H1_22x9	0.151629603654146	0.0560607945546508	0.332969596982002	1.06332367062569	0.305477189272642	0.137582650780678	0.35909104347229	0.139454810321331	2.54558935966343
1868	Cell2location (absolute)	H1_23x10	0.153315991163254	0.0477176792919636	0.233532335609198	1.65863261222839	0.182308852672577	0.163942243158817	0.274192620813847	0.0563140355050564	2.76995637044311
1869	Cell2location (absolute)	H1_23x11	0.356085821986198	0.0727718431502581	0.23798651099205	1.15284997224808	0.172241850942373	0.123583947494626	0.316029106080532	0.059986799955368	2.49153585284948
1870	Cell2location (absolute)	H1_23x12	0.175001540035009	0.0473156990483403	0.181732577830553	0.980382493138313	0.107962392829359	0.0729626759886742	0.186459237337112	0.0537953469902277	1.80561196319759
1871	Cell2location (absolute)	H1_23x13	0.0740821685642004	0.0271853669546545	0.0829295095056295	1.22760823965073	0.0886067932471633	0.047701315395534	0.0951470851898193	0.0605156665667892	1.70377614507452
1872	Cell2location (absolute)	H1_23x14	0.16926229968667	0.078700715303421	0.388379155099392	1.05301357507706	0.861332054436207	0.159327384829521	0.419331960380077	0.375388611853123	3.50473575666547
1873	Cell2location (absolute)	H1_23x15	3.77121562957764	0.621063983440399	0.300643847882748	3.07591677904129	0.473850180208683	0.156635341048241	0.511669218540192	0.337205678224564	9.24820065796375
1874	Cell2location (absolute)	H1_23x16	18.8764096260071	4.63892121315002	0.76068340241909	3.58080787658691	1.7135179489851	0.389504978060722	1.24463599920273	1.0096918284893	32.214172872901
1875	Cell2location (absolute)	H1_23x17	0.097344958782196	0.0516796346753836	0.180473247170448	2.90031415224075	0.189827547594905	0.0896752618253231	0.336872525513172	0.110003376379609	3.95619070418179
1876	Cell2location (absolute)	H1_23x18	0.232508574426174	0.0371599728241563	0.20957885235548	1.51900705695152	0.103355878032744	0.0860903639346361	0.152677657455206	0.0290872460231185	2.36946560200304
1877	Cell2location (absolute)	H1_23x19	1.05475931763649	0.118114207312465	1.39567374587059	1.04406327009201	0.558768162876368	0.614472883939743	1.14188797473907	0.141509045660496	6.06924860812724
1878	Cell2location (absolute)	H1_23x20	5.037477684021	0.544227066636086	0.186166152358055	1.1902579665184	0.282097445428371	0.108406951650977	0.415008667111397	0.112763438373804	7.87640537209809
1879	Cell2location (absolute)	H1_23x21	0.111401588469744	0.0270919047296047	0.167307737469673	0.989210021495819	0.221336713992059	0.0747180134057999	0.299301208555698	0.0405250219628215	1.93089221008122
1880	Cell2location (absolute)	H1_23x22	0.249710029363632	0.0550175694748759	0.160879980772734	1.07865175008774	0.194757000915706	0.0674527317285538	0.137614752352238	0.0677411623299122	2.01182497702539
1881	Cell2location (absolute)	H1_23x23	0.25584310144186	0.0328093998134136	0.127144791185856	0.894351163506508	0.22922122310847	0.0757920656353235	0.11625632494688	0.0370641289278865	1.7684821985662
1882	Cell2location (absolute)	H1_23x24	4.89328343868256	0.498791369795799	1.16882017850876	1.50525242686272	0.378559824824333	0.331844528019428	0.840094012022018	0.248410569131374	9.86505634784699
1883	Cell2location (absolute)	H1_23x25	11.2112700462341	1.24633395075798	1.25363692045212	1.15921620130539	1.23957568258047	0.484910814464092	1.57967267632484	0.749966278672218	18.9245825707912
1884	Cell2location (absolute)	H1_23x26	6.49270002841949	0.907801723480225	0.763473773002625	1.03615641593933	1.17759002298117	0.275308106839657	1.31700766682625	0.524607121944427	12.4946448594332
1885	Cell2location (absolute)	H1_23x27	10.212467956543	1.10914501547813	0.762187492847443	0.949158146977425	1.439350476861	0.304715315997601	1.07090863585472	0.651319178938866	16.4992522194982
1886	Cell2location (absolute)	H1_23x28	12.0581290245056	1.34167550802231	0.795313772559166	1.16052421331406	1.24055909514427	0.391805888712406	0.965046998858452	0.99692750275135	18.9499820038676
1887	Cell2location (absolute)	H1_23x29	11.0806302070618	1.3155136525631	0.849053564667702	1.52216555476189	2.31885239779949	0.324486272037029	1.30839000940323	0.68038569688797	19.3994773551822
1888	Cell2location (absolute)	H1_23x30	14.9404460906982	2.36050708293915	0.947955930233002	1.04445787072182	2.01391654908657	0.4263811185956	1.78677123188972	1.23043373823166	24.7508696123958
1889	Cell2location (absolute)	H1_23x31	10.0211271286011	1.02291619777679	0.466703568398952	1.21987848877907	1.40146422982216	0.195753376185894	0.43633666485548	0.396183878183365	15.1603635326028
1890	Cell2location (absolute)	H1_23x9	7.11007244586945	0.719740319252014	0.209352898597717	1.11686117649078	0.404895271360874	0.12070986032486	0.262899173796177	0.107757605984807	10.0522887516767
1891	Cell2location (absolute)	H1_24x10	0.0890918824821711	0.031029134336859	0.103393745422363	1.25320292711258	0.117531600221992	0.0448670815676451	0.194530369341373	0.0388242669403553	1.87247100742534
1892	Cell2location (absolute)	H1_24x11	0.411987768113613	0.0637384712696075	0.171101213246584	1.29755660295486	0.118371363542974	0.110657386481762	0.168273811787367	0.0609552735462785	2.40264189094305
1893	Cell2location (absolute)	H1_24x12	0.146610284596682	0.0575256956741214	0.240376695245504	1.38110638260841	0.182684003561735	0.136884427815676	0.34829049706459	0.13301727026701	2.62649525683373
1894	Cell2location (absolute)	H1_24x13	0.155891321599483	0.0328168503940105	0.151004038006067	1.26652184724808	0.0978397911414504	0.0469601478427649	0.108109146729112	0.0374389801174402	1.89658212307841
1895	Cell2location (absolute)	H1_24x14	0.348425114154816	0.112234584987164	2.22443685531616	0.824425834417343	0.968150877952576	0.810550978779793	1.50604178309441	0.923560547828674	7.71782657653093
1896	Cell2location (absolute)	H1_24x15	0.65298707485199	0.0979886963963509	0.231120437383652	1.39897408485413	0.251209449395537	0.125464458763599	0.251247745752335	0.0959773309528828	3.10496927835047
1897	Cell2location (absolute)	H1_24x16	0.068382827937603	0.0234515911899507	0.126370486617088	1.45014963150024	0.059685208555311	0.0428727686405182	0.107506011426449	0.0304189628921449	1.90883748875931
1898	Cell2location (absolute)	H1_24x17	0.0726384431123734	0.0234597613103688	0.0993513591587543	1.04510684609413	0.0883294755592942	0.0403855612501502	0.131101651489735	0.0589233016595244	1.55929639963433
1899	Cell2location (absolute)	H1_24x18	0.0976664282381535	0.0219907973892987	0.165698463469744	1.17499716877937	0.120526831503958	0.0674519699066877	0.177932318300009	0.0390636498108506	1.86532762739807
1900	Cell2location (absolute)	H1_24x19	0.116187250614166	0.038296034000814	0.107281497120857	1.38359773755074	0.1487244553864	0.0773963555693626	0.152710312604904	0.0523542888462544	2.07654793169349
1901	Cell2location (absolute)	H1_24x20	0.341651767492294	0.0554689276963472	0.256562913954258	1.03713639378548	0.188959769532084	0.0832470990717411	0.161626899242401	0.088410434871912	2.21306420564652
1902	Cell2location (absolute)	H1_24x21	0.0820705752819777	0.0225262209773064	0.161560925096273	0.853848457336426	0.0705978974699974	0.0497622728347778	0.0947453074157238	0.025500566419214	1.3606122228317
1903	Cell2location (absolute)	H1_24x23	0.10735604390502	0.0504592876881361	0.248419900983572	1.35082787275314	0.24391216840595	0.184726563096046	0.46117550432682	0.113269225507975	2.76014656666666
1904	Cell2location (absolute)	H1_24x24	7.22475583553314	0.743137475848198	0.930555430054665	1.30059249401093	0.978015111386776	0.294186489284039	0.844649583101273	0.593830266594887	12.9097226858139
1905	Cell2location (absolute)	H1_24x25	8.3983039855957	1.17280071973801	0.973921629786491	1.14792239665985	1.48464140295982	0.39289765805006	1.07419937849045	0.4903345733881	15.1350217446685
1906	Cell2location (absolute)	H1_24x26	6.80097367763519	0.790117520093918	0.513332968950272	0.98215383887291	0.91991099268198	0.184767043590546	0.444740809500217	0.241901452839375	10.8778983041644
1907	Cell2location (absolute)	H1_24x27	5.66838731765747	0.557103011012077	0.422926397621632	0.763184747099876	0.680521684885025	0.135950882732868	0.453479941189289	0.199549233168364	8.8811032153666
1908	Cell2location (absolute)	H1_24x28	16.3270672798157	1.65863470435143	1.97338963150978	1.21662292480469	1.62254164814949	0.480396556854248	1.35330690145493	0.558477994799614	25.1904376417398
1909	Cell2location (absolute)	H1_24x29	18.2030849456787	2.10448782444	2.91877951622009	1.21575170755386	2.45532684922218	1.23893340826035	2.82260905504227	0.897440284490585	31.8564135909081
1910	Cell2location (absolute)	H1_24x30	12.9605909347534	1.51014581918716	0.959910160303116	1.11280556321144	0.930437321960926	0.395214374363422	1.48367000222206	0.349927170574665	19.7027013465762
1911	Cell2location (absolute)	H1_24x9	1.29652678966522	0.1283771276474	0.0861498657613993	1.10645049214363	0.0933403505012393	0.0376202149316669	0.0770517285913229	0.0320153309032321	2.85753190014511
1912	Cell2location (absolute)	H1_25x10	0.0983769558370113	0.0310386478900909	0.115129861980677	1.16040055155754	0.135508852824569	0.0476945791393518	0.130719359964132	0.051219736225903	1.77008854541928
1913	Cell2location (absolute)	H1_25x11	0.25483705252409	0.0693730838596821	0.116191031783819	1.60195861458778	0.159273957833648	0.0578254852443933	0.143133570998907	0.0621817545965314	2.46477455142885
1914	Cell2location (absolute)	H1_25x12	0.310120661556721	0.105069687217474	0.277475510537624	2.17648676633835	0.367192163318396	0.142105745524168	0.231399467587471	0.106300500407815	3.71615050248802
1915	Cell2location (absolute)	H1_25x13	0.367519247531891	0.169499254971743	0.579495707154274	2.83013620376587	0.587447883188725	0.287729650735855	0.611593997478485	0.47826197296381	5.91168391779065
1916	Cell2location (absolute)	H1_25x14	0.0986960530281067	0.036098045296967	0.11444004997611	1.45334747433662	0.1373764032498	0.072985502704978	0.14224358946085	0.0824971735477447	2.13768429160118
1917	Cell2location (absolute)	H1_25x15	0.105100950971246	0.0325515354052186	0.100597962737083	1.11717613339424	0.121926634944975	0.0424803188070655	0.111946580559015	0.0416683498769999	1.67344846669585
1918	Cell2location (absolute)	H1_25x16	0.0832089331001043	0.0272960632108152	0.108674998581409	0.976473957300186	0.149356286600232	0.0645473349839449	0.139332473278046	0.0417919922620058	1.59068203931674
1919	Cell2location (absolute)	H1_25x17	0.0734825350344181	0.0223023621365428	0.110049186274409	0.563516619801521	0.0923217376694083	0.0598322430625558	0.104032870009542	0.0361554406583309	1.06169299464673
1920	Cell2location (absolute)	H1_25x18	0.136108198016882	0.0322945065796375	0.101571158319712	1.08947036862373	0.0746892062947154	0.0512460129335523	0.182794455438852	0.0475743893533945	1.71574829556048
1921	Cell2location (absolute)	H1_25x19	0.0792209431529045	0.0273902511224151	0.147213281691074	0.962082368135452	0.121173950284719	0.0668321650475264	0.145575555413961	0.0359328884631395	1.58542140331119
1922	Cell2location (absolute)	H1_25x20	0.281892623007298	0.0629929166287184	0.11807945817709	1.37082443833351	0.197233268618584	0.0652910146862268	0.190691794455051	0.0403085891157389	2.32731410302222
1923	Cell2location (absolute)	H1_25x21	0.0521283991634846	0.0190244599245489	0.090824731066823	1.02533338665962	0.0702946576289833	0.040944829210639	0.124106460809708	0.0387964090332389	1.46145333349705
1924	Cell2location (absolute)	H1_25x22	0.104453815892339	0.0314410103484988	0.101190256327391	0.937349882721901	0.235684170946479	0.0614519204944372	0.136918301135302	0.13094724714756	1.73943660501391
1925	Cell2location (absolute)	H1_25x23	0.957455191016197	0.0880435686558485	0.137050163000822	1.15727770328522	0.326106173545122	0.0783963661640883	0.235821446031332	0.0553324110805988	3.03548302277923
1926	Cell2location (absolute)	H1_25x24	5.05335128307343	0.551047629117966	0.368811720609665	1.88637442588806	1.03547070100904	0.154546897113323	0.50394661128521	0.303080305457115	9.8566295735538
1927	Cell2location (absolute)	H1_25x25	5.16441943645477	0.748459723591804	0.476320084929466	1.29771440625191	2.00452509969473	0.225995470583439	1.33379306197166	0.384991791844368	11.6362190753222
1928	Cell2location (absolute)	H1_25x26	7.48213109970093	0.698813387751579	0.271862296760082	0.845178824663162	0.513623555004597	0.10888500995934	0.96552836894989	0.164741607010365	11.0507641497999
1929	Cell2location (absolute)	H1_25x27	5.18165078163147	0.711561033129692	0.385420751571655	1.22488469481468	0.706647057831287	0.186268229782581	0.699135246872902	0.363451386988163	9.45901918262243
1930	Cell2location (absolute)	H1_25x28	11.3304318904877	1.37845405340195	1.45473514199257	1.28896040320396	2.43499519526958	0.624981069564819	2.05738867521286	0.7187066167593	21.2886530458927
1931	Cell2location (absolute)	H1_25x29	12.2575979232788	1.20161575078964	0.285207562148571	1.00161290466785	0.873937749117613	0.114572453871369	0.431058451533318	0.310958820581436	16.4765616159886
1932	Cell2location (absolute)	H1_25x30	10.0482158660889	1.1277527153492	1.13281289935112	1.18084921240807	1.26305052191019	0.449594658613205	1.47566026449203	0.504534581303597	17.1824707195163
1933	Cell2location (absolute)	H1_25x9	0.244635083526373	0.0565465487539768	0.247684450447559	0.938638165593147	0.155898923054338	0.120709513872862	0.256943176686764	0.0772390369325876	2.09829489886761
1934	Cell2location (absolute)	H1_26x10	0.140386813879013	0.0562773616984487	0.116094744578004	1.07070994973183	0.148193865828216	0.0601646173745394	0.222586524486542	0.0468910459429026	1.86130492351949
1935	Cell2location (absolute)	H1_26x11	0.181572187691927	0.0358118455857038	0.160883654654026	0.999201354384422	0.108719599805772	0.0606692247092724	0.15049080401659	0.040827883221209	1.73817655406892
1936	Cell2location (absolute)	H1_26x12	0.107430825009942	0.0353658020496368	0.128805664181709	1.40397509336472	0.153665095940232	0.0776591442525387	0.139606556296349	0.0632552474737167	2.10976342856884
1937	Cell2location (absolute)	H1_26x13	0.914469781517983	0.614375796914101	0.686092749238014	2.79926378726959	2.00692847371101	0.353483138978481	0.884332185983658	2.94573708772659	11.2046830013394
1938	Cell2location (absolute)	H1_26x14	0.116737587377429	0.0336579754948616	0.102419252321124	1.57427613735199	0.0929561967030167	0.0559133268892765	0.109996400400996	0.0626621998846531	2.14861907642335
1939	Cell2location (absolute)	H1_26x15	0.206261847913265	0.0383657570928335	0.217451823502779	1.21721757650375	0.210176468454301	0.0851324532181024	0.293397141993046	0.0512240370735526	2.31922710575163
1940	Cell2location (absolute)	H1_26x16	0.153161969035864	0.0298461191356182	0.142726122587919	0.923522627353668	0.151719266921282	0.0553943280130625	0.166538062691689	0.0501827713102102	1.67309126704931
1941	Cell2location (absolute)	H1_26x17	0.0484744574874639	0.0199357963167131	0.0723582524806261	1.09440143704414	0.0959368178620935	0.0442978758364916	0.082548189535737	0.0821534164249897	1.54010624298826
1942	Cell2location (absolute)	H1_26x18	0.257175828516483	0.0637405782938004	0.377217720448971	0.982202327251434	0.297582331672311	0.183535492420197	0.348746272921562	0.68387323319912	3.19407378472388
1943	Cell2location (absolute)	H1_26x19	0.314214798808098	0.0685579892247915	0.721865621209145	0.756267285346985	0.637711028754711	0.255864219367504	0.899998432397842	0.323293001949787	3.97777237705886
1944	Cell2location (absolute)	H1_26x20	0.182603664696217	0.070804163813591	0.19130984172225	1.40004865527153	0.162783920578659	0.0838211487978697	0.265315896272659	0.0870867826044559	2.44377407375723
1945	Cell2location (absolute)	H1_26x21	0.212609741091728	0.0563978454098105	0.158789168298244	0.976638984680176	0.319666245207191	0.0677730929106474	0.159907998889685	0.0905514560639858	2.04233453255147
1946	Cell2location (absolute)	H1_26x22	0.514107468724251	0.0735244777053595	0.176353196799755	0.97746297121048	0.226564107462764	0.115864424407482	0.236393435299397	0.0745358992367983	2.39480598084629
1947	Cell2location (absolute)	H1_26x23	2.00037600398064	0.219722883403301	0.333292515575886	0.864629516005516	0.570276615023613	0.181429662555456	0.606999811530113	0.154715296626091	4.93144230470061
1948	Cell2location (absolute)	H1_26x24	4.03978698253632	0.417830453813076	0.145586132258177	1.12221482992172	0.605768463760614	0.0839328743517399	0.247702154517174	0.151948327571154	6.81477021872997
1949	Cell2location (absolute)	H1_26x25	7.66141092777252	0.788484442234039	0.801517090201378	2.77471377849579	1.09035260677338	0.358121079206467	1.30614323616028	0.338444052636623	15.1191872134805
1950	Cell2location (absolute)	H1_26x26	8.22661910057068	1.08195732235909	0.977262327075005	1.78054242134094	0.910345114767551	0.422868274152279	1.86336456537247	0.467504489421844	15.7304636150599
1951	Cell2location (absolute)	H1_26x27	6.75748684406281	0.656849348545074	0.378924882411957	0.941001442074776	0.59541924148798	0.172929176688194	0.80513927936554	0.463342985510826	10.7710932001472
1952	Cell2location (absolute)	H1_26x28	7.80634076595306	0.890132281184197	0.568328335881233	1.23725011944771	1.39377619922161	0.276504382491112	1.17059264183044	0.302824598550797	13.6457493245602
1953	Cell2location (absolute)	H1_27x10	2.17981573343277	0.300181651115418	0.333236333727837	0.888562819361687	0.196802462264895	0.135513821989298	0.289671765267849	0.0950034633278847	4.41878805048764
1954	Cell2location (absolute)	H1_27x11	0.0820125602185726	0.0302443052642047	0.22545577287674	1.21504185795784	0.17685053255409	0.0770612325519323	0.180128814280033	0.0459599409252405	2.03275501662865
1955	Cell2location (absolute)	H1_27x12	0.218709086626768	0.0467164935544133	0.0978424735367298	1.00637246370316	0.0981827680021524	0.0591003345325589	0.113791237398982	0.075113432854414	1.71582829020917
1956	Cell2location (absolute)	H1_27x13	0.0727083455771208	0.0207507982850075	0.10390144251287	1.04214734435081	0.0689086724072695	0.04877212587744	0.101757356151938	0.0305384233593941	1.48948450852185
1957	Cell2location (absolute)	H1_27x14	0.0980640452355146	0.0221676958724856	0.125499191135168	0.789060580730438	0.0813973927870393	0.0731976982206106	0.138486813008785	0.0309905304573476	1.35886394744739
1958	Cell2location (absolute)	H1_27x15	0.156456332653761	0.0257276651449502	0.117006962001324	0.853774276375771	0.0711923941969872	0.0509683148935437	0.118514935672283	0.0440945720300078	1.43773545296863
1959	Cell2location (absolute)	H1_27x16	0.13998111858964	0.0450208721682429	0.106945180147886	0.998602798581123	0.415408509969711	0.058542830683291	0.136798486858606	0.059223398193717	1.96052319519222
1960	Cell2location (absolute)	H1_27x17	0.0846831426024437	0.0255575040355325	0.0782925453037024	1.14688861966133	0.068365871720016	0.0477279640734196	0.0865257069468498	0.0489543711766601	1.58699572551996
1961	Cell2location (absolute)	H1_27x18	0.132967787235975	0.0511641541495919	0.347247831523418	0.98736415207386	0.211908992007375	0.172839650511742	0.687551042437553	0.18721691519022	2.77826052512974
1962	Cell2location (absolute)	H1_27x19	0.304657866060734	0.110472817346454	0.321965052187443	1.03759902119637	0.557405753433704	0.132991243898869	0.302187778055668	0.218862432986498	2.98614196516573
1963	Cell2location (absolute)	H1_27x20	17.8639796257019	2.88249268531799	1.46544237732887	4.15780687332153	3.21806118488312	0.696380808949471	1.68081619143486	1.79708518981934	33.7620649367571
1964	Cell2location (absolute)	H1_27x21	21.2253782272339	3.08765273094177	0.435549439489841	2.47864342927933	2.60258353948593	0.297169195115566	0.508564481139183	0.629828107357025	31.2653691500425
1965	Cell2location (absolute)	H1_27x22	2.00842173099518	0.294773469865322	0.513187596201897	1.61446697115898	0.587903545796871	0.28421241492033	0.490225596725941	0.156052561849356	5.94924388751388
1966	Cell2location (absolute)	H1_27x23	2.69368027448654	0.401934213936329	0.213347505033016	1.38082624077797	0.381536592543125	0.107428658753633	0.396861039102077	0.210190390050411	5.7858049146831
1967	Cell2location (absolute)	H1_27x24	3.34366215467453	0.276938116550446	0.353827688097954	0.957608526945114	0.483773158118129	0.136795872449875	0.310842233896255	0.122978210449219	5.98642596118152
1968	Cell2location (absolute)	H1_27x25	2.57824753522873	0.436514474451542	0.498018212616444	1.34330133795738	1.49247142523527	0.244722955673933	0.960138028860092	0.48879282772541	8.0422067977488
1969	Cell2location (absolute)	H1_27x26	13.8545814990997	1.24782431125641	0.434769129753113	1.25048609375954	1.39103184044361	0.200872915238142	0.732833594083786	0.576483064889908	19.6888824485242
1970	Cell2location (absolute)	H1_27x27	3.74270498752594	0.456878714263439	0.427759674191475	1.0858585357666	1.19214291423559	0.188313540071249	0.613695108890533	0.3448950111866	8.05224848613143
1971	Cell2location (absolute)	H1_27x28	11.8248187065125	1.26263880729675	0.531790629029274	1.25819264650345	1.39224322140217	0.215350200235844	0.845697581768036	0.381739111244679	17.7124709039927
1972	Cell2location (absolute)	H1_28x10	2.91711487770081	0.449063161015511	2.71666988134384	0.798748263716698	1.76940080523491	0.959854173660278	2.26722097396851	2.13707896471024	14.0151511013508
1973	Cell2location (absolute)	H1_28x11	0.170582129061222	0.043643281981349	0.13564800620079	0.94115831553936	0.109573449194431	0.0610125873237848	0.160218138992786	0.0728301886469126	1.69466609694064
1974	Cell2location (absolute)	H1_28x12	0.104949543997645	0.0316374357789755	0.100708390772343	1.00601724386215	0.060082752071321	0.0522836104035378	0.0942206654697657	0.0283844070509076	1.47828404940665
1975	Cell2location (absolute)	H1_28x13	0.0976246420294046	0.029271138086915	0.0924496456980705	1.09791434407234	0.0858610633760691	0.0639715638011694	0.131586517393589	0.0332163786515594	1.63189529310912
1976	Cell2location (absolute)	H1_28x14	0.226168778538704	0.0840032614767551	0.370870737731457	1.04094507098198	0.355195255950093	0.193184939026833	0.417317083477974	0.856360670924187	3.54404579810798
1977	Cell2location (absolute)	H1_28x15	0.317888520658016	0.0510840617120266	0.223837377130985	1.03583156466484	0.140876868739724	0.0945839308202267	0.245176459103823	0.0672985125333071	2.17657729536295
1978	Cell2location (absolute)	H1_28x16	1.0749029815197	0.233874665945768	0.146589910984039	1.07302609086037	0.229895795509219	0.0884842850267887	0.328619538247585	0.0601938573643565	3.23558712545782
1979	Cell2location (absolute)	H1_28x17	0.127526539564133	0.061935006082058	0.194075943529606	1.09225023388863	0.278389700502157	0.0765769507735968	0.17991134300828	0.109228368476033	2.11989408582449
1980	Cell2location (absolute)	H1_28x18	0.234461641311646	0.0931474331766367	0.19444013684988	1.06216009259224	0.240512716397643	0.114372509717941	0.395702385902405	0.245206268876791	2.58000318482518
1981	Cell2location (absolute)	H1_28x19	9.99812703132629	1.51367388963699	1.10858960151672	3.67275991439819	2.9524529337883	0.611557129025459	1.26630085706711	0.669373920559883	21.792835277319
1982	Cell2location (absolute)	H1_28x20	7.30359733104706	1.16736839413643	0.181887672841549	1.98189257979393	0.474474459886551	0.103319335356355	0.275122912228107	0.127372398227453	11.6150350835174
1983	Cell2location (absolute)	H1_28x21	20.0581078529358	3.07464512586594	1.83816999793053	3.22180434465408	1.80434857308865	0.849218273162842	1.59925456047058	1.68488092422485	34.1304296523333
1984	Cell2location (absolute)	H1_28x22	15.6477499008179	6.06520631313324	0.475005735456944	1.64546538591385	2.00680855512619	0.294464357197285	0.682862824201584	0.570298865437508	27.3878619372845
1985	Cell2location (absolute)	H1_28x23	1.20518036484718	0.119985708594322	0.198715987801552	1.61088081598282	0.228004482574761	0.0814823519438505	0.27284280359745	0.0746311265975237	3.79172364193946
1986	Cell2location (absolute)	H1_28x24	6.00465104579926	0.610952681303024	0.233489097654819	1.45465951561928	0.65696015059948	0.106590354815125	0.247320058196783	0.102626940980554	9.41724984496832
1987	Cell2location (absolute)	H1_28x25	3.24551799297333	0.35378103852272	0.685305052995682	2.01623657941818	1.28141899257898	0.335823176801205	0.686118742823601	0.319550089538097	8.9237516656518
1988	Cell2location (absolute)	H1_28x26	11.4110252857208	0.996680575609207	0.246380454301834	1.13732620477676	0.763366732001305	0.126904320716858	0.483233590424061	0.201753599196672	15.3666707627475
1989	Cell2location (absolute)	H1_29x10	0.143822176754475	0.0298272873274982	0.134179761260748	0.893621119856834	0.11383898742497	0.0580566391348839	0.126997597515583	0.0396009057760239	1.53994447505102
1990	Cell2location (absolute)	H1_29x11	0.686535602807999	0.79075334072113	1.07456691265106	1.12774888277054	6.25469002723694	0.678270336985588	2.35223561525345	1.22201215624809	14.1868128746748
1991	Cell2location (absolute)	H1_29x12	0.361610528826714	0.0950952190905809	0.183499905467033	0.79299683868885	0.300917168706656	0.0797059129923582	0.274879722297192	0.136591835319996	2.22529713138938
1992	Cell2location (absolute)	H1_29x13	1.73293017148972	0.239250689744949	0.609774926304817	0.902932798862457	1.09984118491411	0.273676036298275	0.653061652183533	0.484817466139793	5.99628492593765
1993	Cell2location (absolute)	H1_29x14	0.0573651287704706	0.0200450961478055	0.0793049998581409	0.932957923412323	0.06330133555457	0.0367042066529393	0.0780867252498865	0.027356456592679	1.29512187223881
1994	Cell2location (absolute)	H1_29x15	0.181765466928482	0.0549027027562261	0.203992147743702	0.902266106009483	0.360669453814626	0.130065838992596	0.2812554910779	0.464664234220982	2.579581441544
1995	Cell2location (absolute)	H1_29x16	25.7914494514465	7.00709021091461	0.792050445079803	1.74688310623169	5.95519880056381	0.557165014743805	1.59504436254501	1.51293610930443	44.9578175008297
1996	Cell2location (absolute)	H1_29x17	0.131357545405626	0.0533363681286573	0.207225504517555	1.30215146541595	0.134820838272572	0.0902304947376251	0.166736052930355	0.0877271953970194	2.17358546480536
1997	Cell2location (absolute)	H1_29x18	6.43585059642792	0.722023347020149	0.332546110451221	1.46085465550423	1.15462604016066	0.170010755211115	0.430179695785046	0.324786846339703	11.0308780469
1998	Cell2location (absolute)	H1_29x19	34.9747507095337	5.06430687904358	0.594848999381065	1.48733031153679	1.51904705762863	0.257288701832294	0.392660036683083	0.525847429037094	44.8160801246762
1999	Cell2location (absolute)	H1_29x20	10.7373147964478	3.25968214273453	0.53809789121151	3.26168529987335	4.4355254650116	0.343911974132061	1.30207509994507	0.998060613870621	24.8763532832265
[truncated: 5,561 more rows]
