# Supplementary material for: DOT: a flexible multi-objective optimization framework for transferring features across single-cell and spatial omics
Source: Nat Commun. 2024 Jun 11;15:4994. doi: 10.1038/s41467-024-48868-z (PMC11167014; doi:10.1038/s41467-024-48868-z)
Supplement: Supplementary file 4 — Source Data [file 41467_2024_48868_MOESM4_ESM.zip › Figure6.csv]

	B cells	Endothelial	Epithelial (C)	Epithelial (N)	Mesenchymal	Myeloid	Plasmablasts	T cells	NoCells
1142243F_ATCTATCGATGATCAA-1	8.84E-08	0.566828464	1.71575792	0.193535696	1.661010681	0.186262859	0.001010111	0.621414382	4.945820202
1142243F_CGGTAACAAGATACAT-1	0.035151747	0.294343636	1.91996	0.137374047	0.89737405	1.149899361	0.019393945	0.354141599	4.807638384
1142243F_TCGCCGGAGAGTCTTA-1	0.170101128	0.977737728	1.181818518	0.749697345	1.401212641	0.430101152	2.02E-08	0.453535509	5.36420404
1142243F_GGAGGAGTGTGTTTAT-1	2.25E-07	1.033899158	1.212121581	0.508687136	1.728081474	0.413131494	0.04848487	0.281616284	5.226022222
1142243F_TTAGGTGTGACTGGTC-1	0.001212213	0.809656845	1.331919506	3.30E-07	0.946465386	0.355959695	3.41E-08	0.537171849	3.982385859
1142243F_CAGGGCTAACGAAACC-1	1.12E-07	0.705212271	1.385050948	0.290909508	0.813333757	0.746868936	0.080202046	0.31010121	4.331678788
1142243F_CCCGTGGGTTAATTGA-1	0.021616341	0.252121499	1.635313644	0.017980118	0.397172046	0.470101251	1.17E-08	0.451111251	3.245416162
1142243F_GACCGACCGCTAATAT-1	0.034949611	0.242424518	1.334141935	0.767636699	0.603030714	0.284444618	0.061010146	0.351515292	3.679153535
1142243F_GGTATCAAGCATAGAA-1	0.06343448	0.420202232	2.302990339	0.970707554	0.615353773	0.742424437	0.131313165	0.21757604	5.46400202
1142243F_TGCATGAGTAGATTCG-1	0.153737449	0.976969929	3.873697619	1.512121769	0.991515323	0.710909225	0.051111132	0.118788059	8.388850505
1142243F_AATTCCAACTTGGTGA-1	7.75E-08	0.132929488	2.498141865	1.33515214	1.071919419	0.747070916	1.09E-08	0.331313355	6.116527273
1142243F_TGCCGATGTCATCAAT-1	4.70E-08	0.44545471	6.411070669	2.0719197	1.128485024	0.443636546	1.13E-08	0.233535601	10.73410231
1142243F_GCTGGGTCCGCTGTTA-1	8.04E-08	0.266666838	3.452889466	1.021616685	1.126262798	0.626262883	0.001010114	0.278182044	6.772890909
1142243F_TGAACACCCGAAGCAG-1	0.212121304	0.586666831	4.717737945	1.139394508	0.579596123	0.803838601	1.84E-08	0.130707298	8.170062626
1142243F_AACATTGGTCAGCCGT-1	1.27E-07	0.21333357	1.816525718	1.088687358	0.859192222	0.339192134	1.55E-08	0.628889056	4.945820202
1142243F_GTGGGTCTTCTTTGCG-1	1.17E-07	0.944202133	2.087879368	0.433333846	0.917575979	0.635757725	4.55E-09	0.38767709	5.406426263
1142243F_CATCGAATGGATCTCT-1	0.000606114	0.321212299	1.416566349	0.521818554	0.27393969	0.071717272	8.03E-09	0.432321532	3.038181818
1142243F_CGGGTTGTAGCTTTGG-1	0.000606131	0.23010118	1.126061056	0.485051007	0.615757982	0.300000195	1.18E-08	0.391879003	3.149456566
1142243F_TCTGTGACTGACCGTT-1	0.001010242	0.280565833	1.526465123	0.335152097	0.522222442	0.155757705	8.55E-09	0.527879075	3.349052525
1142243F_TTATCATACTCGCAAA-1	0.045454616	0.872727458	4.250465289	1.551515674	0.834949648	0.611919342	2.34E-08	1.672727547	9.839759596
1142243F_AGCGTAGCGCTAGACC-1	8.56E-08	1.915151728	3.0646066	0.711111602	0.667070923	0.416363864	7.09E-09	0.497575998	7.271880808
1142243F_TCCCTCCGAAATCGTT-1	0.09151525	1.047879006	5.552485408	1.511313564	0.62363655	0.18262646	0.067272749	1.039394246	10.11612323
1142243F_AGGTCGCCACTTCGGT-1	0.000606224	1.715111398	2.568687425	0.523030744	0.689293049	0.049697157	1.88E-08	0.412727519	5.959153535
1142243F_CTAGCAACTAATTTAC-1	3.96E-08	1.221010219	5.004404683	0.800000601	0.759798025	0.533333507	3.62E-09	0.941616557	9.260163636
1142243F_TTGCTAGCTACCAATC-1	7.74E-08	0.367676905	3.875313859	0.189899544	0.381212177	0.168282913	6.96E-09	1.210909467	6.193294949
1142243F_GCCGGTTTGGGCGGAT-1	2.23E-08	0.663434438	5.384000722	1.241616894	0.529090975	0.345050607	0.049494959	0.425656837	8.638345455
1142243F_TGTAACTTGTCAACCT-1	8.23E-08	0.422424338	4.823192588	0.808081502	0.573737426	1.334949568	0.053131323	0.419394285	8.434911111
1142243F_GTTACGAAATCCACGC-1	0.000606062	0.061616247	1.840000808	0.30909146	0.312929388	0.07555568	2.19E-08	0.380806395	2.980606061
1142243F_GCGTCCAGCTCGTGGC-1	0.017171781	0.109495058	0.92787935	0.188687566	0.095959729	0.131313336	0.001010106	0.276967923	1.748484848
1142243F_GCCACCCATTCCACTT-1	1.66E-07	1.337333629	2.28848519	0.178586222	1.631313577	0.429495208	9.44E-09	0.166868827	6.032082828
1142243F_TACTCACAACGTAGTA-1	0.339192055	0.533737626	1.123434663	0.067677219	0.544242957	0.090101205	1.99E-08	0.032725367	2.731111111
1142243F_GTTCGGTGTGGATTTA-1	0.001010159	2.80E-07	1.004444906	1.110303413	0.559556039	0.218788054	3.21E-08	0.312929439	3.207032323
1142243F_TCTTTCGGCGGGACAC-1	0.150909234	0.594343773	1.251919571	0.029697357	0.506667071	0.143838609	0.026666706	0.241979901	2.946022222
1142243F_GGAGACATTCACGGGC-1	0.001212201	0.358990161	1.539192436	0.914101426	0.612727586	0.249293101	2.95E-08	0.264646695	3.940163636
1142243F_GGGATTATCTCACAAC-1	0.001414287	1.473899372	1.256363877	0.379394205	0.590505561	0.137980072	1.12E-08	0.346262816	4.185820202
1142243F_TAGAACGCCAGTAACG-1	0.078383961	1.374707334	1.192121581	0.199394323	0.595152035	0.189495145	0.03030304	0.211515307	3.871072727
1142243F_ACGAGTCGCCGGCGTT-1	1.19E-07	0.254747866	1.756364113	0.825212344	0.88505077	0.217980025	0.001010118	0.318384138	4.258749495
1142243F_TGATGGGACTAAGTCA-1	0.002626339	0.068687069	0.614142073	0.167273098	0.158788193	0.127474925	3.97E-08	0.133533516	1.272525253
1142243F_TGCGAGAAACGTTACG-1	0.000606176	0.037980111	1.291919459	1.027475128	0.350505572	0.251111263	2.63E-08	0.41636186	3.375959596
1142243F_TCGCCTCGACCTGTTG-1	0.002626363	0.057777915	0.908485357	0.03313174	0.131111516	0.014141585	1.95E-08	0.125250757	1.272525253
1142243F_AACTCGATAAACACGT-1	0.102828437	0.253535553	2.082990319	0.641010522	0.706464985	0.638788175	2.16E-08	1.072929462	5.498547475
1142243F_AGGAAAGCCTCTGATG-1	1.18E-07	0.80460628	1.077778196	0.392323746	0.307879115	0.118585995	0.001010119	0.447272997	3.149456566
1142243F_GAAGGACTAAATTGAA-1	0.001010191	0.345656751	2.612485328	0.528889329	0.728283157	0.760606289	1.34E-08	0.325858842	5.302789899
1142243F_GTATCGGGACGAGCTG-1	0.001010191	0.1585861	0.900404496	0.258586406	0.321616579	0.121010265	1.31E-08	0.263634434	2.024848485
1142243F_CCTGTGCATAGGAGAC-1	0.820808159	0.163232544	1.906263121	0.552081338	0.209495237	0.106868813	7.61E-09	0.27353563	4.032284848
1142243F_CATACGGGTGCATGAT-1	0.042626328	0.045656696	1.129495528	4.62E-07	0.247273035	0.252323392	3.16E-08	0.388079074	2.105454545
1142243F_CCACTAAACTGAATCG-1	0.061616298	0.502626578	2.105616645	0.410909483	0.396363939	0.085252766	1.40E-08	0.381616298	3.94400202
1142243F_AAATTGCGGCGGTTCT-1	0.138181937	0.129091088	1.538586359	0.285616662	0.357576075	1.34E-07	6.21E-09	0.343434607	2.792486869
1142243F_AGTCCAGCGGGTACGT-1	0.001818338	0.188485093	1.61636411	0.306667176	0.288889022	1.85E-07	1.07E-08	0.409454852	2.811678788
1142243F_CATTCAGGTCAGTGCG-1	6.41E-08	0.275959978	1.276970121	0.471070989	0.628081236	2.29E-07	3.31E-08	0.493535532	3.145618182
1142243F_CTAAAGTCCGAAGCTA-1	8.03E-08	0.218181997	1.80464711	0.604040811	0.568646731	0.544646634	1.32E-08	0.603030563	4.343193939
1142243F_AATCAGACTGCAGGAC-1	0.315353638	0.168283058	1.098788537	0.406667087	0.500404242	0.22161641	3.48E-09	0.062220357	2.773333333
1142243F_AGTATCCATAATAACG-1	0.201818365	0.25979822	2.144606508	0.373535718	0.840606372	1.002222479	0.208080849	0.778788055	5.809456566
1142243F_CTGGCTGCTAACGTAA-1	0.728282979	0.222222481	1.200000365	0.303030584	0.404040658	1.761576082	1.300606248	1.950909289	7.870668687
1142243F_GTTCCAAGACAGCGAC-1	0.811919436	0.686869022	2.682182203	0.262626595	0.880808335	1.319394073	0.749697076	0.592323463	7.985820202
1142243F_AAGACTAACCCGTTGT-1	1.29E-07	2.980565929	1.768081298	4.54E-07	0.754141633	1.470101151	0.316767764	0.895757804	8.185416162
1142243F_GATTAATCCTGGCTCA-1	5.66E-08	2.465656816	2.905010579	0.399394494	1.409293216	0.423838538	0.015757592	0.343838608	7.962789899
1142243F_CGCGCAAGGAACTACA-1	1.28E-07	2.322424485	3.414303487	4.93E-07	1.076767983	0.347474935	0.447676787	0.496161804	8.104810101
1142243F_CAGTAGCGAGGTAGTA-1	1.88E-07	0.751313306	3.654303608	0.5329298	0.612525384	0.363030423	3.81E-08	0.574747758	6.488850505
1142243F_ACGGCGGGTTGCCCTG-1	0.035757711	1.058585999	3.044000673	0.381212668	0.606060703	0.125050636	0.110707074	0.290707365	5.652082828
1142243F_CTAGGCGGCAGAGAAT-1	3.62E-08	0.703434449	3.870061297	0.53111174	0.25191929	0.20020217	1.42E-08	0.586666963	6.14339596
1142243F_GTGCGCAGCTTGCTCC-1	1.10E-07	0.419394003	4.138142071	0.360202702	0.181616231	0.070909157	1.07E-08	0.942424604	6.112688889
1142243F_TCACTATCGTGCAATC-1	0.001818203	0.260202101	2.063637024	0.578384491	0.14424257	0.018383955	1.74E-08	0.458988204	3.525656566
1142243F_TATGATTCTGCTTGGT-1	1.64E-07	0.294949613	3.208647095	0.814344032	0.693131399	0.057777923	0.03252526	0.604444715	5.705820202
1142243F_TAAGATTTAGCGGGAG-1	0.002020316	0.469091005	2.052525839	0.421616957	0.15353547	0.121212222	0.001010118	0.43894969	3.659961616
1142243F_TTACGGTGTCACCGAG-1	7.06E-08	0.457979914	3.266627042	0.569495578	0.322020264	0.47030309	1.05E-08	0.600202313	5.686628283
1142243F_TGAGCAGTCGTGAAGT-1	0.026464678	0.213737529	1.849697586	0.030101751	0.090505172	0.062222281	5.30E-09	0.419998271	2.692727273
1142243F_GTGTATGACTTTAAAG-1	0.814747511	0.601212254	4.141172383	1.040404793	0.638989972	0.994747549	1.46E-08	1.343636635	9.574911111
1142243F_TGTACTGTGCCAAAGT-1	0.0557576	0.667676836	4.350869506	1.134546035	0.163838427	1.025454659	9.08E-09	0.269091271	7.667234343
1142243F_GTCAATTGTACTGAAG-1	1.41E-07	0.396969769	5.50541482	0.519192429	0.455151586	0.197979986	1.40E-09	0.653939753	7.728648485
1142243F_AGGGACAGCACGGCGG-1	0.751717221	0.700404112	3.917536036	0.6262633	0.071717288	0.152525289	1.17E-08	0.518182197	6.738345455
1142243F_AGCTTATAGAGACCTG-1	0.001212283	0.698949646	1.76767726	0.517172102	0.554545886	0.561414269	0.066464699	0.693939612	4.861375758
1142243F_AACTTTAGCTGCTGAG-1	0.001212259	0.194949744	1.939758072	0.347475153	0.750707369	0.562424335	0.306060689	0.325050762	4.427638384
1142243F_GGCATCAACGAGCACG-1	3.16E-07	1.054545771	2.544000397	0.171111368	1.050303337	0.752929409	1.089899096	0.367272932	7.030062626
1142243F_TTATAGATGCACATTA-1	0.000606174	0.413737654	1.652121746	0.404040689	0.54383873	1.243798077	0.221414229	0.289697246	4.769254545
1142243F_TGCTATACAAACGGAC-1	2.02E-07	0.763636529	3.06218235	0.726263117	0.588687049	0.533535536	1.17E-08	0.342424498	6.016729293
1142243F_TATTCCGGCAGTCCTA-1	9.84E-08	0.65814154	1.269899683	0.323232833	0.801414279	0.318990082	5.02E-09	0.365050773	3.736729293
1142243F_ATGTGTAGTTTAGTCA-1	0.131717258	0.701575951	1.240808582	0.250505462	0.606465092	0.532525385	5.86E-09	0.576363881	4.039961616
1142243F_AAGTTTACTAATGGCA-1	1.57E-07	0.088889102	1.181616508	0.375556027	0.487071188	0.305414218	0.018181872	0.711919414	3.168648485
1142243F_GATTGACACTCTGCTC-1	0.002222554	0.022020297	1.337980261	0.014344066	0.059596041	0.148485007	2.31E-09	0.509291166	2.093939394
1142243F_ACCGTTCCCGCTCTGA-1	1.80E-07	0.359596132	1.673939766	0.242424823	0.145050795	0.245616294	0.019596016	0.59373761	3.279961616
1142243F_CCGCCACCACAATCCA-1	2.25E-07	1.636323609	1.574343794	3.78E-07	0.864040761	0.23151528	0.018181888	0.314343559	4.638749495
1142243F_CATTCACTGACAGCTA-1	6.50E-08	0.523596198	1.977778392	0.492121722	0.34828302	0.384848616	2.78E-08	0.489899231	4.216527273
1142243F_CGGCTGCAAGATTAAG-1	2.79E-08	0.766666781	3.078344074	0.588889479	0.478990071	0.877777939	0.266464691	0.527677037	6.584810101
1142243F_CATGAACCTCTTATCA-1	0.020404104	0.305252614	2.483839046	0.314142088	0.400969789	0.014343511	1.25E-08	0.477980149	4.016931313
1142243F_TTAATGCGAGGTAACT-1	6.14E-08	0.175151624	3.601576376	0.476768403	1.161818317	0.940000106	2.50E-09	0.429091171	6.784406061
1142243F_AATAAGTCCTCGAGAC-1	0.014949532	0.28262638	2.502020923	0.255556396	0.134343476	0.107878884	0.061414168	0.397169836	3.755959596
1142243F_ACCAGCCCGGTCTTTG-1	0.000606102	0.111717293	1.756768334	0.077980624	0.318181902	0.070909138	8.34E-09	0.425654781	2.761818182
1142243F_CTACGAACTAGGTCGA-1	0.000606125	0.118586013	1.710707639	0.209495642	0.198586076	0.073333524	1.15E-08	0.427472848	2.738787879
1142243F_ACATCTCAACGCGTAA-1	0.815717265	0.329091093	2.196162145	0.731919898	0.230707339	0.063434399	0.00101012	0.431919357	4.799961616
1142243F_CACTACTCAGTTCTGT-1	0.000606095	0.055353742	0.420202594	5.01E-07	4.23E-07	0.102424357	0.001010115	0.435755708	1.015353535
1142243F_CCGACTCGCATAGTCT-1	0.735353642	0.19232339	1.144444855	0.265657399	2.41E-07	0.049090986	4.94E-09	0.094745643	2.481616162
1142243F_CATTTATCGTTCAAGA-1	0.000606126	0.053535489	1.426465284	0.543637017	0.320000211	0.108888984	1.14E-08	0.469897182	2.923030303
1142243F_CAAACGTGGTCTTGCG-1	3.21E-08	0.23434355	2.820364211	1.079394698	0.055959761	1.087070846	7.27E-09	0.55151538	5.828648485
1142243F_TAGAAACCACTAAGTA-1	2.03E-09	0.226262728	2.853495527	0.55515224	0.128282967	0.867070784	9.61E-09	0.591919581	5.222183838
1142243F_ACTGATTTAGTGATTC-1	0.79494952	0.651717279	2.713091546	0.323839042	0.152929466	1.34E-07	9.70E-09	0.551111388	5.187638384
1142243F_TCGTATTTCGTCCGGA-1	5.11E-08	0.343434412	3.083192657	0.578788615	0.436565716	0.242626295	5.36E-09	0.468485178	5.153092929
1142243F_CGGAAATTTCACATCC-1	0.015757676	0.545454596	4.60561678	0.464647208	0.976767761	0.165858703	1.25E-08	0.51696999	7.291072727
1142243F_ATCCACGCTAAATGTT-1	1.50E-08	0.642424377	4.17794007	0.724041099	0.35979803	0.188282897	0.01919195	0.592121562	6.7038
1142243F_GTTCAATCTATGTCAA-1	2.92E-08	0.440404137	3.849051202	0.347475435	0.601414221	0.286868782	9.04E-09	0.468485174	5.99369899
1142243F_ATAAAGGTCAAGTACG-1	0.03292942	0.880000106	5.366020877	0.660404626	0.480808149	0.55636377	9.51E-09	1.034141728	9.010668687
1142243F_CAACTCCAACGTTTAG-1	7.44E-08	0.872727343	4.819152109	0.745859212	0.479596075	0.215757742	0.032525255	0.432525625	7.598143434
1142243F_TAGGAACAGCCTCCAG-1	0.145050572	0.585252643	4.300970314	0.307071297	0.709697042	1.404444648	1.15E-08	1.370101351	8.822587879
1142243F_ATGGGAACGGAAGCGG-1	6.26E-08	1.018181934	3.125212739	0.693939882	1.293535715	0.624242524	4.54E-09	0.505252796	7.260365657
1142243F_CACACGTTTCAATGGG-1	5.09E-07	0.666869137	2.60581845	1.91E-07	0.876969947	0.89272739	0.871313258	0.191313239	6.105012121
1142243F_TTATAGTCCAAGGTGC-1	0.065858886	0.215151721	2.675313657	0.773131756	0.813939508	1.251515321	0.013535369	0.52303055	6.331476768
1142243F_CCTCGTTACGCCTGTT-1	0.143030396	0.445050646	2.245212714	0.753737792	0.027474948	0.067474902	1.35E-08	0.576768083	4.258749495
1142243F_ACGCATAAATGACATG-1	0.178788027	0.630303219	3.000566297	0.54141448	0.565656808	0.808687086	7.94E-09	1.469697206	7.195113131
1142243F_CTTTGGCAGACAGAGT-1	1.32E-07	0.76909108	2.864202709	0.4175761	0.553535642	1.821818295	1.66E-08	0.968485116	7.394709091
1142243F_CAAAGGTTAAATTCAG-1	0.076565781	0.695151736	3.54339439	0.601212538	1.257576066	1.239192084	0.182828361	0.443636621	8.039557576
1142243F_GCTTTCTATCTCAACT-1	0.043434514	0.476161685	1.5517176	4.12E-07	0.92606112	0.764808279	2.37E-08	1.122222428	4.884406061
1142243F_CTGAAACGGCCCTCAG-1	1.03E-07	1.506666853	3.045010472	3.37E-07	2.47737439	1.203434504	0.016969717	0.354343625	8.6038
1142243F_CGGGCTACTTAAATTG-1	0.001212308	1.451475069	1.220202557	2.75E-07	0.370101363	0.22323255	1.63E-08	0.65474758	3.920971717
1142243F_TGATGCTCACGTAGTC-1	0.104848719	0.429091143	2.075313515	0.157576165	0.754747748	1.181212371	0.075555631	1.034949657	5.813294949
1142243F_AACCCGATAGGGCTTC-1	0.00181828	1.824000255	2.358586262	0.033131755	0.670505439	0.232121438	4.40E-08	0.412929456	5.533092929
1142243F_CGTCTCTCGCCGAGGC-1	0.041414354	0.330707266	3.031071197	0.577980278	0.330303276	0.016767812	1.44E-08	0.417980045	4.746224242
1142243F_AGTGGGAGTATACACG-1	1.78E-07	1.055555794	2.673091315	0.375151832	1.878384408	0.356161742	1.22E-08	0.407676941	6.746022222
1142243F_GGTCTTGGTGTTAACT-1	8.37E-08	0.662626635	2.333495444	0.807677013	1.001212413	0.90121241	1.40E-08	0.36040427	6.066628283
1142243F_GGCTGGCAGCTTTATG-1	0.128485068	0.284848722	2.677535828	1.853939868	0.729293151	0.194141591	6.05E-09	0.336565868	6.204810101
1142243F_CGCCAATTATTGCGTT-1	0.141818335	0.043030579	0.708889286	0.893939787	0.5113135	0.017777935	3.41E-08	0.203230545	2.52
1142243F_GGTAACCGGCAAAGGT-1	0.000606128	0.22161644	1.336161899	0.368485339	0.352727731	0.112121376	3.52E-08	0.362422467	2.754141414
1142243F_TGGGACCATTGGGAGT-1	7.79E-08	0.126060905	1.232323581	0.140000411	0.236162035	0.274141649	0.00101012	0.16868506	2.178383838
1142243F_CTGCAGGTGCTCGGCC-1	1.44E-07	0.541414422	1.116970144	0.324040789	0.355353947	0.134545663	0.017979808	0.386626395	2.876931313
1142243F_CCGGTGCGAGTGATAG-1	1.04E-07	0.217778057	0.833737773	0.087677199	0.39878832	0.163838602	0.001010129	0.368078907	2.070909091
1142243F_GGGTACACTCTGGAGG-1	0.053535548	0.161414346	1.162626548	0.050101475	0.48848528	0.121818336	0.001010117	0.331311382	2.37030303
1142243F_TAGCCAGAGGGTCCGG-1	0.065858697	0.892283124	0.838182152	0.008081088	0.420000586	0.257171956	3.01E-08	0.287878933	2.769456566
1142243F_CTTGTGAGGACAGCGG-1	0.103636443	1.56E-07	1.007071237	0.361616581	0.235151866	0.092929635	0.001010112	0.311715284	2.113131313
1142243F_GAAGGGCATAACCATG-1	0.000606123	0.016565892	1.570707592	0.318990226	0.333333843	0.226666882	1.37E-08	0.252725387	2.71959596
1142243F_CAACATGGCCTGATAA-1	0.017373878	0.176565913	1.179798321	0.326061079	0.280404536	0.192929485	1.04E-08	0.369858697	2.542991919
1142243F_CAATTTGACCGGGAAG-1	0.318383997	1.98E-07	1.023636804	0.147273142	0.363636772	0.126262804	9.23E-09	0.145452739	2.124646465
1142243F_TCTGACTGTAATGGTT-1	0.021616308	0.081818305	1.054141832	0.15353585	0.298990172	0.084040615	3.07E-08	0.641614462	2.335757576
1142243F_TTCATAGCCTTGTAAC-1	8.14E-08	0.144040625	0.984242905	0.157778216	0.151919623	0.218181947	0.001010133	0.321614348	1.978787879
1142243F_TGGAAACGGAGTGAAC-1	0.000606181	0.166262877	1.290707541	0.312121757	0.339192188	0.516767883	3.07E-08	0.347270836	2.972929293
1142243F_ATCGCACGATTGTTCA-1	0.000606164	0.395353832	1.358990518	0.30646502	0.384040576	1.92E-07	2.73E-08	0.462220438	2.907676768
1142243F_CGCCACCCGCATTAAC-1	0.002222262	0.12888916	0.749697558	0.742222618	0.132121498	1.93E-07	6.88E-09	0.388685087	2.143838384
1142243F_TGGACCACGGCGTTGA-1	9.94E-08	0.045252811	1.090505487	0.028283129	0.744445023	0.216767851	0.001010142	0.270907174	2.397171717
1142243F_GTATATGTTACGGCGG-1	0.001010197	0.015151725	1.103434787	0.073131727	0.641616581	0.135959822	5.45E-09	0.399998186	2.37030303
1142243F_GTATTCTTACCGTGCT-1	1.49E-08	0.161616427	0.462222463	0.008081149	0.662020867	0.785454771	2.61E-08	0.732283071	2.811678788
1142243F_TTCAGAGTAACCTGAC-1	0.001212316	0.153535589	0.999596351	0.031717459	0.433535856	0.715959775	0.066666683	0.213697182	2.615921212
1142243F_GCGGTAACCCAAATGA-1	1.55E-07	1.22682866	1.145656816	3.66E-07	1.032525647	0.676767795	0.41595977	0.540202204	5.037941414
1142243F_CTACGTGTTGCCACCA-1	3.61E-07	0.722828737	0.632525507	1.35E-07	0.602626549	1.445212444	0.182424339	0.492727382	4.078345455
1142243F_CTAGATAAACTCCTCG-1	0.03272751	0.805616337	1.125252792	0.0080813	0.429899362	0.694141661	0.017575768	0.677171937	3.790466667
1142243F_TCCATTAGTTGGATAG-1	0.016970111	1.520202491	0.876363853	0.022828441	0.916525589	0.440808209	1.144646623	0.030505188	4.968850505
1142243F_CTGGCTCCTGCGGGAT-1	9.57E-08	0.156161772	0.979798555	4.39E-07	0.030505326	0.056767807	4.85E-08	0.402422522	1.625656566
1142243F_CAGTCTCTCGGCTAAT-1	0.001212512	0.662626684	1.143192149	0.057778034	0.757778174	0.600606155	0.685656707	0.111919282	4.020769697
1142243F_GTATGACGTGGGAAAC-1	0.054343809	0.821010476	1.329454838	1.70E-07	0.64585895	0.537171852	1.400404178	0.149899161	4.938143434
1142243F_AGTCACTCCGCCTCAT-1	4.61E-07	0.397778179	1.436323443	2.27E-07	0.725656909	0.351919269	0.662222369	0.224242577	3.798143434
1142243F_GCAGCGGTGGGCATTA-1	8.40E-08	0.571474911	1.234545979	3.22E-07	0.799394438	0.267070849	3.21E-08	0.311515405	3.18400202
1142243F_TATGGAGTTTCTCGTT-1	0.001212464	0.553535604	2.310061065	0.189697265	0.479596227	0.486868805	0.321010168	0.50020224	4.842183838
1142243F_ACTCAACGAATGTATT-1	0.045858724	0.435515358	1.505253006	0.07313166	0.380808533	0.403030474	0.01797983	0.360808274	3.222385859
1142243F_AACACGCGGCCGCGAA-1	1.16E-07	0.663232462	2.795111739	0.520202589	0.478383992	0.476767773	0.070303033	0.521414458	5.525416162
1142243F_CGATATTAGCCGCAGG-1	3.14E-07	0.642424431	2.612889355	0.826667048	0.515555843	0.499394079	0.248686899	0.152929506	5.498547475
1142243F_AGCGTCTGAACCCGCA-1	0.044848583	1.121414264	3.470061332	0.602424736	0.632929398	1.038181971	2.79E-09	0.442626582	7.352486869
1142243F_GATGTCCGGATCACAT-1	7.03E-08	0.252929408	4.346222971	0.78707126	0.446262722	9.76E-08	0.033535363	0.618990229	6.485012121
1142243F_GGTCACGTTAGATTCA-1	5.77E-08	0.460808221	3.819758258	0.915354013	0.536565755	0.050707242	1.54E-08	0.413939771	6.197133333
1142243F_TTAAGGATACGGAGGT-1	0.048484925	0.351515269	5.496525892	1.427677259	0.576363803	0.823232547	0.015353543	0.709091207	9.448244444
1142243F_GTGCGGGACCATCGGC-1	0.74343448	0.630303154	5.138748134	0.912121787	0.407070801	0.371515304	0.119797986	0.357576031	8.680567677
1142243F_CCATCTTGTTCACAAT-1	0.230101136	0.376767841	4.545414803	0.512727636	0.181818386	0.510505235	0.032525265	0.36383869	6.75369899
1142243F_TCCGAGAAGGCTAAGC-1	0.001212123	0.363636482	3.953293631	0.870101657	0.137373807	0.97474766	9.72E-09	0.138586145	6.438951515
1142243F_TGGCGGTGTGCGATTG-1	0.594949585	0.32727284	5.88501078	0.828485418	0.870505163	0.342222342	8.67E-09	1.198586187	10.04703232
1142243F_ATCCTGCTGCAGATAG-1	0.064444624	0.698990016	6.280566304	0.800000439	0.885656708	0.638788035	4.89E-09	1.139192253	10.50763838
1142243F_TTATGCGTCCCGGTCC-1	2.37E-07	1.111717402	3.224404488	4.32E-07	1.742626634	0.427474873	0.050303056	0.435151665	6.991678788
1142243F_CATAATGAGCGGGCGA-1	7.57E-08	3.50743459	2.773940044	3.77E-07	1.499596311	0.042424369	1.98E-08	0.388889062	8.212284848
1142243F_AGACATAGATCCTTCC-1	0.04969712	0.212323441	2.220970233	0.031515631	0.900808409	0.375757711	0.053333355	0.318383997	4.162789899
1142243F_GGTGAAACCGGGAATG-1	0.016161783	0.606060743	2.564000604	0.32949548	1.292929611	0.534141493	0.184040436	0.355555707	5.882385859
1142243F_AACTGGTGTGGGCCTT-1	1.01E-07	0.37979815	1.590303618	0.273737806	0.949091279	0.385414245	0.055555575	0.475151752	4.109052525
1142243F_GTAGCGCTGTTGTAGT-1	0.000606417	0.222222548	1.561616458	0.347475056	1.335353945	0.413535435	0.966020284	0.609495109	5.456325253
1142243F_TTGTTTGTGTAAATTC-1	0.095959723	0.278384035	1.591313736	0.412121626	0.197575971	0.394505222	1.66E-08	0.29474775	3.264608081
1142243F_GGATCAAAGGACGAGG-1	0.118990046	0.372121414	2.944606596	0.554747912	0.76060629	0.787878972	0.066262643	0.476767944	6.081981818
1142243F_CGTAGCGCCGACGTTG-1	1.41E-07	0.371717343	3.504404627	0.520808605	0.361414301	0.5296971	1.17E-08	0.65575787	5.9438
1142243F_CAAGTGAACTTTGGTT-1	1.75E-07	0.335353671	3.02521272	0.080000451	0.161212283	0.127070909	2.01E-09	0.522222517	4.251072727
1142243F_GTAGACAACCGATGAA-1	0.108888993	0.42121227	4.509455221	0.549495421	0.326464765	0.300000113	1.57E-08	0.438384212	6.65390101
1142243F_CAATGGTCGGCCTGGG-1	0.057373833	0.415353719	3.057737951	0.226263004	0.452727531	0.238384041	1.46E-08	0.574747785	5.022587879
1142243F_ACAGATTAGGTTAGTG-1	0.345656669	0.273939581	2.549455163	0.239596392	0.214949707	0.119192092	1.38E-08	0.086060887	3.828850505
1142243F_GTTATCACCTTCTGAA-1	1.74E-07	0.626222296	2.290303719	0.40000053	0.107474919	0.030909218	1.65E-08	0.577373975	4.032284848
1142243F_TGGTATCGGTCTGTAT-1	0.001212268	0.018182044	1.15737409	0.145454985	0.263434693	0.681414408	4.38E-08	0.410262822	2.677335354
1142243F_GGAATAACCTCAAGAA-1	0.252525499	0.334343664	1.571677183	0.349091313	1.174949776	1.033939562	3.11E-08	0.340606304	5.057133333
1142243F_ATTATCTCGACAGATC-1	0.001616221	0.014747691	2.227434919	0.226465125	0.122626434	0.480404221	5.72E-09	0.348687202	3.421981818
1142243F_CCGAGGGATGTTAGGC-1	0.001616211	0.237777998	2.075313732	0.508889288	0.020404222	0.065252732	9.94E-09	1.330303384	4.239557576
1142243F_TGAGATCAAATACTCA-1	1.95E-07	0.224444613	2.273495371	0.182020753	0.472121468	0.423434507	1.95E-08	0.418384084	3.99390101
1142243F_AAACGAAGAACATACC-1	0.460404045	0.149899197	2.348081436	0.539960036	0.123838591	1.69E-07	1.20E-08	0.390909443	4.013092929
1142243F_CTGGTCCTAACTTGGC-1	0.017171902	0.156161785	1.602626757	0.516727711	0.275151756	0.113535561	0.001010113	0.493939667	3.176325253
1142243F_TGCACGAGTCGGCAGC-1	0.00060617	0.057373895	1.540000552	0.243838929	0.278788081	0.098990046	2.05E-08	0.419392205	2.638989899
1142243F_ATAGTCTTTGACGTGC-1	2.15E-07	0.179959766	2.370303584	0.496566076	0.269697174	0.127272925	3.87E-09	0.415757831	3.859557576
1142243F_TGGAGCTAAAGTTCCC-1	0.829495021	0.458788012	3.115515764	0.742828724	0.217777986	0.114747642	1.18E-08	0.341818556	5.820971717
1142243F_GGGTGGTCCAGCCTGT-1	0.871919281	0.615555751	3.417939754	0.888889446	0.588283109	0.862828542	1.70E-08	0.180000262	7.425416162
1142243F_CATGCATGGAGACCCT-1	0.001212169	0.443030378	2.433697618	0.649293735	0.247474786	0.058990006	9.10E-09	0.609293218	4.442991919
1142243F_ACACGGCACTATGCAT-1	0.068889053	0.099394104	2.643030958	0.137172251	0.245858702	0.07494967	2.52E-08	0.436727459	3.706022222
1142243F_CCCTGGTATGGGCGGC-1	0.149292997	0.075555649	1.076970326	0.268081525	0.062626341	1.034343634	3.68E-08	0.213937572	2.880808081
1142243F_GGAGGATTGAAAGGAG-1	0.001010113	0.389899142	2.788040938	0.557374431	0.203030543	0.241818252	2.83E-08	0.315555846	4.496729293
1142243F_CCGCTGGTGCCATTCA-1	0.007676769	0.065050621	0.685252956	0.07191988	0.155960071	0.041818342	2.47E-09	0.075957722	1.103636364
1142243F_GTTAGAGTGTGCCGCT-1	0.002020234	0.184242617	1.821414648	0.351516017	0.165454696	0.135353585	1.93E-08	0.520200203	3.18020202
1142243F_TCGGAATGACCATCAA-1	0.197373815	0.045454665	0.911313871	0.264040948	0.126666858	0.053131323	3.51E-09	0.173533667	1.771515152
1142243F_TTCAATTAGCCATAAT-1	0.095757632	0.468889006	2.09288943	0.469697699	0.261010298	0.412929405	4.01E-09	0.342424505	4.14359798
1142243F_GATGTGTTGTCACAAG-1	0.001616185	0.341616259	2.598990498	0.54606135	0.356121379	9.01E-08	8.99E-09	0.46040433	4.304810101
1142243F_TCTTTCTCTTAAGGAG-1	0.280808124	0.333333433	2.851677535	0.551717852	0.534545543	2.66E-08	4.77E-09	0.462828592	5.014911111
1142243F_ACCCTTTAGTTCTCCA-1	7.84E-08	0.282828336	3.284202644	0.984647214	0.606262731	0.094949547	2.03E-09	0.498990256	5.751880808
1142243F_ACCACAACTCAGAACA-1	2.01E-08	0.22767682	4.633091588	1.563031028	0.465858674	0.353333439	1.09E-08	1.042222561	8.285214141
1142243F_TATGATAAATCTAACG-1	9.92E-08	0.220404192	2.76864711	0.415758155	0.125656667	0.838383985	8.23E-09	0.308283117	4.677133333
1142243F_GATCCTCTTGCGCTTA-1	1.81E-08	0.145454604	2.803596673	0.814344159	0.667474853	0.138585935	0.035353538	0.997374058	5.602183838
1142243F_TTCTACCTTTATGTTG-1	0.186262658	0.392727308	3.557940052	0.321010841	0.196161665	0.072525397	1.56E-08	0.368889236	5.095517172
1142243F_GAAATACCTGCTGGCT-1	8.99E-08	0.535959686	4.864202657	1.12727342	0.950505124	1.037171826	7.72E-09	0.921616483	9.436729293
1142243F_ATTCTGAGTATGAACT-1	1.35E-07	0.138384003	3.947030909	0.470505619	0.487676918	0.492121356	1.21E-08	0.477171956	6.012890909
1142243F_GGATTAAGCTAAGGTC-1	0.022424267	0.612929442	5.818142212	1.470707644	0.837575844	0.829495074	1.60E-08	1.350101259	10.94137576
1142243F_AGTACGTGGCCTGTCT-1	1.71E-07	0.437777916	4.637738006	0.828889476	0.665858696	0.97797995	1.22E-08	0.525858804	8.07410303
1142243F_TCAGGGTGCACGAAAC-1	7.61E-08	0.341010271	3.544404739	0.65697012	0.968283028	0.4802022	0.014949523	0.417778022	6.42359798
1142243F_AAATTTACCGAAATCC-1	1.54E-07	0.557575877	4.900970191	1.172929816	1.857576051	1.777777949	0.434343471	1.744848713	12.44602222
1142243F_TTGAGGCATTTAACTC-1	1.71E-07	0.215959711	2.621778246	4.15E-07	1.584848894	1.146262822	0.121010155	0.453535545	6.14339596
1142243F_GGACGGCTTGCGCAAC-1	0.28202038	0.379596197	3.979758069	0.529697336	0.70444471	0.553939566	2.03E-08	0.861616449	7.291072727
1142243F_ACAAATTCAGATCTGA-1	0.285656701	0.530505228	3.885010782	0.700404455	0.32181838	1.36E-07	1.24E-08	0.33555582	6.058951515
1142243F_CATGGAAATGGGACCA-1	1.30E-07	0.234343579	3.413697618	0.714949875	0.155353702	0.71959616	6.43E-09	0.45636398	5.694305051
1142243F_GGTGGACCACGTGTTA-1	0.823232493	0.153535536	3.420768325	0.368283198	0.389697209	0.60808099	2.08E-08	0.375959804	6.139557576
1142243F_CACGACGTAATAGTAA-1	0.017171873	0.42868703	3.316929945	1.133333801	0.194545627	1.272929475	6.29E-09	0.973535576	7.337133333
1142243F_CGGGTTCGGCACGTAT-1	1.38E-07	0.417373931	2.739960188	1.294141821	0.081212351	0.573333559	3.88E-09	0.546060836	5.652082828
1142243F_CTGGGCTATCCTTTGG-1	0.088889003	0.38080822	2.923596626	0.437172163	0.443434549	0.205656646	2.03E-08	0.627475097	5.107032323
1142243F_GTATTAGGGTTCGCGT-1	1.78E-07	0.302222332	3.589657235	0.658788391	0.180808219	0.597171853	1.34E-08	0.36565683	5.694305051
1142243F_TCATTCGTATAATTTG-1	0.06282841	0.528283058	3.097737958	0.510909491	0.76949518	1.125252758	2.21E-08	0.294545648	6.389052525
1142243F_AATAGCAAGCCTCCTG-1	0.029495062	0.481010307	3.533091507	0.865050918	0.318990106	0.170909311	2.29E-08	0.537575999	5.936123232
1142243F_CATCTACCCGAGAACG-1	1.76E-07	0.999394141	4.757535993	0.522020583	0.322222394	0.233939565	4.08E-09	0.509697246	7.344810101
1142243F_GCTTCAGTGGGATTAC-1	9.59E-08	0.323232515	3.562990546	0.709293381	0.456565901	0.256565803	0.001010134	1.136969907	6.446628283
1142243F_TCTGTGATGGAGGTTG-1	2.92E-07	0.506666833	3.393697467	0.482828748	0.68383858	0.113131448	0.027272738	0.859192177	6.066628283
1142243F_ATCCACTTTCAGACTA-1	0.171919336	0.384040584	2.592081398	0.426465067	0.236969901	0.139192122	1.67E-08	0.396363898	4.347032323
1142243F_ATGGTTACGAAACATG-1	0.013939594	0.66464668	3.174707577	0.133333748	1.051313439	0.623232495	1.54E-08	0.416969886	6.078143434
1142243F_GGCCCAATCTAGAGGG-1	1.90E-07	1.155959896	2.203596287	0.30888922	0.580202404	0.510101214	0.001010153	0.516161848	5.275921212
1142243F_GATGGTGAAATAACCC-1	2.39E-07	1.925454851	2.613091291	0.226667143	1.024646711	0.483838543	3.09E-08	0.46848503	6.742183838
1142243F_AGAGGGACAATTGTCC-1	0.019394121	0.517171819	2.267434854	0.458788353	1.180404401	0.463030468	0.096161626	0.476969913	5.479355556
1142243F_CGCGTACATTCTGGAA-1	1.56E-07	0.277373881	2.44460653	0.512323714	0.117576066	1.035555714	3.04E-08	0.454747747	4.842183838
1142243F_CAAGAAACCCTAAACT-1	5.90E-08	0.655959802	3.616525913	0.660808459	0.402020417	0.019394118	2.18E-08	1.103434645	6.458143434
1142243F_TTGGTGCGGTGTTGAA-1	1.70E-07	0.668283025	2.980364145	0.536566117	0.193535662	0.032121338	5.52E-09	0.511919437	4.922789899
1142243F_GGTTCCCTAGTGTCTC-1	0.0016162	0.146666876	2.506464992	1.102990536	0.759192204	0.174949739	2.14E-08	0.53030327	5.222183838
1142243F_CGATAACCAATTTGAG-1	0.030707269	0.329495146	3.048646988	0.597980279	0.885454756	0.647272913	3.14E-08	1.098990092	6.638547475
1142243F_GCCCACTGGTCCACAA-1	1.20E-07	0.12525269	2.387636789	0.837374286	0.36626291	0.050303228	2.51E-08	0.426666921	4.19349697
1142243F_GAGGGCCGGCAGAGTC-1	2.28E-07	1.144040624	4.241778172	0.901818704	0.741212436	0.625454682	2.11E-08	0.450505235	8.104810101
1142243F_CGACACGGATGCCCAC-1	0.000606236	0.068687056	1.977980309	0.529899468	0.058990115	0.097373928	1.49E-08	0.435149742	3.168686869
1142243F_CTGTCTGTGGCTGGCT-1	9.72E-08	0.561616459	2.897535806	1.052929681	1.917172241	0.527878898	9.76E-09	0.353131454	7.310264646
1142243F_ATATTATCCCGTATTT-1	0.072323353	0.828081089	2.440970128	1.31171761	0.564242753	0.720202261	8.39E-09	0.152121383	6.089658586
1142243F_GCGCTGGCGGAAAGTC-1	0.028484893	0.18585886	3.011273257	0.574747881	0.910505267	0.628485042	1.60E-08	0.274343775	5.61369899
1142243F_ATCTAACGTCCCTATG-1	4.31E-08	3.05E-07	1.448687251	0.567071062	0.387273172	0.069495172	0.033535371	0.520565908	3.026628283
1142243F_GTCAGACAGCGTTGGA-1	0.002626526	0.400202303	0.91171748	0.094141874	0.577535676	0.024848618	3.13E-08	0.305454764	2.316527273
1142243F_GCCAGGCTTAGTGGTA-1	0.00101027	0.074343666	0.996364157	0.318182155	0.496162053	0.10646483	3.10E-08	0.646424354	2.638951515
1142243F_ATTCAAAGTACCTGTT-1	0.00323251	0.048485294	1.004646756	0.359353907	0.275757971	0.13313149	1.54E-08	0.24242438	2.067032323
1142243F_TGGACGTAGGCGAATC-1	0.0006061	0.105050798	1.166667172	0.300606372	0.155151921	0.138990114	0.001010128	0.390907295	2.258989899
1142243F_ACACATTGACGCAACA-1	0.062424424	0.172525502	1.130303307	0.15434393	0.291111471	0.101212306	1.56E-08	0.251109348	2.163030303
1142243F_GATATCAGTATGTATC-1	1.55E-07	0.09272754	0.838788383	0.425050934	0.222020512	0.032323398	0.001010142	0.336159745	1.948080808
1142243F_TGGGCCTTGCCTGCAT-1	0.043838453	0.177374039	0.699596407	2.30E-07	0.235151927	0.284444698	1.73E-08	0.189089178	1.629494949
1142243F_CAAAGTCAGGTTAGCT-1	0.001010201	0.349293115	1.049697425	0.02242463	0.162020611	0.012323382	0.126222237	0.317172035	2.040163636
1142243F_GGATCCCTACCAGCTA-1	0.057979832	0.076363843	0.822626687	0.06242461	0.214343972	0.019394092	7.34E-08	0.357169921	1.61030303
1142243F_ATCGTCCAATCGAGTC-1	0.000606104	0.282020483	1.521414675	0.090505418	0.213535691	0.111919386	2.41E-08	0.453533571	2.673535354
1142243F_ACATGGCTCAATTTAG-1	2.15E-08	0.165252746	0.946667172	0.522828662	0.404444855	0.165656828	0.001010139	0.352523416	2.558383838
1142243F_AGGCCCAGTGACTGGT-1	0.001010267	0.079596153	1.098586319	0.211515591	0.252727644	0.082626529	6.92E-09	0.256563753	1.982626263
1142243F_GCTTCCAGCTTAGATT-1	0.019798101	0.234343709	0.482020701	1.025051019	0.166060765	0.060404234	0.045050523	0.368281048	2.401010101
1142243F_TGCTTGAAACCATGCA-1	8.56E-08	0.070303383	0.861212496	0.347677124	0.333535739	0.073535625	0.001010139	0.28383652	1.971111111
1142243F_CAATATTGGACTAGTG-1	0.274747551	0.354141636	1.241010552	4.33E-07	0.154949867	0.025454708	8.03E-09	0.197169993	2.247474747
1142243F_CGTGCTGGCCTAGTCG-1	7.90E-08	0.360202286	0.947879231	0.144646832	0.735353948	0.569697188	0.022626273	0.645414365	3.425820202
1142243F_CCTGCGATAGAACTGT-1	1.18E-07	0.549091173	1.18909123	0.023838703	0.903435048	0.649858713	0.088484889	0.375151641	3.778951515
1142243F_GGGTAATGCTGTGTTT-1	2.45E-07	0.371717646	0.516161802	2.28E-07	0.5997983	0.975313346	1.074545695	0.41797991	3.955517172
1142243F_AACGCGAACGGCAACA-1	1.02E-07	0.269293119	1.83995994	0.49474787	1.019596499	1.400404287	0.03232326	0.4652527	5.521577778
1142243F_TGTCGGCATGGTGGAA-1	3.50E-08	0.101010253	1.363232672	0.51309138	0.535959899	1.173131778	1.95E-08	1.309293156	4.995719192
1142243F_AGCGTACGAGAGCTAG-1	0.032525408	0.209495198	1.214949853	0.304848971	0.1654549	0.167070925	5.72E-09	0.352687063	2.447032323
1142243F_ATACTCTCGCCACTCT-1	0.844646586	0.425414307	2.242222727	0.88242489	0.239798193	0.042222383	6.39E-09	0.315151716	4.991880808
1142243F_AATCCATGCAAGGGTG-1	0.002020331	0.096161825	1.22808123	0.358545937	0.000404484	1.16E-07	1.67E-08	0.516161819	2.201375758
1142243F_TTAAACAGAGTCCCGC-1	0.001818323	0.07777791	0.927071271	0.054344035	0.226868973	0.017777897	0.037737375	0.393535532	1.736931313
1142243F_CCACAGCTGAAATCAT-1	0.001212246	1.140404358	1.198586267	3.32E-07	0.571475198	0.598788077	3.07E-08	0.970909248	4.481375758
1142243F_CGGTTCCGGCTTCTTG-1	0.038383919	0.536161838	0.452323681	1.25E-07	0.381616851	0.231111382	0.035959654	0.214947601	1.890505051
1142243F_GACGTGAGACTCCATG-1	0.15777795	0.167474969	0.763232614	0.079798321	1.113737911	0.179192171	3.84E-08	0.289050672	2.750264646
1142243F_TCGTTGGCTCGTCAAT-1	0.018181911	1.25E-07	0.824647061	0.086061134	2.70E-07	0.016565873	3.93E-09	0.296361805	1.241818182
1142243F_GGTGAACGGGCTAGCC-1	0.002222393	0.116565824	1.531717657	0.161414776	0.013939579	0.141414224	1.24E-08	0.445250788	2.412525253
1142243F_GCACTGTGCAAATGTA-1	0.133737586	0.096969918	1.856364157	5.69E-07	0.453535522	0.730464762	2.57E-08	0.519394127	3.790466667
1142243F_ACGAGAACCCATCACG-1	0.017373756	0.588485105	2.433899523	0.141414587	0.452525493	0.119394124	0.047272827	0.60808105	4.408446465
1142243F_CCAGCTACGCCTCATA-1	0.166060759	0.17737404	0.853737702	3.19E-07	0.41389927	0.644242738	0.308080945	0.121616347	2.685012121
1142243F_TCCCGGTCAGGAATTT-1	0.05414163	1.059798228	1.40303073	4.04E-07	0.563434626	1.242586054	0.1222223	0.18969714	4.634911111
1142243F_TCGCATTCAATGACTT-1	0.000606277	0.062626518	0.937576173	0.008081142	0.342424678	0.029899122	5.25E-08	0.424846644	1.806060606
1142243F_CTGGTTCAACGCATCA-1	0.074141578	0.790303259	2.114303455	3.91E-07	1.249495402	1.614747664	0.119798003	0.349495098	6.312284848
1142243F_GGTGATTTCATCTTGT-1	0.014747556	0.40060631	1.115556102	2.16E-07	0.772121647	1.330667038	2.65E-08	0.843838479	4.477537374
1142243F_CACCCTTTCCTCGCTC-1	0.131919464	0.466262953	1.442828705	0.300808479	0.511474849	0.756161823	0.354141489	0.37191941	4.335517172
1142243F_CAACTTGTAGTGGGCA-1	0.060606245	0.624646694	2.034505487	0.234343732	1.210303417	3.512727537	0.175555577	0.992929492	8.845618182
1142243F_AATATCAAGGTCGGAT-1	0.034949653	0.553535504	5.025212754	0.868687306	1.090909247	0.428282929	0.25050509	1.288283171	9.540365657
1142243F_ACTCAGACCTGCTTCT-1	0.08040422	1.116121501	1.482222752	0.286868945	0.792727711	1.188687026	0.026262688	0.417777885	5.391072727
1142243F_TTGGAGTCTCCCTTCT-1	0.786262715	0.816161822	2.186222791	0.131313573	1.705454937	0.199191998	2.68E-08	0.610505269	6.435113131
1142243F_GGATACTCATGAATTG-1	0.168081044	0.355151717	1.621616602	0.63070747	0.712283288	1.252323308	0.157171761	0.033131477	4.930466667
1142243F_TGGGCACAAACAGAAC-1	0.000606074	0.428282964	1.727879493	0.374949905	0.476566017	0.080000143	0.001010125	0.409493158	3.498787879
1142243F_GAGCCACGGTAGTAGG-1	3.38E-07	0.450101376	1.663636706	0.010707443	0.408889201	0.160808211	0.166424337	0.926060671	3.786628283
1142243F_TCGATAGGCTAGTCGC-1	0.497575862	1.41E-07	1.300808772	0.923232835	0.109091147	0.272525386	2.62E-08	0.069291084	3.172525253
1142243F_TAACCGCCCGCAGTGC-1	0.002020256	0.131111373	1.706869355	0.781212535	0.341212521	0.201010195	0.038747507	0.219798076	3.421981818
1142243F_GCCTATTTGCTACACA-1	8.96E-08	0.175757781	1.125252934	3.92E-07	0.328889209	1.497535673	2.89E-08	2.413333589	5.540769697
1142243F_TTGACGATTCAGCACG-1	0.00060619	0.102626466	1.080606524	2.33E-07	0.695960176	0.381818415	0.019393976	0.346424383	2.627436364
1142243F_TTAAACCGGTAGCGAC-1	1.62E-07	0.471515287	3.800768303	0.346061114	0.331111268	0.217777909	1.21E-08	0.450303319	5.617537374
1142243F_ACCGAAAGGGCCCTGC-1	1.11E-07	0.262424427	3.488647132	1.184646903	0.478384003	0.096161752	6.06E-09	0.410505363	5.920769697
1142243F_ACGTTCCGCGCTCCGT-1	1.11E-07	0.650101161	3.614505746	0.371717704	0.368282929	0.390909253	6.81E-09	0.590505311	5.986022222
1142243F_ATACCAGGCTAATAGA-1	0.1270709	0.202828465	1.27535411	4.48E-07	0.17373761	0.441414321	1.34E-08	0.161412314	2.381818182
1142243F_CGGCTTTGTATGATAA-1	0.05818192	0.282828429	1.262424854	0.525657051	0.041414301	0.101818402	1.01E-09	1.825212415	4.097537374
1142243F_CTTGACCCGAAAGATA-1	0.001414389	0.66727296	1.431879197	0.416767912	0.636162071	1.141818359	0.684242533	0.058383993	5.037941414
1142243F_CGCAGAAACATTTGCG-1	3.06E-07	0.228687092	1.570060948	0.391919491	0.762222635	0.663232545	0.391515204	0.715555719	4.723193939
1142243F_GACCCGTCGCCGGCTA-1	1.42E-07	0.419192094	1.324646874	0.166465018	0.930101424	0.503192082	0.178989965	0.329293209	3.851880808
1142243F_AATCGGGACACTACGA-1	2.81E-07	0.371313418	1.193131614	0.379596324	0.555151792	1.001980015	0.110303128	1.234545651	4.846022222
1142243F_GTCACAAAGTTTCCAA-1	3.55E-07	0.39878832	1.381778035	0.474949629	1.063434723	1.296969875	0.700404227	0.293535442	5.609860606
1142243F_TATATTCGCGTCGATA-1	0.000606325	0.197980131	1.339555891	0.00808117	0.670909451	0.353333479	0.04767685	0.569697107	3.187840404
1142243F_CCTCCCGACAATCCCT-1	0.09878808	0.452525501	1.100202378	3.27E-07	1.171717567	0.692888952	0.53656592	0.144646629	4.197335354
1142243F_CGACATGCGATCTTCT-1	2.03E-07	0.254545688	0.918788254	4.48E-07	0.537172034	1.006020348	0.124444563	0.45050523	3.291476768
1142243F_AACACGACTGTACTGA-1	0.012727508	0.863232556	1.651677075	0.370303356	0.705252959	0.996969856	0.430707254	0.172121355	5.202991919
1142243F_CCCAACCACACTAACA-1	0.001010215	0.647272895	2.177131891	0.148687257	0.521616381	1.111717374	1.26E-08	0.495757914	5.103193939
1142243F_CACCGCCGACCAGCGA-1	0.834141459	0.193939535	1.926869344	0.298990324	0.532929558	0.560565786	1.01E-07	0.41414167	4.761577778
1142243F_TGGTATCGCATCCCAA-1	1.32E-07	0.424848635	3.251475399	0.294949966	0.520404201	0.729899245	8.84E-09	0.522626452	5.74420404
1142243F_CAGAGTGATTTAACGT-1	0.001212186	0.357171854	2.261576461	0.591313594	0.302222365	0.212525515	1.29E-08	0.336969931	4.062991919
1142243F_AACCCTGGTGGAACCA-1	5.69E-08	0.749495155	4.200768339	0.962828698	0.214343579	0.685050752	3.23E-08	0.41333359	7.225820202
1142243F_GTCAGTTGTGCTCGTT-1	0.001212198	0.325050684	2.453091544	0.646465218	0.192727482	0.278585967	2.05E-08	0.503636583	4.400769697
1142243F_ATTGACGTAACTCGGT-1	1.16E-07	0.327474878	2.701374403	0.804647052	0.312525365	0.176969784	1.14E-08	0.622828593	4.945820202
1142243F_GATGTCGGTCAACTGC-1	9.06E-08	0.21555576	2.461212678	0.447838925	0.463636638	0.104040543	0.015555576	0.512525445	4.220365657
1142243F_AGGGCAGCGGCGTGGT-1	0.001818201	0.273131428	1.904647069	0.37535437	0.156969789	0.103838476	6.45E-09	0.345250761	3.161010101
1142243F_ACATCGTTAACCTAGT-1	0.001818215	0.268485108	1.968283385	0.961818901	0.018788068	0.294545578	2.85E-08	0.253735463	3.767474747
1142243F_TCCATTGTGACCTCGT-1	0.32141425	0.280202141	1.604647013	0.574748257	0.073131459	0.065858688	1.22E-08	0.217977978	3.137979798
1142243F_TGTTTAATACTTCATC-1	2.72E-08	0.278384014	1.519960161	0.974950103	0.137171893	0.019394015	0.001010155	0.402828621	3.33369899
1142243F_TTGCTGGCCGGGCTTC-1	0.276969736	0.380404148	1.993132043	0.565657375	0.257979864	0.179191978	0.017575764	0.403596162	4.074507071
1142243F_CATATTATTTGCCCTA-1	0.000606125	1.36E-07	2.17414207	0.413940035	0.288889007	0.167070798	1.83E-08	0.32363464	3.368282828
1142243F_CTGCCTAGCCACCAAG-1	3.07E-08	0.20202033	3.415111766	1.119798584	0.35899	0.194949646	1.44E-08	0.576161952	5.867032323
1142243F_ACGAGATATTTGCTTA-1	1.10E-07	0.648687081	2.788849086	0.749293494	0.082424448	0.167474855	4.92E-09	0.401616376	4.838345455
1142243F_GACTACAATTGCTCGT-1	0.026060677	0.226262714	2.951273386	0.825253094	0.552323363	0.407676873	1.64E-08	0.528889272	5.517739394
1142243F_AACGTGATGAAGGACA-1	0.203434414	0.209495107	3.871879571	1.048485352	0.293737528	0.468687007	1.43E-08	0.408485047	6.50420404
1142243F_ACTCTCTTATACACGA-1	0.422424308	0.204646576	2.828647148	0.497172487	0.227676834	0.135757645	1.17E-08	0.314747718	4.631072727
1142243F_CGCATCATGGCTTCAG-1	0.03414148	0.644040557	2.811475516	0.316768157	0.46848501	0.116969814	1.69E-08	0.550101267	4.941981818
1142243F_CGGCTCTTCGTCGAAC-1	0.030707113	0.424242522	5.510263431	1.264647114	0.585858674	0.239192	1.07E-08	1.416363882	9.471274747
1142243F_ATTCTTCGTACTTATG-1	0.002020414	0.400000175	1.701616848	0.169697364	0.265050773	7.43E-08	1.22E-08	0.672485047	3.210870707
1142243F_AGTGAGGGTTTCTGAC-1	7.99E-08	0.698990055	3.150465331	0.719798446	0.157979934	0.278586014	2.37E-08	0.381414459	5.387234343
1142243F_GCCAGGCGTTCGCATG-1	0.429899138	1.086868906	2.839152017	0.552929635	1.53191955	1.092525465	0.251111176	1.387474922	9.171880808
1142243F_GACTAACACAGCACCT-1	0.047272862	0.634343598	3.56602069	0.448485342	2.675353859	1.901414337	3.76E-08	1.042828466	10.31571919
1142243F_CAATGGAATCTACATA-1	0.391919217	1.57979813	6.21066711	0.973737867	4.25515191	2.771717375	0.2424243	0.97595985	17.40137576
1142243F_GTGGTCAGCGAAGTAT-1	0.069495027	0.586868812	4.488848956	0.589899367	3.327273138	2.472323465	0.239596025	1.439394201	13.21369899
1142243F_ATGGCTGGAAATGGCC-1	6.85E-08	3.1636366	5.846424636	0.367677188	5.761616718	4.088889038	0.371717243	0.400000125	19.99996162
1142243F_TATCACCATGTAAAGT-1	2.04E-07	1.035353719	3.016929648	0.161616645	2.131919585	1.42101029	0.117171762	1.525858753	9.409860606
1142243F_AAGCGGCGTCATGGGT-1	1.25E-07	0.546060768	3.89086929	0.48363686	0.850505246	1.083030443	2.68E-08	0.843838655	7.697941414
1142243F_ACTAATACGTCAGGCG-1	0.001212269	0.237171906	2.613091533	3.55E-07	0.311919391	0.19050524	1.21E-08	0.421212425	3.775113131
1142243F_GGCTGAGCATCGTAAG-1	1.58E-07	0.276363802	3.55147545	0.511111453	0.137373954	0.462222389	2.26E-08	0.686666912	5.625214141
1142243F_CGGTTGGGTTCAAGTT-1	9.62E-08	0.741212301	3.515313872	0.49292963	0.505050682	0.347676944	0.059191934	0.543434642	6.204810101
1142243F_GTCCTTTAATGACTTC-1	0.001818444	0.243030536	1.947071269	0.214141928	0.187676876	1.97E-07	4.65E-08	0.743798076	3.337537374
1142243F_CCTACAAGTCCGGAAT-1	0.025454699	0.546666913	2.894303559	0.688081292	0.56808111	0.250505144	0.015959632	0.298384015	5.287436364
1142243F_GCCTGCTACACTGAGA-1	0.002020387	0.018788123	1.590707594	0.1848489	0.080808313	0.125454742	0.072323247	0.425856775	2.500808081
1142243F_GACTCGGTCGGCGGAT-1	0.888080999	0.397575991	3.543798401	0.561616653	0.425858907	0.258586005	1.39E-08	0.302020404	6.377537374
1142243F_CTAGACATATATGTAG-1	0.001212277	0.354949774	2.647232805	0.244444891	0.451111408	0.113535507	0.017171762	0.494343595	4.32400202
1142243F_TCGCCCAACTGACTCC-1	0.712929538	0.363636548	3.793899432	0.598384384	1.08848502	1.170707322	1.28E-08	0.330707239	8.058749495
1142243F_AAACTAACGTGGCGAC-1	4.20E-08	0.405050794	2.792081475	1.479394311	0.203232477	0.832929505	3.52E-08	0.518990148	6.231678788
1142243F_AACTGAGGTCAGCGTC-1	0.338788006	0.236161899	2.105859099	0.492889293	0.987273062	0.281818403	4.09E-08	0.161414238	4.60420404
1142243F_ACAATGATTCTTCTAC-1	0.117575759	0.214343824	1.371515521	0.480000491	0.177778093	0.086262803	1.56E-08	0.22989723	2.677373737
1142243F_ATAAGTACCCGATTGT-1	0.001818247	0.161010328	1.756162159	0.286263118	0.21171749	0.232121459	2.11E-08	0.358343542	3.007436364
1142243F_ATTGGGAGTTCTGTAA-1	5.53E-08	0.554141687	2.823798448	0.704444989	0.19696997	0.897373966	4.20E-08	0.118383975	5.295113131
1142243F_CGAACATAGTCAGAAA-1	0.375959694	0.380404313	3.613293442	0.898990286	0.797576154	0.581616333	2.34E-08	0.0214143	6.669254545
1142243F_TAGCTCAGATCCTAGT-1	0.033131452	0.264444641	2.553495321	0.525252906	0.935151825	1.325252904	0.046262657	0.598586072	6.281577778
1142243F_GTGTCGTATTCACCTT-1	9.22E-08	0.263434495	2.260970362	0.227071152	0.632323388	0.372727508	2.13E-08	0.402424496	4.158951515
1142243F_CTCACCGATCCAAACT-1	0.001212229	1.010101207	2.898343942	0.565657028	0.87272752	1.215353765	0.39171721	1.003838612	7.958951515
1142243F_ATATGTGCACAAACCA-1	2.12E-07	0.556363894	2.191879147	0.395960006	0.705454804	0.599394178	0.081212143	0.699596223	5.229860606
1142243F_CAGTCCAACGCCTTCT-1	1.84E-07	0.197737475	2.458182273	0.533131771	0.417778097	0.381010248	2.45E-08	0.593333666	4.581173737
1142243F_TCGTCCGGGTACACTC-1	1.52E-09	0.05272749	1.576364098	3.82E-07	0.426263103	0.018181985	0.034747531	0.331109348	2.439393939
1142243F_GCAGAAACGTAATCCA-1	0.001212239	0.5898992	3.441374126	0.804040933	0.688485201	0.493737529	0.172323264	0.608687104	6.799759596
1142243F_TTCGAGCCGGCGCTAC-1	0.000606148	0.034949704	1.620000438	0.702626721	0.259596309	0.227272907	0.001010123	0.21514977	3.061212121
1142243F_GGAAGATAAGACTGTA-1	3.55E-08	0.445454802	3.670060996	1.705657101	1.359798378	0.744242571	0.013535382	0.150707301	8.089456566
1142243F_ATAAGCAAACACCGAG-1	8.31E-08	0.316363893	2.280161946	0.626263044	0.978182206	0.513131586	0.001010144	0.507070935	5.222183838
1142243F_GCATAAATTGAACGCC-1	2.35E-08	0.54222255	3.268040774	1.510303484	0.363232676	0.148485086	0.045858634	0.338182026	6.216325253
1142243F_CGCCGGTGTCGCAGTA-1	9.03E-08	0.136161917	2.233495211	0.270707568	0.197778109	0.255555839	0.018989969	0.320808266	3.43349697
1142243F_GACCTGGTCTGGGCGT-1	0.033939536	0.688444684	1.862222676	0.375959942	0.933737846	0.322828441	0.001010122	0.455151702	4.673294949
1142243F_AGCCGCTTGATTAGCG-1	1.52E-09	0.124242632	0.956970122	0.056768043	0.431515758	0.263030479	0.001010124	0.367876983	2.201414141
1142243F_CCCGGCTAGGTGAGAA-1	0.018181928	0.155353783	1.423434739	0.097778146	0.483636728	0.298182017	1.61E-08	0.553937693	3.030505051
1142243F_CGAGCCGAGCACTCGA-1	0.093535522	0.358990097	1.081818693	2.63E-07	0.408889344	0.249293113	1.16E-08	0.369695178	2.562222222
1142243F_TAGTGCTTGAATCCTT-1	1.29E-07	0.085656766	1.150101458	0.238384239	0.720606646	0.321616335	7.62E-09	1.324000076	3.840365657
1142243F_CAACCGCACCTAGACA-1	0.043838509	0.350464887	1.282222565	0.413131718	0.468889364	0.165858733	1.64E-08	0.306060873	3.030466667
1142243F_ACCACTGTTCAAGAAG-1	0.000606181	0.393333578	1.084646924	0.202020592	0.272525648	0.187878957	5.87E-09	0.329089125	2.47010101
1142243F_AGATGCTATAACGAGC-1	8.96E-08	0.420202287	1.704444937	0.523596406	0.365454905	0.190303211	6.88E-09	0.379192097	3.583193939
1142243F_AATTACTCGTACGCTC-1	0.002222277	0.22121241	1.154343773	0.015757997	0.437172301	0.132323352	2.14E-08	0.361210295	2.324242424
1142243F_CGTCAATCTTTAACAT-1	0.00181828	0.565050686	1.363030721	0.294343816	0.348485263	0.341818453	2.06E-08	0.457535588	3.372082828
1142243F_CCAAAGCAGTTGGTTG-1	2.03E-07	0.187272948	1.541414597	0.432121666	0.256768081	0.387434455	1.48E-08	0.332929449	3.137941414
1142243F_CCATATTGGATCATGA-1	1.66E-07	0.398788157	1.833131797	0.180970031	0.58282864	0.028485075	2.54E-08	0.516767826	3.540971717
1142243F_CGTACCGAAAGTCTAG-1	0.017171771	0.415151732	1.533939869	0.225455001	0.527677161	0.071515328	0.051474774	0.587272951	3.429658586
1142243F_CTCGAGATCCAAAGCA-1	0.001212215	0.29232341	1.720364111	0.581818739	0.712727544	0.051515314	1.89E-08	0.453535619	3.81349697
1142243F_TGGATAGAGTAACAGA-1	0.001818282	0.160808379	1.86424292	0.206869183	0.396969999	2.03E-07	1.72E-08	0.453495056	3.08420404
1142243F_TCACAGATCCTCAAAC-1	0.284848726	0.157575937	1.077980285	0.082424732	0.408889154	0.019394144	0.027676772	0.069695098	2.128484848
1142243F_AGAGCTACGAAAGCAT-1	1.04E-07	0.135959896	1.313131835	0.033333645	0.284646846	0.151919355	0.001010132	0.362018389	2.282020202
1142243F_TGCGTGATTGGGTGTC-1	0.002222317	0.230909374	1.371717645	0.036767966	0.079192444	0.030909207	4.88E-09	0.491879022	2.24359798
1142243F_CACATGTTTGGACATG-1	0.001212366	0.050303299	1.045859108	0.096363948	0.209495312	1.42E-07	0.001010124	0.405654692	1.80989899
1142243F_TTCGCATCCGGAAGCA-1	0.024242574	0.136969892	1.117980276	0.014747728	0.079798468	0.105454826	1.29E-08	0.273129456	1.752323232
1142243F_CCCTAGTGTCAGGTGT-1	2.24E-07	0.019192165	0.374343688	1.03E-07	0.492727883	0.840606348	0.048484925	0.307068907	2.082424242
1142243F_TTACCGCCTTAGGGAA-1	1.97E-07	0.182828497	0.424444797	4.26E-07	0.100404231	0.632525565	4.44E-08	0.22787705	1.568080808
1142243F_CCAGTCCATTATTCGA-1	1.27E-07	0.140808396	0.698586161	0.046060872	0.519353888	0.875353961	3.12E-08	0.581414343	2.861577778
1142243F_CGTAAACGCTTGAGTG-1	0.001212123	0.186464903	2.861374181	0.800808459	0.371919546	0.505656921	1.96E-08	0.245252736	4.972688889
1142243F_ATTCCTTCCAGGCGGT-1	1.59E-08	0.239394272	2.328889238	0.543192433	0.465050936	0.01899013	1.80E-08	0.290909219	3.886426263
1142243F_TTCCTTTCTGTGTTGC-1	0.000606082	0.306869017	1.861414496	0.484848872	0.534343932	0.11111138	1.41E-08	0.280200146	3.579393939
1142243F_AGTTGACATCGGCTGG-1	0.103636443	3.30E-07	1.239394371	0.098788213	0.249899539	0.124242566	3.42E-09	0.28949308	2.105454545
1142243F_AACTCGATGGCGCAGT-1	0.053535547	0.244646708	1.173131535	0.051717549	0.538182575	0.570464732	0.15333336	0.19555567	2.980567677
1142243F_GATAAGGCAGATGCAA-1	0.0014143	0.386626519	1.401616531	0.036364198	0.496768102	0.150505143	1.77E-08	0.434343573	2.907638384
1142243F_GGCTGGCTAGCTTAAA-1	0.334141689	0.444848785	0.719596145	0.057778013	0.168889375	1.422182139	0.128686972	0.038383953	3.314507071
1142243F_CCTCATGCAGCTACGA-1	0.000606311	1.68E-07	0.607879145	4.89E-07	4.43E-07	0.074545575	1.01E-09	0.316967868	1
1142243F_GACGCCTGTTGCAGGG-1	0.031515179	0.096969951	0.896768168	0.078990275	5.12E-07	0.108485039	2.59E-08	0.389897113	1.602626263
1142243F_TAATTAGATGGATATG-1	0.002222259	0.035757772	1.091515698	0.028687429	0.055555935	0.218383968	3.45E-09	0.446866834	1.878989899
1142243F_GAGGGCATCGCGTATC-1	0.000606263	0.068687052	1.145657032	0.330909558	0.238990302	0.497979994	6.98E-09	0.333129388	2.615959596
1142243F_CTTGTGAGTCTTTGAC-1	0.000606179	0.015151879	0.532323618	2.69E-07	0.028889304	0.041010441	2.36E-08	0.382018286	1
1142243F_TCAACACATTGGGTAA-1	0.002222372	0.189899296	1.010909606	0.03393973	0.157171996	0.058586096	1.66E-08	0.407068867	1.85979798
1142243F_ACTGTATACGCGAGCA-1	0.641980184	0.015151743	0.829091293	0.185859037	0.381414361	0.191313252	0.070909127	0.000808276	2.316527273
1142243F_GTGAAACGTGCTCCAC-1	0.000606183	0.279394226	1.354343869	2.75E-07	0.914545929	1.226828473	0.498585965	0.59858599	4.872890909
1142243F_CGAGTGCTATAGTTCG-1	0.000606132	0.196161861	1.173333856	0.512727617	0.1418185	0.208686968	0.001010142	0.531311489	2.765656566
1142243F_GTACTGCATGAAGCGT-1	0.273535503	0.096969817	0.969091398	3.61E-07	0.193535844	0.549656768	3.01E-08	0.260606239	2.34339596
1142243F_GTAACTTGCGGCAGTC-1	0.001212231	0.646868886	1.93430347	0.008081226	1.18343477	0.581616333	0.061010125	0.652121443	5.068648485
1142243F_GAATCGCCGGACACGG-1	0.022828433	1.110101268	2.109252939	3.20E-07	0.929091474	0.568889074	2.48E-08	0.363030405	5.103193939
1142243F_GGGAGTAATGGCTGGC-1	1.50E-07	0.916161813	2.392485223	0.485050906	1.738788477	0.531313241	0.089292942	0.282020379	6.435113131
1142243F_CATGAACCGACATTTG-1	0.000606395	0.7002023	2.598586324	3.40E-07	0.800969892	0.346666786	0.256565743	0.34969717	5.053294949
1142243F_TCTGTCATACAAGAGC-1	0.001818291	0.563030494	1.707879406	0.119192267	0.300808507	0.283838565	1.08E-08	0.740969834	3.717537374
1142243F_GTCGTCAATTATAAGG-1	2.05E-08	0.428889008	3.502990785	0.49010152	0.014949543	0.275353657	1.57E-08	0.425454845	5.137739394
1142243F_TAAAGAGCCCGAAACC-1	0.001212254	0.152929455	2.589455277	0.568889405	0.033939529	0.275151636	1.40E-08	0.610303238	4.231880808
1142243F_GTACTGAGGTCGTAAC-1	2.58E-08	0.362020383	4.097738173	0.412121734	0.984242554	0.654545568	1.48E-08	0.623030537	7.13369899
1142243F_AAAGACCCAAGTCGCG-1	1.50E-07	0.308080914	3.338950204	0.461818644	0.728080911	0.151111284	1.96E-08	0.403030601	5.391072727
1142243F_CGTCAGTGCGCACAAG-1	0.018787934	0.429899154	4.219960333	0.816162147	7.27E-08	0.228081015	0.042222228	0.395959844	6.151072727
1142243F_TGTATCCTTATTCCAT-1	1.48E-07	0.137980005	1.102020633	0.078990257	0.552323704	0.89187894	5.28E-09	0.359394188	3.122587879
1142243F_ATTCTCGTCTCTTTAG-1	2.22E-07	0.298788169	0.713535719	2.11E-07	0.312525795	0.533939506	0.402626418	0.262383959	2.5238
1142243F_AAAGTCACTGATGTAA-1	0.002222408	0.06606075	1.048687567	0.075555892	0.028283061	0.131919436	1.20E-08	0.564644612	1.917373737
1142243F_TGTCTACAGTTTCTGT-1	0.001212436	0.479151821	1.091111515	3.31E-07	0.214747728	0.78121237	0.045050542	0.56383851	3.176325253
1142243F_TTAACGTCGCAAGACC-1	1.43E-07	0.633131627	1.183030787	4.74E-07	0.019394229	0.685818348	0.074747519	0.300000106	2.896123232
1142243F_CTATGTCTATTGAAAC-1	0.154747559	1.044808296	1.284243059	0.382424578	0.577172092	0.410101111	0.086666737	0.917373941	4.857537374
1142243F_TCGGGTGAAACTGCTA-1	0.276969844	0.352121378	1.338990387	3.99E-07	0.818182422	0.167474818	1.50E-08	0.260969828	3.214709091
1142243F_TGTCCCGACATAGCAC-1	0.018586168	2.22E-07	0.643636732	0.310707473	1.063636804	0.189899117	0.28606066	0.464202117	2.976729293
1142243F_ACAGCATAGAGCCAGT-1	1.78E-07	0.245050692	1.208081324	0.444040716	1.048283268	0.496161767	0.320363711	0.228080969	3.990062626
1142243F_ATATTCCCACAGGTCA-1	0.17232336	1.95E-07	0.827475188	1.94E-07	0.691919876	0.709697058	0.301616276	0.273735529	2.976767677
1142243F_TTGGATCGACTTCTGG-1	3.26E-07	0.687273022	1.058990172	2.58E-07	0.387677289	0.560161784	0.205656639	0.364848591	3.264608081
1142243F_CACCATCGGAGGAGAC-1	2.14E-07	0.980970056	1.016364026	4.08E-07	0.382828586	0.028687031	7.70E-08	0.460404148	2.869254545
1142243F_TCGTTCGTTATTATGT-1	0.177575929	0.468444579	0.561818463	2.91E-07	1.295758401	0.43474765	1.51E-09	0.080606201	3.018951515
1142243F_CTTAACTTCGAAGTAC-1	0.000606332	1.173697275	0.836565915	0.008081242	1.224040712	0.214747787	0.092525298	0.309293016	3.859557576
1142243F_GCACAAGTGTCGGAAG-1	9.78E-08	1.395111304	1.188283274	4.75E-07	0.618182259	0.856767843	0.30444448	0.901616328	5.264406061
1142243F_TACCAGCTAGGTTTAA-1	1.45E-07	0.308889089	1.088283307	0.129293201	0.169293448	0.49979812	0.001010155	0.638141626	2.834709091
1142243F_ACGTACAGATTTCTCT-1	0.001212211	0.220000102	0.75656611	0.008081048	0.399394232	1.020606499	0.279394087	0.475717427	3.160971717
1142243F_AATTTGGTTCCAAAGA-1	0.001818319	0.092929462	2.202828674	0.511919864	0.700000174	0.312485002	0.090909142	0.484040675	4.396931313
1142243F_GTAAGGATTTGTCGGA-1	0.039596005	0.446666919	3.120162256	0.381414439	0.162020449	0.231515411	2.07E-08	0.426262883	4.807638384
1142243F_CATCATCTACCCGGAC-1	0.30525264	0.140808323	1.890909505	0.270909658	0.593131518	0.206666887	8.95E-09	0.137131561	3.544810101
1142243F_ACGATGGATCCGATGC-1	0.175959647	0.131313273	3.017737878	1.061616726	0.889293276	0.898181963	3.13E-08	1.516161852	7.690264646
1142243F_CACTCAGCTCTTGAGG-1	0.001818306	1.47E-07	1.875152081	0.80323295	0.225858801	0.086060722	1.16E-08	0.541210314	3.533333333
1142243F_TAGATCCGAAGTCGCA-1	0.2824243	0.157575997	2.390869243	0.353737831	0.550303265	0.27252544	1.17E-08	0.370303306	4.377739394
1142243F_TGAAACTTATGCAAGC-1	8.96E-08	0.329293172	2.429859186	0.56404097	0.496565796	0.072929549	2.90E-08	0.435151613	4.327840404
1142243F_GCGATTCTGGAAGCAG-1	0.000606096	0.422222466	1.222424808	0.304040887	0.13474778	0.059394107	0.032929323	0.439594129	2.615959596
1142243F_CAAACTATTGAGCTTC-1	0.0006061	0.142222463	0.517374167	0.15252576	0.052323591	1.97E-07	2.49E-08	0.134947697	1
1142243F_TAGAATTAAGGGCAAC-1	0.274949607	0.379596177	2.698182331	0.76501069	0.203838598	0.048283014	2.64E-08	0.176767838	4.546628283
1142243F_CGAAACATAGATGGCA-1	0.000606071	0.149495128	1.434546032	1.039596401	0.270707454	0.243838544	0.001010139	0.282220432	3.422020202
1142243F_GATGGTGCCCTAGGCA-1	0.00060612	0.055151629	1.808687579	0.433333964	0.219394084	0.096363716	0.018585884	0.59413965	3.226262626
1142243F_CCCGCAGGGCCCAAAG-1	0.001818204	0.181818406	1.634545886	0.463636911	0.081414488	0.831111346	3.74E-08	0.147068862	3.341414141
1142243F_ACAGCGCACCCGCAGC-1	0.001818235	0.169495092	2.635758332	0.346828872	0.349091086	0.150505185	2.89E-08	0.444040542	4.097537374
1142243F_GGTAAATGTGCGTTAC-1	2.01E-07	0.327272891	2.126222822	0.680606527	0.25292949	0.127272886	2.55E-08	0.456565864	3.970870707
1142243F_GTCCTTCTAGTGGGTT-1	1.20E-07	0.085858767	2.567232854	0.23030359	0.513535532	0.550707205	1.57E-08	0.572121513	4.519759596
1142243F_GGAAGCTCGCTTACAG-1	0.001212278	0.23616181	2.677737908	0.631515606	0.202626414	0.121212349	1.24E-08	0.449697258	4.320163636
1142243F_CACCGATACACCGAGC-1	0.000606174	0.322626477	2.125253139	0.315152009	0.594343726	0.235959672	1.84E-08	0.599555755	4.19349697
1142243F_CAGCCGGGCCCTCTAT-1	0.010101134	0.109091129	1.888647024	0.450909435	0.827677123	0.416969877	2.09E-08	0.317373953	4.020769697
1142243F_CGGAGCTTATAACACC-1	0.046060762	0.715151672	3.498748016	0.433737828	0.873939692	0.353737557	1.52E-08	0.555959812	6.477335354
1142243F_ATTACAACTACCGGCC-1	0.001212212	1.509858872	0.883636695	3.68E-07	0.589697402	0.156969876	4.72E-08	0.468687154	3.610062626
1142243F_TCCTCTGGCCCATTAG-1	0.04909125	0.638788257	1.026060878	1.59E-07	0.532323577	1.857939682	0.880202125	1.485252656	6.469658586
1142243F_CGGCACCGTTAGCGCC-1	2.30E-07	0.787879067	1.286626531	0.008080956	2.557980384	1.819798246	0.801212234	1.276969827	8.538547475
1142243F_TCGGTCCCTGACTCCA-1	1.00E-07	0.864646636	2.854303474	0.289697325	1.640202614	1.92545472	5.30E-08	2.399798108	9.97410303
1142243F_TGGTTGGAGGATCCTG-1	1.23E-07	0.375151777	1.327677025	1.55E-07	5.272687748	1.889697138	0.719191997	0.524040503	10.10844646
1142243F_CTGCGGTAGTCACGTG-1	1.02E-07	0.877171812	2.419596215	0.023434669	5.329657398	2.022020446	6.00E-08	1.4939395	12.1658202
1142243F_GTGCCTCAGTGTACGG-1	0.792929555	0.871111232	1.129050653	2.06E-07	4.325455523	2.206666858	4.57E-08	0.295757644	9.620971717
1142243F_ATCGTTCACTTTCGCC-1	0.059394052	0.711717338	1.860768028	2.81E-07	2.060606649	1.231313357	7.64E-08	0.511313351	6.435113131
1142243F_ACTTACCGGGCGCGCA-1	1.91E-07	0.52646482	2.02420238	3.78E-07	2.353737749	2.674141749	3.96E-08	1.773737541	9.352284848
1142243F_CTAGACTGCATTTCGT-1	1.58E-07	0.236565817	2.550869255	0.662828775	0.652929437	0.385050714	1.05E-08	1.133131591	5.621375758
1142243F_TTGCCGGTGATCCCTC-1	0.210303106	0.567434424	1.920202638	0.19373788	0.314141683	0.156565812	1.33E-08	0.34747505	3.709860606
1142243F_CTGTCACGCCAGGCGC-1	0.459595988	0.39737391	3.57692995	0.582222522	0.206060865	0.353131554	2.42E-08	1.093939731	6.669254545
1142243F_CGGTATAGGTATTAGC-1	0.032525403	0.257778047	3.845414702	0.401414421	1.012525609	0.812525429	2.35E-08	0.98646485	7.348648485
1142243F_CCAACGCTTGCCAGGG-1	0.433737536	0.440404197	4.16137438	0.734747951	0.627878997	0.370909188	1.45E-08	0.13818208	6.907234343
1142243F_CGTTGAGTAATTGCGT-1	2.32E-07	1.00202059	2.142788169	0.494141636	2.310707546	1.0892931	0.375151624	1.258788011	8.672890909
1142243F_TAAATGCCGTCTCATG-1	0.090303431	0.828283215	2.937333582	0.17797998	1.260606415	1.271111275	0.83171731	1.832121359	9.229456566
1142243F_CGGTTTATGAAGGAAC-1	0.001212299	0.429697172	1.730667202	0.558384217	0.538990052	0.335353801	4.06E-08	0.660606327	4.254911111
1142243F_GCAAGATGTGTTCGCG-1	0.014949622	0.714747752	2.94016213	0.638788219	0.599798266	0.480606204	0.001010146	0.438586146	5.828648485
1142243F_AAAGGTAAGCTGTACC-1	2.06E-07	0.888889128	3.891677202	0.697576173	1.36989926	1.243434489	0.293535385	0.790707349	9.175719192
1142243F_GTACGTCACGTATTAA-1	1.47E-07	0.268081039	4.085414628	0.278788283	0.899798259	0.423838569	0.01858589	0.460606317	6.435113131
1142243F_AGTACCTTCGAGTGCT-1	1.68E-07	0.379798259	2.626828749	0.35555591	0.914343794	0.561818358	0.001010141	0.41353553	5.252890909
1142243F_ATTGTGACTTCGCTGC-1	0.799959671	0.134545613	2.231919717	0.286869114	0.783434686	0.149495108	3.95E-08	0.344646759	4.730870707
1142243F_TGTATCAGACTGAAGC-1	0.333333499	0.34666689	2.246828688	0.780202507	0.580202326	0.141212294	0.488686906	0.450909314	5.368042424
1142243F_GAGACCCTGCAACGCC-1	1.19E-07	0.323232553	2.965414654	0.707273225	0.652121394	0.330707281	2.29E-08	0.416161862	5.394911111
1142243F_TGGGTGGGATGTCATT-1	0.850505177	0.355555763	2.982182145	0.351919718	0.67777812	0.46949518	4.36E-08	0.310101228	5.997537374
1142243F_GGCTAATGATTGAAAT-1	7.15E-08	0.452525465	4.7797581	1.406061138	0.470505334	0.475757747	2.71E-08	0.286060804	7.870668687
1142243F_ATAACGTTACCTCCAC-1	0.016767769	0.458788191	3.40945493	0.903030705	0.717980126	0.979192209	2.14E-08	0.383636553	6.868850505
1142243F_TGCGAGATGGCGGCCA-1	1.65E-07	0.517171894	3.16541461	0.380404547	0.36080833	0.186464828	3.84E-08	0.427677003	5.037941414
1142243F_CACACTTGTATTGCGA-1	1.93E-08	0.302828549	2.664606529	0.579394399	0.163636685	0.336767915	3.74E-08	0.745050715	4.792284848
1142243F_GCTGGTGACTCGTAGT-1	1.34E-07	0.242424423	2.648444938	0.401616698	0.935353724	0.3260608	1.51E-08	1.18262654	5.736527273
1142243F_CGACACCGCTTAAGGA-1	9.94E-08	0.266666944	2.723192257	0.627071155	1.435959966	0.730101168	0.070303079	0.535757857	6.389052525
1142243F_GTAACAACTGACCTTG-1	0.150909247	0.303030586	3.378343919	0.323434713	0.907879118	0.608282983	0.137171773	0.03494968	5.84400202
1142243F_CAACTGAGGGTATGAC-1	1.28E-07	0.403394208	1.904444806	0.165657028	0.754141629	1.130303277	4.07E-08	0.434343733	4.792284848
1142243F_CTAATTATGAAGCGTA-1	0.29252541	0.301616341	2.230869108	0.653132006	0.571111268	0.414343568	2.97E-08	0.010101259	4.47369899
1142243F_CCGATCTTAAGAGGCT-1	0.00060616	0.310707346	1.430909384	0.0737378	0.453939731	0.260000273	4.97E-08	0.339392186	2.869292929
1142243F_CGACTCGGTACACGGT-1	0.000606253	0.191515395	1.406465016	0.300202408	0.411919612	0.488485039	0.001010141	0.261008256	3.061212121
1142243F_TGCTGCGTCAGAGTTA-1	0.001212226	0.143030577	1.042990137	0.258586335	0.451515504	0.392929621	6.22E-08	0.575151699	2.865416162
1142243F_AGAGTTGCAGGCCTCC-1	0.001818312	2.83E-07	1.22929333	0.449293387	0.291313381	0.658788107	0.073131375	0.18100829	2.884646465
1142243F_ACTGGCGAACCTGCGT-1	1.29E-07	2.84E-07	1.541010334	0.483596452	0.729899369	0.245050766	0.001010165	0.544242603	3.544810101
1142243F_ACTAAGGACGCACACC-1	9.99E-08	0.533939697	2.109858862	0.160000495	0.369697403	0.103434575	0.001010135	0.324444593	3.602385859
1142243F_CGTCCAGATGGCTCCA-1	2.47E-07	0.242222474	1.18282863	0.150505395	0.540000478	0.398586105	2.28E-09	0.48177788	2.995921212
1142243F_ACTATCGCCGGCTAAA-1	0.013939606	0.589656822	0.969697257	4.09E-07	0.419394502	0.369899127	2.96E-08	0.318585985	2.681173737
1142243F_GATAGCGTACCACGCG-1	0.001818255	1.37E-07	1.039192294	5.87E-07	1.078182356	0.502222371	1.88E-08	0.263230445	2.884646465
1142243F_AGGACTTATAGGAGAA-1	0.008485046	0.094747721	0.649091208	0.252121671	0.187071101	0.259798116	4.00E-08	0.281816411	1.733131313
1142243F_TAGTCGGGATTCTTCG-1	0.001010226	0.165858873	0.698990332	0.061414378	0.311919773	0.187879027	1.16E-08	0.198583945	1.625656566
1142243F_ACCATTAAGGGTGTCA-1	0.152929424	0.122626518	0.985050923	0.048081121	0.177374217	0.14383861	4.27E-08	0.237573892	1.867474747
1142243F_TTAATGTGTTTGCAGG-1	0.001212267	0.08282852	0.718990192	0.415758033	0.209293444	0.372283024	1.81E-08	0.258990057	2.059355556
1142243F_TCCGCAGCCACCTAGC-1	0.00060616	0.081010376	0.466667105	0.122222543	0.239798471	0.017777925	2.10E-08	0.402018409	1.33010101
1142243F_GAGGAGATCCTCATGC-1	0.000606193	0.248687078	1.457980204	0.363030777	0.20303067	0.156363891	1.37E-08	0.524000163	2.95369899
1142243F_GGTCCTTCATACGACT-1	1.27E-07	0.137374055	0.828283267	0.160606341	0.221616547	0.145454773	0.019191929	0.301210335	1.813737374
1142243F_CCCTGTTGGCAAAGAC-1	0.149495072	0.141414399	1.712727824	0.287879184	0.553131733	0.297171852	1.93E-08	0.418343553	3.560163636
1142243F_GTGCCTAGCTATGCTT-1	0.011111315	0.104646669	1.103838832	3.76E-07	0.150101286	0.403030585	7.65E-09	0.436361837	2.209090909
1142243F_GTCATCTCCTACAGCT-1	0.054949625	0.161818406	1.540202656	0.371677035	0.222626638	0.242828501	0.020404057	0.331515304	2.946022222
1142243F_GCGAGAAACGGGAGTT-1	0.30727288	0.306464869	2.040970142	0.696364119	0.530909325	0.147676979	1.29E-08	0.179192178	4.208850505
1142243F_CGTCGCGGCGGGATTT-1	0.002626392	0.054141685	1.055152007	0.055151938	0.194545758	0.184848654	1.81E-08	0.336361831	1.882828283
1142243F_CATTGTGTGCTAGATC-1	0.335353649	0.011313418	1.273737781	0.133333784	0.468081246	1.41E-07	2.14E-08	0.079392081	2.301212121
1142243F_CGCGGCAGTATTACGG-1	0.070505322	0.061212365	1.216768073	4.53E-07	0.147272963	0.045252739	2.34E-08	0.430099173	1.971111111
1142243F_GAAATGGGATGTAAAC-1	0.001010223	0.109091151	1.68080849	0.443030788	0.233131629	0.091111259	6.84E-09	0.668040695	3.226224242
1142243F_CATTCCCTAAGTACAA-1	0.001212294	0.216565829	1.298182263	4.21E-07	0.208485281	0.351515338	1.13E-08	0.302018362	2.377979798
1142243F_AGTTCTGCGTTGTATC-1	3.37E-07	0.428485059	0.899798237	2.86E-07	0.978990418	0.756323482	0.179596	0.397575878	3.640769697
1142243F_ACCCTATAGGACTGAG-1	0.299596198	0.060606334	0.90202066	0.029091198	0.029293289	0.253333501	2.91E-08	0.189897174	1.763838384
1142243F_TTAGATAGGTCGATAC-1	0.002222503	0.150303218	1.665656925	5.56E-07	0.074949778	0.085858771	1.08E-08	0.441171874	2.420163636
1142243F_ATTGATAGCAACGAGA-1	0.001818296	0.13757597	2.114950037	0.246061178	0.158181958	0.018990074	8.78E-09	0.410503286	3.088080808
1142243F_TCTCGGCTCCAGGACT-1	8.46E-08	0.488687146	2.439758112	0.424646967	0.161616441	0.999192069	0.01434344	0.448283012	4.976527273
1142243F_CTTGAGGTTATCCCGA-1	0.001010161	0.194747671	1.039555961	4.19E-07	1.005656936	0.619798379	4.32E-08	0.281010227	3.141779798
1142243F_AAGAAGGATCAGTTAG-1	0.00121239	0.846868949	1.55672756	3.77E-07	1.158384167	1.23515185	0.016767729	0.472323342	5.287436364
1142243F_GTACGACGGCGCTGCG-1	2.50E-07	0.736970011	1.61066696	0.189899263	0.831717565	1.376363917	0.413333454	0.688888983	5.847840404
1142243F_CTTATGTTGACTACCA-1	1.51E-07	0.365656885	1.181010461	0.121212488	0.547070999	0.752687042	0.579596088	0.097373966	3.644608081
1142243F_CGGCACTCAAGAAAGT-1	2.39E-07	0.505050777	1.430505407	2.72E-07	0.685252927	1.047434566	0.226666742	0.832121393	4.727032323
1142243F_GTCAAAGTTTACATAG-1	2.20E-07	0.405858837	2.031071011	3.12E-07	0.825858926	1.430303366	4.64E-08	0.667272939	5.360365657
1142243F_CTCCTAAGTTATGTCT-1	1.52E-09	0.218181971	0.611717469	2.95E-07	0.481212667	0.626263177	9.12E-09	1.119959764	3.057335354
1142243F_ACTGTGCTAGTAGATC-1	0.18949509	0.186060884	1.263030669	0.05959645	0.454949801	0.236767902	1.80E-08	0.214543629	2.604444444
1142243F_GTTTGGCCGCTCAGCG-1	9.76E-08	0.032525498	1.482020611	0.058586384	0.231313549	0.044848627	0.001010118	0.335755722	2.186060606
1142243F_TTATCCAATCGAACTC-1	0.001212151	0.238787987	0.878586388	0.008080987	0.778182082	1.057778502	1.04E-08	0.37494765	3.337575758
1142243F_CCGTACCCAAGCGCCA-1	0.001212276	0.15171734	0.922828595	0.018990297	0.586060975	0.501212533	9.31E-09	0.560565853	2.742587879
1142243F_CATACAAAGCCGAACC-1	0.001212338	0.473939623	1.86703078	0.169697154	1.109899565	1.554343573	0.471717238	0.023434477	5.671274747
1142243F_GGTCGGTAATTAGACA-1	4.16E-07	1.175758002	1.458545738	0.173737639	0.242424529	0.612929407	0.722828376	0.720808216	5.107032323
1142243F_AGCGGGAAGGGTCCAT-1	2.35E-07	0.341212266	1.713697441	0.212727569	1.022020769	0.566262736	0.096565673	0.490505229	4.442991919
1142243F_GCCCACCAAGGCTGTC-1	0.109858761	0.161616404	0.80505096	3.37E-07	0.68262671	1.08424259	0.099595998	0.617171875	3.560163636
1142243F_GTAGACGTCGTTACAT-1	2.02E-07	0.582788151	1.413737807	0.033939604	0.952929778	0.730101212	0.433535437	0.130909223	4.277941414
1142243F_GAGCATCATCCCTGGG-1	0.001212235	0.7837982	1.50565705	3.36E-07	0.897576282	0.474545498	0.086868735	0.677980049	4.427638384
1142243F_AGGTAACCTCCTATTC-1	1.188484981	0.169697087	0.814343827	1.87E-07	0.630262887	1.249293679	1.01E-08	2.091313302	6.14339596
1142243F_GGTTTGAGTGCTGGAA-1	0.018384087	0.268485043	1.388646916	0.127071049	0.429293294	0.947070865	0.972121297	0.441616337	4.592688889
1142243F_GCACTAGTCGCGCTAT-1	9.73E-08	0.941777977	1.877576291	0.222222664	0.121212331	0.234545721	0.001010125	0.572525501	3.970870707
1142243F_GGTAACTATGTATCTG-1	0.223838487	0.521414306	3.494909778	0.889091334	0.392525414	0.384040595	1.68E-08	0.275959868	6.181779798
1142243F_GCGGTCCCTAGACGCA-1	5.58E-08	0.273939564	3.866829037	0.733939754	0.331313274	0.529899214	1.24E-08	0.518788181	6.254709091
1142243F_CGAGCGTTGATCAGCC-1	9.32E-08	0.369495162	3.281374488	0.832727759	0.148080919	1.65090924	1.38E-08	0.482626467	6.765214141
1142243F_AATCCAAGGGCCTGAG-1	0.815555629	0.63050525	4.216323939	1.053737944	0.383838591	0.694545564	0.033333336	0.307676917	8.135517172
1142243F_CCGTGCCCATGACGGC-1	0.001010166	1.028485126	2.622788447	0.517172254	0.174141745	0.198383924	5.95E-09	0.469091059	5.011072727
1142243F_GAAATTCACATCGCTG-1	0.188283025	0.541414277	4.737535973	0.434141961	0.241818319	0.141414272	1.53E-08	0.457575997	6.742183838
1142243F_CTCTGCGAAGCAAGCA-1	0.171717351	0.195555709	3.29127346	0.540000441	0.560404117	0.34727289	2.66E-08	0.327070956	5.433294949
1142243F_AGTAGGTAACATACAT-1	1.69E-07	0.393535578	2.891475356	0.189899367	0.244040542	0.579596157	0.133939423	0.490303307	4.922789899
1142243F_ATTGGGAATATCTTGG-1	0.231717374	0.283636527	1.33313182	0.430505561	0.028889173	0.160404174	2.73E-08	0.358747667	2.827032323
1142243F_TAGAGCTACGAAGAAC-1	0.328484929	0.342222332	4.214707966	1.062020866	0.478383912	0.523232375	1.28E-08	0.142424374	7.091476768
1142243F_TGCGGCATAGTTCAAC-1	3.85E-08	0.359596047	3.506021131	0.722020762	0.432121332	0.625252629	1.17E-08	0.582828454	6.227840404
1142243F_CCGCCGGTCAACACAC-1	0.001212217	0.163030449	2.547637148	0.768081532	0.019798065	0.151313212	1.71E-08	0.41191928	4.062991919
1142243F_TCGTATAGTGCAATTA-1	0.002222389	0.014949635	0.961414938	0.10141471	1.79E-07	1.07E-07	3.18E-09	0.415149554	1.495151515
1142243F_TAGTTTATTCTTGCTT-1	0.001212189	0.029899081	1.155354338	0.212727822	0.053131422	0.169495083	0.017171726	0.527877026	2.166868687
1142243F_GATATCTCATGCAATA-1	0.091313257	0.618182079	1.098384352	0.060202366	0.077778014	0.34060635	0.029898999	0.318786097	2.635151515
1142243F_CGTTTAAGCGGAGCAC-1	0.001212334	0.165656736	2.399556115	0.314344018	0.186464735	0.099798105	1.72E-08	0.420000262	3.587032323
1142243F_CATGCTGGCTCCAATT-1	0.001212291	0.070909202	1.519798514	0.05333392	0.156565922	1.25E-07	0.001010116	0.475351728	2.278181818
1142243F_GAAACAGCCATGCAGT-1	2.57E-07	0.520404165	2.292687374	0.330303696	0.063838498	0.176565755	1.83E-08	0.510303268	3.89410303
1142243F_AGTTTCGCAGGTCGGA-1	0.001212371	0.051515311	1.422222724	0.073737955	0.031515389	0.017575855	0.001010105	0.660161807	2.258951515
1142243F_CTCATGGCTCACAATC-1	0.015757923	0.196768025	1.328889235	0.286868991	0.121212413	0.735111233	0.388686998	0.736363768	3.809658586
1142243F_AACCGTTGTGTTTGCT-1	0.267272944	0.205858724	1.298586369	0.332929725	0.239596267	2.06E-07	3.73E-09	0.287030509	2.631274747
1142243F_ACCCTTCATCTGCGAA-1	0.000606227	0.080808207	1.609293477	0.151111598	0.218384114	0.144848628	1.25E-08	0.660363899	2.865416162
1142243F_TGCGGTGAAATTTCAT-1	0.000606273	0.223030473	1.882020764	0.040404424	0.116121462	0.059596149	1.47E-08	0.509091147	2.830870707
1142243F_CAAATTGTCAGCAAGC-1	1.50E-07	0.160606238	3.097737925	0.153535878	0.700606275	0.394949735	1.28E-08	0.561212271	5.068648485
1142243F_GAGGTACATCCATCTT-1	6.37E-08	0.137373952	2.214950134	0.354707505	0.548283067	0.082424404	0.001010115	0.493939648	3.832688889
1142243F_AAATGGCATGTCTTGT-1	5.10E-08	0.376161811	2.175919609	0.631111808	0.399192172	0.415555745	0.031919211	0.367070905	4.396931313
1142243F_TCATCCCAGAGGGTGG-1	0.001212123	0.5490912	2.265212538	0.83959658	0.811313413	0.051313437	2.68E-08	0.351313208	4.869052525
1142243F_CGTAGCGAATTGTCAG-1	2.56E-07	0.063838614	0.754141793	0.116768287	0.164846653	0.155353745	5.85E-09	0.343838525	1.598787879
1142243F_CCTAGTTAGTCGCATG-1	8.57E-08	0.420404261	2.359556129	0.514546066	0.32585876	0.268282976	0.040606087	0.398586037	4.327840404
1142243F_GAAACTCTAATGAAGG-1	0.000606173	0.539394221	1.424040689	0.412121739	0.399596296	0.168485105	3.52E-08	0.37413958	3.318383838
1142243F_TTGTATCACACAGAAT-1	8.89E-08	0.165656883	2.20864686	0.388283369	0.056767994	0.035959782	0.001010167	0.465858694	3.322183838
1142243F_TTCAAGCCGAGCTGAG-1	1.43E-07	0.025050731	1.337374171	0.231111536	0.363434698	0.528485091	0.001010122	0.386664822	2.873131313
1142243F_AGGTACGATATTGCCA-1	0.000606151	0.125656801	1.311515762	0.064848951	0.27373762	0.195353754	1.90E-08	0.425452659	2.397171717
1142243F_TTAAGCCGACAACTTC-1	0.544646644	0.370707291	1.738747809	0.615556052	1.085859042	0.587070883	1.86E-08	0.041616301	4.98420404
1142243F_GTCTTAGTACAGCCGG-1	1.14E-07	0.155313391	1.534343816	0.42989939	0.56141464	0.23111126	0.117979818	0.234545653	3.264608081
1142243F_TGGGTAAGGTTCCCGC-1	0.000606161	0.138990092	1.330909445	0.21495001	0.817374089	0.169697299	0.001010135	0.314745599	2.988282828
1142243F_CTACGCCATTTCCGAT-1	1.20E-07	0.217980011	1.030909412	0.435960079	0.514343885	0.127070912	0.001010161	0.649493097	2.976767677
1142243F_GACCGTCAGGTCGTGA-1	0.001212241	0.23838405	3.15692969	0.617980419	0.968485095	0.372525451	1.31E-08	0.311919405	5.667436364
1142243F_TAGTTAAGATAGGATA-1	1.25E-07	0.415959832	2.618343905	0.232323795	0.370101269	0.07757589	2.08E-08	0.436969911	4.151274747
1142243F_GAATATTCGGAGTCCC-1	1.16E-07	0.350505274	3.999354071	0.420202516	0.68040436	0.675555719	1.94E-08	1.406868834	7.532890909
1142243F_CAAACTACGATAGAGA-1	2.45E-07	1.036565795	3.51187928	0.487475364	0.674141553	0.169495087	1.51E-08	0.567070944	6.446628283
1142243F_CAGGAAGACTTTATAT-1	0.074343597	0.213737561	1.701818579	0.292525769	0.604040833	0.218181948	4.27E-08	0.309656721	3.414305051
1142243F_TTCGTAATCCCAGCGG-1	0.020202227	0.167676954	0.846869277	1.81E-07	0.147475236	0.129495068	2.87E-08	0.383028502	1.694747475
1142243F_GTGAGGAGCGGTTGAG-1	0.00101035	0.420606259	2.085010527	0.457778286	0.269091091	0.301212313	1.67E-08	0.697171966	4.231880808
1142243F_CAATCCCTATACCAGC-1	3.84E-07	1.721172029	0.412929656	3.19E-07	0.200808321	0.289091016	0.00101017	0.424646691	3.049658586
1142243F_AGGGAAACGAGGTACT-1	4.46E-07	0.750101443	0.9690507	0.329293074	1.043434711	1.604444594	0.665252674	0.351919328	5.71349697
1142243F_TCCTGCCAACTGGAGA-1	0.025051	1.147475072	0.546060708	0.008080882	3.490869317	2.134545635	1.475959761	1.503030352	10.33107273
1142243F_AATTTGGGACATAGTA-1	0.549697243	1.95717192	0.484444603	1.26E-07	3.255758425	4.720767988	0.475151569	0.101010148	11.54400202
1142243F_AACTCCTAATCCCATG-1	2.28E-07	0.668080913	0.582626357	2.39E-07	5.98157684	2.047878926	0.049696996	0.126060712	9.455921212
1142243F_GCTCATTACTGCATGT-1	3.29E-07	0.46343448	0.590707167	1.33E-07	3.216728279	1.363636596	0.075959661	0.594141435	6.304608081
1142243F_TCTCGAACGAGGTCAC-1	2.27E-07	0.63959608	0.84727309	9.51E-08	3.237536231	1.303434539	5.45E-08	0.706666753	6.734507071
1142243F_TCACTACGACCAATGC-1	4.17E-07	0.715151735	0.57878796	1.57E-07	3.95127367	1.851919261	0.42323239	0.887676834	8.408042424
1142243F_GTGATGCACAACATCT-1	0.76141434	0.432323363	1.211515315	1.94E-07	3.17979847	4.912889639	2.04E-08	2.64666674	13.14460808
1142243F_CCGACGTAAACACAAC-1	2.34E-07	1.373737603	0.480808261	2.32E-07	4.242384582	2.567272953	0.409090988	2.278787975	11.35208283
1142243F_TGGGATGCACTCATTC-1	1.44E-07	1.414141575	1.278990177	1.75E-07	4.494505811	3.365454897	1.88E-08	0.43818195	10.99127475
1142243F_TTCCATCATGCGGTGA-1	0.850909368	0.918949953	0.974141626	2.44E-07	1.531111485	1.228687007	0.971919416	0.028484942	6.50420404
1142243F_TGCACAGTGAAGTTAT-1	2.15E-07	1.276768023	1.640565821	0.508485083	3.255758144	2.695959869	1.074545604	1.356767746	11.80885051
1142243F_CTATTGTGTTTGGTCA-1	0.177373901	0.795959893	2.646020583	2.53E-07	1.376970104	0.863434514	0.188080924	1.224040636	7.271880808
1142243F_TGCGAGCCCTTCCGCG-1	1.78E-07	0.343434687	3.062990283	0.700404294	1.184646694	1.030505281	0.7854547	0.625050753	7.732486869
1142243F_TTGAAAGGTGTAAAGG-1	0.214747657	0.44787904	4.450061095	0.889091317	0.997778003	0.450505221	2.54E-08	0.819798248	8.269860606
1142243F_GGTGCAGAGCCTATCG-1	2.29E-07	0.645454855	3.736929648	0.31676795	2.020606385	1.940606306	0.457373854	1.236363804	10.35410303
1142243F_ACTATATGCTGTGTTC-1	2.15E-07	0.306262859	2.993091407	0.562626641	0.688687148	0.680202176	0.084444473	0.866464879	6.181779798
1142243F_TCCTGGCGCTGCCTGG-1	0.353333497	0.492929542	3.492687336	0.646464939	1.293535581	0.750101269	5.07E-08	0.342626573	7.371678788
1142243F_GAGCCGAGCGTTTATT-1	0.087474947	0.367677043	2.065010438	0.169697227	1.591515389	3.618384272	0.126666714	2.857373971	10.8838
1142243F_AGAATGCGGGTTCGGA-1	1.19E-07	0.335353748	4.799758063	0.68929339	1.287677031	1.59515171	2.17E-08	0.998182079	9.705416162
1142243F_ATGCGACAATTGGTCC-1	0.58303043	0.771515335	3.220161941	0.18585898	2.43232364	2.028283046	0.335151604	1.615353812	11.17167879
1142243F_TTCCGGCTCGACTTCT-1	1.33E-07	0.350303221	1.997939827	0.177778244	0.8020205	1.425050762	3.59E-08	0.265656771	5.018749495
1142243F_GGTTTGACAAGAAGCT-1	1.08E-07	0.650505219	3.56460667	0.585858988	0.874747684	0.729697164	2.60E-08	0.624646767	7.030062626
1142243F_GCAGCTATGGACAGGT-1	0.197171892	0.760808238	3.486828795	0.363030743	0.868081081	0.475151755	2.76E-08	0.452929488	6.60400202
1142243F_CACCATGATCGCAAAG-1	0.783232533	0.429091101	4.362384307	0.857778306	1.388889132	0.582626396	2.46E-08	0.341818402	8.745820202
1142243F_GTCGGAAGGATACCAG-1	0.047676808	0.235555757	3.399354193	0.525050964	0.966060872	0.429899147	1.74E-08	1.146262847	6.749860606
1142243F_GGCCCAGTTATCAGCA-1	0.048687069	0.533333498	3.173293434	0.557576244	0.635959813	0.360606253	2.61E-08	0.615151744	5.924608081
1142243F_GGGCCTATTTAAGTAT-1	5.50E-08	0.901414362	2.020768056	2.98E-07	1.268485153	1.86909146	2.73E-08	1.288889074	7.348648485
1142243F_GTTGTTACATTGCGCT-1	0.001212281	0.363636633	1.644646874	0.654545801	0.916727689	0.806464869	0.047070756	0.500000148	4.934305051
1142243F_CAACTCCGTAACTTGC-1	2.02E-07	0.632283045	1.45939428	0.22444492	0.335757948	1.07373766	0.016161653	1.077373826	4.819153535
1142243F_GATCTTTGCTCAAAGA-1	1.16E-07	0.464646722	2.574505485	0.351515456	1.022020556	1.241818418	0.108080867	0.511313389	6.27390101
1142243F_TCGCTTAATTACGAAG-1	0.016767934	0.588081093	1.345858862	0.030505487	0.461212414	0.299192132	0.061212187	0.50016181	3.302991919
1142243F_CGATCATTAGAGGCAC-1	1.60E-07	0.242424494	1.47030341	0.683838964	0.331313387	0.604606241	5.45E-08	0.289091067	3.621577778
1142243F_TGTTCTCTACTCCCTA-1	0.021818431	0.16686888	0.793131804	0.389697342	0.327070965	0.378384059	7.39E-08	0.362422384	2.439393939
1142243F_GCTTAGGGAAGCGGTA-1	2.59E-07	0.077374083	1.277778133	0.184646895	0.253535654	0.117171844	0.001010171	0.320604172	2.232121212
1142243F_CAGGTTTAGTACTACA-1	0.001212358	0.062222437	1.265050791	5.02E-07	0.234545796	1.2448487	0.035555629	0.252321363	3.095757576
1142243F_AAGCGGAGTGCGCGCA-1	0.035353731	0.191919551	2.230667006	0.33535391	0.638182156	0.279798152	0.161010209	0.305858719	4.178143434
1142243F_TCAGATGGAGACGTAG-1	0.00060617	0.214343756	1.700808393	0.274141945	0.422020585	0.147474908	0.16545463	0.178545573	3.10339596
1142243F_TCGCACTAACGTTTGT-1	0.080202089	0.185858914	0.517172002	3.42E-07	0.777576362	0.140202168	2.90E-08	0.676929508	2.377941414
1142243F_CACGTCGGGTTCTAGA-1	0.089293049	0.386869041	0.843434692	0.014545663	0.302020777	0.185050612	6.06E-08	0.414745701	2.235959596
1142243F_GGAGTACACATGAGCT-1	1.079757724	0.246464944	0.845858996	0.030101281	0.494949923	0.103636566	1.21E-08	0.033939644	2.834709091
1142243F_GTGTGTCGACGTCGCT-1	1.108889311	0.31353557	0.726060795	0.137374209	1.257535585	1.105050771	2.80E-08	0.416363831	5.064810101
1142243F_GAAGCTCTTTGCTTAG-1	0.001010231	0.109091101	1.284040845	0.521414573	0.26000046	0.124646584	2.95E-08	0.388685066	2.688888889
1142243F_ACACCGAGCGCTCTTT-1	2.90E-07	0.370505356	0.93252562	0.082828508	0.372525647	0.317778006	0.186222292	0.315151654	2.577537374
1142243F_CGTAATAATTACGAGT-1	0.143434456	0.275353883	1.244444869	2.18E-07	0.43697008	0.651878963	0.073939441	0.185252838	3.011274747
1142243F_CATCAACACCTACTAA-1	2.04E-07	0.835919642	0.917373915	0.015757744	0.487273124	0.392727646	0.342828427	0.744848591	3.736729293
1142243F_CCAAGTTTCTACAGAT-1	0.001414312	0.115757907	0.853131638	3.10E-07	0.215717581	0.375151829	0.016767707	0.277979928	1.855921212
1142243F_ACGGGTCATGTGACTT-1	0.001818439	1.702586218	0.363636642	4.07E-07	0.067273007	1.82E-07	0.018989967	0.46161635	2.615921212
1142243F_AGTGTGCTAAGATCGC-1	0.001212185	0.01555566	0.858586257	0.038182522	0.173535638	0.075959763	4.12E-08	0.39353359	1.556565657
1142243F_GGCGGTTTGCCGGTGC-1	0.026060691	0.241616427	0.885454994	3.70E-07	0.180404558	0.093939545	0.001010108	0.319998154	1.748484848
1142243F_GTATAATCTCCCGGAT-1	0.00121228	2.78E-07	1.11899028	0.740768067	0.310909543	0.131313269	0.001010121	0.641818384	2.946022222
1142243F_TAGTCCGTATGCATAA-1	0.002020354	0.335555775	1.781010428	0.256768231	0.11515195	0.20424255	2.96E-08	0.404808259	3.099557576
1142243F_CACTTCGTCTTATCTC-1	1.03E-07	0.391111371	0.987677202	4.19E-07	0.189293356	0.61636388	7.71E-09	0.385452653	2.56989899
1142243F_CATCCGCAGGCCCGAA-1	0.01737375	0.515151746	1.369293473	0.308081147	0.266465015	0.228081035	2.88E-08	0.48339421	3.187840404
1142243F_CCCTGATGTAACTCGT-1	0.00222228	3.28E-07	1.027879193	0.076161954	0.260808536	0.030909414	2.42E-09	0.46949304	1.867474747
1142243F_CCATAGTCAGTAACCC-1	0.008282935	0.195151716	0.91333374	0.315959961	0.455556126	0.407474952	0.001010109	0.257737532	2.554507071
1142243F_CGGGCCATAGCCGCAC-1	0.034545555	0.249495237	1.122424709	0.337778208	0.720606428	0.192727446	0.041414176	0.369858747	3.068850505
1142243F_CTCCGGCTTGTAGACA-1	1.729293081	0.564646664	2.177737816	0.234343931	0.603838638	0.423636576	3.95E-08	0.532727497	6.266224242
1142243F_AACTTGCGTTCTCGCG-1	0.01959614	0.535757787	1.762788327	0.319192293	0.249091207	0.451111329	0.018989955	0.541414377	3.897941414
1142243F_AATGAGTTCGCATATG-1	6.57E-08	0.319192176	2.743596501	0.641414558	0.742424594	8.54E-08	1.76E-08	0.472323517	4.918951515
1142243F_CGAGGCCAGGCATTGG-1	0.355353709	0.319596161	3.491071149	0.614545995	0.111717472	0.018989973	1.38E-08	0.19575785	5.107032323
1142243F_TCTGCGTCCGGTTTCT-1	0.002020204	0.298182113	1.22060647	0.633939964	0.128485238	0.05313158	9.19E-09	0.375553615	2.711919192
1142243F_CAATCCTGCCGTGGAG-1	0.507070798	0.315151745	2.7545055	0.804040963	0.28101029	0.543636537	1.97E-08	0.189495259	5.394911111
1142243F_CTGAGCAAGTAACAAG-1	0.001010103	0.533737753	2.885010446	0.483232698	0.509495451	0.224242718	2.42E-08	0.263030402	4.899759596
1142243F_GGGTACCCACGGTCCT-1	0.001616322	0.248687034	1.474344014	0.04626297	0.599192157	0.386262981	1.98E-08	0.519757735	3.276123232
1142243F_ACGGAATTTAGCAAAT-1	5.88E-08	0.354545633	2.149858951	0.174949901	1.176969992	1.981818772	9.21E-09	0.286060723	6.12420404
1142243F_GGGCGGTCCTATTGTC-1	1.04E-07	0.610101196	2.698141894	0.863636905	0.220202315	0.046262799	8.46E-09	0.449899224	4.888244444
1142243F_ATGTTACGAGCAATAC-1	0.000606088	0.027677014	1.576768224	0.189899437	0.316363979	0.205454797	2.17E-08	0.387472863	2.704242424
1142243F_AACCATGGGATCGCTA-1	9.43E-08	0.137373992	1.867838605	0.473333905	0.243434778	0.121414361	0.001010123	0.289697171	3.13410303
1142243F_TCGCATCCCTAAGTGT-1	0.019798201	0.074949655	0.882424771	0.114141924	0.018788127	1.71E-07	4.82E-09	0.519392095	1.629494949
1142243F_ACTTAGTACGACAAGA-1	0.018586226	0.258586301	1.243394162	0.125252749	1.154545663	1.464242714	0.744848641	0.723232434	5.732688889
1142243F_GAGCTCTCGGACCTAA-1	0.000606175	0.468283078	1.839596493	4.28E-07	0.594545806	0.387838473	0.178383889	1.438182022	4.907436364
1142243F_TCTATTACGCTGGCGA-1	0.140202129	0.477575904	1.284444935	0.011111464	0.629697438	0.412889069	4.00E-08	1.114747708	4.070668687
1142243F_AGATACGACTTCATAT-1	0.065050606	0.384444631	1.995960236	0.12121249	0.245050869	0.532484984	1.57E-08	0.354141622	3.698345455
1142243F_CGCTATACCGCCCACT-1	0.016767917	0.175151784	1.680364056	0.076363879	0.88646506	0.80363661	0.014545484	0.428889049	4.082183838
1142243F_CAGTGTCCGCAGAATG-1	0.060000277	0.067677036	0.991717509	1.56E-07	1.736970346	0.779353682	0.638383892	1.308889021	5.582991919
1142243F_CCATCCATACCAAGTC-1	0.001212393	0.674747714	1.203636826	0.02727291	0.961414703	0.366060783	2.73E-08	0.429454642	3.6638
1142243F_AACCCAGAGACGGAGA-1	0.2959597	0.364646662	1.743839041	0.025050817	0.01899017	0.018788157	2.08E-08	0.210099169	2.677373737
1142243F_GAAGAACGGTGCAGGT-1	0.001212294	0.277171947	1.684202377	2.80E-07	0.464646723	1.478182312	3.45E-08	1.543232518	5.448648485
1142243F_GATAAATCGGTGGATG-1	0.111111198	0.45090924	2.609657115	0.609091292	0.089293332	0.937777932	2.39E-08	0.425858856	5.23369899
1142243F_CAGCTCGTGCTTGTGT-1	0.936363846	0.019394012	0.589899271	3.86E-07	0.262626689	1.777939728	0.033939396	1.367879095	4.988042424
1142243F_GAGTACGGGTATACAA-1	1.48E-07	0.754343618	2.653899509	0.093131674	0.334747762	0.763838679	0.030101019	0.419394156	5.049456566
1142243F_CATCGCCCGCGGCCAA-1	1.26E-07	0.434141493	2.7330916	4.21E-07	0.101818318	0.341616422	3.02E-09	0.467677071	4.078345455
1142243F_TCTTACAGAGGTACCG-1	0.001010295	0.39187893	1.938788445	0.210101488	0.036969955	0.433939526	1.35E-09	0.654949745	3.667638384
1142243F_TGGAAGACGAACACCA-1	0.796363713	0.385050714	5.130465378	0.816162029	0.444444644	0.294949677	6.72E-09	0.436969899	8.304406061
1142243F_GTTGTCGTGTTAGTTG-1	0.002222414	0.322020358	1.256364272	4.03E-07	0.034747713	0.010909289	1.41E-09	1.715111307	3.341375758
1142243F_CCAAGGAACAGAGAGG-1	0.03656574	0.379798083	4.066223037	0.815353988	0.428282959	0.214141572	2.34E-09	0.725050781	6.665416162
1142243F_CTGCACCTGGAACCGC-1	0.159798142	0.476767877	1.811879302	2.73E-07	0.710909374	1.020202386	0.509494995	0.467878965	5.156931313
1142243F_CGCTTTCATACCGGTG-1	0.701212223	0.172929503	2.871879357	0.303030579	0.930909546	0.601414269	2.64E-08	0.911313386	6.492688889
1142243F_GTTCTTCCCTCGATGT-1	2.23E-07	0.226868843	0.753737628	3.97E-07	0.491071312	1.181414277	0.407070797	0.791717332	3.851880808
1142243F_ATTTAACTCGTATTAC-1	0.02747489	0.38202031	2.586222916	0.288687304	0.258990139	0.485858775	0.001010104	1.349293138	5.379557576
1142243F_AACGATAGAAGGGCCG-1	0.000606172	0.529293129	1.746061245	5.41E-07	0.238788022	0.357373939	3.00E-08	1.271474902	4.14359798
1142243F_TATCCTGCATGGGAAT-1	4.16E-08	0.143838501	3.04864728	1.295556183	0.052727404	1.032525356	5.98E-09	0.236161794	5.809456566
1142243F_AGGCCCATTGTACAGG-1	0.000606126	0.870303387	2.382424857	0.143030842	0.167636555	0.059798106	1.26E-08	0.450707185	4.074507071
1142243F_CCGGCGCATATTGGAT-1	0.032121281	2.90E-07	0.677980266	0.26949534	2.37E-07	0.079192095	8.65E-08	0.206058889	1.264848485
1142243F_ATCTGTAATTGTACCC-1	0.016969772	0.122424374	1.675758119	0.265253085	0.053535672	0.114343507	1.66E-08	0.421412424	2.66969697
1142243F_GAGCGAGGGAGTACCG-1	0.837371827	0.383636554	1.193738147	0.161212547	0.055757776	0.070505249	8.14E-09	0.316767791	3.018989899
1142243F_TTATTAGGGAAGCATC-1	0.000606062	0.212727454	1.540808542	0.342222851	0.520606388	0.221616406	0.018585888	0.392080955	3.249254545
1142243F_CTTCTTACGTCGTATA-1	0.000606096	0.48727284	1.996970335	0.339192586	0.108484981	0.07575768	1.66E-08	0.482788192	3.491072727
1142243F_GAAGTGCTGGATAGCT-1	0.066666708	0.147070986	1.702626797	0.352525758	0.153131553	0.109697168	1.25E-08	0.333735562	2.865454545
1142243F_GTGCAACAAATGTGGC-1	1.57E-07	0.236969898	2.709657046	0.426061152	0.441818412	0.173535532	1.11E-08	0.577777995	4.565820202
1142243F_CATGCGTTAGACAGAA-1	0.001818234	0.32222251	1.612929811	0.441212451	0.151515535	0.109697153	3.53E-08	0.391109321	3.030505051
1142243F_ACACACTTTCTACACG-1	0.001818372	0.127272887	1.857374267	0.250505537	0.221010438	0.094949565	0.029090921	0.440767913	3.022789899
1142243F_AGCCCTAAGCGAAGTT-1	0.284646484	0.034747736	1.356364126	0.520606688	0.219798259	0.117777971	5.42E-09	0.128078932	2.662020202
1142243F_ATTAATTCGGTCACTC-1	0.000606134	0.374343717	1.634950118	0.29939443	0.676565924	0.087676857	2.67E-08	0.344644611	3.418181818
1142243F_AACAGGAAATCGAATA-1	8.24E-08	0.565050675	3.230869297	0.583434871	0.815959873	0.583434504	2.90E-08	0.30707087	6.085820202
1142243F_ACGTTTAGTTGTGATC-1	0.002222224	3.04E-07	0.801212654	0.343838996	0.065858795	0.060808243	1.91E-08	0.34020018	1.614141414
1142243F_TCCTTCAGTGGTCGAA-1	0.000606075	0.084040587	1.67434406	0.165657115	0.196767928	0.17292957	2.20E-08	0.390705148	2.685050505
1142243F_CGAACGCCCAGTGCCG-1	0.002222308	0.056565934	1.105455033	0.252525776	0.030505332	0.080606259	2.50E-08	0.374139535	1.902020202
1142243F_CCTCGAAGTGGACGGG-1	0.17333344	0.181616419	1.512121719	0.22747523	0.035959808	0.489293152	4.05E-08	0.337737566	2.957537374
1142243F_CTCTGTTTGAGGATTC-1	0.000606223	0.032929578	0.843636617	0.019596525	0.083838693	0.090101283	4.45E-08	0.159594066	1.23030303
1142243F_TGGGCACGTTCTATGG-1	0.408282917	0.161616451	1.353535804	0.238990324	0.082828602	0.08343462	0.001010112	0.048280966	2.377979798
1142243F_ACTATTCGTCCGTGGT-1	2.43E-07	0.08363663	1.111515573	4.00E-07	0.17555587	0.073737632	0.00101014	0.341412198	1.786868687
1142243F_CCTCTGGCCTAGACGG-1	0.019394085	0.190505257	2.31753583	0.266667221	0.392727513	0.115555747	0.103838398	0.556969889	3.963193939
1142243F_CCATAAACAACCCGAC-1	0.018787931	0.534747768	2.211879103	0.32282872	1.052525687	0.32242448	0.001010129	0.312727494	4.776931313
1142243F_CATAGTACATTGAGAG-1	0.001212149	0.242424502	2.282182003	0.874950114	0.121212471	0.425656949	1.06E-08	0.453131499	4.400769697
1142243F_ATTTCATTATTTCGCG-1	0.001010255	0.282828468	1.819353783	0.122828904	0.231313505	0.177373995	9.79E-09	0.345858758	2.980567677
1142243F_CAACTATATCGAATGC-1	0.429091	0.285656834	1.922828577	0.255960057	0.496566204	0.103434512	2.48E-08	0.101171883	3.594709091
1142243F_CTAGTATTCGGAATTA-1	1.41E-07	0.082222438	2.551071019	0.409091508	0.678182175	0.163030527	3.15E-08	0.371313271	4.254911111
1142243F_GTGGAACCTACATGCG-1	9.01E-08	0.168687097	2.109697342	0.451879361	0.467071047	0.136161851	2.59E-08	0.387878944	3.721375758
1142243F_CCTAAAGGCTGACGCT-1	5.53E-08	0.28909114	2.968646846	1.030707829	0.142626547	0.081010235	3.02E-08	0.591111257	5.103193939
1142243F_CGTGACATTGGGTCGT-1	2.12E-07	0.119394116	2.401374155	0.531919875	0.349495141	0.205454691	1.45E-08	0.658788059	4.266426263
1142243F_CCAATCGGTAGATCGA-1	0.001010294	0.359394132	2.235919618	0.27292985	1.124848842	0.149697112	2.44E-08	0.552525381	4.696325253
1142243F_ATTGTCGCAATACCTT-1	1.98E-07	2.288848781	1.71757607	0.008081298	0.741818542	0.31595972	0.166060618	0.271717399	5.510062626
1142243F_AAATTACACGACTCTG-1	0.266666823	0.29717191	3.013293478	0.395960089	0.402828511	0.263434438	1.74E-08	0.375555845	5.014911111
1142243F_CACTCCTCTCGGTCGG-1	0.18121236	1.191878987	2.147475231	3.72E-07	0.696162012	0.733939566	2.26E-08	0.263838521	5.214507071
1142243F_AAATAACCATACGGGA-1	0.278585987	0.396565905	2.043394488	0.191919448	0.476566097	0.292929433	0.031717232	0.224646663	3.936325253
1142243F_AGTTACTCTATCGTGG-1	2.41E-07	1.587878991	3.102384203	0.313535725	1.564444884	0.425656784	0.032525299	0.967070842	7.99349697
1142243F_CGTTAGCTCACAACTG-1	2.00E-07	2.048040619	1.78484873	2.58E-07	2.914142103	1.322020416	0.051515204	0.479394086	8.599961616
1142243F_GAATGTATGGCAGGTC-1	1.54E-07	0.855353739	3.214303474	0.532121524	1.074343935	0.435151589	6.14E-08	0.5503033	6.661577778
1142243F_GCAACCACCAGACCGG-1	3.20E-07	3.458545904	0.90101025	0.432929384	5.345455258	2.209697066	1.269091078	0.149697003	13.76642626
1142243F_TCACTCGTGCAACGGC-1	0.01878803	0.783838603	2.778545837	0.315151785	2.194949963	1.335353822	0.090909154	1.047878966	8.565416162
1142243F_AAACAGAGCGACTCCT-1	2.25E-07	2.475717481	1.170707236	1.92E-07	4.146869468	1.344444619	0.094141482	0.135757679	9.367638384
1142243F_CAGCCTCTCCTCAAGA-1	1.45E-07	1.206060791	1.070101149	1.75E-07	5.141374758	2.089091018	0.500606277	1.060808111	11.06804242
1142243F_TTGCGTGAACGCTTAG-1	1.63E-07	1.290464853	0.683636483	2.28E-07	5.063839492	2.556767724	0.099596027	0.652121292	10.34642626
1142243F_CCGCCTGCGAATTGGT-1	3.90E-07	0.416161784	0.541414222	1.19E-07	6.086627327	2.724040504	0.102222277	1.665858629	11.53632525
1142243F_AGATGAGGGTTGCGAT-1	0.01919225	1.441576045	1.055959776	1.54E-07	3.192525973	1.570101161	0.272727359	0.276363747	7.828446465
1142243F_CGGTGGGCTCCAGCCT-1	1.96E-07	0.581818447	0.916767925	0.185858748	3.173738072	3.485010374	0.695353633	1.572727351	10.61127475
1142243F_GGCAGCGGTAATCCTA-1	0.153333563	0.630707331	2.589454942	3.26E-07	1.813333673	0.902222399	0.438787981	0.924444633	7.452284848
1142243F_GCTAGCAGGGAGTGGG-1	0.022424384	0.594747779	1.30121243	0.278788153	0.793737874	1.461010477	0.162828345	0.369454599	4.98420404
1142243F_CTCAAGACATTAGCGC-1	1.86E-07	0.331313295	2.613495477	0.530505506	0.877171999	0.506666765	2.55E-08	0.585656848	5.444810101
1142243F_CACGGCGCGCCAAAGG-1	0.187070843	0.638384045	3.490263156	0.553939767	2.119192253	2.183232494	0.062020252	1.146868907	10.38097172
1142243F_TGCAATTTGGGCACGG-1	1.21E-07	0.335353749	2.897940008	0.577374134	1.035757783	1.334747677	1.48E-08	0.453535605	6.634709091
1142243F_ATGCCAATCGCTCTGC-1	0.054949578	0.641616386	1.827838686	0.335353808	1.662020618	1.875151955	2.43E-08	2.130101268	8.527032323
1142243F_GCTGGACCCAAAGTGG-1	1.15E-07	1.676767926	2.59389925	1.58E-07	3.49838434	3.022424705	0.407272808	5.680606254	16.87935556
1142243F_ATTCCTAAGACGTGGA-1	0.303030462	1.183838549	2.977737612	2.79E-07	3.583838803	3.979798538	1.86E-08	6.411070669	18.43931493
1142243F_TCCGGAGGAAGGGCTG-1	0.083030412	0.72484865	3.851475169	0.240606422	1.119192166	1.098990266	4.23E-08	1.247677076	8.365820202
1142243F_TCGGTGACCGCTCCGG-1	0.144444665	0.338384047	2.605818629	0.311717584	0.733535616	0.607676919	1.93E-08	0.58040434	5.321981818
1142243F_CATGTAGGAGCGCCAA-1	0.04747492	0.136969944	0.874950048	0.059394188	0.615151768	0.164242649	3.00E-08	0.287877059	2.186060606
1142243F_CACAAGAAAGATATTA-1	0.144444542	0.569697164	5.994909735	0.858182222	0.923636633	0.786060743	0.017979819	0.53717197	9.832082828
1142243F_AGGGTCAGTAACCCTA-1	1.75E-07	0.218181954	3.001172324	0.561616545	0.323636584	0.429293049	1.44E-08	1.256364	5.790264646
1142243F_TAAGCCCTTACGACCA-1	6.53E-08	0.339394217	4.237333953	1.337374248	0.606060948	0.838181922	2.24E-08	1.67151523	9.029860606
1142243F_ATACCGTCATCCATAA-1	0.016969808	0.715151701	3.834505519	1.301818685	0.931919501	0.46161636	2.70E-08	0.56262648	7.824608081
1142243F_GGACGTCCATAGTTGG-1	1.73E-08	0.565656766	3.882788542	0.584444777	1.080606408	0.850909198	0.085656607	1.123838695	8.17390101
1142243F_CATCAAACTGGCGCCC-1	9.81E-08	0.315151746	3.314101549	0.91555596	0.636363973	0.734949691	0.001010129	0.241616349	6.158749495
1142243F_AAACGTGTTCGCCCTA-1	0.029495176	0.177778024	2.283596325	0.227677125	1.426262893	1.3208084	0.106666714	1.565252716	7.137537374
1142243F_AAATTGGTGAGAAGCA-1	1.01E-07	0.348283115	2.539758014	0.724242808	0.650505367	1.195151766	0.048888953	0.697979976	6.204810101
1142243F_GGTCATTGTAGTCATA-1	1.94E-07	0.13333357	1.086667031	0.1737378	0.42686892	0.692889174	0.001010159	1.133939618	3.648446465
1142243F_TGCAGTGAGGCTCGGG-1	0.016969894	0.200404322	1.071919506	2.51E-07	0.559596351	1.262586217	0.22383847	0.286262766	3.621577778
1142243F_GAACATTAGTATGTTA-1	0.000606253	0.441010363	1.302828644	4.16E-07	0.139192234	0.352323423	0.047878862	0.408887078	2.692727273
1142243F_GGTTTGCGAACACGTA-1	0.001212347	1.070666975	0.894545732	0.022626499	0.559192339	1.292121517	0.057171799	0.46484865	4.362385859
1142243F_ACACAAATATTCCTAG-1	0.001212326	0.068687169	1.046222651	0.266666986	0.779596301	0.447272946	8.96E-08	0.608889007	3.218547475
1142243F_TTGGGTTTATTCAGCG-1	0.05313161	0.093737642	0.784848768	4.50E-07	0.242626588	0.102222356	0.001010159	0.209897174	1.487474747
1142243F_ATTCGCAGAGGACACT-1	0.186060761	0.198384078	1.648283244	0.016768107	0.142222527	0.283636596	0.160404118	0.08383653	2.71959596
1142243F_GATTTAGTGCGTACTG-1	1.83E-07	0.137374056	0.943030583	0.062020618	0.175959966	0.496767892	0.075757663	0.172321364	2.063232323
1142243F_TAGAAACACAATAGTG-1	0.028889039	0.237980125	1.31434381	0.054949949	0.751273167	0.370707183	1.19E-08	0.395151665	3.153294949
1142243F_CAGTAGATGATGTCCG-1	0.021818223	0.09252547	0.882020496	0.008081195	0.252727973	0.111717336	0.014141449	0.346260788	1.729292929
1142243F_TCTTAACTCGGATGTA-1	0.181212242	0.160808392	1.044040728	0.242424426	0.366465089	0.710101369	0.092929375	0.524202218	3.322183838
1142243F_TACATCTTGTTTCTTG-1	0.002626381	0.194747705	1.07899019	5.05E-07	0.022424639	0.624242764	8.09E-09	0.547030434	2.470062626
1142243F_TTCATAGGGTGTCCAT-1	0.00121218	0.226262935	0.712727536	2.65E-07	0.359596679	0.578182113	2.94E-08	0.707232404	2.585214141
1142243F_TGAAGTAGCTTACGGA-1	0.025050631	0.388687146	1.951515505	0.264040816	0.704848788	0.960363904	1.04E-08	0.758788149	5.053294949
1142243F_GCACAAGTGGATCATA-1	0.088687121	0.282828534	2.10020233	0.37131353	0.424646745	1.191272889	0.082424364	0.431313376	4.972688889
1142243F_GGGCGAATTTCTCCAC-1	0.377373871	0.358182053	1.515111421	0.743434833	0.916161976	0.914545685	1.86E-08	1.272525496	6.097335354
1142243F_ATGTTCCTGCCCACCT-1	9.94E-08	0.556525542	0.600202267	2.53E-07	1.199394538	0.728283162	8.97E-09	0.683030494	3.767436364
1142243F_GCTCAACCTCTTAGAG-1	0.001616278	0.557576093	1.38848526	0.355556044	0.390505284	0.206868936	1.46E-08	0.367838555	3.268446465
1142243F_ATAGCTGCTCTTGTTA-1	0.083434436	0.013737685	0.693333838	0.17191934	0.419394525	0.468282979	2.46E-08	0.224644647	2.074747475
1142243F_CGTCAGCTATTTACTC-1	0.032929446	0.387070986	0.770101338	0.151313682	0.181010444	0.147676866	0.001010142	0.253937601	1.925050505
1142243F_ATCTGATAGTGTCTTA-1	0.001010167	0.082020507	1.105858994	0.091111471	0.411313718	0.191313251	3.12E-08	0.284240547	2.166868687
1142243F_TGCACTATGTGAGTGC-1	1.64E-07	0.07111139	0.923030616	0.327071149	0.168687294	0.132525441	0.001010138	0.328483	1.951919192
1142243F_CCGACAAACACATGAG-1	1.62E-07	0.31494969	2.355111668	0.280606541	0.411717512	0.143636472	1.65E-08	0.414949656	3.920971717
1142243F_GCCTTGTATATGCAGT-1	0.069899082	0.336969952	1.308889419	0.034545814	1.116768138	0.211919339	8.95E-09	0.392889054	3.471880808
1142243F_ATAATACCGTTAGCCG-1	0.099192029	0.138586084	1.710465057	0.321818652	0.524444819	0.089697128	0.00101011	0.467677029	3.352890909
1142243F_ACACTCCAATGTCACT-1	0.118990004	0.227879029	0.895758034	0.349293291	0.503030821	0.071313314	1.68E-08	0.284644581	2.450909091
1142243F_AGTTGCTGACTGATAT-1	0.118181865	0.491919426	1.445252927	3.86E-07	0.333697603	0.210101145	1.06E-08	0.320000173	2.919153535
1142243F_GGCGCTCCTCATCAAT-1	0.000606238	0.118182021	1.299596366	0.047273182	0.628889335	0.157777915	3.24E-08	0.363596122	2.615921212
1142243F_TGCCTGACATCGGTCA-1	1.95E-07	0.108485031	1.497576137	0.160808505	0.293333707	0.327232571	0.001010109	0.388687078	2.777133333
1142243F_TTGGCCATCTTGCGCT-1	5.85E-08	0.353737649	1.340000424	5.09E-07	0.277172143	0.072323393	0.001010111	0.349089045	2.393333333
1142243F_CAGTGGTTGCACATGA-1	8.79E-08	0.138182107	2.363394382	0.809899436	0.522222615	0.096565845	0.043434356	0.396363799	4.370062626
1142243F_AGAATTGTTTGACATA-1	0.092121266	2.91E-07	1.127475128	0.117172227	0.465657013	0.404646655	0.04565658	0.202018315	2.454747475
1142243F_AAATGCTCGTTACGTT-1	0.945050552	0.483636623	1.94804091	0.610303464	0.299192212	0.191515433	1.13E-08	0.391313319	4.869052525
1142243F_CACCTAATAGAGTCGT-1	0.000606112	0.025858975	1.322020582	0.109293481	0.223232667	0.052121409	0.001010115	0.582422316	2.316565657
1142243F_CATTTCTAGCAGACTA-1	2.05E-07	0.418990159	1.177576055	0.099192372	0.801212377	1.236525589	7.78E-09	0.314141618	4.047638384
1142243F_CCGAAAGTGGTGAGCA-1	1.34E-07	0.355959832	1.87288939	0.298990139	0.745859028	0.548889228	1.45E-08	0.240404154	4.062991919
1142243F_AGTCAGCCACCGCCTG-1	0.298787985	0.105050828	1.175151866	2.66E-07	0.636969968	1.309657092	1.34E-08	0.353131476	3.878749495
1142243F_TCATCACTCGAGCTCG-1	0.73777794	0.255757814	1.266061101	0.403838653	5.04E-07	0.010909146	7.04E-08	0.30626083	2.980606061
1142243F_CTCAGGACTCACCTGT-1	0.002222489	0.037575917	1.15393991	0.110303629	0.100808348	7.96E-08	1.98E-08	0.585414253	1.990264646
1142243F_CGGTGTACTTGATCCC-1	0.199394072	0.802424494	1.296364062	0.121616463	0.757737814	0.205858764	2.47E-08	0.437778044	3.821173737
1142243F_CCTACGGCTCAGTCGA-1	1.80E-07	0.266626485	1.636566117	0.117980125	0.87798021	0.531515322	0.015959604	0.363030543	3.809658586
1142243F_GTACTTGGGCACTTCT-1	0.01717183	0.279596171	1.146667095	3.84E-07	0.952687465	0.146868762	0.055757615	0.520000172	3.118749495
1142243F_TGATTTCCTCCTGACG-1	1.52E-07	0.208687114	1.79434386	4.13E-07	0.415151953	0.124242576	0.017373761	0.370868857	2.930668687
1142243F_CCTCACCAATCTTGAC-1	0.011717361	0.371717355	0.732929756	0.057374067	1.315717713	0.437777917	0.014141454	0.438383973	3.379759596
1142243F_GGTGAGATGCAGATAA-1	0.12505071	0.252929489	1.979151922	0.204242705	0.873131864	1.142828434	0.167474782	0.285454743	5.030264646
1142243F_GCTAGTTTCATTGAGG-1	0.013535629	0.343030627	0.541818597	0.083030548	0.25656608	0.48787893	0.19434351	0.066260724	1.986464646
1142243F_AGGACATCGCACGTCG-1	0.068283008	0.188889096	1.37353578	5.07E-07	0.124040627	0.302020485	4.29E-08	0.428646614	2.485416162
1142243F_GTGGACGTGCTGAGAC-1	0.032525385	0.90787899	3.549051198	0.189495305	0.210909253	0.475757798	6.55E-09	0.46303055	5.828648485
1142243F_TAAGGAACTTGTGGGA-1	0.001414311	0.359596132	2.746424951	0.424242887	0.623636475	0.701212212	1.12E-08	0.634343729	5.490870707
1142243F_TCGCTGTGCGTAAATC-1	2.41E-08	0.767676995	4.368445184	0.658182132	0.187676946	0.351717369	2.34E-08	0.565858903	6.899557576
1142243F_GCATCCCTAACTTTGA-1	5.33E-08	0.886060876	3.551879387	0.153737764	0.727272921	0.410303245	0.07535355	0.400202306	6.204810101
1142243F_CACCCACACGTCACCC-1	6.36E-08	0.289495232	2.400566369	0.177778075	0.556969944	0.078384013	2.59E-08	0.559798195	4.062991919
1142243F_CCCTCATTCTGGAATT-1	0.002222318	0.151515285	1.114343925	0.474747784	0.037172073	0.044242854	5.68E-09	0.665048685	2.489292929
1142243F_AGGGCGTGATCGGCTA-1	1.39E-07	1.203434493	4.446222955	0.60606109	0.488484946	0.293939562	7.93E-09	0.936161858	7.974305051
1142243F_GGTGCGGATAAGTGGC-1	1.92E-07	0.392323383	3.425212731	0.456565978	0.289091049	0.705656806	1.62E-08	1.101010449	6.369860606
1142243F_TAATATTGAAATTCGC-1	1.09E-07	0.742626489	4.022182502	0.824646822	0.556767859	0.598990056	1.19E-08	1.037172011	7.782385859
1142243F_CTTACACTGGGAAATA-1	1.68E-07	0.771717397	3.332687546	1.032323521	0.197980008	0.33010118	1.29E-08	1.077374005	6.742183838
1142243F_ACCAAGAACGCGTGTC-1	2.61E-07	0.952687198	1.579192391	2.69E-07	0.330101268	1.22888909	0.144848541	0.142020376	4.377739394
1142243F_GCCTTCAGCCCTACCG-1	0.045252674	0.189899308	0.581818533	3.25E-07	0.004000378	0.173535505	2.46E-08	0.2357579	1.230264646
1142243F_GATGCTACAAGCGCCT-1	0.000606253	0.11151527	1.348283486	0.152323781	0.064848739	0.072323318	0.001010112	0.442826415	2.193737374
1142243F_CCGGGACCCGCAGAGA-1	0.00303035	0.062222389	1.163434925	0.256970084	0.265657066	0.269697207	2.20E-08	0.322383916	2.34339596
1142243F_GTTCCAGTCTGACCAT-1	0.001818234	0.077979923	2.212122066	0.556364202	0.089899093	0.076767811	1.39E-08	0.533697141	3.548648485
1142243F_ATGATCGGGAATAGAC-1	0.163434379	0.10484876	1.854546081	0.218990241	0.045050973	0.043030361	1.21E-08	0.393293133	2.823193939
1142243F_TTGGATTGGGTACCAC-1	0.272727336	0.173939534	1.798788633	0.438384447	0.234343609	0.063636436	1.94E-08	0.133129481	3.114949495
1142243F_TACCTCACGCTTGTAC-1	1.52E-09	0.657980154	1.495354158	0.027879268	0.142626644	0.080404176	0.00101012	0.391070731	2.796325253
1142243F_CATGGCAGGAAGATCG-1	0.020404053	0.270303165	1.13050567	0.060000615	0.046060928	0.052323331	1.23E-08	0.683230507	2.262828283
1142243F_ATGACGCCGGCTCTAA-1	0.001818328	0.175353777	1.280808506	1.168081321	0.096566038	0.15111122	8.59E-09	0.452283024	3.326022222
1142243F_AGCGACATCCCATTCA-1	0.000606435	1.23E-07	0.364646676	0.014748182	0.06464664	2.27E-07	1.24E-08	0.555351704	1
1142243F_AGTAATGTCTTGCCGC-1	0.000606062	0.082828576	0.595354156	0.095757966	0.01858616	1.06E-07	0.017171732	0.189695242	1
1142243F_TTCTTAGTGGCTCAGA-1	0.000606207	0.037980069	0.397980163	0.124243043	0.29171748	0.047676943	7.13E-09	0.099796088	1
1142243F_CGTCTGGAAGGGCCCG-1	0.000606268	1.53E-07	0.450505723	5.20E-07	0.045050729	0.068889035	5.92E-09	0.434947568	1
1142243F_ACGTGCGCCTCGTGCA-1	0.128889029	1.26E-07	0.100202605	1.40E-07	0.000404277	6.06E-07	0.001010175	0.769493042	1
1142243F_AGAGCGGGCTAATCAT-1	0.000606131	0.093939611	0.810707482	0.097576181	0.087677248	0.085858851	3.98E-08	0.476159708	1.652525253
1142243F_GCGTCGAAATGTCGGT-1	0.140606249	1.59E-07	0.094747804	4.59E-07	0.060000413	3.64E-07	0.001010125	0.703634426	1
1142243F_AACTGATATTAGGCCT-1	0.003232408	0.107474946	0.766061019	0.043636902	0.069899254	0.033333594	1.49E-08	0.222018428	1.245656566
1142243F_CGAGCTGGGCTTTAGG-1	0.000606278	3.56E-07	0.548889301	0.076767976	0.13515187	0.065656792	2.55E-08	0.188280936	1.015353535
1142243F_GGGTGTTTCAGCTATG-1	0.000606245	0.015151754	0.757172052	0.015758028	0.120606281	0.016161964	5.27E-08	0.074543624	1
1142243F_TTAATTTCAGACGCGG-1	0.00222239	0.137576031	1.037778163	4.68E-07	0.224242672	0.076969864	3.83E-08	0.304240677	1.783030303
1142243F_ACTGCCGTCGTAACTC-1	0.259192074	0.036161856	0.654141759	0.250505341	0.133535794	0.138788129	5.44E-08	0.310705296	1.783030303
1142243F_GTGCACGAAAGTGACT-1	2.00E-07	0.463838565	1.254747948	0.236161969	0.564646894	0.096969834	0.00101016	0.274947664	2.892323232
1142243F_ATCTCCCTGCAATCTA-1	0.002626377	0.027272952	0.876969983	5.60E-07	0.154141709	0.181616459	6.40E-08	0.348483008	1.591111111
1142243F_ACGCCAGATGATTTCT-1	0.277171837	0.095757881	1.032323571	0.265858985	0.154141786	0.154747748	0.001010183	0.112927403	2.093939394
1142243F_AGCTATTTAATCCAAC-1	0.680606185	0.351515484	1.706464981	0.62363685	0.209091146	0.232121543	2.34E-08	0.025452676	3.828888889
1142243F_CCACGAGAAGAGAATC-1	1.82E-07	0.263838611	3.350465015	1.481010795	0.754949643	0.835353728	1.25E-08	0.348283024	7.03390101
1142243F_GATTCCGCGTTTCCGT-1	0.51676787	0.53131337	2.665414552	0.455354122	0.644444691	0.284040574	1.13E-08	0.017373901	5.114709091
1142243F_GTCGGATGTAGCGCGC-1	0.112121402	0.2260608	2.130303366	0.352889449	0.559798212	0.331919467	1.94E-08	1.106060819	4.819153535
1142243F_TATTTATACCGAGTAG-1	0.000606245	0.554141609	1.280606379	0.220000539	0.377778081	0.316767947	1.18E-08	0.238382017	2.988282828
1142243F_GTAGGTGATCCGTGTA-1	0.22545474	0.432525481	1.408889364	0.143030667	0.351111502	0.181010273	1.46E-08	0.15030119	2.892323232
1142243F_AGTTAAGCGGTCCCGG-1	0.001212131	0.432323497	2.218343687	0.228283329	0.302424717	0.474141733	3.31E-08	0.302626429	3.959355556
1142243F_CTGGCGACATAAGTCC-1	1.33E-07	0.327677017	2.471071131	0.279394417	0.619596366	0.070505193	0.033333358	0.595353698	4.396931313
1142243F_TTGGCCTAGAATTTCG-1	0.01717178	0.198990157	1.743636978	0.363030643	0.040606348	0.090707287	1.00E-08	0.468848715	2.922991919
1142243F_GGCATATCGGTTCTGC-1	6.38E-08	0.308283003	2.717535867	0.635758021	0.299192246	0.078182049	1.76E-08	0.430909338	4.469860606
1142243F_GGGCGTCCACTGGCTC-1	0.070101176	1.541010333	2.50278832	0.243232726	1.62404083	1.165050697	0.028080823	0.377777923	7.552082828
1142243F_TTACCCATTGCCGGGT-1	3.91E-08	0.367676955	2.566222792	0.687879337	0.305252743	0.057979952	0.001010118	0.549091195	4.535113131
1142243F_TTAGACACGATCGTTG-1	1.23E-07	0.779394158	4.071879307	0.480202501	0.50666692	0.048282983	0.001010109	0.428687132	6.316123232
1142243F_GCGCTGATCCAGACTC-1	0.001818271	0.127878985	1.940808585	0.265657118	0.533939683	0.156767783	4.30E-08	0.39511135	3.421981818
1142243F_TTCGGCAACCCGCTGA-1	1.52E-07	0.205454721	2.56662677	0.454747972	0.487677012	0.047474859	0.014141436	0.693737685	4.469860606
1142243F_GATATTTCCTACATGG-1	1.53E-07	0.34484864	2.90379854	0.707879297	0.204040585	0.079596088	2.34E-08	0.6288892	4.869052525
1142243F_CTGCGTTACGATATAA-1	1.79E-07	0.396565855	3.171879257	0.270707506	1.391313441	0.376767844	1.61E-08	0.432525499	6.039759596
1142243F_TAATAAACAAGGAGAT-1	0.031717288	2.652323462	4.372283226	0.971717476	3.317172175	1.176767866	0.734545623	0.502222379	13.75874949
1142243F_AACCTTTACGACGTCT-1	0.081010371	0.824242577	3.662586322	0.084848947	0.936161849	0.388282982	1.53E-08	1.152727543	7.129860606
1142243F_AGTCCCGCCTTTAATT-1	0.014141591	1.283434531	2.9175358	0.133333623	1.152525662	0.530505254	2.51E-08	0.787475028	6.818951515
1142243F_TGAGATTAGGCCCTAA-1	0.017777947	4.438990122	3.240363928	0.00808104	6.368889613	1.820000274	1.45E-08	0.893131405	16.78723434
1142243F_AGTGTATTGCGCATTG-1	1.62E-07	1.023030513	2.503798363	0.316161875	2.667677393	0.627676911	2.66E-08	0.432929504	7.571274747
1142243F_GTTGGATTCAGTGGCT-1	1.69E-07	1.776525511	0.86464664	1.90E-07	3.635152477	2.472929456	3.46E-08	0.702828351	9.452082828
1142243F_TAAAGCTGCAATAGGG-1	3.10E-07	2.849697184	3.476727621	2.90E-07	4.641616741	0.767676888	2.60E-08	0.694949627	12.43066869
1142243F_AGTAGGAAGGAAGTTG-1	0.584444712	2.633899257	0.856565782	1.67E-07	5.531314025	1.320202236	4.04E-08	0.410303074	11.33672929
1142243F_TATCACTTCGAGTAAC-1	2.58E-07	1.931313428	1.515111277	1.52E-07	4.99535436	2.42202039	0.288282893	1.117373808	12.26945657
1142243F_TGATCTACGCTGATCT-1	2.19E-07	1.767434695	0.445050602	0.008081106	2.390303839	1.249495122	0.097373787	0.24707073	6.204810101
1142243F_GGATCATCCCGTACGC-1	3.38E-07	1.595959933	3.09086887	0.295757804	4.789697429	2.671717409	1.174949628	0.972727377	14.59167879
1142243F_TGACACTTCTCTTTGC-1	1.96E-07	1.104646677	1.652485182	2.73E-07	2.776970127	1.940202425	2.43E-08	1.179394087	8.65369899
1142243F_AGCCCTTCTAATCCGA-1	0.489293093	0.498990113	4.001778304	0.383838809	0.856565897	0.96282843	2.96E-08	1.287677043	8.480971717
1142243F_CACCGCGTCCACTCTA-1	4.14E-08	0.533333568	1.085252852	2.06E-07	2.616929909	1.770707368	0.127474901	1.763838529	7.897537374
1142243F_TAATTGGAATCGGGAA-1	2.04E-07	2.577778082	3.339959811	0.00808096	6.411070669	2.214141677	1.446464755	1.19373744	17.1912336
1142243F_TCGTAAGCTCCGAGGA-1	3.50E-07	1.264646761	1.714747663	0.008080926	3.844808592	3.644444799	0.525656639	3.696767806	14.69915354
1142243F_TATATTACAAATGTCG-1	6.68E-08	0.684646612	1.732727596	2.55E-07	2.725616703	2.861616693	0.049292969	1.490303145	9.54420404
1142243F_CGCGAGAGGGACTTGT-1	1.126060756	0.383838589	3.277131664	2.39E-07	3.127273151	2.206667036	7.39E-08	0.908687077	11.02965859
1142243F_GGACCTACGGTAACGT-1	1.14E-07	0.759394117	4.400162282	0.484848866	0.649697167	0.92545475	3.16E-08	0.985050753	8.204608081
1142243F_GAAATATGCTTGAATG-1	0.191111306	0.712727452	2.850667136	0.644646772	0.929293184	1.526465002	4.11E-08	1.426464866	8.281375758
1142243F_CCGTATTAGCGCAGTT-1	0.132525457	0.1442427	1.724040797	3.64E-07	0.256767964	0.899151787	0.046060642	0.157777966	3.360567677
1142243F_AGGCGTCTATGGACGG-1	0.805454723	0.795959741	3.47127324	0.584444875	0.887070955	1.154747722	4.14E-08	0.924040622	8.622991919
1142243F_AACATCGATACGTCTA-1	1.01E-07	1.183838691	2.464606545	0.335353812	2.50949529	0.860404308	0.065252587	1.656969878	9.075921212
1142243F_TGAATATGCTATAAAC-1	0.0319193	0.339394157	5.034505599	1.076970154	0.545454755	0.57717186	2.54E-08	0.775757886	8.381173737
1142243F_ACCAAACACCCAGCGA-1	1.89E-07	0.640000244	2.161576167	0.448081054	1.019394324	0.896565964	0.116969779	0.557575915	5.840163636
1142243F_TGGCTTGTACAAGCTT-1	1.78E-07	0.395757802	1.728040726	0.475353901	0.267677098	0.162828434	0.001010158	0.587071096	3.617739394
1142243F_GAATGAAGGTCTTCAG-1	0.085858739	0.516161804	2.124606477	0.181616467	0.349495159	1.231111632	0.128080861	0.221414315	4.838345455
1142243F_AGATACCAGCACTTCA-1	1.18E-07	0.539394129	3.57874798	0.512929806	0.367474932	0.350101227	2.73E-08	0.387879054	5.736527273
1142243F_GCGGTCCCGGTGAAGG-1	0.001212322	0.158182089	1.841374217	2.52E-07	0.696161986	0.379798136	5.15E-08	0.483434582	3.560163636
1142243F_GAGGCATTTGCAGCAG-1	0.001212261	0.258586063	1.010505338	4.51E-07	0.525050814	0.745050837	0.180767792	1.622020384	4.343193939
1142243F_GGCAAGCCAGGGATAG-1	1.06E-07	0.24303056	1.460000432	2.94E-07	0.569293392	0.512525522	0.090707156	0.515717286	3.391274747
1142243F_TCTACGGGCTCAGTTG-1	0.019596109	0.80404078	0.629293296	2.47E-07	0.791475072	0.451111386	0.318990023	0.330707229	3.345214141
1142243F_TCTGCGAATCGTTCGC-1	0.001212436	0.050707311	1.239192236	3.40E-07	0.168081057	0.453939721	0.141414258	0.323394054	2.377941414
1142243F_AGCTCGTTGATGGAAA-1	0.051515481	0.673333793	0.837777983	0.024242676	0.414949745	0.780161777	0.784040616	0.938383989	4.504406061
1142243F_TGAATGAGATACAGCA-1	2.82E-07	0.197373945	1.16707101	4.26E-07	0.121212379	0.304040574	0.247272817	0.337169981	2.374141414
1142243F_ACCCTTGCCTGGGTCG-1	0.100606363	0.264646739	0.692727426	4.44E-07	0.517172123	0.760404224	0.336929387	0.384848648	3.057335354
1142243F_GGCGAACCGTTCTGAT-1	0.000606269	0.152323431	1.928687438	0.222828688	0.494343631	0.044444602	0.001010159	0.493293156	3.337537374
1142243F_GCGATGTCTGTGCTTG-1	0.050505185	0.223838695	1.000606493	0.141010545	0.142020395	0.178384049	2.43E-08	0.284644714	2.021010101
1142243F_ATTAACACCTGAGATA-1	0.305252652	0.444646695	1.323232761	0.067677108	0.631717562	0.143838537	3.68E-08	0.252283133	3.168648485
1142243F_GAAATCTGACCAAGTT-1	0.017171851	0.266060901	1.317980162	0.471919493	0.451515461	0.425050845	4.07E-08	0.272687104	3.222385859
1142243F_CCTGACAAACTCGCGC-1	0.459192166	0.460606302	0.811515447	0.677374046	0.933737833	1.05147502	0.030909132	0.256161772	4.680971717
1142243F_ATGTCATTTCCCATTG-1	0.158586152	0.569697298	1.178384132	0.193939767	0.397171923	0.811677025	0.185252638	1.090303186	4.585012121
1142243F_GCGGTGCGGAGCATCG-1	0.001010289	0.623838614	1.075757859	0.471919558	0.659394447	0.912081041	1.51E-08	0.64141434	4.385416162
1142243F_CGGAAAGCAAATGTGC-1	0.386060736	0.521212418	2.752283213	1.168889398	0.405656855	0.731111279	1.08E-08	0.059192151	6.024406061
1142243F_GCTGAGCAACGGTTCT-1	0.049697086	0.156363878	1.03575794	3.73E-07	0.279192518	0.155353688	0.124444462	0.220200155	2.021010101
1142243F_TCACTCTTCGTCTGTC-1	0.001010291	2.55E-07	0.662626612	0.103232719	0.54808132	0.067070755	8.06E-09	0.224442685	1.606464646
1142243F_GATCTTCATTGTCCTC-1	0.015959688	0.096161897	0.411515678	3.36E-07	0.061616605	0.142020363	1.40E-08	0.27272542	1
1142243F_ACTCGATGTATTTCAT-1	0.002626431	0.049293131	1.287475201	0.205455037	0.307879116	0.302424503	4.59E-09	0.249695061	2.404848485
1142243F_TGAAGAGCGGTCCTAG-1	1.15E-07	2.98E-07	0.586667052	4.48E-07	0.149293246	0.053131443	3.51E-08	0.210907364	1
1142243F_TAAACGTCGTCAATGA-1	0.002222324	0.413737596	0.865253049	0.324646905	0.078990222	0.085858726	1.10E-08	0.34242248	2.113131313
1142243F_ACGTTATTGGTCACTC-1	0.340404219	0.015151786	0.517374106	0.632727617	0.105455015	0.09090932	1.29E-08	0.069493076	1.771515152
1142243F_ATAGCCTCAGTACCCA-1	1.50E-07	0.107879047	0.741616717	0.015151865	0.195555895	0.500000139	1.92E-08	0.215149703	1.775353535
1142243F_CGGGAGTATACCGCCG-1	0.001818295	0.250303262	1.754141947	0.195556022	0.525656926	0.02056578	9.17E-09	0.49737392	3.245416162
1142243F_GTCCTACAGGCGGCTC-1	1.73E-07	0.029697125	0.702222683	0.44020239	0.144038821	0.047272937	2.63E-08	0.235353724	1.598787879
1142243F_CGGATAAGCGGACATG-1	0.000606111	0.073535592	2.013535842	0.325657016	0.454343871	1.25490922	0.091313157	0.271313332	4.485214141
1142243F_AACTTCTGCGTCTATC-1	7.52E-08	0.185858832	1.430909754	3.26E-07	0.275960041	0.199192053	0.001010118	0.24666476	2.33959596
1142243F_GGGTTCAGACGAACAA-1	0.427070886	0.290101269	1.157980161	0.706060965	0.383232724	0.039192095	0.258181875	1.292485075	4.554305051
1142243F_AGTCTGGACATCCTTG-1	0.172323383	0.57757594	1.37777823	0.029697432	0.195353959	0.19191934	4.00E-08	0.339959757	2.884608081
1142243F_TTGAACGAATCCTTTG-1	0.000606134	0.147677026	1.493131773	0.491313473	0.130707542	0.328687025	1.54E-08	0.407674991	2.99979798
1142243F_GAAATACTAAACGTTT-1	0.030101111	0.493737613	1.827030676	4.15E-07	0.602020646	0.903636615	0.017979807	0.510909278	4.385416162
1142243F_CCCGCGCAATGCACCC-1	0.001010148	0.684040683	2.168849037	0.391111503	0.486262917	0.245454737	1.54E-08	0.677373991	4.65410303
1142243F_TTCGGCTAGAGATGGT-1	0.34606068	0.489091189	0.830505417	2.70E-07	0.257374173	0.242626675	2.33E-08	0.162383997	2.328042424
1142243F_GACACGAGTTAGAGGA-1	6.46E-08	0.610505268	2.752081353	0.822424652	0.688485189	0.337979976	2.44E-08	1.461616403	6.673092929
1142243F_GAGGTCCCAAAGATCT-1	0.000606133	0.234343672	1.332929627	0.017778213	0.41313174	0.25696995	0.099191993	0.36844463	2.72339596
1142243F_TAACTCCATGGAGGCT-1	1.70E-07	0.550101274	2.175111522	0.330707412	1.004848869	0.494949714	1.40E-08	0.367070924	4.922789899
1142243F_CTTGTTTATGTAGCCA-1	0.260606213	0.34505077	0.954343828	0.193939617	0.187273196	0.546262822	0.112323268	0.196525539	2.796325253
1142243F_GATGGCGCACACATTA-1	0.00060621	0.606868863	2.894707537	0.164040773	0.984848894	0.45353552	0.017777786	0.437576034	5.559961616
1142243F_ATAATAGTGTAGGGAC-1	0.001212331	0.956969966	2.089657077	0.22343478	0.468889132	0.104646665	1.58E-08	0.513737509	4.358547475
1142243F_CGCTATTCAATGTATG-1	3.56E-07	1.034141816	1.314747709	2.02E-07	0.326061031	1.175717373	0.413939499	0.147676862	4.412284848
1142243F_ATATTGCTGTCAAAGT-1	6.62E-08	0.382788116	1.457980263	0.415757895	0.376768162	0.094343605	2.11E-08	0.406464902	3.13410303
1142243F_GGATTCAGTACGGTGG-1	2.05E-07	0.52121233	1.568889257	3.31E-07	0.483838924	0.278788041	0.043636408	1.592687028	4.489052525
1142243F_TTCTTAGTGAACGGTG-1	0.001414337	0.061818392	1.132929766	2.99E-07	0.451071208	0.405656732	4.99E-08	0.417171842	2.470062626
1142243F_AATGGTTCTCACAAGC-1	1.03E-07	0.072121352	0.654141882	0.019192371	0.197576043	0.263838601	4.59E-08	0.365048794	1.571919192
1142243F_TATACACGCAAAGTAT-1	0.002222396	0.130909364	1.064444905	4.06E-07	0.389858924	0.169697093	2.30E-09	0.413535596	2.170668687
1142243F_CTTCATAGCTCAAGAA-1	0.935960065	0.218384319	1.390060827	1.66E-07	0.373535579	0.528485004	1.006464793	0.469899145	4.922789899
1142243F_CAACGGTTCTTGATAC-1	0.002828412	0.453899164	1.115758056	0.026667034	0.658990234	0.271515386	1.86E-08	0.512323514	3.041981818
1142243F_ACACCCGAGAAATCCG-1	9.67E-08	0.896565932	1.445455025	2.62E-07	0.905010474	0.721414307	0.214747628	2.221212335	6.404406061
1142243F_TCTATCATGCAGTTAC-1	0.125252633	0.436565819	3.474505739	0.723030867	0.313939534	0.241818295	8.22E-09	0.486666903	5.801779798
1142243F_CCCGCCATGCTCCCGT-1	0.058384027	0.319192072	2.378344156	0.427475051	0.037979962	0.113333558	1.26E-08	0.582424495	3.917133333
1142243F_CGCTTCCACTGAAATC-1	1.06E-07	0.555959773	3.605414894	0.550101466	0.380808215	0.126464769	2.62E-08	0.571515398	5.790264646
1142243F_CACTGTCCAAGTGAGA-1	0.001010287	0.403434525	1.843434952	0.11676808	0.144404205	0.301616306	2.12E-08	0.822424552	3.633092929
1142243F_ATTACTAGCCTCTTGC-1	0.001212224	0.362222452	3.375920029	0.085252793	0.151717373	0.03636382	1.36E-08	0.422626447	4.435315152
1142243F_CATAGTAGCATAGTAG-1	0.128484944	0.667636582	1.645657236	0.082828654	0.301010292	0.238181932	1.68E-08	0.223838728	3.287638384
1142243F_CAACTCCTTGATCCCG-1	0.108080928	0.247070874	2.492485492	0.086465	0.369697176	0.077980052	1.41E-08	0.45858612	3.840365657
1142243F_AAGTAGAAGACCGGGT-1	0.000606173	0.384040612	1.750707632	0.165656903	0.24121252	0.021616331	3.18E-09	0.566424473	3.130264646
1142243F_GCGGGAACCAGGCCCT-1	0.202828359	1.39E-07	1.342020961	0.363434585	0.122424678	9.98E-08	1.72E-08	0.331917423	2.362626263
1142243F_ATTAGATTGATAGCGG-1	0.167272809	0.263030504	1.14141458	0.325656968	0.385252954	0.104444572	8.46E-09	0.359353866	2.746426263
1142243F_CTCGGTCCGTAGCCTG-1	2.55E-07	0.230505268	0.969091326	3.31E-07	0.978182327	0.704404215	0.393737432	0.456969755	3.732890909
1142243F_TGGCTTTGGGTAGACA-1	0.001010344	0.4094951	0.756566186	0.070909581	3.24E-07	0.078181982	1.45E-09	0.251917288	1.568080808
1142243F_TATCCATATCATGCGA-1	1.39E-07	0.064848673	1.077778363	0.014141907	0.027879075	5.80E-08	5.32E-09	0.333533599	1.518181818
1142243F_GGAGTGCCGCCCTGGA-1	0.049293098	0.974545646	2.543394567	0.581616601	0.19050523	0.477373881	1.23E-08	0.451515409	5.268244444
1142243F_TGAGAATGCTTTACCG-1	1.72E-07	0.053737461	1.142626895	0.246869246	0.045050694	0.282222451	0.001010102	0.468280958	2.23979798
1142243F_TTAACCAACCCTCCCT-1	0.161616345	0.347474844	3.225818883	0.576162111	0.290101148	0.057575888	1.40E-08	0.371515414	5.030264646
1142243F_TGTTTCGGTACTTCTC-1	0.000606223	0.365050701	1.406667472	0.332929755	0.109697129	0.041212171	1.73E-08	0.567068855	2.823232323
1142243F_TTGCTGAAGGAACCAC-1	0.001818237	0.253535505	2.029697596	0.474747941	0.424606232	0.125252685	1.68E-08	0.699596332	4.009254545
1142243F_TATTTAGTCTAGATCG-1	0.001818279	0.209293089	1.38202082	0.834344081	0.095353725	0.084646612	9.21E-09	0.515149648	3.122626263
1142243F_CTCCGGCCTAATATGC-1	0.00060614	0.129899126	1.540000671	0.388283471	0.196363732	0.047070817	0.057777792	0.359594211	2.71959596
1142243F_TTGTGGCCCTGACAGT-1	0.299596043	0.173939584	1.463030699	0.571919864	0.262222469	2.13E-07	2.62E-08	0.309656758	3.080365657
1142243F_TCGCCGGTCGATCCGT-1	1.15E-07	0.108687014	1.981818748	0.572485408	0.257373965	0.101616326	0.001010109	0.656161851	3.679153535
1142243F_CCATAGGTTGGCGTGG-1	1.87E-07	0.029899123	0.664848932	5.44E-07	0.135151759	1.50E-07	3.16E-08	0.185452809	1.015353535
1142243F_GAACGACCGAATGATA-1	2.27E-07	0.217980021	2.234909499	0.660404565	0.434343676	0.191919426	1.07E-08	0.407878939	4.147436364
1142243F_TCCGATAATTGCCATA-1	0.0204043	2.16E-07	0.269091257	0.111111588	0.000404232	0.041212478	0.001010156	0.572119308	1.015353535
1142243F_CATTACGTCGGCCCGT-1	0.032727338	0.058383995	1.557576412	0.445252964	0.213333602	0.150707206	3.89E-08	1.539796222	3.997777778
1142243F_CAAGCACCAAATGCCT-1	0.000606121	2.30E-07	0.380202619	0.017576007	0.067879271	1.72E-07	2.92E-08	0.533735551	1
1142243F_TGCATGGATCGGATCT-1	0.000606144	0.135757899	1.454748054	0.197374246	0.269697098	0.161414368	1.59E-08	0.319594093	2.539191919
1142243F_GAAATCGCGCGCAACT-1	1.35E-07	0.172525402	0.964849018	0.482020561	0.2094952	0.06686889	0.001010145	0.385250851	2.282020202
1142243F_CTGAAAGAGATCCGAC-1	0.001212355	0.208889129	0.948687322	0.47939448	0.033333568	0.127474911	0.001010126	0.332321342	2.132323232
1142243F_CACCTCGATGGTGGAC-1	0.001212403	0.356363855	0.923838773	0.415354073	0.212323405	0.028282949	0.016969758	0.769089126	2.723434343
1142243F_ATTTGTTCCAGGGCTC-1	0.001212349	0.019798205	0.942020532	3.44E-07	0.39474788	0.067070931	0.001010136	0.176765885	1.602626263
1142243F_TGGGCCACAAGAGCGC-1	0.380808421	0.447677053	0.939394204	0.202020711	0.166262917	0.059394075	4.58E-08	0.224606209	2.420163636
1142243F_CCTTCTTGATCCAGTG-1	1.69E-07	0.259798207	1.052121447	0.094748001	0.263838801	0.044848644	0.001010164	0.431311334	2.147676768
1142243F_CCTCGCCAGCAAATTA-1	0.000606224	0.231515422	1.454343789	0.362626787	0.4062629	0.164646707	2.06E-08	0.364404212	2.984406061
1142243F_TTCATGGCGCAACAGG-1	0.842585966	0.155959885	1.176565912	0.177778428	0.552323555	0.172121428	2.03E-08	0.179596119	3.256931313
1142243F_TTAATCAGTACGTCAG-1	1.23E-07	0.125252781	2.027232656	0.397172147	0.532727649	0.444242681	3.21E-08	0.6668689	4.19349697
1142243F_CCTATCTATATCGGAA-1	0.000606248	0.168889118	1.153535684	0.483030826	0.268687193	0.157980035	2.22E-08	0.275755722	2.508484848
1142243F_ATTATACTTTGCTCGT-1	5.53E-08	3.34E-07	0.553737801	0.246464992	0.121818518	0.040808404	3.27E-08	0.777977945	1.740808081
1142243F_ATGGATCCGGCGTCCG-1	1.36E-07	0.426060842	1.095758051	0.013535708	0.225454919	0.071515389	0.001010161	0.318179944	2.151515152
1142243F_CGCCCGCTTCCGTACA-1	0.001010307	0.230303216	1.232525561	4.76E-07	0.27676804	0.26565676	3.02E-08	0.433091166	2.439355556
1142243F_GGATTCCGCTATACCC-1	0.000606214	0.130303286	1.129293322	0.309495402	0.564848802	0.228889121	0.016161669	0.439757739	2.819355556
1142243F_CGGTCTATCAACCCGT-1	0.286262751	0.110303214	1.691919694	0.971475329	0.556767869	0.180606273	2.85E-08	0.158182012	3.955517172
1142243F_ATGCCGGTTGATGGGA-1	0.178383958	0.140808266	0.913535677	0.47737429	0.319394276	0.642222495	0.027878848	0.223432493	2.923030303
1142243F_TCATGCAGGTTCTCAT-1	0.001818223	0.270707302	1.918384361	0.584848942	0.217778141	0.167677059	2.93E-08	0.498747559	3.659961616
1142243F_TGAGCTTTAATGACGC-1	0.000606291	0.06161647	0.685858899	0.040404514	0.030909362	0.065656732	7.21E-08	0.114947659	1
1142243F_TCCCTTAGATTACTCG-1	0.929454621	0.234343513	1.635152051	0.474545803	0.498182274	0.607272902	0.001010131	0.527475067	4.907436364
1142243F_ATATCTCCCTCGTTAA-1	1.26E-07	0.345656721	1.70440449	0.604444824	0.83010144	0.428889216	2.03E-08	0.713737506	4.627234343
1142243F_AGCTCTTCCCAGTGCA-1	0.168080966	0.146868863	2.279354041	0.595758188	1.081212277	0.158586062	2.58E-08	0.189697154	4.619557576
1142243F_TCGCTAAACCGCTATC-1	0.001616317	0.692121403	1.73167714	0.426465134	0.790707411	0.510505292	1.60E-08	0.382020419	4.535113131
1142243F_CACATTCTTTCGATGG-1	0.118787926	0.367474928	2.612283376	0.719192454	0.245252871	0.194343582	0.057171731	0.278182021	4.592688889
1142243F_GATATGCGGTAGCCAA-1	0.409697133	0.697373949	3.388242935	0.129293284	1.015151828	0.532929532	2.02E-08	0.18181839	6.354507071
1142243F_CGTTTCACTTCGGGCG-1	2.21E-07	0.963030509	2.793899247	3.50E-07	2.660404778	1.050303182	0.075151523	0.151313221	7.69410303
1142243F_CCAATTACGGGTCGAG-1	0.001010385	0.304040568	2.147030594	4.47E-07	1.41434376	0.860606418	2.25E-08	0.318585987	5.045618182
1142243F_GCAGGTAGAGTATGGT-1	0.000606307	0.407070916	1.813091269	0.335353838	1.148283384	0.349697166	0.090707099	0.202222344	4.347032323
1142243F_GTCGTATTGGCGTACA-1	0.001010224	0.331717365	1.194545918	0.050101472	0.181212489	0.189091017	5.96E-08	0.326664889	2.274343434
1142243F_GAAATTAGCACGGATA-1	1.004848635	0.712525462	2.418343951	2.59E-07	1.27010139	0.729899266	4.79E-08	0.986464827	7.122183838
1142243F_AATGCACCAAGCAATG-1	0.419192052	0.812121429	1.945212557	2.34E-07	1.741616678	0.862020441	4.70E-08	0.248081007	6.028244444
1142243F_AGGACGCTCGATGTTG-1	1.54E-07	1.817373999	3.006020607	2.77E-07	2.192525758	1.043636554	0.459191948	1.255757773	9.774507071
1142243F_GGCTAAAGGGCGGGTC-1	0.062020436	1.717333617	1.411515531	3.23E-07	1.06747521	0.147272896	0.035555593	0.512323364	4.95349697
1142243F_CATCTATCCCGTGTCT-1	2.24E-07	0.990101285	1.535515401	0.008081118	1.413939956	0.840000235	3.88E-08	0.457575883	5.245214141
1142243F_CAGTAACTATTTATTG-1	2.42E-07	0.142181981	2.167071223	0.626667113	0.390707232	0.118788021	2.63E-08	0.471717495	3.917133333
1142243F_CATATACTACTGATAA-1	0.014949673	2.05E-07	1.502626716	2.82E-07	1.464808469	0.838990169	3.03E-08	0.73676789	4.558143434
1142243F_GCGTTCGGAGACCGGG-1	1.49E-07	0.468081011	2.869657093	0.187273132	0.893131568	1.207677006	4.18E-08	0.291111313	5.916931313
1142243F_AAGTTCAGTCTGCGTA-1	0.008080978	0.234343733	3.66400043	0.176162026	0.936363841	1.082828449	0.423434363	1.011515474	7.536729293
1142243F_CGAAGCTATAAATTCA-1	1.87E-07	0.440404241	3.23753588	0.666667033	0.616565866	0.48888906	3.48E-08	0.708687193	6.158749495
1142243F_CGCGGTCACAAACCAA-1	1.56E-07	1.321212313	3.955111474	0.008081149	2.903636836	2.651313398	0.407878841	0.465656742	11.71289091
1142243F_GGGAATGAGCCCTCAC-1	0.000606233	0.439192095	1.658788383	0.428889432	0.497535668	0.332929423	2.06E-08	0.520808241	3.878749495
1142243F_ACGGAGCGCAAATTAC-1	0.098990078	0.533333538	3.965616742	0.626263014	1.200606374	0.796363797	1.34E-08	0.868283009	8.089456566
1142243F_CGTTCTTCGCACACCT-1	0.299192022	0.457374006	2.39107118	0.008081208	0.420404275	0.353939639	2.22E-08	0.217374012	4.147436364
1142243F_GAATAGCCCTGCGGTC-1	0.014949634	0.288687068	3.326424682	0.713535821	0.918384104	0.973131516	0.03191923	0.432929561	6.699961616
1142243F_AATAGCTACCGCGTGC-1	1.25E-07	0.572929478	2.012889388	0.189899354	0.499394214	0.868485111	0.018383869	0.572727551	4.734709091
1142243F_CCGAGCTGTGCTTGTC-1	0.397373892	0.291919448	2.313899529	2.81E-07	0.598586103	0.016565867	4.22E-08	0.317980091	3.936325253
1142243F_GATGACGATGATCGCG-1	0.017171924	0.246464905	2.746626649	0.543636737	1.052525534	1.107070934	0.372929358	0.31798002	6.404406061
1142243F_GCCTATGCTGGGCCTT-1	1.32E-07	1.708646777	1.476768138	0.40222246	0.764444848	0.963434562	0.001010157	0.308687069	5.625214141
1142243F_TTACTGTCTAGAGCTC-1	0.064242763	0.681212534	2.114101282	0.192727528	0.900808387	1.02181831	1.043838544	0.220606207	6.239355556
1142243F_AGCGGTTGCCGCTCTG-1	0.051515357	0.807677003	1.442384241	0.448485124	0.536969911	1.917576065	0.114141504	0.935959887	6.254709091
1142243F_GCTTGCAGCACAATTG-1	2.03E-07	0.066464969	0.959798278	0.031717566	0.303030583	1.062826464	0.059394009	0.174949745	2.658181818
1142243F_CCGGAGGTCTTATGGT-1	0.086868851	0.446868946	2.079152056	0.171515483	0.260202297	0.109091054	4.50E-08	0.42181844	3.575517172
1142243F_ACAGTATACCGTGGGA-1	0.056969817	0.243030572	1.961616618	0.248687193	0.164242749	0.94040427	0.019192004	0.282990111	3.917133333
1142243F_GGGATCCCAATACAAA-1	0.001212288	0.359798289	1.279192321	2.97E-07	0.547636599	0.852727631	0.116161684	0.453333518	3.610062626
1142243F_ATTACGACTCCACAGT-1	0.018181935	0.087878994	1.051919618	3.00E-07	0.28404079	0.272323545	0.00101016	0.213533548	1.928888889
1142243F_CTCACACGCAAGCCTA-1	3.03E-07	0.12666688	1.273737708	0.298384272	0.742182002	0.090505338	0.001010164	0.425050707	2.957537374
1142243F_CCAGATGTAAATGGGT-1	1.81E-07	0.078788127	1.112525666	0.391515472	0.537778228	0.153939569	0.174707124	0.228080985	2.677335354
1142243F_GAACTTGTGCACGGGA-1	3.45E-07	0.028485258	0.701212427	0.013939653	0.578545687	0.210505176	0.32747487	0.867070927	2.727234343
1142243F_AAGCCGCTTTACCTTG-1	0.00060616	3.88E-07	0.50585902	0.078990125	0.060000411	0.09252549	8.18E-08	0.37716984	1.115151515
1142243F_TCCATTCCCACTAGAG-1	2.32E-07	0.100808398	0.67333356	4.45E-07	0.156363894	0.202828519	7.82E-08	0.242826491	1.376161616
1142243F_AGAGCGCTTGTAACGG-1	2.28E-07	0.07838417	0.695555861	0.073131674	0.183838733	1.697737552	0.029090997	0.134545632	2.892284848
1142243F_TGGGTTCCCGGACGGA-1	0.184040527	0.211313386	1.605212465	0.953939973	0.597374043	0.346060829	0.016161626	0.459798161	4.37390101
1142243F_GCTGCGCCTCCCACGT-1	0.146262845	0.096969887	0.941414511	0.269858855	0.968687476	0.409697239	4.04E-09	0.174545546	3.007436364
1142243F_CTGTTGGCTCTTCTGA-1	3.41E-07	0.563232658	0.608889084	0.108080988	0.288283486	0.304040577	0.101616195	0.277131417	2.251274747
1142243F_TTGTTCTAGATACGCT-1	0.032121309	0.2185861	1.104848782	3.51E-07	0.107273319	0.015757782	3.64E-08	0.377371916	1.855959596
1142243F_CCCTCAAGCTCTTAGT-1	0.001212315	1.229858873	0.361818379	0.008081137	0.828889442	0.773535757	1.27E-08	0.383636407	3.587032323
1142243F_TGGTCTAGCTTACATG-1	1.34E-07	0.052121527	0.61676804	0.076970035	0.224849094	0.103636464	2.09E-08	0.228887008	1.303232323
1142243F_ATGCACCTTCCTTAAT-1	6.33E-08	3.09E-07	1.037172196	2.92E-07	0.331919745	0.08949513	0.015555572	0.316563763	1.790707071
1142243F_GGGATACGGTAATAAT-1	1.89E-07	0.064646617	1.137576182	0.255556102	0.416970088	0.173737579	0.001010105	0.297775867	2.347272727
1142243F_AGTTCACCGGTTGGAC-1	0.001212338	0.092929516	1.193737699	5.39E-07	0.138182168	0.07292949	0.001010122	0.455717319	1.955719192
1142243F_GACATACTGTCGCAGA-1	0.000606174	0.1460608	1.392121616	0.065253027	0.266666988	0.080202227	1.76E-08	0.430907331	2.381818182
1142243F_TGGACACCGTTGCTTG-1	1.56E-07	0.084040681	0.924040703	0.101212575	0.519798547	0.109091021	0.001010102	0.247232477	1.986426263
1142243F_TGCGATGCTAATGGCT-1	0.252727419	0.157373933	1.515758102	1.223596397	0.526666985	0.287070875	1.13E-08	0.084444661	4.047638384
1142243F_TTCTGTTTCCTGTCGC-1	0.080000237	0.30363658	0.835556044	0.177374024	0.114545974	0.130707197	1.52E-08	0.325414271	1.967234343
1142243F_CGTTGTAAACGTCAGG-1	0.000606177	0.078586043	1.325050899	0.669293405	0.170303414	0.176969951	7.45E-09	0.337169902	2.757979798
1142243F_GATCGGCGATAAGTCG-1	1.20E-07	0.135555764	2.002424828	0.085212456	0.339394316	0.340202209	0.001010111	0.449091106	3.352890909
1142243F_AGCCTTAAAGCGGAAG-1	0.030909193	0.300606276	2.042424788	0.288081273	0.122020533	0.537777973	0.114505069	0.423232471	3.859557576
1142243F_TCCGTAACCACAATCC-1	0.113333514	0.329899258	1.365050929	0.102020563	0.169495332	0.064040547	0.034545474	0.418343676	2.596729293
1142243F_GAATGCCGAAATGACC-1	0.000606123	0.465454863	1.366465067	0.033131568	0.427475261	0.317980017	0.019596017	0.334505226	2.965214141
1142243F_TATACTCATGCGGCAA-1	0.089091019	0.138182111	0.997172083	0.251111498	0.087475157	0.051919439	0.001010112	0.324442621	1.94040404
1142243F_TAGTGTCAGAAACGGC-1	0.001010356	0.377778002	0.957576217	0.236970105	0.151313434	0.093939556	2.08E-08	0.494101199	2.312688889
1142243F_CGTCATACCATATCCA-1	0.002626396	0.062020492	0.719192206	0.505253136	0.268889272	0.335959783	1.73E-08	0.246058697	2.14
1142243F_TAGTACCTTAGTGGTC-1	0.000606213	3.07E-07	0.489495352	3.95E-07	0.162424784	0.018383932	8.54E-09	0.329089009	1
1142243F_CTGGCGGGAATAAGTA-1	0.016768066	0.661212518	1.787030616	0.40787898	0.522424625	0.375757734	1.244646558	0.091313227	5.107032323
1142243F_AGTGTGGTCTATTGTG-1	1.19E-07	0.375757875	1.24505082	2.88E-07	0.632929943	0.352282949	0.035757655	0.338788028	2.980567677
1142243F_GCTATCGCGGCGCAAC-1	3.12E-07	0.23030333	2.237131676	0.629293238	0.991515539	0.874949621	0.681212173	0.214949666	5.859355556
1142243F_CAGTAATCCCTCCCAG-1	0.019192187	0.428242729	1.271111455	2.90E-07	0.947677191	0.592323438	0.251919239	0.936363774	4.446830303
1142243F_GTATTAAGGCGTCTAA-1	0.636970088	0.303030695	1.848444738	0.78949524	0.700606423	1.489495046	0.811313202	0.297171841	6.876527273
1142243F_CTAATTTCAACAACAC-1	0.296767805	0.445656783	2.536525762	0.366061019	1.153535685	0.269899217	0.031515178	0.045454712	5.145416162
1142243F_TTAGCAACATGGATGT-1	1.40E-07	0.549899209	2.427030644	4.43E-07	0.857980328	0.404848652	1.81E-08	0.567878951	4.807638384
1142243F_ATGCTCAGTGTTGCAT-1	9.30E-08	0.445050749	1.655717514	0.027475156	0.806061166	0.334545568	0.04464652	0.434747678	3.748244444
1142243F_GATGTTTGTGCGAGAT-1	0.015353928	1.211273042	1.388283192	0.934747848	0.359192132	1.950303192	0.117777855	1.394747599	7.371678788
1142243F_CACTTCGCCACAGGCT-1	4.45E-09	0.366222461	2.202020732	0.045858986	0.635960014	0.278788063	8.46E-09	1.601212357	5.130062626
1142243F_CTGTATGGTGTAGAAA-1	7.75E-08	0.303030517	2.578141968	0.073535788	0.589293306	0.911313314	5.70E-09	0.532727448	4.988042424
1142243F_TACGTGCACTATGCTG-1	1.78E-07	0.323232492	2.940768277	0.749899419	0.193939675	1.27E-07	1.01E-09	0.645858821	4.85369899
1142243F_GTATCAGCTTGGGTTC-1	0.481575959	0.527878928	1.467475244	5.21E-07	0.498586084	0.432323393	1.24E-08	0.459394203	3.867234343
1142243F_TAACAAAGGGAGAAGC-1	1.32E-07	0.356969899	3.740970256	0.876768137	0.984242667	0.307070823	1.02E-08	0.560606359	6.826628283
1142243F_TTACATCGTGGCCTGG-1	0.249293005	0.40626285	3.250263327	0.145454849	0.769091163	0.344646637	2.63E-08	0.249091173	5.41410303
1142243F_TCTGAACCGGTCGGCT-1	0.020202151	0.390707273	2.602788404	0.601818601	0.601010383	0.169697182	1.40E-08	0.540404275	4.926628283
1142243F_GGCTCGTGCCACCAGC-1	0.001212327	0.54808094	2.255717766	0.775758018	0.53070725	0.433737502	8.50E-09	0.669293259	5.214507071
1142243F_TATAAGTGAGGATAGC-1	1.38E-07	0.595757816	3.825414762	0.210303312	0.355959866	0.619596233	2.98E-09	0.294545647	5.901577778
1142243F_GCCCGCGCGTTTGACA-1	2.56E-07	0.367879112	1.506263184	0.025050696	0.082222466	0.624606275	0.00101014	0.277575951	2.884608081
1142243F_TGCTGGTTGGACAATT-1	0.000606244	0.151313358	1.698586505	2.91E-07	0.169495191	0.180404158	1.57E-08	0.434745753	2.635151515
1142243F_GCCTAGCGATCTGACC-1	0.001212499	0.262626524	1.314949956	0.07878807	0.513697177	0.371717421	7.53E-08	0.752323428	3.295315152
1142243F_CCATGCTCTGCAGGAA-1	2.08E-07	1.55490936	2.060606495	0.424242877	0.417777975	1.107272948	0.343030335	0.262424448	6.170264646
1142243F_TATAAATCCACAAGCT-1	0.001212656	0.14989931	1.504202378	1.31E-07	0.378788107	0.6410103	0.279394028	0.294747635	3.249254545
1142243F_CGCTCGACATAATGAT-1	0.017172303	0.564242931	1.031878937	1.37E-07	0.320808373	1.243232384	1.455959789	0.404646559	5.037941414
1142243F_CCAATTGAATGTTAAT-1	0.001212407	0.674545821	1.148081084	2.94E-07	0.990101392	1.133737531	0.514909194	0.118586015	4.581173737
1142243F_GCTAATACCGAATGCC-1	0.05252553	0.3252528	1.371919558	2.94E-07	0.615555943	1.579959712	0.731111239	0.518990075	5.195315152
1142243F_TTCAACGACCCGACCG-1	0.000606379	0.441373961	1.204040861	0.008081143	0.764242787	1.037373903	3.07E-08	0.630303157	4.086022222
1142243F_TTCCTCGAGGGTGTCT-1	1.80E-07	0.255757878	0.629495283	0.14888927	0.541212531	0.254141599	0.115959668	0.236765814	2.182222222
1142243F_CAACGACCCGTTTACA-1	0.001212403	1.017333544	0.796364034	0.387071118	3.03E-07	0.424646628	2.27E-08	0.545858815	3.172486869
1142243F_CTTGTACTTGTTGACT-1	0.002222398	6.36E-08	1.335960341	0.634545963	1.36E-07	0.01818197	6.50E-09	0.548281041	2.539191919
1142243F_TCTCTAATAGCTGGTA-1	0.001818341	0.284242548	1.978990666	0.146465112	0.092525406	0.019394021	2.03E-08	0.514707321	3.038143434
1142243F_ATTATGCCATAGGGAG-1	0.00121218	0.22828303	2.640364171	0.443232894	0.045252789	1.55E-07	1.24E-08	0.597171941	3.955517172
1142243F_GACAACGCAGCTTACG-1	0.690909252	0.413535481	3.371475515	0.608889442	0.429697111	0.161010189	2.23E-08	0.068687028	5.74420404
1142243F_AGATGACTCGCCCACG-1	0.002222277	0.132121455	0.958182543	0.164444847	0.168081031	1.65E-07	4.23E-08	0.331109257	1.756161616
1142243F_GTGCGGGTCTCCAAAT-1	8.84E-08	0.124444581	2.918546224	0.605455138	0.178181909	0.018585949	0.001010108	0.496969942	4.343193939
1142243F_GTACGAGATTGCGACA-1	0.337777781	0.012929472	1.33111165	0.113131995	0.111111239	1.97E-07	0.001010121	0.079392192	1.986464646
1142243F_GTATAGGACTCAGTAG-1	1.26E-07	0.579596211	2.484606702	0.453535747	0.256161826	0.077171899	1.80E-08	0.584242621	4.435315152
1142243F_TTGCACGGAGCAGCAC-1	0.026666833	0.430303207	1.772525852	0.320404672	0.235959792	0.164444547	8.81E-09	0.414101149	3.364406061
1142243F_CACAGCTAGGGAGTGA-1	1.41E-07	0.734303185	1.88787935	0.669091389	0.140404176	0.187677042	2.41E-08	0.708485096	4.327840404
1142243F_ATACTAGCATGACCCT-1	0.085656817	0.054949667	1.427071228	0.599192462	0.174545624	0.122626422	1.96E-08	0.386058771	2.85010101
1142243F_CCAAGACTTCTGCGAA-1	0.002020283	0.194949729	2.32989968	0.342222748	0.175959769	0.115555698	0.001010113	0.333331475	3.494949495
1142243F_ACATAATAAGGCGGTG-1	0.000606193	0.133737654	1.573131879	0.642222788	0.287474915	0.819192055	1.10E-08	0.253533495	3.70989899
1142243F_TAATACACAGTAGTAT-1	0.824404085	0.163838637	2.211313605	0.39292994	0.470303309	0.076161732	3.80E-08	0.273333501	4.412284848
1142243F_TCTTGGTAACACCAAA-1	0.046464675	0.385454819	0.882424717	0.367677099	0.207879206	0.577172045	0.001010115	0.416563787	2.884646465
1142243F_AACTGGGTCCCGACGT-1	0.0006062	0.24585874	2.122020663	0.360606694	0.651111335	0.018788106	0.001010106	0.490262803	3.890264646
1142243F_ATCACTTCATCCTCGC-1	2.65E-07	2.13E-07	0.504848946	4.22E-07	0.466263024	0.102222362	9.40E-09	0.130099103	1.203434343
1142243F_TGGAAGGATAAAGATG-1	1.84E-07	0.138586081	1.574545915	0.133738002	0.701980063	0.102020285	9.72E-09	0.337373904	2.988244444
1142243F_CATGATGCACAATTCT-1	2.56E-07	0.090707223	1.104848901	4.95E-07	0.498788194	0.158181982	1.62E-08	0.329695155	2.182222222
1142243F_TGCCTGATCAAACGAT-1	0.001010166	0.144646683	1.090909528	0.415354064	0.096363984	0.40505073	3.10E-08	0.401210268	2.554545455
1142243F_ATAGGGATATCCTTGA-1	0.092727415	0.066262846	0.929899397	0.039394397	0.245454932	0.219394046	4.76E-08	0.458584091	2.051717172
1142243F_CACCTAATCAGTTTAC-1	0.018788113	0.101212316	1.002020588	0.018384532	0.160000248	0.018787957	0.001010165	0.351513252	1.671717172
1142243F_TGTGACTACGCCAGTC-1	2.98E-07	2.78E-07	0.759798177	0.091515587	0.130101462	0.015151718	1.81E-08	0.475553673	1.472121212
1142243F_CCCGACCATAGTCCGC-1	1.74E-07	0.171515297	1.034949847	4.99E-07	0.367475119	0.168282983	0.045656604	0.321412405	2.109292929
1142243F_CGCGCCCGACTTAATA-1	1.96E-07	0.092323515	1.382626656	0.201010523	0.354747792	0.465656766	0.001010136	0.510060781	3.007436364
1142243F_TGCCACCTGGCGAAAC-1	1.09E-07	0.066060851	1.372525741	0.386667123	0.351919459	0.123434569	0.058989963	0.402220367	2.761818182
1142243F_CTGCCAAGGTTGGAAG-1	0.046868865	0.496363866	1.244444828	0.194747869	0.134545763	0.306626465	0.044242467	0.286262908	2.75410303
1142243F_TCTCCAACGTAGGTTA-1	0.001212168	0.046060954	0.637980145	0.629899402	0.135555787	0.187677067	0.001010145	0.274139685	1.913535354
1142243F_TTCTTGGAGTAATGAG-1	0.064444642	0.086262821	1.25494994	0.173333742	0.448687257	0.319192106	0.017979845	0.327876919	2.692727273
1142243F_GTCTCGATCTGCTTTC-1	0.001010237	0.043636618	1.075959809	5.96E-07	0.315757931	0.047676892	2.82E-08	0.398786172	1.882828283
1142243F_TACTCTCCGAACAAAT-1	0.001212377	0.286464972	1.552081104	0.386869162	0.46000026	0.370909289	0.115757646	0.260202161	3.43349697
1142243F_ATCACATTAGAATATC-1	0.020808297	0.360161809	1.643838864	0.298586176	0.471717487	0.258788118	0.047474782	0.301414366	3.402789899
1142243F_TACGGGATGCTAGCAG-1	0.023838663	0.252525526	1.245656993	0.49616198	0.602182123	0.961010229	0.07050513	1.501212286	5.153092929
1142243F_AGCTGAAGTAAACCAA-1	0.000606218	0.613131561	1.894343922	0.141414545	0.227879061	0.474747689	0.00101016	0.575515329	3.928648485
1142243F_CATGGGTCGGGTGTGG-1	2.77E-07	0.363030524	1.346060958	0.214141815	0.175151859	0.121010264	0.046060657	0.765010313	3.030466667
1142243F_CACCCACGAGGCAATT-1	0.001616213	0.073737629	1.63777831	0.339596383	0.566020424	0.305252887	2.63E-08	0.367474896	3.291476768
1142243F_TGCCATTACTAAAGAA-1	2.00E-07	0.491515268	1.414343927	0.493939886	0.230505331	0.201212356	0.069492957	0.321414317	3.222424242
1142243F_CCGTTACGTTAGAACA-1	2.51E-07	1.85E-07	2.052283272	0.682828877	0.494343614	0.13696987	0.001010119	0.538181995	3.905618182
1142243F_GCCAGGAGTAACCGAT-1	1.60E-07	0.064444764	1.010303538	2.97E-07	0.712121579	0.215353744	0.001010139	0.382422345	2.385656566
1142243F_CCTAACTAAGGCTCTA-1	0.027879002	0.546666861	2.657333883	0.470909523	0.211919396	0.125050686	2.78E-08	0.537575974	4.577335354
1142243F_GCGGTGAACTGCGCTC-1	0.001212308	0.655757768	1.552323725	3.16E-07	0.845616568	0.421414402	3.36E-08	0.44848498	3.924810101
1142243F_CCTCGCGCGATATAGG-1	0.001818395	0.755717411	1.55656608	0.527273034	0.167677048	0.45393973	1.97E-08	0.772727475	4.235719192
1142243F_ATCGGCAAGCAGTCCA-1	4.89E-08	0.507071017	0.782424592	0.008080942	0.748889442	1.370667105	0.318585976	0.143030372	3.878749495
1142243F_AGATCGTGCATAAGAT-1	1.89E-07	0.554101192	1.950505491	0.038384228	0.298384172	0.018586028	0.017373786	0.490909359	3.368244444
1142243F_ATTCAGGACCTATTTC-1	0.028485271	0.441818602	0.884242738	1.47E-07	0.647879137	0.340363821	0.159394054	0.297979866	2.800163636
1142243F_AGCTAGAAGCAGAAGT-1	0.157373953	0.322222384	1.65935398	0.270707364	1.217778311	0.670101225	2.36E-08	0.702020336	4.999557576
1142243F_TTCGCTATCTGACGTG-1	0.031111315	0.82804062	1.556768181	0.024242903	0.599596129	0.051313248	0.001010125	0.529495257	3.621577778
1142243F_TTCCGCAGAGAAATAT-1	0.274545692	0.777777972	1.758141821	0.402828709	0.93232357	0.625454725	0.047878811	0.311111326	5.130062626
1142243F_CAGTACATTCTCTAAA-1	0.03454565	0.481616342	3.110263232	0.71899032	0.21616178	0.825656696	0.112525285	0.282828574	5.782587879
1142243F_GTGAAGATTTCAAGTG-1	0.001818221	0.285616352	2.577778457	0.376566164	0.168485072	0.441818349	2.52E-08	0.625454732	4.477537374
1142243F_AACGCATGATCTGGGT-1	0.225858618	0.306464848	2.740364309	0.465252889	0.13979822	0.821010267	0.059596002	0.164444746	4.922789899
1142243F_CCCAGAGGAGGGCGTA-1	0.000606178	3.41E-07	1.636566178	0.5589903	0.468687138	0.950707255	0.019151563	0.366868825	4.001577778
1142243F_GGAAACCTTGTTGAAT-1	0.01555581	0.134545673	2.375717573	1.076970105	0.698586105	0.209899225	3.84E-08	0.334747693	4.846022222
1142243F_GTGAAGCCGTATAGTC-1	0.000606304	0.188687175	1.299394282	0.401818689	0.17636399	1.38E-07	5.12E-08	0.487636442	2.554507071
1142243F_GAGCTGTCGTCTCGGA-1	4.91E-08	0.420202324	2.118343838	0.660202583	0.911717505	0.136363817	0.001010156	0.341010233	4.588850505
1142243F_TGTCATTTGTTGGGAA-1	0.000606165	0.082424429	1.249697456	0.697172074	0.182626605	0.017980107	2.12E-08	0.512119405	2.742626263
1142243F_ACCAACACCACACACT-1	0.101818446	0.462626437	1.704040722	0.171313627	0.300363869	1.078586184	4.42E-08	0.44383855	4.262587879
1142243F_AAATGATTCGATCAGC-1	9.76E-08	0.294909325	1.714141792	0.356768139	0.774545881	0.22505072	0.049899051	0.221616307	3.636931313
1142243F_CTGCTTTATGTCCGCG-1	0.304646769	0.086262908	1.799757803	0.018182312	0.466666939	0.294747705	5.22E-08	0.221414299	3.191678788
1142243F_GCGAGAGGCCATGTAA-1	0.021010297	0.340404383	1.655758059	0.206667003	0.118586161	0.36222238	7.58E-08	0.652080935	3.356729293
1142243F_ATTGACCGGCGATGAC-1	0.007677048	0.915757859	1.737939758	0.0319195	0.148283127	1.091919474	0.030303104	1.066464778	5.030264646
1142243F_ACCCTGGTAACGCCCT-1	2.40E-07	0.260404273	1.951313595	0.131313459	0.279353857	0.639596201	0.028282883	0.814949633	4.105214141
1142243F_GTTGGACCGCATCAGG-1	4.09E-07	0.825050914	1.935111322	0.336767955	1.321010385	1.578181946	1.134141531	1.058990084	8.189254545
1142243F_CGTTTACAAGGCAGCT-1	1.40E-07	0.486262887	0.96262665	3.95E-07	0.142828638	0.18020224	0.001010175	0.413129481	2.186060606
1142243F_CGGTCCATGAGACTCC-1	0.000606284	0.263838713	1.295555941	0.131111507	0.504242766	0.223434449	0.091111206	0.524404185	3.034305051
1142243F_GTTCGTCTGGGTCCCT-1	1.90E-07	0.13838409	1.192929769	0.1046468	0.368081152	0.087474881	0.018585907	0.586828524	2.496931313
1142243F_TGTACTACTCTCACGG-1	0.224646623	0.11070725	0.772727796	0.065858982	0.544242628	0.351919397	0.017373811	0.167675027	2.255151515
1142243F_AGTGAAGATGGTGTCC-1	1.50E-07	0.327474984	2.1502632	0.405656938	0.494949725	0.218383996	0.00101017	0.741616391	4.339355556
1142243F_GAGGGCCATAATATTA-1	0.11131333	0.400000221	2.414950106	0.11090943	0.181575916	0.182222403	0.171313222	0.344848705	3.917133333
1142243F_ACTCCCGTAGACTAGG-1	0.001818384	0.161616379	2.256162141	0.417778416	0.518949629	0.17252539	3.57E-08	0.372929423	3.901779798
1142243F_CGTCAAATGGTCGCAG-1	0.001212258	0.084848784	0.877374177	0.111515389	0.336565872	1.027879247	0.033939474	0.380565808	2.85390101
1142243F_AAGTCTAGTAGCTGCC-1	2.47E-07	0.056970051	0.966667139	0.095353895	0.515757772	0.2836366	0.001010153	0.493129395	2.412525253
1142243F_AAGAAATCACCAGATT-1	2.28E-07	0.077171955	0.936969995	3.33E-07	0.757980092	0.289697369	0.001010156	0.311311286	2.374141414
1142243F_GAGTGCACGGACAACA-1	0.000606304	0.235353834	1.018182142	0.302222601	0.17555579	0.77030334	0.07030313	0.200767808	2.773294949
1142243F_GTTCAAATCAGATGTC-1	0.122424396	0.708081026	1.182990214	0.008081003	1.500606924	1.510505261	2.31E-08	0.124242466	5.156931313
1142243F_CATGGCTCCCTATGTC-1	0.002222277	0.145252777	0.967071109	0.096162075	0.138990307	0.07838408	1.94E-08	0.354947659	1.783030303
1142243F_GGCCACACGAAAGCCT-1	0.001010193	0.431313296	1.163434759	0.181818469	0.457374272	0.825454852	1.12E-08	0.74541435	3.805820202
1142243F_GAAGCCGGGTAAGCTC-1	0.001212266	0.252121474	1.475919521	3.42E-07	0.700606606	0.488081059	1.73E-08	0.400404169	3.318345455
1142243F_TTGCGCTCTCTCGCTT-1	1.73E-07	0.02909111	0.704040749	3.12E-07	0.915758267	0.196969825	0.094505059	0.276363797	2.216729293
1142243F_TACATGACCTTATCCG-1	0.000606141	0.044848715	1.645454911	0.183030744	0.860606586	0.160808289	0.001010111	0.398949654	3.295315152
1142243F_GTCCTTCTACAACCCA-1	0.818949633	0.232929573	1.169091111	0.163434862	0.247071139	0.109899279	0.019393958	0.273535496	3.034305051
1142243F_TATATGCTGGGTTGCC-1	5.19E-08	0.448485071	2.275959965	0.617333835	0.35131363	0.196565826	7.60E-09	0.683838584	4.57349697
1142243F_GTTTATGGGATTTAGA-1	0.013333389	0.398788142	1.577172097	0.11818216	0.18177832	0.063232525	0.019191935	0.58969719	2.961375758
1142243F_GGAACCCGAACAAGAA-1	0.796161618	0.585858906	2.701010508	0.720768099	0.339394325	0.166464913	1.36E-08	1.413333538	6.722991919
1142243F_AACGTTATCAGCACCT-1	0.002222293	0.200000257	1.561212359	0.170263139	0.224444866	0.155555817	8.16E-09	0.378990149	2.692688889
1142243F_CATCGTCCGGTTACTA-1	1.52E-09	0.146666962	1.869050786	0.456364	0.294343856	0.150303434	0.001010137	0.577171935	3.494911111
1142243F_AGACAGCTCAGAATCC-1	0.001212184	0.327272909	1.625414464	0.046465085	0.218182063	0.637374276	2.56E-08	0.258990105	3.114911111
1142243F_GCAGATCCTCGCAAAT-1	0.000606078	0.152121439	1.777576272	0.064040751	0.420606454	0.149495248	7.89E-09	0.443028497	3.007474747
1142243F_GGGTCATGCGTACCAT-1	1.02E-07	0.177777985	1.423838812	0.180606402	0.490303433	0.181414405	0.001010108	0.514101278	2.969052525
1142243F_CTGGTCATTCCAATCC-1	1.95E-07	0.19535379	1.055555918	0.018384109	0.157172019	0.256970084	1.75E-08	0.214745685	1.898181818
1142243F_TCAGGGCGCAAACTCG-1	0.031717227	0.085050698	1.456162189	4.37E-07	0.379394248	0.146060786	5.74E-08	0.33333153	2.431717172
1142243F_GATGCCAGCAGAAGGC-1	0.001818325	0.223030503	2.146667084	0.157576298	0.035959872	0.153535599	2.41E-08	0.446222395	3.164810101
1142243F_AATACAATGTTTCAGG-1	0.024848501	0.225454802	2.386424676	0.121616694	0.424040709	0.117172009	0.031515161	0.432525427	3.76359798
1142243F_CCAGAGACAAAGCCGG-1	0.000606197	0.255757777	1.490707721	0.065252863	0.255151889	0.09454567	3.10E-08	0.296563712	2.458585859
1142243F_CCGAAGTATATTGTTC-1	0.001212184	0.121818464	0.968283339	0.0832328	0.12747506	0.128687049	0.001010108	0.328280995	1.76
1142243F_GCTAAACCTGAGGTGA-1	0.00222241	0.049091107	1.496566071	0.486667165	0.203030745	0.015151645	2.26E-08	0.374745582	2.627474747
1142243F_TCATACTTACAGATCC-1	3.34E-07	2.58E-07	0.734949798	0.242222596	0.15838426	0.329293073	1.95E-08	0.371878954	1.836729293
1142243F_CGAGCACTTCAAGTTT-1	1.18E-07	0.086464866	1.118182371	2.76E-07	0.093131713	0.192929526	9.45E-09	0.403634555	1.894343434
1142243F_TAGCAACCTGTCACAA-1	0.044242917	1.046465131	1.902788105	0.00808091	0.827071061	0.479394069	1.555353664	1.420000102	7.28339596
1142243F_TGGGAAATGCCTTTCC-1	0.290303221	0.385454797	1.291313522	3.58E-07	0.621010533	0.368889118	0.167676849	0.235919279	3.360567677
1142243F_AGACCATGGGATACAA-1	3.59E-07	2.320404435	2.432687123	3.59E-07	0.252323606	0.969293033	1.26868693	0.155151631	7.398547475
1142243F_TAAATGAATCCGTTTC-1	0.344848707	0.670666917	1.806464987	2.53E-07	0.959798549	0.75717188	0.21595965	0.252323401	5.007234343
1142243F_ACAACGGTCCCTGCGA-1	0.001212226	0.9232326	2.020162074	0.6349499	0.940404496	0.951717301	0.173939459	0.332727399	5.978345455
1142243F_GTCACTCTCCAAATCT-1	0.081616338	0.563232529	1.912323687	4.24E-07	0.142222657	0.156565835	0.114505056	0.347878928	3.318345455
1142243F_TTCTACTTGCGAGGGC-1	0.195555639	0.448485078	3.095515739	0.347475124	0.227677075	0.226262824	9.60E-09	0.520000227	5.060971717
1142243F_CGCAATTACTTTCGGT-1	0.571313278	0.302626429	1.356364168	0.992121672	0.635515396	0.366868833	2.30E-09	0.164444766	4.389254545
1142243F_CTGTTCATCTCACGGG-1	0.000606062	0.238384104	3.155313701	1.177374174	0.347879124	0.427879003	1.55E-08	0.23939412	5.586830303
1142243F_TTCTTGTAACCTAATG-1	0.151515267	0.3161618	2.31268746	1.145858955	0.189899351	0.376161759	3.05E-08	0.257778004	4.750062626
1142243F_GCTTGATGATAATCAG-1	1.66E-07	0.491111288	2.88480857	0.420606594	0.826060868	0.870909293	0.061818195	0.150505227	5.705820202
1142243F_TTGGCTCGCATGAGAC-1	0.000606147	0.631313408	1.167475109	0.41676823	0.226465001	0.033333515	1.82E-08	0.41632342	2.892284848
1142243F_GCCCAGTTGGTATGCC-1	0.001414215	0.400000232	2.940566397	1.284848889	0.408283066	0.189292953	1.05E-08	0.235757874	5.460163636
1142243F_ATTCCTCCGCCAGTGC-1	0.282424296	0.323030564	1.337374395	0.41656633	0.403636576	6.11E-08	1.43E-08	0.401816249	3.164848485
1142243F_TCGTCCGCTGGCGTCT-1	6.06E-08	0.298989986	2.960970445	0.464646891	0.576767843	0.98646484	5.20E-09	0.621414474	5.909254545
1142243F_GGAGAAGTCATTGGCA-1	1.20E-07	0.274747669	3.960162292	0.281616578	0.570303205	0.453535478	1.10E-08	0.48787909	6.028244444
1142243F_TTGTTAGCAAATTCGA-1	0.082222274	0.244040624	3.348041018	1.035757936	0.472525474	0.915555811	1.69E-08	0.371515432	6.469658586
1142243F_TCTAGCATCTTCGATG-1	1.66E-07	0.446262781	1.978384499	0.046465048	0.368444576	2.48E-07	0.043232325	0.623636621	3.506426263
1142243F_TTCTAGGCCAATTGTG-1	0.001010296	1.17753563	1.353333821	0.157576173	0.893333595	9.94E-08	2.73E-08	0.522424499	4.105214141
1142243F_TCACGGTCATCGCACA-1	1.35E-07	0.535353775	3.132081507	0.434141712	0.742626461	0.04585874	6.79E-09	0.623838674	5.51390101
1142243F_ATGAAGCCAAGGAGCC-1	1.404848743	0.66303052	2.369455048	0.254545838	0.561616366	0.397171904	0.391919236	2.476767899	8.519355556
1142243F_AATGACTGTCAGCCGG-1	3.95E-08	0.721818332	2.562182551	0.366464808	0.642222556	0.889495295	0.015353552	1.172323473	6.369860606
1142243F_CCAAACAGAACCCTCG-1	0.043838503	0.251515287	2.175758248	0.55454589	0.128242667	0.066666814	2.04E-08	0.393333582	3.61390101
1142243F_TATCGATGATTAAACG-1	2.58E-07	0.561616381	2.569252998	0.371919523	0.531515428	1.686464882	2.56E-08	0.722020404	6.442789899
1142243F_GAACACACATCAACCA-1	0.000404129	0.156565792	2.5623847	0.348485341	7.98E-08	0.853333361	7.41E-09	0.425858914	4.347032323
1142243F_CCCGTCAGCGTCTGAC-1	0.036969817	0.398181947	2.3379401	0.460404426	0.149899125	1.114747641	1.51E-08	0.447677131	4.945820202
1142243F_AGCATCGTCGATAATT-1	0.279595997	0.331515286	2.934950455	1.128849079	0.049899048	0.071313231	2.90E-08	0.1919193	4.988042424
1142243F_GACTAAGATCATGCAC-1	0.001212269	0.302424345	2.824606804	0.646061261	0.048282919	0.088484937	8.84E-09	0.612525436	4.52359798
1142243F_TAGGGTGTTTCAAGAG-1	0.415757712	0.162020311	2.950061391	0.693535929	0.048282961	0.228484946	1.75E-08	0.036969863	4.535113131
1142243F_TGGTTCGTAGCAAAGG-1	0.001010278	0.301616365	2.536323836	0.140000427	0.147878982	0.149697103	6.58E-09	0.379596234	3.656123232
1142243F_CTGTTCACTGCCTGTG-1	0.001818339	0.250505243	1.484848999	0.152323857	0.228888992	0.175151642	0.018383895	0.304038629	2.615959596
1142243F_ATGTGCATCCGACGCA-1	0.298788084	0.141212294	1.84747538	0.109091366	0.013939513	0.016363747	1.83E-08	0.308079093	2.734949495
1142243F_TTGTCGTTCAGTTACC-1	0.002222334	0.103232569	0.88565705	0.234343959	0.111717536	0.118383976	9.20E-09	0.304442567	1.76
1142243F_CGGGATCAATGTAAGA-1	0.000606202	0.444444622	1.726465134	0.161616667	1.12525283	1.162182042	1.44E-08	0.256161782	4.876729293
1142243F_TTATCTGTATCATAAC-1	0.818788054	0.363636575	2.336525728	0.21818226	0.117172042	0.033939597	2.47E-08	0.458788043	4.347032323
1142243F_ATCGACTCTTTCCGTT-1	1.65E-07	0.106262818	0.845859044	3.81E-07	0.427475094	0.248485041	0.001010159	0.315149723	1.944242424
1142243F_CTCATTTGATGGGCGG-1	0.033939602	0.129293085	0.968081375	0.43333363	0.217374163	0.41111132	1.10E-08	0.430503178	2.623636364
1142243F_GTAAGCGGGCAGTCAG-1	0.162424388	0.028889065	1.21899041	0.393333746	2.98E-07	0.715555757	4.58E-09	0.119796229	2.638989899
1142243F_TCTATCGGTCGCAACA-1	0.001010275	0.109899171	1.030707573	0.246869072	0.236162084	0.13151531	5.89E-09	0.353129438	2.109292929
1142243F_AACGCGGTCTCCAGCC-1	0.275313524	0.015353807	0.449899226	0.030101198	1.403434917	1.474747649	6.56E-08	0.272121331	3.920971717
1142243F_ATTAATACTACGCGGG-1	0.021616364	1.23E-07	1.013535936	0.13979849	0.141010354	0.066666804	1.71E-08	0.461816357	1.844444444
1142243F_CTTTAACTTTCAAAGG-1	1.18E-07	0.354949755	0.868687128	0.343434741	0.342020862	0.228889094	0.001010129	0.826222316	2.965214141
1142243F_CGTACCTGATAGGCCT-1	2.97E-07	0.048687087	0.466061026	0.108283218	0.250909571	0.016565812	1.42E-08	0.109492976	1
1142243F_GAATGTTGGGTAATCT-1	0.014949747	0.273939568	0.986869006	0.048283389	0.087071102	0.057979878	2.87E-08	0.406058797	1.875151515
1142243F_TGCGGAGTAAAGGTGC-1	0.001212206	0.126464863	0.597576164	0.465859102	0.16363671	0.058384087	0.001010123	0.315149675	1.729292929
1142243F_CCTGAATATTTACATA-1	8.29E-08	0.11272743	0.620202385	0.076970035	0.16020238	0.17717207	2.16E-08	0.221210443	1.368484848
1142243F_TTGCTCCCATACCGGA-1	0.032121337	3.39E-07	0.511111531	2.62E-07	0.176162156	0.055757768	0.054545513	0.170301093	1
1142243F_CCTCTAATCTGCCAAG-1	0.002222314	0.233333485	1.208889507	0.026465087	0.082626609	0.017171856	1.24E-08	0.46949315	2.04020202
1142243F_AGGTTGAGGCACGCTT-1	1.62E-07	0.476565924	0.923636681	0.117172343	0.130909311	0.116363741	0.001010144	0.397371997	2.163030303
1142243F_TCCCGTCAGTCCCGCA-1	0.002222262	2.99E-07	0.810505525	0.228687341	0.204646734	0.13777804	3.91E-08	0.383836528	1.767676768
1142243F_TCCGATGACTGAGCTC-1	0.000606217	0.362626502	1.466667181	3.30E-07	0.286262936	0.242626488	0.057373782	0.357169899	2.773333333
1142243F_CAGCCTCCTGCAGAGG-1	1.94E-07	0.096969896	1.465454933	0.329899587	0.713939701	0.37006075	4.45E-08	0.541616307	3.517941414
1142243F_CTTAGCCTTCCACATG-1	1.44E-07	0.117980087	1.031919755	0.306060919	0.206262859	0.114747643	0.020808215	0.349897147	2.147676768
1142243F_ATTAATGAACCAGTCG-1	0.000606289	0.508687082	1.294545838	0.274343959	0.432525513	0.611111279	0.09793944	0.53232343	3.752082828
1142243F_ACGATACATAGAACTA-1	0.043636517	0.235757827	1.215152034	0.320606402	0.249091202	0.625656772	6.90E-08	0.294543621	2.984444444
1142243F_AGCCACTCCCGTGCTT-1	1.97E-07	0.442828527	1.093939852	4.24E-07	0.293333657	0.297373882	0.001010153	0.721575935	2.850062626
1142243F_ATACGGGTTTCGATTG-1	0.000606266	0.131919532	1.193333602	0.067879178	0.282424577	0.584646678	0.046060662	0.389656777	2.696527273
1142243F_CTGTCAAATGGCTCGG-1	1.97E-07	0.203030475	1.234949946	4.10E-07	0.912525618	0.261414315	5.45E-08	0.572081005	3.18400202
1142243F_GCTCGGAATTTAAAGC-1	0.000606185	0.216767954	1.869495459	3.82E-07	0.211919434	0.634343713	3.89E-08	0.389050672	3.322183838
1142243F_TAGGCATGTTACGCCA-1	1.72E-07	0.192525424	0.89393998	0.569697454	0.185050681	0.134545605	0.001010125	0.370503286	2.347272727
1142243F_TGGCAACTCGCGCGCC-1	0.001818249	0.515151727	1.485657217	0.235354014	0.201616457	0.973535518	2.70E-08	0.239190024	3.652323232
1142243F_ATCAGTAGGCAGGGAT-1	1.74E-07	0.188889093	2.199353983	0.424445027	0.397171967	0.187676864	5.18E-08	0.435151728	3.832688889
1142243F_TATCGATCTATGCATA-1	0.001212255	0.063838589	1.233333916	0.032323657	0.128687249	0.073939558	0.001010156	0.432927347	1.967272727
1142243F_CGACTCAGGATGTTAT-1	0.000606212	0.131111322	1.353737779	0.395960258	0.327676952	0.837979927	2.70E-08	0.3134952	3.360567677
1142243F_GCCATATTGCACACAG-1	0.019596214	0.287070933	1.095556008	0.09151563	0.176767929	0.184646671	1.55E-08	0.47676579	2.331919192
1142243F_AATTCATAAGGGATCT-1	1.90E-07	0.478990104	1.893333828	3.80E-07	0.633293268	0.365252732	2.40E-08	0.791919372	4.162789899
1142243F_CGGTAGAGGTGCAGGT-1	0.001212261	0.161616312	2.163192498	0.350505502	0.449293147	0.097373902	4.54E-09	0.609495262	3.832688889
1142243F_AATGATGATACGCTAT-1	0.001010292	1.022990157	1.25353584	0.253737784	0.145252754	0.16282846	0.018989907	0.536767937	3.395113131
1142243F_CTTGTGCTCACCGATT-1	1.12E-07	0.189495152	2.855313769	0.460404384	0.078586066	0.527272882	1.61E-08	0.615959941	4.727032323
1142243F_TTCCAATCAGAGCTAG-1	0.002626416	0.271515272	0.742222725	0.026262966	0.451111436	0.693333581	0.049899039	0.547877048	2.784848485
1142243F_CGATGGACCCTACGCC-1	2.22E-07	0.408282989	1.31737408	4.06E-07	0.281980072	0.681414465	0.127272753	0.966464912	3.782789899
1142243F_GGTCGGATAAACGGCG-1	0.104848688	0.326262847	3.067030867	0.144848806	0.176767929	0.21313148	2.35E-08	0.425454814	4.458345455
1142243F_TTAGCTAATACGATCT-1	2.22E-07	0.295555732	3.082182382	0.16424288	0.316767914	0.146666778	1.97E-08	0.410707306	4.416123232
1142243F_CTCGATATTTGCGAGC-1	0.077777912	0.159798139	2.713899534	0.249091287	0.395151792	0.172121417	1.35E-08	0.391111422	4.158951515
1142243F_ATTACTTACTGGGCAT-1	2.06E-07	0.428848656	1.908889393	0.210101404	0.210909429	0.148889075	0.001010129	0.409697161	3.318345455
1142243F_CTAGCCGATGTTATGA-1	1.67E-07	0.27333355	2.817131838	0.129293408	0.170505231	0.565252703	1.21E-08	0.848283092	4.8038
1142243F_TACTGCAATCAATTAC-1	0.032929429	0.501010258	2.797333893	0.683434755	0.733131527	0.193333535	1.67E-08	0.350101334	5.291274747
1142243F_TAGTCTGTGACGTTGC-1	0.00202035	0.117777948	2.247475284	0.561414647	0.390303284	0.15656579	1.52E-08	0.445414399	3.920971717
1142243F_CTCGTTTCTAATGTTT-1	0.071515204	0.112727529	1.51777841	0.27959628	0.223030676	1.23E-07	2.94E-08	1.474543666	3.679191919
1142243F_TTCGTTCAACGAAGTT-1	1.34E-07	0.192525541	2.025212614	0.411111595	0.459192268	0.044040571	6.06E-08	0.508686914	3.640769697
1142243F_CTGAATTTATTGCCAG-1	0.001818279	0.38404066	2.414748041	0.395353999	0.102626536	0.105656738	3.02E-08	0.355515313	3.759759596
1142243F_TGGAATATCCTTGACC-1	0.001818272	0.089293126	2.123636836	0.139192541	0.311919409	0.124040559	0.028484894	0.392485071	3.210870707
1142243F_CAGATCATTTAAAGTC-1	0.001010247	0.170101224	2.421172237	0.096970131	1.314747728	0.274545606	3.17E-08	0.287272998	4.565820202
1142243F_CTCCTTTACGCAAGTC-1	0.392323581	0.283838788	1.09818206	0.157575994	0.48545503	0.013939471	0.413333463	0.024606157	2.869254545
1142243F_TCCCAAACAGACAACG-1	0.001212358	0.400000253	1.617939719	0.348485426	0.729899239	0.616363841	3.85E-08	0.418181954	4.132082828
1142243F_ATCGCTGCGTGCAGCA-1	2.92E-07	0.795111467	1.374747771	0.319192304	0.63272758	0.309495102	0.51656574	0.314747623	4.262587879
1142243F_TTAGTTCAAGTGTTCG-1	0.001212299	0.157374062	1.713495335	0.457576194	0.343434539	0.584848699	5.18E-08	0.973939629	4.231880808
1142243F_AAACTCGTGATATAAG-1	0.001212328	0.1858589	2.129252902	0.661212423	0.630101342	0.700202264	0.104848572	0.287474905	4.700163636
1142243F_TTAACGAACAAGCAGT-1	0.01656576	0.769293128	2.811677207	0.413737887	0.856969924	0.843838582	4.67E-08	0.438990193	6.151072727
1142243F_GTTATATCAGGAGCCA-1	1.46E-07	0.41777807	1.828081243	0.223434732	0.205656892	0.281777881	0.001010179	0.410505301	3.368244444
1142243F_CAAATTGGATTATGCC-1	0.001818396	2.93E-07	1.443030753	0.702020592	0.463596234	0.143030465	0.052727331	0.485252705	3.291476768
1142243F_CGAGGAGCTTCCATAT-1	0.330303175	0.052121405	2.044000659	0.606061056	0.244848662	0.39252538	0.041616196	0.209495182	3.920971717
1142243F_GGAGACCAATGTGCTT-1	2.70E-07	0.236161883	1.063030846	0.07979825	0.14727299	0.603030537	0.001010134	0.616121353	2.746426263
1142243F_CATTGATGAACACGCC-1	2.43E-07	0.464040743	0.871717555	0.125252849	0.164848775	0.793737617	0.017373798	0.397737511	2.834709091
1142243F_GTCAATGCTATAATTT-1	1.93E-07	0.364444726	1.959354007	0.241414567	0.181818431	0.290101199	0.047474805	0.702020355	3.786628283
1142243F_ACCACCCTCTCTTCTA-1	0.074141589	0.017778059	1.625656989	0.07959633	0.377737664	0.328485015	0.01717177	0.268081069	2.788648485
1142243F_TGGAGGGAAACACCTC-1	0.184040581	0.339394225	2.315313731	0.399798276	0.42828301	1.204040616	0.01515158	0.240202223	5.126224242
1142243F_CACGGACGTGGATGGC-1	2.30E-07	0.166020402	1.700808542	0.402828658	0.154141662	0.340606274	0.036363695	0.506060841	3.306830303
1142243F_AACTTTCTCGATCATG-1	0.278585941	0.08121239	2.051919837	0.043030718	0.336565833	0.100000163	5.24E-08	0.123836583	3.015151515
1142243F_CGTATTGTTTCCTAAT-1	0.062222466	0.162222521	0.885656968	3.12E-07	0.370101274	0.153737691	0.180202094	0.218381929	2.032525253
1142243F_CCTACTGCGGCGGCCA-1	3.10E-07	0.095353838	0.686666961	0.019596324	0.067474996	0.195151718	0.0181819	0.282220416	1.364646465
1142243F_CTTAGGTCCCAATCGT-1	3.94E-07	0.033535712	0.540404419	0.018384164	0.126060866	0.145858685	0.053535473	0.247270791	1.165050505
1142243F_CGCAATCGATCATTAG-1	2.16E-07	0.502828497	1.909899475	0.274747937	0.150101266	0.181818363	0.001010113	0.977333526	3.997739394
1142243F_TGGTTATGCTTGCGGT-1	0.124848581	0.456969934	1.53838418	0.364202441	0.26868743	0.107878925	0.001010127	0.291313332	3.153294949
1142243F_GGCTTGGCTCTCACCT-1	0.001818289	0.404040656	1.512727651	0.15353569	0.305657187	0.319192076	1.43E-08	0.36036379	3.057335354
1142243F_ATTGGTAGGATCCGCT-1	0.000606189	0.174747714	1.418384271	0.02626294	0.318384326	0.138990089	2.49E-08	0.365856769	2.443232323
1142243F_TCAGGGCGACTTCCTT-1	0.001414254	0.352727569	1.662586205	4.67E-07	0.355960069	0.017980011	1.42E-08	0.678181917	3.068850505
1142243F_TCTGCAGATTCGAGTC-1	2.82E-07	0.101010421	1.651070911	0.274747906	0.828687261	0.539798163	0.266060691	0.26727285	3.928648485
1142243F_CTCTCGCTGTACTATG-1	0.624646596	0.484242723	1.665616408	0.163838745	0.149899593	0.243434569	2.18E-08	0.074949626	3.406628283
1142243F_AATAGTCGCGAGTCGG-1	0.391111241	0.428283131	1.453939697	0.235757956	0.646465116	0.674949743	0.329292968	0.705414289	4.865214141
1142243F_AGTTACCCTTAAGACT-1	0.016363738	0.044646751	1.197980239	0.134545931	0.079596318	1.60E-07	0.001010133	0.450907235	1.925050505
1142243F_CTTAAATAAGACCCAT-1	0.002626267	0.269091289	1.238384279	0.157980035	0.047273177	2.06E-07	1.21E-08	0.666462917	2.381818182
1142243F_GGTTGTGCTCTTGTCC-1	0.00202028	0.417778065	1.968283155	0.178788304	0.113333717	2.97E-07	8.28E-09	0.557573953	3.237777778
1142243F_GTGAGTCTAAGACGGA-1	0.010101103	0.320000234	0.963232732	0.43636401	0.32969745	0.106060832	4.34E-09	0.446664848	2.612121212
1142243F_CGCGACACTGCGCAGC-1	0.001212123	0.071717543	0.868081223	0.3268691	0.077172104	0.045656768	0.001010136	0.398988074	1.790707071
1142243F_GCTCGCGGTTCCGCTC-1	0.031515252	0.016364002	0.557374227	0.072121484	0.147677034	0.028889148	4.39E-08	0.14605881	1
1142243F_TTAACTCACGCGTGGA-1	1.09E-07	0.260606319	1.802990351	0.413737784	0.397980173	0.234545674	1.34E-08	0.358182	3.468042424
1142243F_GGAACGGCCTGCAGCC-1	0.159798044	2.25E-07	0.94666708	0.266465055	0.225858965	0.164040633	2.33E-08	0.914505328	2.677335354
1142243F_GTAGAAACGGGTGGAG-1	0.000606122	0.162828505	1.755757964	0.145454948	0.545859082	0.31919219	6.07E-09	0.215957749	3.145656566
1142243F_TAATGAAAGACCCTTG-1	0.002020335	0.057980047	1.409091377	0.218990353	0.298384237	0.046666834	1.61E-08	0.337169832	2.37030303
1142243F_AGGCTTGCTAGACACC-1	0.08505067	0.023434682	1.397172134	0.042020618	0.423636667	1.66E-07	0.001010142	0.282826436	2.255151515
1142243F_TTGCGTAGTTTGAGGA-1	0.002222247	0.033131521	1.346263175	1.93E-07	0.295353994	0.094545718	2.40E-08	0.341614441	2.113131313
1142243F_CGCCCTTGAAGGCTGA-1	0.002626472	0.105858834	0.748081256	0.068283216	0.019798271	2.00E-07	1.36E-08	0.182018405	1.126666667
1142243F_CCCGGTGGAAGAACCT-1	0.001010207	0.970868976	0.868485288	3.03E-07	3.17E-07	0.28222251	6.63E-09	0.240000271	2.362587879
1142243F_TTAACACCTCGAACAT-1	0.001010123	0.082424478	1.126465086	3.71E-07	0.385657005	0.292929528	2.77E-08	0.393533585	2.282020202
1142243F_GATTCCTATACGGCGC-1	0.002020364	0.257576014	1.397576148	0.374950125	0.108687086	0.020000162	1.63E-08	0.412927458	2.573737374
1142243F_TTACCCTAACAGTCCT-1	0.001212238	0.346060831	0.717374367	1.35E-07	0.163232706	0.904646921	8.10E-09	0.464202088	2.596729293
1142243F_ACCCACCTACATGCTC-1	0.076121287	0.238384078	1.691919783	4.79E-07	0.100202294	0.747676928	1.13E-08	0.441010291	3.295315152
1142243F_AAAGGGCAGCTTGAAT-1	0.002222254	0.140000254	1.290707453	0.080202335	0.085657005	0.144040769	6.37E-09	0.523836591	2.266666667
1142243F_CACACAGGGATAGATT-1	2.99E-07	0.058788185	0.888283226	0.03393972	0.292121536	0.146262848	3.13E-09	0.213937516	1.633333333
1142243F_AGAGCGTACAAGCTCG-1	0.088485033	0.02747487	1.260606381	0.433939903	0.573333928	0.815959774	0.076565677	0.540969788	3.817335354
1142243F_TCTTACGGCATCCGAC-1	0.148081037	0.15818208	0.969697181	0.017777948	0.872728249	0.34016168	0.297777815	0.245252596	3.049658586
1142243F_GCCTATTCCGATATAG-1	3.54E-07	1.465212536	0.745252651	2.01E-07	0.560202352	1.21878828	0.40383849	0.387474832	4.780769697
1142243F_GAAAGTGACTAACTGC-1	1.126464963	0.391919536	1.956525523	1.81E-07	1.360404433	1.200000333	0.154949591	0.225656652	6.415921212
1142243F_CCGGAATGGTTTCAGT-1	4.53E-08	0.45777799	1.668444725	0.28686899	0.550707659	0.433333769	5.96E-09	0.431717321	3.828850505
1142243F_AGTATAATACTAGGCA-1	4.24E-08	0.412929589	2.361778431	0.165050937	0.742020463	0.548686974	0.101010124	0.426262833	4.757739394
1142243F_TAACTATCGAAGGTCC-1	0.0006061	0.481212388	2.505455103	0.682828813	1.001374028	0.254545661	8.44E-09	0.372929413	5.298951515
1142243F_ATGAGGAGTGTTAATC-1	0.09858594	0.416363871	1.062828797	0.17414183	0.2929297	0.057979988	1.12E-08	0.386462793	2.489292929
1142243F_TGTGTCGCGAGTTGCA-1	0.000606175	0.026464843	1.679192497	0.293737922	0.232323474	0.281818363	1.95E-08	1.341575899	3.855719192
1142243F_ATCCAACGCAGTCATA-1	0.001414482	0.037171907	0.747273183	0.083636897	0.057373986	1.497777948	1.08E-08	0.049290979	2.473939394
1142243F_AAGGCGCGTAAAGCTT-1	0.018383931	0.372525512	2.435515787	0.498788377	0.704848722	0.24161631	0.160404049	0.202828422	4.634911111
1142243F_AGTCGGCCCAAACGAC-1	8.73E-09	0.658586064	3.406424972	0.518788372	0.288081064	0.047878973	1.37E-08	0.601818309	5.521577778
1142243F_AACGTCAGACTAGTGG-1	0.101414146	0.367676925	3.515111944	0.857980219	0.399596197	0.206868708	1.61E-08	1.086262956	6.534911111
1142243F_ACTACCAGCTCTCTGG-1	0.001212184	0.301010293	2.840364333	0.597980126	0.215151691	0.139394171	1.46E-08	1.683636683	5.778749495
1142243F_GCAAGTGCACAGAGAA-1	3.85E-08	0.79191941	4.607637078	0.752525613	0.98606084	0.174949638	1.33E-08	1.417374035	8.730466667
1142243F_ACACCTTAAGTAGGGC-1	1.71E-07	0.55353557	2.522990433	0.739394385	0.191717311	0.472121443	1.70E-08	0.546666933	5.026426263
1142243F_TTCGACGGGAAGGGCG-1	0.023838522	0.210101157	2.886222956	0.214141737	0.505252755	0.258586071	1.31E-08	0.935959819	5.03410303
1142243F_TTCGCACTCGCGTGCT-1	2.28E-07	0.238384091	2.372485369	0.444444859	0.841818428	0.230505204	0.001010117	0.579192108	4.707840404
1142243F_TATTTGTTACCCTTTA-1	0.001212163	0.650505279	1.778950157	0.364040745	0.645050741	0.181818435	1.30E-08	0.602626508	4.22420404
1142243F_CGCTGTGACGCCGCAC-1	1.95E-07	0.790303203	3.130263235	0.666262915	0.571111271	0.990707309	1.13E-08	0.662626609	6.811274747
1142243F_GTTGCACGGAGTTTCG-1	9.29E-08	0.392727434	2.452485621	0.255353805	0.157980082	0.468484954	1.04E-08	1.211111436	4.938143434
1142243F_GTTTCCTGGAGGGTGA-1	6.96E-08	0.610707254	3.849455321	0.409495275	0.017171904	0.378990133	1.05E-08	0.516767911	5.782587879
1142243F_ACACCCAGCATGCAGC-1	0.832323327	0.568485044	5.145616918	0.160808362	0.403030492	0.406464798	0.057373752	0.576768015	8.150870707
1142243F_TCAACCATGTTCGGGC-1	1.17E-07	0.864444628	5.571677523	0.71515185	0.697777954	1.200808286	7.47E-09	0.878182059	9.928042424
1142243F_TTACAACTACGCATCC-1	1.12E-07	0.707474935	3.820566397	0.5745458	0.329697137	0.303434492	1.53E-08	0.803030607	6.538749495
1142243F_TCCGATGGTGCGACAT-1	0.001010215	0.703434557	2.853293575	0.318990125	0.537374034	0.309495183	3.72E-09	0.479394227	5.202991919
1142243F_GGGCGTACATTTATAT-1	0.001010177	0.962020412	2.330465355	0.935959967	0.104242619	0.352525306	1.18E-08	0.413131708	5.099355556
1142243F_AGCGACCAACGATATT-1	6.80E-08	0.479596152	3.442586648	0.28686901	0.55373762	0.2444446	2.01E-08	0.422222447	5.429456566
1142243F_ACACAAAGACGGGTGG-1	0.001010181	0.640202185	2.970061332	2.97E-07	0.14282855	0.385050689	5.97E-09	0.365252821	4.504406061
1142243F_ATCGCACGCCGGGAGA-1	0.017575888	0.708485036	3.732081474	0.614545802	0.338384058	0.163232509	9.22E-09	0.638182093	6.212486869
1142243F_GCTCTAAACCCTGACG-1	0.10848502	0.331313306	1.666263233	0.906465077	0.575717429	0.180202138	1.54E-08	0.394343682	4.162789899
1142243F_AATGCAACCGGGTACC-1	1.51E-07	0.672929472	3.566222974	0.397374041	0.597979931	0.277979972	4.28E-09	0.765252848	6.277739394
1142243F_TCAAACAACCGCGTCG-1	0.000606281	0.252323559	1.966667222	3.21E-07	0.530707286	0.391717264	0.163191952	0.496767933	3.801981818
1142243F_TATGCTCCCTACTTAC-1	0.001616277	0.457373947	1.827030876	3.13E-07	0.26464673	0.017373901	1.76E-08	0.535353899	3.10339596
1142243F_AAAGGGATGTAGCAAG-1	0.001010328	0.143232472	1.214747945	0.282222679	0.224444773	0.326262778	4.53E-08	0.420200193	2.612121212
1142243F_ACGATCATACATAGAG-1	3.41E-07	1.505818427	0.605252913	4.63E-07	0.549899257	0.124040577	0.001010115	0.597575886	3.38359798
1142243F_TTGTTCAGTGTGCTAC-1	1.78E-07	0.895959869	0.512323534	0.018586134	0.415556083	1.022384162	0.045252573	0.31616171	3.226224242
1142243F_ATGCATGATCCAGGAT-1	0.439596082	0.170909271	2.801374303	0.25676816	0.328485086	8.57E-08	1.87E-08	0.184848812	4.181981818
1142243F_AGTCTTCTCCTCAAAT-1	0.11010117	0.169697216	1.175353867	2.80E-07	0.569859204	0.497575952	0.206060648	0.18282843	2.911476768
1142243F_GATTCCCTTGTCGCAG-1	0.000606153	0.214949692	1.226869302	0.370303384	0.361818482	0.128889074	9.61E-09	0.427675014	2.731111111
1142243F_CTCGCACCTATATAGT-1	0.242222307	0.154141596	1.10525298	0.031515689	0.357778188	0.038788018	0.001010129	0.251513315	2.182222222
1142243F_ACTCAATAAAGGCACG-1	1.52E-09	0.270909324	2.987030825	0.58343477	0.523030682	0.154343634	2.32E-08	0.476969932	4.995719192
1142243F_AACCGAGCTTGGTCAT-1	0.000606062	0.100808312	1.404848829	0.998586468	0.302626587	1.048685044	3.55E-08	0.329697249	4.185858586
1142243F_TAAGGCAACATAAGAT-1	1.39E-07	0.219394162	1.984242822	0.437131813	0.474141737	0.095353729	0.032929322	0.520404255	3.76359798
1142243F_CACGCACAGCGCAGCT-1	0.002020204	0.31515178	1.610505433	0.753737877	0.1282832	0.446060841	3.07E-08	0.450301241	3.706060606
1142243F_GGTTTACAATCTCAAT-1	0.002222351	0.065050692	0.869091347	5.03E-07	0.161212475	0.036969938	1.84E-08	0.34908904	1.483636364
1142243F_TGCAGGATCGGCAAAG-1	0.001818335	0.201616377	2.205656913	0.349495643	0.480404403	0.08121225	2.08E-08	0.489454644	3.809658586
1142243F_ATAACGGAGTCCAACG-1	6.86E-08	0.328687114	1.655151864	0.044849132	0.159798314	1.044606205	0.001010157	0.418181993	3.652284848
1142243F_AACGATATGTCAACTG-1	0.001212238	2.81E-07	1.104848976	0.017576227	0.36666703	0.068484969	0.001010138	0.361412262	1.921212121
1142243F_GACAACGACCATTGAA-1	0.001616247	0.088889148	1.349495404	0.153535694	0.671919527	0.129293223	2.37E-08	0.367068915	2.761818182
1142243F_TTGACCATGTTCTCCG-1	0.00141429	0.105656873	0.950505432	0.127071054	0.127879076	0.088283168	6.07E-08	0.435957723	1.836767677
1142243F_AGTACGGGCACCTGGC-1	0.000606204	0.31575783	1.143232885	0.468889381	0.376161855	0.080000117	0.001010134	0.456765837	2.842424242
1142243F_CGCCATCCGATTATGA-1	0.035959848	0.291111379	1.481818574	0.250707451	0.191919395	0.568687174	4.56E-08	0.478949669	3.299153535
1142243F_AAGGTATCCTAATATA-1	1.60E-07	0.346666937	2.589455013	0.161616503	0.725454845	0.699798185	0.077979867	0.590505258	5.191476768
1142243F_TGTTGTCAAGAAGTCT-1	0.000606219	0.428687151	1.517374244	0.173737721	0.423838663	0.371111307	0.001010171	0.28299008	3.199355556
1142243F_CAGTGAATAAATGACT-1	0.001212359	0.28101035	2.269050828	0.440202431	0.498990206	0.333333639	0.11676774	0.348889013	4.289456566
1142243F_CACCTTGCGAAACTCG-1	0.047475044	0.435555876	2.115717466	4.13E-07	0.264444657	0.242828507	0.071313196	0.793535548	3.970870707
1142243F_CATTTAGCGGACCATG-1	1.25E-07	0.093939801	1.491919576	3.96E-07	0.324040781	0.137171844	0.001010169	0.43353347	2.481616162
1142243F_CCAGTCTAGACGGCGC-1	0.00181823	0.635555815	1.589495405	0.133333655	0.380404538	0.290707262	0.124444563	0.224038511	3.37979798
1142243F_TCGCTTTAAACGTTTG-1	0.000606244	0.044848672	1.314141828	0.196768058	0.43555585	0.289495181	3.21E-08	0.40363464	2.685050505
1142243F_GTGAAACGGCGCCACC-1	1.73E-07	0.240808207	1.943637002	0.426060974	0.200565874	0.14444467	0.001010121	0.43858611	3.395113131
1142243F_GGGCTCATCGAACCCA-1	0.000606186	0.365454684	2.00121266	0.428283315	0.194949781	0.242020366	2.43E-08	0.392889144	3.625416162
1142243F_TTGATGTGTAGTCCCG-1	0.046262983	0.097778013	1.204444929	0.206262964	0.329293221	0.031717313	3.96E-08	0.362383973	2.278143434
1142243F_CAGTAGCCCACGCGGT-1	0.0020203	0.198990083	1.959596475	4.55E-07	0.289091215	0.173333499	0.063191938	0.540000278	3.226224242
1142243F_AGCGCGGGTGCCAATG-1	1.40E-07	0.137979938	1.178788326	0.36262666	0.120202445	0.076969904	0.00101014	0.508079013	2.385656566
1142243F_TAATCGATCCGTACGT-1	0.048283103	0.029697181	0.833333756	0.143434846	0.127070923	0.16383852	0.017373758	0.239594175	1.602626263
1142243F_AGTGGCGGCAATTTGA-1	0.064242627	0.105454789	1.322828733	0.045858927	0.159192317	0.017373917	0.001010141	0.431715317	2.147676768
1142243F_CCTTTCAATGAAGAAA-1	0.001212324	0.52626281	2.417939936	0.123232685	0.275757808	0.445656753	2.14E-08	0.499394228	4.289456566
1142243F_CTCAGTCACGACAAAT-1	2.73E-07	0.335353774	1.785010596	0.361414492	0.244646769	0.098181951	0.001010135	0.542626454	3.368244444
1142243F_ATAGGCTAGCTTCGCA-1	0.002626524	0.372929487	2.064202495	0.492525711	0.082828466	0.017373902	1.32E-08	0.535353805	3.567840404
1142243F_CGGTTCAAGTAGGTGT-1	0.017171842	0.419596146	3.230061125	0.230101446	0.44363662	0.228687062	1.02E-08	0.629899284	5.199153535
1142243F_CAGTCGAGGATGCAAT-1	1.41E-07	1.958747739	1.70343471	0.031919669	0.806869061	0.253333481	1.57E-08	0.379596193	5.13390101
1142243F_TATCACCCAACCGACC-1	0.170909218	0.164242614	2.793697563	0.372929725	0.681818405	0.386868819	1.51E-08	0.425252833	4.995719192
1142243F_AATGATGCGACTCCTG-1	0.071313276	0.435151684	3.269455155	0.763232846	0.012525457	0.584242552	4.09E-09	0.385656804	5.521577778
1142243F_TGGAACCACTGACACA-1	0.058383918	0.640404225	3.619152054	0.29212166	0.497373997	0.37050524	2.58E-08	0.438990193	5.916931313
1142243F_GCCAATAGGGCATCTC-1	0.001818261	0.22121233	1.784646895	0.321212607	0.211919516	0.090707304	2.39E-08	0.471879023	3.10339596
1142243F_TTCTTTGGTCGCGACG-1	2.26E-07	0.096767901	0.648283193	0.018182419	0.165656778	0.043232483	0.012525311	0.249493102	1.234141414
1142243F_ATTAGATTCCTCAGCA-1	0.001212286	0.074141643	0.969495272	5.05E-07	0.115353762	0.198990195	0.001010171	0.514947682	1.875151515
1142243F_CCGTGGAACGATCCAA-1	0.017373875	0.086464818	1.576364137	0.263232907	0.461010287	0.178383996	2.62E-08	0.424644701	3.007474747
1142243F_GGGTCGTGGCAAGTGT-1	0.095959633	0.149899235	2.070667114	0.265252951	0.421616554	0.244040542	1.02E-07	0.328081041	3.575517172
1142243F_TCGCTCGGCACCAGCG-1	0.002020302	0.28282852	1.808889413	0.224040798	2.80E-07	0.128485094	3.16E-08	0.403836571	2.85010101
1142243F_ACGCAATCACTACAGC-1	1.41E-07	0.344646748	2.423798494	0.608889281	0.230505236	0.37777803	0.043232384	0.314343625	4.343193939
1142243F_CTCTAATGCATTGATC-1	0.283030517	0.569091117	1.521818504	0.121212479	0.312121484	1.469656914	6.92E-08	0.404040634	4.680971717
1142243F_GTCTCGACTAAGTTTG-1	0.044646497	0.201414379	1.487879308	0.012525428	0.315556065	0.328889106	3.16E-08	0.340200296	2.731111111
1142243F_TGGTTTAAACGTGGGT-1	0.001212357	0.351717453	1.67773761	0.20707107	0.465656938	1.068687159	0.316767785	0.657373869	4.746224242
1142243F_CGCAGATCTTCACCCG-1	3.91E-07	0.631515563	1.395515353	0.285050686	0.79171747	1.35232354	0.606464779	0.620202117	5.682789899
1142243F_TCCAGATGTACGCCAA-1	0.076363851	0.309899299	1.929859	0.026666972	0.544848829	0.176767864	0.058787933	0.333333525	3.456527273
1142243F_CATTGCGGGTCAATTC-1	0.878182068	0.763636657	1.709858882	2.03E-07	0.50545492	1.178182134	0.858990037	0.640606211	6.534911111
1142243F_GACGTTCGTAAATACA-1	0.425656744	0.480808285	2.813293446	0.266667108	0.957171894	1.06020219	0.092929333	0.361414434	6.458143434
1142243F_TACACCGTCGTTAGTC-1	2.56E-07	0.849252841	1.792525597	0.039798348	0.196767959	0.154949659	0.170909154	0.260000227	3.46420404
1142243F_ACGGGCGTATGCGACA-1	0.001212386	0.316363862	2.400162194	0.551111411	0.575151755	0.122222406	0.029697008	0.450909281	4.446830303
1142243F_GAAGGCTACCATTGTT-1	0.487879009	0.725252937	1.75191954	0.008687091	0.382222528	0.566868902	0.552080967	0.075555692	4.550466667
1142243F_TAAATCTTTACACCTC-1	1.95E-07	0.128485229	0.967071017	2.57E-07	0.205858964	0.929252767	0.209697086	0.505656708	2.946022222
1142243F_AGTTTATGTAAAGACA-1	4.81E-07	0.466262978	1.327030534	2.00E-07	1.008283134	1.454747653	1.287474861	0.499798138	6.04359798
1142243F_AGGAGACATCCACAGT-1	2.45E-07	0.493737618	1.731313554	0.231879095	0.205252743	0.049091158	0.001010143	0.406464939	3.118749495
1142243F_CAACCTGAACCTGCCA-1	2.72E-07	0.768444849	1.546666958	3.28E-07	0.565858803	0.755757738	0.440606262	0.285050649	4.362385859
1142243F_AGTCCCTCGCAGAAAG-1	0.001212344	0.780363983	0.9771722	0.145454913	0.144242622	0.420606131	0.097575848	0.448485092	3.015113131
1142243F_TGTATACGGATGATGA-1	0.001212273	0.187071028	0.708081211	0.065050857	0.16525271	0.154545769	0.047474883	0.227876926	1.556565657
1142243F_TTGTGGTATAGGTATG-1	0.001818427	1.717131709	0.33676788	3.64E-07	0.158586247	1.64E-07	0.072323325	0.417575924	2.70420404
1142243F_TCTGCACCATTAGTAA-1	9.17E-08	0.090303346	1.005859193	0.017980155	0.016767935	0.060202131	8.33E-08	0.622624438	1.813737374
1142243F_AAATGTATCTTATCCC-1	0.286666813	0.481818407	2.034343867	1.223394337	0.387071133	0.529495136	5.73E-09	0.214141616	5.156931313
1142243F_ACTCTAAACCTGGGAT-1	0.001010164	0.227273029	2.46400044	0.560000472	0.341010446	0.284242621	1.64E-08	0.377373922	4.254911111
1142243F_GCTGGCAGGTGCCGTG-1	0.000606062	0.43939421	1.769495415	0.172727562	0.481818601	0.177374069	0.001010117	0.621373963	3.6638
1142243F_CTCATTCGTGAACATC-1	1.13E-08	0.690909404	2.336929827	0.374949908	0.637374008	0.577171938	2.27E-08	0.443636598	5.060971717
1142243F_TCGCCGGATGGGCAAG-1	0.097373776	0.365050751	1.947879179	0.289495391	0.666263102	0.143838645	2.70E-08	0.591474887	4.101375758
1142243F_GGACTAAGTCAGGAGT-1	1.31E-07	0.141818347	3.177535924	0.668889395	0.522020503	0.133535524	6.27E-09	0.367272898	5.011072727
1142243F_TATCAAAGGTCTGTAA-1	0.220404318	0.255354003	1.072081024	0.385656741	0.431111563	0.730303149	0.792323384	0.44828299	4.335517172
1142243F_TTCAGTTTGTGGCAGC-1	0.001212289	0.052727447	1.198384233	0.047677159	0.342222724	0.047070882	0.001010106	0.380604251	2.070909091
1142243F_TGTTCATAAATGTGCT-1	0.013939552	0.031515407	1.669495343	0.049293338	0.203636829	0.439596175	2.28E-08	0.369656667	2.777133333
1142243F_CTTAGCCCGGATAGTG-1	0.009495037	0.232323392	1.081616423	0.034545864	0.387475202	0.495758122	7.21E-09	0.321008176	2.562222222
1142243F_GATGCGAATGGTATTA-1	1.52E-09	0.022626571	0.854747757	0.298990294	0.085656949	0.297778106	1.48E-08	0.633937681	2.193737374
1142243F_TCTAACTGTATGTAAA-1	0.000606148	0.017171986	2.107273289	0.255353882	0.158384209	0.123030521	6.55E-09	0.407030463	3.068850505
1142243F_TTAAACCTGGTTCCTT-1	0.001010245	0.125656785	1.103232834	0.399394266	0.225050859	0.272323437	2.19E-08	0.558382058	2.685050505
1142243F_GCTAAGTAAAGGCGAT-1	0.067474788	0.253939707	0.943434731	2.66E-07	0.261212675	0.29434371	1.37E-08	0.231311281	2.051717172
1142243F_AGTTACCGCACATGGT-1	0.017777823	2.33E-07	0.385454983	0.015151859	0.015758212	1.91E-07	3.80E-08	0.565856661	1
1142243F_GACTGCGGCACGTGTA-1	0.088080846	0.063030511	0.895757851	0.086061051	0.253132053	0.177575868	2.99E-08	0.250099163	1.813737374
1142243F_TGGTGATCGTATTTGT-1	0.000606207	0.056161817	0.428889273	0.058586285	0.049899311	0.100404382	1.24E-08	0.305452713	1
1142243F_TTATCGCCTGCGAAGC-1	4.45E-08	0.119192188	1.841616484	0.576525679	0.306869072	0.156768101	0.001010125	0.358585983	3.360567677
1142243F_TGGAATTAGACGCTTT-1	0.002626363	0.070303298	0.827273053	0.121818787	0.05515188	1.93E-07	1.78E-08	0.268280952	1.345454545
1142243F_TCGTCACACTGTTAGC-1	1.52E-09	0.034949689	0.586667186	2.55E-07	0.22808145	0.115151721	9.38E-09	0.561008274	1.525858586
1142243F_TTATGTTTGCGATAGA-1	0.002626384	2.24E-07	0.587273109	0.13959631	0.045455068	0.136767945	2.37E-08	0.107472855	1.019191919
1142243F_GGTGCTGATCACAAAG-1	0.001010174	0.367879025	1.252727812	0.023838736	0.129091327	0.078383964	2.27E-08	0.333129544	2.186060606
1142243F_CATAGCCGCCCGGGAT-1	0.001616196	0.165656867	1.162626657	4.01E-07	0.661616491	0.199798273	9.91E-09	0.390099245	2.581414141
1142243F_GGTTAGTTACGGCGCC-1	0.002222257	0.110505221	0.759192341	0.270909589	0.098384262	0.047878909	3.64E-08	0.35575587	1.644848485
1142243F_ATTCCCACATAAACAA-1	0.024848493	0.310909329	1.418788254	0.058788432	0.652929717	0.026060825	8.88E-09	1.536121406	4.028446465
1142243F_ATTCAGTAGCAGGGTC-1	0.127474914	0.030303346	1.325454944	0.141818622	0.014141786	0.017373922	2.82E-08	0.433533448	2.09010101
1142243F_CAGTTCCGCGGGTCGA-1	0.001212162	0.098384034	0.926061076	0.04787907	0.182020806	0.193131501	0.001010148	0.364038577	1.813737374
1142243F_AAGAGATGAATCGGTA-1	0.000606161	0.032727444	1.420202721	0.151515589	0.051313325	0.185454747	1.01E-09	0.424846677	2.266666667
1142243F_CGCAATTCTACAATAA-1	0.361212325	0.297172043	0.736566031	3.07E-07	0.57858637	0.728282978	0.099596018	0.16379807	2.965214141
1142243F_TAACGCTTTGAGAGCG-1	0.00101032	0.098788055	0.990505421	3.89E-07	0.505859197	0.182424402	0.072888894	0.265454636	2.116931313
1142243F_AGGCTATGGTTAGCTT-1	0.105858758	0.030101288	0.733333626	3.69E-07	0.824647091	0.093939466	0.326666697	0.509050685	2.62359798
1142243F_GAGGAATGGAGAGGTT-1	0.012929604	0.262626586	1.406666934	2.87E-07	1.021576214	0.702020398	0.383232392	0.404444556	4.19349697
1142243F_TCCTCTACGAGATGGC-1	1.72E-07	0.13757599	1.713535672	0.141414489	0.746465158	0.659353797	0.049090926	0.795959757	4.24339596
1142243F_TTGATTATGCAGATGA-1	2.46E-07	0.487474942	2.362626813	0.395758048	0.168848631	1.77E-07	0.001010111	0.793131536	4.208850505
1142243F_TCAGTACTGACCCGCG-1	2.03E-09	0.239192161	3.655717981	0.536566001	0.426666982	0.282020263	2.09E-08	0.450505276	5.590668687
1142243F_TTATGACAAACTGGAT-1	0.267070796	0.375757786	2.77490972	0.501616509	0.291919622	0.953333506	1.46E-08	0.395353662	5.559961616
1142243F_GTAAGTAGGGTATACC-1	0.001818313	0.282222466	1.672323743	0.608485278	0.152525529	1.90E-07	0.146222231	0.362626492	3.226224242
1142243F_CGCAAACACGAGTTAC-1	0.001212142	0.147677058	1.079192583	3.83E-07	0.248889155	0.046060828	0.017979868	0.39555364	1.936565657
1142243F_TGGCCGTATATTGACC-1	0.002626473	0.166262903	0.593737803	0.150101352	3.89E-07	0.082222461	2.76E-08	0.127876874	1.122828283
1142243F_ACTGTAGCACTTTGGA-1	0.002020256	0.031313339	0.809293496	0.049697313	0.046060947	0.01616186	3.12E-08	0.076159829	1.030707071
1142243F_GCTCTATGTTACGTGC-1	0.00161634	0.246464829	1.807071194	0.248283414	0.457980187	0.090303162	1.50E-08	0.370666718	3.222385859
1142243F_TGCGCGATTAACGGAG-1	0.069495091	0.078182093	0.889495619	0.172525576	0.105252809	0.127676991	3.01E-08	0.394139468	1.836767677
1142243F_GAATCGACATGGTCAC-1	7.52E-08	0.594545668	3.27692997	0.83232362	0.434747816	0.485050583	2.21E-08	0.538990124	6.162587879
1142243F_GACTAAGTAGGCTCAC-1	0.001010146	0.270505327	2.111677347	0.39010141	0.102222496	0.166464957	1.66E-08	0.403030421	3.445012121
1142243F_ATCTTGACCTGCAACG-1	1.68E-07	0.274545612	3.262788484	0.581414654	0.634141556	1.038990015	1.08E-08	0.336161923	6.128042424
1142243F_ATGCACTACCGCATTG-1	0.091313298	0.153535582	2.157980314	0.317374165	0.278788173	0.09131332	1.48E-08	0.642586041	3.732890909
1142243F_CAGATACTAACATAGT-1	0.018788103	0.513333597	4.133293556	0.550101293	0.975151712	0.18989915	2.08E-08	0.611111357	6.991678788
1142243F_GATCGACACTATCTGA-1	0.262222293	0.084848682	1.457778394	0.324040719	0.510707308	0.243030645	9.62E-09	0.286020434	3.168648485
1142243F_ATAGAGTACTGGGACA-1	6.32E-08	0.581616347	3.598142084	0.856566117	0.634545643	0.12525269	1.97E-08	0.800202289	6.596325253
1142243F_CCTACTGCTTACACTT-1	0.017171825	0.167677045	1.479596648	2.86E-07	0.462626497	1.14E-07	1.20E-08	0.726828582	2.85390101
1142243F_CCTGCTATTTGAGAAG-1	0.072121349	0.815757756	3.246424901	0.765050899	0.338384016	0.208687084	5.22E-09	0.462828536	5.909254545
1142243F_CGCGTTCATGAAATAC-1	0.02020209	0.2373739	1.664647225	0.030101513	0.063030455	0.03353545	4.10E-08	0.693735588	2.742626263
1142243F_CATTATGCTTGTTGTG-1	0.001212182	0.141818408	2.334909769	1.282424611	0.375959823	0.315757678	0.017979822	0.483434677	4.95349697
1142243F_CCAGGGACGTGGCCTC-1	1.54E-08	0.599192115	2.659152269	0.527273123	0.35474769	0.316565844	1.94E-08	0.458182056	4.915113131
1142243F_TATGGATGTGCTACGC-1	0.167272843	0.137374004	2.719556265	0.254747822	0.445656804	1.027272875	2.99E-08	0.289899155	5.041779798
1142243F_GTACTAAGATTTGGAG-1	5.66E-08	0.272525491	2.949051311	0.623838737	0.575555721	0.368282922	2.77E-08	0.624848764	5.41410303
1142243F_AGACCCGCCCTCCTCG-1	9.32E-08	0.348687063	2.288687632	0.476121589	0.35696992	0.169293044	1.07E-08	0.611313375	4.251072727
1142243F_CGCATTAGCTAATAGG-1	8.26E-08	1.247070828	3.298142211	0.679192321	0.270707274	0.189293063	1.02E-08	0.397576028	6.081981818
1142243F_GCTCTCGGGTACCGAA-1	1.01E-07	0.288686966	3.098950255	0.741616653	0.511111218	0.18181831	1.54E-08	0.753131632	5.575315152
1142243F_CACCGCCAGAAGGTTT-1	1.90E-07	0.520000228	2.964000669	0.274747886	0.000404229	0.571313226	7.65E-09	0.649899221	4.980365657
1142243F_TCCCAAAGACGAAGGA-1	8.20E-08	0.47515173	2.760566302	0.183030591	0.000404299	0.318788048	1.99E-09	0.770303391	4.508244444
1142243F_ATGGATTGACCAAACG-1	0.017777937	0.888687041	3.0817784	0.371515548	0.838990103	0.735353687	7.31E-09	0.547071013	6.481173737
1142243F_GTCATGGACATGACTA-1	0.235959923	0.096969858	1.422020679	0.241212611	0.088283059	0.18727282	2.14E-09	0.313495188	2.585214141
1142243F_CTACTGCCACCTGACC-1	1.71E-07	0.025858884	1.445859051	0.206060815	0.033535739	0.327676984	0.019191957	0.408079025	2.466262626
1142243F_TTATATTTGGCAATCC-1	0.09696992	9.51E-08	0.645051027	0.257576296	3.08E-07	0.018181883	0.045858589	0.097574003	1.161212121
1142243F_AGCACCAGTACTCACG-1	1.57E-07	0.373131643	0.671717517	3.61E-07	0.770909436	0.130101258	0.058989922	0.42299011	2.427840404
1142243F_CATGGTCTAGATACCG-1	0.141212273	0.117171857	3.078546156	0.340202508	0.423636572	0.894545555	8.97E-09	0.111717393	5.107032323
1142243F_TCTACCGTCCACAAGC-1	1.38E-07	0.432727465	2.790667313	0.581818574	0.019798135	0.168282946	1.60E-08	0.534141776	4.527436364
1142243F_CTAGTTGGGCCCGGTA-1	0.101212243	0.549495116	2.889859136	0.540606589	0.319192121	0.016767821	1.74E-08	0.332929583	4.750062626
1142243F_TCCCGCGTACTCCTGG-1	0.001818295	0.199394059	2.340404753	0.088889419	0.195151686	0.073939483	1.39E-08	0.491677038	3.391274747
1142243F_CAGAGCATGAGCTTGC-1	1.19E-07	0.336363781	1.00323266	4.15E-07	0.714546149	0.113333408	9.45E-09	0.444644671	2.612121212
1142243F_ACACGGGAACTTAGGG-1	0.06848509	0.342020411	1.168081134	4.13E-07	0.169293423	1.929050579	0.355757601	0.479394177	4.512082828
1142243F_GGCTCTGCTCCAACGC-1	0.002222503	2.12E-07	0.756364026	3.35E-07	0.292323691	0.165858787	2.37E-08	0.332119311	1.548888889
1142243F_AGAACGTGGTACATTC-1	3.06E-07	1.828040885	0.61696987	2.47E-07	1.083030642	0.886464863	0.427676899	1.26E-07	4.842183838
1142243F_CAATAAACCTTGGCCC-1	0.00101021	0.284040576	1.210303506	0.205252887	0.390707365	0.172525415	5.18E-08	0.459594333	2.723434343
1142243F_ACTTCGCCATACGCAC-1	0.000606296	0.169091186	0.64525285	0.008081189	0.157374144	0.127676925	0.525818214	0.410101217	2.04400202
1142243F_ATCTGGTTAAGACTGT-1	0.069697125	0.253535532	1.165657066	0.440404539	0.119394133	0.414545704	0.040404048	0.526828519	3.030466667
1142243F_TCGTAAGACGACATTG-1	0.069899128	0.124646702	0.640808484	0.114142055	0.144646692	0.071717282	0.03252527	0.219998226	1.418383838
1142243F_GTGTACCTTGGCTACG-1	0.001212203	2.49E-07	1.01737404	0.117980303	0.323232732	0.068081074	0.001010142	0.319392085	1.848282828
1142243F_GCCCGTAATACCTTCT-1	2.56E-07	1.95E-07	1.258586344	0.315354022	0.314141672	0.116363729	0.001010144	0.472283031	2.477739394
1142243F_CGGTCAAGTGGGAACC-1	0.077777905	0.298586162	2.020364046	0.840202379	0.701818534	0.932121399	0.095757622	0.078990135	5.045618182
1142243F_TTGTAAGGCCAGTTGG-1	2.27E-07	0.203030532	1.770869051	0.042222686	0.300000362	0.527272882	0.029899032	0.433535531	3.306830303
1142243F_GGAGCACCAAGAACTA-1	2.19E-07	0.375757848	2.088040814	0.343434646	0.833535705	0.789293127	0.076969768	0.342828479	4.849860606
1142243F_TAATAGTGACGACCAG-1	3.00E-07	0.393939589	1.347434655	0.623636831	0.102828576	0.157171882	0.061414198	0.355555787	3.041981818
1142243F_CTAAATCCTATTCCGG-1	0.000606253	0.034141734	0.39353583	1.76E-07	0.117576236	0.03979821	5.32E-08	0.414341508	1
1142243F_CGAGTTCTGTCCCACC-1	0.081818349	0.042222399	1.203636891	0.181010497	0.344646741	0.237777931	6.46E-08	0.329089148	2.42020202
1142243F_AGGCAGATGCGTAAAC-1	0.018384022	0.11656594	1.473939888	3.44E-07	0.442424475	0.286464816	0.072323276	0.459151785	2.869254545
1142243F_AAGGATGAGGGACCTC-1	0.000606389	0.57333348	1.332323638	0.306869232	0.185858818	0.184444629	0.001010126	0.399959749	2.984406061
1142243F_AGAGAACCGTCTAGGA-1	0.032727337	0.185454729	1.73111173	0.145253016	0.618990149	0.652929429	0.015757628	0.316121436	3.698345455
1142243F_GAGGGCGCAGCTCTGC-1	1.03E-07	0.323030471	1.551515633	0.367475267	0.234101238	0.212323473	0.001010127	0.421616415	3.111072727
1142243F_AAGATTGGCGGAACGT-1	1.25E-07	0.57030334	1.0573742	0.008081226	0.342222508	0.224242632	0.001010141	0.439594111	2.642828283
1142243F_CCAGTAGTCTGATCCA-1	0.001212267	0.032121483	0.899596356	0.032525688	0.175555925	0.142020359	0.001010122	0.333937599	1.617979798
1142243F_AAGGGACAGATTCTGT-1	0.04080825	0.057575959	1.418182225	0.216768333	0.185656716	0.111111282	0.001010136	0.335351746	2.366464646
1142243F_ATAGAGTTATCAACTT-1	0.001212313	0.491919433	1.16521239	0.083434899	0.310303358	0.414747709	1.64E-08	0.375555741	2.842385859
1142243F_AAATTACCTATCGATG-1	2.92E-07	0.764202295	1.306666958	3.50E-07	0.870505434	0.220000228	0.018181876	0.503434485	3.682991919
1142243F_GATCCTAAATCGGGAC-1	0.029293079	0.409091113	1.910101495	0.25212166	0.286828542	0.090909301	3.21E-08	0.389899222	3.368244444
1142243F_TTACAGACCTAAATGA-1	0.182828451	0.374747649	2.805616738	0.210303455	0.212929518	0.206464741	1.33E-08	0.411717515	4.404608081
1142243F_CCTCACCTTAGCATCG-1	0.002020348	0.085858693	2.009697638	0.095758037	0.129495184	0.104646616	2.05E-08	0.503230535	2.930707071
1142243F_CATGCGACCAGTTTAA-1	0.000606299	0.145050684	1.425051018	4.21E-07	0.674141681	0.275959795	3.95E-08	0.356121375	2.876931313
1142243F_AACATATCAACTGGTG-1	1.57E-07	0.316161866	2.491475212	0.454545855	0.204444872	0.435353656	0.001010124	0.298181994	4.201173737
1142243F_CTATAAGAGCCAATCG-1	0.289899181	0.371717374	2.037535783	0.226263107	0.541818449	0.194545696	2.04E-08	0.320606248	3.982385859
1142243F_AATATCGAGGGTTCTC-1	0.001414333	0.615555773	3.364000533	0.169697354	0.471313371	0.427878961	0.019595979	0.425252788	5.494709091
1142243F_GTACTCCTGGGTATGC-1	1.72E-07	0.27899004	1.743030795	0.358182409	0.318141588	0.119394125	0.019191945	0.347070946	3.18400202
1142243F_ATAAGTAGGATTCAGA-1	1.52E-09	0.627272959	2.640970187	0.683030566	1.556566156	1.120404315	3.46E-08	0.586060833	7.214305051
1142243F_AGGTCGCGGAGTTACT-1	1.23E-07	0.246464931	3.159959958	0.611313625	0.723636713	0.30707094	2.59E-08	0.511515301	5.559961616
1142243F_CTAATTCTCAGATATT-1	8.98E-08	0.440000224	2.086828637	0.880808526	1.187879169	0.855555794	0.001010166	0.533939617	5.986022222
1142243F_GCCAACCATTTCCGGA-1	6.76E-08	0.541414415	2.079151969	0.234343849	1.324040838	0.371313318	0.017979833	0.408282983	4.976527273
1142243F_TGATCCCAGCATTAGT-1	1.68E-07	0.232929593	1.347071077	0.359596215	0.851475151	0.588081057	0.001010168	0.513939603	3.89410303
1142243F_CGTTGTAAGATTGATT-1	0.002020296	0.169899238	1.42949533	0.035959952	0.282020668	0.225454796	6.18E-08	0.386626427	2.531476768
1142243F_GAAACCATGGTGCGCT-1	1.67E-07	0.242424529	1.653939773	0.499394212	0.794101354	0.532727532	0.018181886	0.740606305	4.481375758
1142243F_AATCTATGCCGGAGCC-1	1.98E-07	0.425050716	0.983232704	3.61E-07	0.174747866	0.584646758	0.051717219	0.154745593	2.374141414
1142243F_GACTCCCAGAATAAGG-1	1.88E-07	1.057535667	1.203838645	0.177778146	0.944646915	0.567878953	0.562828401	0.415959753	4.930466667
1142243F_TATGATCCGGCACGCC-1	0.001212301	0.209697235	0.997172156	0.246464967	0.376970075	0.431474922	0.035151571	1.008687077	3.306830303
1142243F_CCGCTTGCTGACATGG-1	0.247677	0.511717584	1.621575996	0.181818525	0.35131346	0.722424455	0.56404053	0.280808208	4.481375758
1142243F_TGGTTAAGGGCGCTGG-1	5.17E-07	0.809899443	1.864202168	0.424242569	1.302626628	1.152929465	1.871515295	0.287878865	7.713294949
1142243F_TTGATAGTCAATACAT-1	5.11E-07	0.230303424	2.046424491	0.420202185	0.899192257	1.123838523	1.33575771	1.243030394	7.298749495
1142243F_GGTTTAATTGAGCAGG-1	3.65E-07	0.310303479	1.315151719	0.141414336	0.459394314	0.811878942	0.487272858	0.372525401	3.897941414
1142243F_CATTACATAGATTGTG-1	0.0012123	0.054747762	0.993333764	0.034949715	0.181616634	0.150101212	0.001010169	0.381412281	1.798383838
1142243F_GGTACACCAGATTTAT-1	0.001616356	0.146868917	1.188485365	0.243232699	0.425010305	0.123434649	0.030303116	0.468484958	2.627436364
1142243F_GGCCCGTATACCATGC-1	0.000606348	2.47E-07	1.467475147	0.053737762	0.29010124	0.291717332	0.066060671	0.331109332	2.500808081
1142243F_ATCTTTCGTATAACCA-1	0.001414416	0.157576108	0.801818365	3.03E-07	0.260404488	0.632525547	0.05252531	0.298949605	2.205214141
1142243F_GAGATGACAATCCTTA-1	0.000606172	0.102222456	1.697576268	0.141010569	0.309495103	0.208687105	5.13E-08	0.27535177	2.734949495
1142243F_AAAGCTTGCCTACATA-1	0.000606333	0.121818385	1.010707536	0.261818666	0.32060624	0.239394164	0.017171772	0.398179934	2.37030303
1142243F_GAACGATAAGTTAAAG-1	0.001212342	0.448283095	2.061778166	0.157576291	0.248687124	0.38909107	0.115555627	0.498788001	3.920971717
1142243F_TAATAGCTAAATGATG-1	0.237979881	0.262828501	1.543838894	0.177778239	0.586666849	0.421212426	5.86E-08	0.122586059	3.352890909
1142243F_TATGGCTAGGCTAATT-1	0.000606167	0.172121408	1.252929836	0.504242878	0.109091112	1.70E-07	8.29E-08	0.573129558	2.612121212
1142243F_AGGAGAGTCTGGCTAC-1	2.12E-07	0.068485166	1.37697015	0.111515485	0.19575786	0.202020345	0.0010102	0.307068865	2.262828283
1142243F_TGCTCTGCCGGTTCAC-1	0.001212303	0.086868982	0.980202444	0.16424285	0.125656797	0.171717323	0.001010186	0.432523457	1.963434343
1142243F_CCAATAGATTTCATCT-1	0.001212188	0.527474987	3.413899378	0.515354091	0.358384145	0.072121398	2.52E-08	0.422020454	5.310466667
1142243F_GGGCACGAATTGGCCG-1	1.67E-09	0.596161882	2.713697339	0.72848534	0.457778178	0.487272987	1.85E-08	0.476767891	5.460163636
1142243F_TCGTTGACAGGGTCCC-1	7.53E-08	0.542222466	2.446020629	0.894950051	0.279192184	0.122222435	9.31E-09	0.476969928	4.761577778
1142243F_ATCGTATTCCGAGAAC-1	0.082626265	0.596161859	3.717131697	1.165657109	0.767677069	0.539192166	1.52E-08	0.403434628	7.271880808
1142243F_GGGAATTCTGTCCAGT-1	3.59E-08	0.575151785	3.672081239	0.671919592	0.876364018	0.256161901	9.96E-09	0.456363844	6.508042424
1142243F_ACGCGTTTCTTAAGAG-1	2.43E-07	0.845818433	1.561010456	0.169495393	0.362626545	0.781414393	0.033333354	0.305454718	4.059153535
1142243F_GAGAGCGCAGTCCCTG-1	1.15E-07	0.372727494	1.860364079	0.288485256	0.207272992	0.241212407	1.79E-08	0.332929558	3.302991919
1142243F_GTCCTATTGTTGTGGT-1	0.309899009	0.467879076	2.298586288	0.42137418	0.461414549	0.109293152	1.00E-08	0.209495151	4.277941414
1142243F_CATCTGCAGGATCATT-1	0.000606094	0.14484871	1.336161997	0.252121712	0.195151936	0.110505275	1.09E-08	0.373129517	2.412525253
1142243F_GAGTCGACAGACCCTC-1	0.024848613	0.057575906	0.585252858	0.195152118	0.143636731	0.017980009	6.41E-09	0.098382042	1.122828283
1142243F_AAGTGCAAAGGTAGAC-1	0.001212241	0.155353826	1.315151887	0.152323635	0.056162015	0.758990134	1.50E-08	0.280402206	2.71959596
1142243F_AGGGTGGATAGTGCAT-1	0.000606306	0.072929528	0.824444771	4.47E-07	0.061212596	0.032121442	4.80E-09	1.279189955	2.270505051
1142243F_TGATAGCGGGATTCTA-1	0.021212224	0.045252677	0.609899479	0.098182053	0.226465123	2.78E-07	9.65E-09	0.13333159	1.134343434
1142243F_GTCAGTTTGGTAGTCG-1	6.81E-08	0.123838589	0.680202366	4.62E-07	0.12666718	1.86E-07	1.20E-08	0.153735582	1.084444444
1142243F_GCATTCGAAATGAACA-1	0.039192017	0.069293127	0.549899454	0.044040735	0.015757977	0.070101315	3.48E-08	0.219392107	1.007676768
1142243F_AAAGACTGGGCGCTTT-1	0.001212235	0.192525603	1.04242463	0.065252749	0.091919801	0.030303186	4.17E-08	0.512889028	1.936527273
1142243F_TAACAATATTTGTTGC-1	0.002626328	0.044444714	0.71292967	0.424848876	0.009899352	0.241616508	1.14E-08	0.296765855	1.733131313
1142243F_CCAGCTTCCGCCCGCA-1	8.05E-08	2.89E-07	0.385252828	4.48E-07	0.171313723	0.189495156	0.083838393	0.185452617	1.015353535
1142243F_GATATGGATTACGCGG-1	0.000606079	0.4521215	1.198182289	0.54848528	0.19697002	2.91E-07	3.16E-08	0.342422389	2.738787879
1142243F_AGAGCAGTTATGAGAC-1	0.742828443	0.027070968	1.014747847	0.047879286	0.037374073	1.36E-07	6.74E-09	0.089695198	1.95959596
1142243F_TCACATCTTATCTGAT-1	4.51E-08	0.074949827	0.869495338	2.61E-07	7.70E-07	0.029495096	3.74E-09	0.256361689	1.23030303
1142243F_TATGAAGACAGGTGCG-1	0.027475094	0.239596319	1.50020234	0.298384181	0.694101224	0.146464827	0.001010161	0.307474944	3.214709091
1142243F_TACCTGCTGCACTGTG-1	1.49E-07	0.22000018	2.589859013	0.610303543	0.596363833	0.10444469	7.61E-09	0.406464948	4.527436364
1142243F_TAGGTCCAAGTAAGGA-1	1.38E-07	0.565656773	4.347030879	1.912323661	0.326868903	0.256161795	8.36E-09	0.428081074	7.836123232
1142243F_GAAACTCGTGCGATGC-1	4.26E-08	0.439192119	3.050263224	0.944444966	0.758384109	0.275151676	1.92E-08	0.37272748	5.840163636
1142243F_AACAATTACTCTACGC-1	0.403232325	0.494141606	2.849657023	0.369293357	0.190101291	0.437374033	6.13E-09	0.374747834	5.118547475
1142243F_CCGCACGTGACCTCGG-1	0.000606062	0.103434523	1.781212658	0.531313691	0.305252828	0.151313399	1.12E-08	0.37999814	3.253131313
1142243F_AACTTGCCCGTATGCA-1	0.001010178	0.025858882	0.790707549	0.260808374	0.657374231	0.076161796	1.00E-08	0.324240596	2.136161616
1142243F_GGGTATGTATGCACTT-1	0.001010139	0.037373881	0.921818738	3.14E-07	0.316768103	0.080404364	6.66E-09	0.341210313	1.698585859
1142243F_TTCGTACTCCAGAACG-1	0.017980086	1.98E-07	0.641010467	0.098990549	0.158990183	0.019798062	6.00E-09	0.443230449	1.38
1142243F_GAATTTCTCGCTGCAG-1	0.139394083	0.166868773	1.601010629	3.66E-07	0.727273252	0.08020209	0.014747504	0.381576029	3.111072727
1142243F_AACAGGATGGGCCGCG-1	0.001010286	0.228687037	1.101010603	3.88E-07	0.330707523	0.250707175	1.83E-08	0.327674949	2.23979798
1142243F_GACGTGTAGGGATTAT-1	0.335555961	2.72E-07	0.042020422	3.85E-07	0.043434567	0.111313464	0.001010201	0.466664727	1
1142243F_TAGGTGAGCCCTACTC-1	0.001212541	0.543838842	0.745656809	6.45E-08	0.17010138	0.604404233	0.106666754	0.424848671	2.596729293
1142243F_CTAATTCGCACGCGCT-1	1.74E-07	0.71373761	3.002788483	0.351515584	0.524242597	0.246464827	1.78E-08	0.732727475	5.571476768
1142243F_GAAGCTTGCTGACCGC-1	0.045050636	0.359596108	2.614909795	0.348485264	0.490303216	0.210505155	1.51E-08	0.431717488	4.500567677
1142243F_GGTTAGGCTTGGAGAA-1	0.000606062	0.450505403	1.87232398	0.347071128	0.766465051	0.084444492	2.23E-08	0.622181841	4.14359798
1142243F_ACAAGGACAAGAGGTT-1	0.000606191	0.188889042	1.769495577	4.61E-07	0.098990122	0.143434451	1.91E-08	0.464442723	2.665858586
1142243F_AGGCCACCCGTTATGA-1	0.056969825	0.037576067	0.932525927	0.044646615	3.73E-07	2.67E-07	1.12E-08	0.404240511	1.475959596
1142243F_GTGGGCTTAGACACAC-1	2.07E-07	0.018384076	0.780404493	0.013737871	0.084242686	0.062424334	3.04E-08	0.267270948	1.226464646
1142243F_CGTGTCCCATTCGCGA-1	0.002828539	1.78E-07	0.239192482	4.27E-07	0.000404173	1.54E-07	1.36E-08	0.772927569	1.015353535
1142243F_TGGAGTGATGCGATGA-1	0.002222401	0.048081076	1.1064652	0.028081268	0.148889163	0.05656579	2.18E-08	0.477169828	1.867474747
1142243F_AACAACTGGTAGTTGC-1	0.000606176	0.132525504	1.906061208	0.176970108	0.149293113	0.042020393	2.12E-08	0.492523478	2.9
1142243F_CCTGGCTAGACCCGCC-1	0.019192051	0.148081204	1.300606604	0.07272761	0.401616445	0.057575924	0.036565694	0.322422348	2.358787879
1142243F_CGCAATTAGGGTAATA-1	1.63E-07	0.269091061	2.467030862	0.10989945	0.262424437	0.576767918	0.068686904	0.301414356	4.055315152
1142243F_TCGAAATTTAGGACCA-1	0.001818341	0.470707334	1.842020659	0.249899518	0.053131519	0.153131446	6.08E-08	0.516929506	3.287638384
1142243F_AGACTAGCCTTCCAGA-1	0.000606251	0.504040657	1.726061122	0.22727311	0.282990106	0.143636573	0.089292967	0.544040628	3.517941414
1142243F_TTGATCTAACTTTGTC-1	0.001212285	0.241010341	0.894545976	0.064040882	0.104848651	0.117777948	0.001010136	0.550503276	1.974949495
1142243F_AAGGAGCGGTTGGTGC-1	0.00222239	0.076161955	0.932121666	0.104444904	2.76E-07	0.083838505	3.51E-08	0.442220371	1.641010101
1142243F_ACTTGGGACCCGGTGG-1	0.001212301	0.193939699	1.332929791	0.040606406	0.059798158	0.050101219	0.034141435	1.029897253	2.742626263
1142243F_TGATCTCCGGCGCCAG-1	0.734747526	0.041616406	0.68646525	0.40000045	2.96E-07	0.113737539	4.47E-08	0.055957741	2.032525253
1142243F_CAGTTCAAATTGACAC-1	0.000606365	0.025454757	1.355354146	0.342424584	0.02404061	0.092727451	1.97E-08	0.449089037	2.28969697
1142243F_GTCCGGCTGAATTGCG-1	3.53E-08	0.263838583	3.095313936	0.136364093	0.313131438	1.57E-07	0.028888911	0.551717391	4.389254545
1142243F_CTGGAAATGGATGCTT-1	9.22E-08	0.208081006	2.37935413	0.49919237	0.330909284	1.588080999	0.026868693	0.320202316	5.352688889
1142243F_TGATCGGTTTGACCCT-1	0.076969792	0.298990153	2.195313912	0.491111395	0.178990117	0.662626473	1.09E-08	1.037979966	4.941981818
1142243F_TAGAGTCTAAGCGAAC-1	9.62E-08	0.210101161	3.916930034	0.489293251	0.72626275	1.40747506	6.75E-09	0.564040672	7.31410303
1142243F_GAGACTGATGGGTAGA-1	0.009899099	1.285454679	3.638142089	0.927879137	1.304848714	0.272121302	8.43E-09	0.697172142	8.135517172
1142243F_TAGCTAAGTCCGGGAG-1	0.780606154	0.692525429	3.917738084	0.546263011	0.916565792	0.124040562	0.056565666	0.226060958	7.260365657
1142243F_GGGCGATATGTGTGAA-1	1.62E-07	0.509495151	3.830667343	0.110505427	0.851111289	0.131313243	1.14E-08	0.460808383	5.89390101
1142243F_CTCGAGGTCGAACAGT-1	1.92E-07	0.741212287	2.146222731	0.24242451	0.70646517	0.471111215	0.018989933	0.450505275	4.776931313
1142243F_GATCCCTTTATACTGC-1	0.059394173	0.448484977	1.066869181	0.27878824	0.260606459	0.186666787	2.33E-08	0.510868947	2.811678788
1142243F_GTCATGCACCTCCGTT-1	2.03E-07	0.388485124	2.343798416	2.74E-07	0.457374125	0.119394135	0.02808083	0.484040631	3.821173737
1142243F_ACTTTCCTATAGCTTC-1	0.000606225	0.077778061	0.716162145	0.0183841	4.07E-07	0.049495118	9.26E-09	0.15292747	1.015353535
1142243F_TCGCTCGATATATTCC-1	0.02020229	0.231515286	1.449899562	3.50E-07	0.645050934	0.181818271	0.001010118	0.428040563	2.957537374
1142243F_ATAGGTTGGGCAGATG-1	0.001212304	0.07393953	0.867475332	0.303434668	0.033737861	0.042222299	0.01919195	0.499392117	1.840606061
1142243F_CAATTAAGGGTGATGA-1	0.303030475	0.096363785	3.091879475	0.27090945	0.27353553	0.345454726	1.07E-08	0.253737659	4.634911111
1142243F_ACCGACTGAGTCCCAC-1	0.021818402	0.101010273	1.418990479	0.018586281	0.142626466	0.289091104	8.68E-09	0.316765875	2.308888889
1142243F_CCTGTCACCCGGGCTC-1	0.322020431	0.12262641	1.383636828	0.165252959	0.159192297	1.42E-07	5.44E-09	0.202220422	2.354949495
1142243F_GATCGGTGGCCATAAC-1	2.25E-07	0.372727413	1.550101606	0.936929848	0.18969719	0.86545462	8.82E-09	0.201818382	4.116729293
1142243F_CCTATGGGTTACCGTC-1	0.088686988	0.048484998	0.997980159	0.030707565	0.333535631	0.190909486	0.001010133	0.222220393	1.913535354
1142243F_TTGGGACACTGCCCGC-1	0.001818367	0.12686886	2.352727858	0.137172268	0.208282969	0.16545469	8.60E-09	0.441171948	3.43349697
1142243F_CGAGGCTAAATATGGC-1	0.002222432	0.137979941	0.802424644	0.38909156	0.251919481	0.128484986	2.12E-08	0.285856732	1.997979798
1142243F_TCAGGGTGTAACGTAA-1	0.001212468	0.486060903	1.032323401	3.02E-07	0.458182267	0.681414332	0.4983436	0.099394041	3.256931313
1142243F_CGAGAGATGTGAACCT-1	5.72E-08	0.105656648	1.372121806	4.04E-07	0.277980234	0.217171839	0.001010111	0.327271021	2.301212121
1142243F_TCGCTGGGCGGATTGT-1	0.001212403	0.991071021	0.954545788	4.74E-07	0.019798221	0.439596116	0.066060645	0.331717352	2.80400202
1142243F_AGATCTCAGGTGTGAT-1	0.022020357	0.83232342	2.486424695	0.202020601	0.472929654	0.603434442	2.75E-08	1.22101044	5.840163636
1142243F_TGGCCAAACTGAAGTA-1	1.45E-07	0.350101195	4.417131786	1.368081315	0.509293243	0.855555703	2.36E-08	0.213131538	7.713294949
1142243F_GCTTCCGTCCCTAGAC-1	1.41E-07	0.210101152	3.246020666	0.935758106	0.720404343	0.264040546	2.15E-08	0.279596238	5.655921212
1142243F_CAGCAGCCCGTTCCTT-1	0.13676778	0.100606367	1.195151837	0.097576213	0.132929731	0.072323439	1.74E-08	0.320200171	2.055555556
1142243F_TGTATAACAGATCCTG-1	0.001010246	0.131919435	1.24020244	0.029091389	0.474141743	0.306868927	0.130464674	0.290707205	2.604406061
1142243F_CGCGGGAATTAGGCAG-1	0.153737578	0.466262799	1.265656968	0.329091555	0.291111342	0.182424425	2.46E-08	0.276929451	2.965214141
1142243F_TGCATGTGGTAATCTA-1	0.018787908	0.206868957	1.122020658	0.386262911	0.370505508	0.20686889	0.047070756	0.414947745	2.773333333
1142243F_ACAATTTGAGCAGTGG-1	0.017777951	0.32727305	1.16242478	0.377980136	0.834747713	0.202020348	0.044848568	0.59309109	3.560163636
1142243F_GAGCTAAGGGCATATC-1	0.00060621	0.577575995	1.489293392	0.565656986	0.313131552	0.154545684	2.29E-08	0.359594198	3.46040404
1142243F_CCAGATAGTTGAGTGA-1	0.001212329	0.11212144	1.062222693	4.81E-07	0.19252555	0.054949632	0.001010138	0.328280969	1.752323232
1142243F_CCACAATGTACGTCTT-1	2.64E-07	0.432323425	1.2026266	0.181818731	0.741010463	0.18848497	0.065858629	0.732687019	3.544810101
1142243F_CAATGGATCTCTACCA-1	0.078182139	0.065252739	1.217980087	0.033939862	0.182626483	0.221010318	5.18E-08	0.429291149	2.228282828
1142243F_TGTGGCAAAGCGTATG-1	9.32E-08	0.442828565	1.076970118	0.394141802	0.218586157	0.105858842	0.001010164	0.257573955	2.496969697
1142243F_TAAAGCGTTAGGAGAA-1	2.64E-07	0.159192039	2.230061051	0.249091527	0.372525491	0.274747589	2.30E-08	0.608485046	3.89410303
1142243F_TCCGTTTAGCCTTGAA-1	0.039596221	0.252121417	1.533737927	0.504242853	0.103030484	0.044646661	2.06E-08	0.49555371	2.972929293
1142243F_CAGCTCGACAAGTTAA-1	0.041212268	0.424040611	1.735152104	0.300808513	0.199394219	0.161818386	1.75E-08	0.452080953	3.314507071
1142243F_GCCTATAGTGTCAGGG-1	1.41E-07	0.245656837	0.982424596	4.47E-07	0.552929676	0.089495183	3.05E-08	1.040969857	2.911476768
1142243F_ATAGACAACGGGACCT-1	0.925654636	0.270707245	0.843636867	0.079394347	0.135959999	0.684040499	4.16E-08	0.444242728	3.383636364
1142243F_CTACTATCTTTCAGAG-1	0.937939467	0.026464879	1.214344005	0.382828687	0.561616501	0.274545665	1.99E-08	0.15090926	3.548648485
1142243F_GCGCTGCTTTGCATTT-1	1.90E-07	0.117777948	0.692121721	0.030101305	0.265858827	0.160000382	2.05E-08	0.141008292	1.406868687
1142243F_GCGCATCCAGTCAGCA-1	0.001818254	0.361818501	1.512121654	0.761010636	0.184040673	0.126666825	5.26E-08	0.416967849	3.364444444
1142243F_GACTCGCGGGAATGAC-1	1.52E-07	0.177777985	3.380162053	0.148485393	0.448485121	0.069495108	0.103030319	0.537778012	4.865214141
1142243F_CTGGTAACGAGCTCTT-1	0.001212195	0.319192103	2.074505576	0.571515666	0.192727531	0.161818407	1.30E-08	0.308283053	3.629254545
1142243F_TCCGGCCTAGCGTACA-1	1.51E-07	0.202020383	2.515313617	0.602020644	0.125656785	0.769899199	1.81E-08	0.477576072	4.692486869
1142243F_TCTAGGTGGCGACGCT-1	0.001010284	0.50707091	2.305414527	0.30565708	1.17515186	0.752323421	2.00E-08	0.440404223	5.487032323
1142243F_ACGCTAGTGATACACT-1	0.218586004	0.490707246	1.604041129	0.416161909	0.355555731	0.260404242	3.09E-08	0.333697244	3.679153535
1142243F_ATCTGCACCTCTGCGA-1	9.12E-08	0.766868918	3.539757996	0.189899456	1.906465086	1.149899185	2.31E-08	0.386868842	7.939759596
1142243F_CCTCACCTGAGGGAGC-1	0.312525453	0.741373864	1.767879104	0.255960135	0.677576172	1.242424455	5.34E-09	0.17454566	5.172284848
1142243F_AGTGAGCCTCGCCGCC-1	1.48E-08	0.584040642	1.641616715	0.234343788	0.351717555	0.492525461	0.001010158	0.270301222	3.575555556
1142243F_ACGAGTACGGATGCCC-1	4.02E-08	0.272727517	2.431071054	0.710101452	1.02909131	0.794545721	0.053939423	0.387474997	5.678951515
1142243F_GGTACCATTAAGACGG-1	0.218181855	0.530909365	2.259151922	0.504040846	0.412727595	0.243636647	4.30E-08	0.116969909	4.285618182
1142243F_TAACTATTACGCCAAA-1	1.34E-07	0.129697163	2.561778396	0.616768129	0.19656587	0.203838536	2.74E-08	0.392727502	4.101375758
1142243F_GCATTCAAGGCAACGC-1	0.507474973	0.362626572	1.218586331	0.433737671	0.449495395	0.340363739	0.047474813	0.023838486	3.38359798
1142243F_AGTACATCATTTATCA-1	3.13E-07	0.548646738	1.58868726	0.209697271	0.114343688	0.440000138	0.118989967	0.827677048	3.848042424
1142243F_GTCGTGTCTGGTCATC-1	0.381414288	3.48E-07	3.05E-07	3.67E-07	3.73E-07	2.42E-07	0.001010139	0.617573937	1
1142243F_AGTCTAAAGTATACTC-1	2.43E-07	0.236969865	2.557333817	0.440404531	0.522626492	0.195151642	8.89E-09	1.484646734	5.437133333
1142243F_CGGCCCAACCTGTAGT-1	0.109091254	0.363636749	2.147838692	2.39E-07	0.683636633	1.028282997	1.282424379	0.298181986	5.913092929
1142243F_AGGGAGACATACTTCG-1	2.27E-07	0.240202228	3.062384398	0.863636806	0.126666858	0.611515281	1.79E-08	0.35616186	5.260567677
1142243F_TCCCTAGATCAATAGG-1	1.46E-07	0.577777984	3.161576358	0.488889284	0.329495052	0.393333525	4.95E-08	0.793131643	5.74420404
1142243F_TCCCGTCGCGTCATAG-1	1.51E-07	0.345050733	2.926626811	0.242424629	0.149899196	0.227272895	0.030101035	0.464040712	4.385416162
1142243F_CGCATCCATCAGCCAG-1	0.771111244	0.508081074	0.83030337	0.419394241	0.266666992	0.931070937	4.74E-08	0.823838762	4.550466667
1142243F_CTGCACCTAGTCCACA-1	0.001212418	0.288889073	1.385657027	0.110505481	0.089091176	0.070707212	0.001010146	0.492321406	2.439393939
1142243F_CGAGGATCGGGAACGA-1	2.03E-07	0.436767945	1.921010498	0.287232758	0.230707266	0.145454772	0.00101014	0.334545711	3.356729293
1142243F_CAATGAGGTTCGACTA-1	0.001818325	0.414141644	2.097374271	0.155960105	0.243192058	0.093939537	5.49E-08	0.480808349	3.487234343
1142243F_TCTGACGGGCTAACCC-1	0.00060618	0.144040692	1.535152148	0.165656901	0.193939586	0.185050694	4.79E-08	0.314745669	2.539191919
1142243F_TTCTATGCCTTTCGCA-1	0.001212317	0.129293289	1.284040746	0.034747919	0.253939657	0.017575971	0.018181906	0.957535466	2.696527273
1142243F_AGAGTATAGTGTTACG-1	0.044242599	0.55798009	2.010060928	0.387879321	0.306666949	0.490303212	0.018383891	0.293535535	4.109052525
1142243F_CCATTGTTTCCTCCAT-1	1.87E-07	0.109091185	1.105050886	0.158990327	0.417778039	0.109899316	0.001010131	0.441614272	2.343434343
1142243F_CTCATCACTTAGTGAT-1	1.82E-07	0.412121519	1.004444636	0.147475171	0.029293329	0.102424407	0.038383902	0.221614429	1.955757576
1142243F_CCGAAGGGCGTACCGC-1	1.25E-07	0.030707321	0.940202489	0.156970108	0.347475033	0.209697224	0.01898996	0.247876933	1.951919192
1142243F_TCAAGCTGCCTTGAAA-1	0.001818336	0.309899197	1.681010586	0.573939993	0.11212138	0.243636521	0.018181889	0.377737553	3.318345455
1142243F_CTCATTAACGTTGCCC-1	0.035757764	2.05E-07	0.992121679	0.049293361	0.253737656	0.104444724	2.13E-08	0.370705196	1.806060606
1142243F_GTCTTCCTCACCTAAG-1	0.000606178	0.531515504	1.154343805	0.10343471	0.37171758	0.264848715	3.24E-08	0.304644586	2.731111111
1142243F_GGTGATGAAGGAAGTG-1	0.000606097	0.386464983	1.379798359	0.615354022	0.175151822	0.211313356	0.03454547	0.304038619	3.107272727
1142243F_TCAATACAATTGCTGC-1	0.002020207	0.141818446	1.537778166	0.409091306	0.190505354	0.152525555	1.33E-08	0.404846813	2.838585859
1142243F_GCAACCCAAGTTGTTT-1	0.456363685	0.080606289	1.993535883	0.044040919	0.385656918	0.14060623	1.58E-08	0.021816323	3.122626263
1142243F_ATGAAGTGGACCCAGC-1	0.013333429	0.258586065	1.503192316	0.311111572	0.664646883	0.349697187	3.50E-09	0.620808302	3.721375758
1142243F_GAGAATCTCACGATCA-1	2.19E-08	2.52E-07	2.083192356	0.692121642	0.711919491	0.390101292	1.98E-08	0.377576036	4.254911111
1142243F_TATATCATTGATCAGT-1	0.001010231	0.210101206	1.522990211	0.699596548	0.374343689	0.37818215	1.25E-09	0.320202226	3.506426263
1142243F_AACTTTACGGGAGCTT-1	4.13E-08	0.101616432	1.88121251	0.179596378	0.220606457	0.553737696	4.38E-09	0.289493109	3.226262626
1142243F_TTCTTGTGTCCATCAG-1	0.000606108	0.364040671	1.391717543	0.209899374	0.175353939	0.181212436	2.60E-08	0.431311318	2.754141414
1142243F_ACAATTTAGGAGGCTC-1	7.24E-08	0.096768136	0.845657126	0.037980056	0.122020592	0.253131452	2.43E-08	0.304644561	1.66020202
1142243F_ATACTTGTTCTCGAGC-1	0.002222272	0.042626531	0.850303432	0.126465009	0.1696975	0.078990016	5.45E-09	0.359190185	1.629494949
1142243F_CACGGGATTGAGGGTT-1	0.019394011	0.265858809	1.730101434	0.149495489	0.082424552	0.096161852	1.28E-08	0.491311314	2.834747475
1142243F_GTTAATGTCTATCTTA-1	0.002222263	0.015959751	0.922222585	0.168687293	0.202626629	0.160606529	1.32E-09	0.360604242	1.832929293
1142243F_GCGTTATATTTGGAAC-1	0.003030332	0.194545791	2.129293257	0.185253031	0.453131677	0.086464986	6.06E-09	0.45858395	3.51030303
1142243F_CGTCAAGGCTATAAAT-1	0.015757728	0.019192183	0.528687224	4.50E-07	0.173535786	1.00E-07	2.79E-08	0.262826502	1
1142243F_TTAGCTCTGTAATCCG-1	0.001212317	0.143838652	1.11090945	0.177575988	0.181212652	0.491919463	2.90E-08	0.451676903	2.558345455
1142243F_AATGGTCCACCGTTCA-1	2.76E-07	0.329697137	0.918788249	4.71E-07	0.099596295	0.087272968	0.016363645	0.553937526	2.005656566
1142243F_GTCATTGCATTGACCC-1	0.198585955	0.524040721	0.843030703	0.108283261	0.712727659	0.130707258	0.128484871	0.119796137	2.765656566
1142243F_TGTCCGTGGCGCCTTT-1	0.001010202	0.295959812	1.07818218	0.479394197	3.87E-07	0.157172128	4.16E-08	0.41615984	2.427878788
1142243F_TCAACTAACGTATAAC-1	0.024646595	0.400000235	1.395151885	0.462626714	0.066465079	0.502626433	6.93E-09	0.370907295	3.222424242
1142243F_TCCTCTCCAGTTGTCC-1	0.079192147	0.100404213	1.292121547	6.29E-07	0.10202046	0.041818325	0.001010113	1.260402262	2.876969697
1142243F_TGTGTTCGTATCCAAG-1	0.001212189	0.06181843	1.224040927	0.184040767	0.073131648	0.016767813	0.001010111	0.44363468	2.005656566
1142243F_CCGCGTAGGTAAGGGC-1	0.003232572	0.281818507	0.585050845	0.076363988	0.132727595	0.125858726	5.52E-08	0.28242246	1.487474747
1142243F_CTGCGGGTGAAATGTT-1	0.03454553	0.076161823	1.199596372	0.044444688	0.147273326	0.020000154	3.17E-08	0.475957874	1.997979798
1142243F_TATCTACAGAGGTAAT-1	0.983434575	0.156565811	1.385656984	3.87E-07	0.324404372	0.458182123	2.80E-08	0.144444608	3.452688889
1142243F_CTACTCTAGGCCCGGC-1	3.83E-07	2.34E-07	0.747070987	3.75E-07	0.173939724	0.357171911	3.10E-08	0.504808274	1.782991919
1142243F_ACAAGCAGTGCCTAGC-1	2.42E-07	0.048485035	0.981414456	3.53E-07	0.746667016	0.094343809	0.031272728	0.333737572	2.235921212
1142243F_TACAAGTCTCGTGCAT-1	1.82E-07	1.75E-07	0.719798536	1.96E-07	0.262626642	0.208081109	2.15E-08	0.381412332	1.571919192
1142243F_TCGGAATGCGCTCTGA-1	0.0886467	2.13E-07	0.601212677	2.85E-07	0.177374088	0.694545652	9.77E-09	0.132929466	1.694709091
1142243F_TCGCGTCCAGAAGGTC-1	2.66E-07	2.86E-07	0.684848799	0.430909329	0.257778028	1.281980245	0.032929334	0.476363814	3.164810101
1142243F_TATGGCCCGGCCTCGC-1	0.069899186	0.101010284	1.044242864	0.144242839	0.105050756	0.345050782	2.60E-08	0.284442658	2.093939394
1142243F_GCTGGCATATTCACCT-1	0.001212386	0.47393956	1.032323733	3.33E-07	0.162828716	0.017979857	0.001010123	0.788444687	2.477739394
1142243F_GTCAGAATAGTCTATG-1	0.016363776	0.199394217	1.082424763	0.125454815	0.2575761	0.033939623	3.76E-08	0.317371921	2.032525253
1142243F_GGCGTCCTATCCGCTG-1	3.36E-07	0.180404359	1.467070972	0.008080982	0.568485362	0.606828434	0.630909185	0.175151683	3.636931313
1142243F_CGGAGTTTGAGAGACA-1	1.213737492	0.319596205	1.535152032	0.357778012	0.306222441	1.022222542	3.33E-08	1.066262959	5.820971717
1142243F_AGCACTTAAGGACGCC-1	4.90E-08	0.161616391	1.551111787	2.62E-07	0.348081213	0.38258591	0.035555601	0.685858888	3.164810101
1142243F_TCCACAATGGTTTACG-1	2.51E-08	0.666666842	3.251071529	0.957980164	0.338384093	0.476565748	1.27E-08	0.997778051	6.688446465
1142243F_CCAACGATGCACTGAT-1	1.06E-07	0.375757776	2.776122003	0.20323261	0.413333575	0.159394084	0.045454567	0.446666895	4.419961616
1142243F_ATTTACAGTTTACTGG-1	0.002222307	0.148485033	1.473535929	0.030505635	0.139394201	0.162626469	1.80E-08	0.359796065	2.316565657
1142243F_CCCTGAAATGAGTTGA-1	1.31E-07	0.340808261	3.685818976	0.572525539	0.565656759	0.362828348	2.39E-08	0.4545458	5.982183838
1142243F_CAAACGGTCGCACTTT-1	1.04E-07	0.401818453	2.146222674	0.173535746	0.134747791	0.121616372	0.001010159	0.450707287	3.429658586
1142243F_TGATTCGTCTATCACT-1	0.015959738	0.053333575	1.90545512	0.008081307	0.214747824	0.041212216	0.069858615	0.625858676	2.934507071
1142243F_TCAGGTTCTTTGAGAA-1	0.001818261	0.033737581	1.641818649	0.579798501	0.225858907	0.281818346	3.38E-08	0.426828509	3.191678788
1142243F_CACGCAGCGAGGCTTT-1	0.001212218	0.35818209	2.788445038	0.226263009	0.224646769	0.268889049	3.01E-08	0.398788059	4.266426263
1142243F_TTAAGCGCCTGACCCA-1	0.016767917	0.20404061	1.993697476	0.276364065	0.482424435	0.150303144	0.130909148	0.390101287	3.644608081
1142243F_CTTACACGGTATTCCA-1	0.000606269	0.312727541	1.710707552	4.29E-07	0.169091179	0.129293067	3.68E-08	0.815515341	3.137941414
1142243F_AAGGCTGTGCTCATCG-1	2.33E-07	0.499798223	2.488040874	0.366667147	0.181818405	0.231919367	0.069494982	0.394141578	4.231880808
1142243F_GACCAGAGCCCTGTAG-1	0.00121236	0.600808301	1.960768142	0.620808548	0.167272902	0.410303244	0.162626311	0.338788073	4.262587879
1142243F_TCCCAGGCTTAGCTAA-1	0.010101222	0.324646637	1.557374325	0.240404475	0.114747624	0.065050653	2.84E-08	0.476361904	2.788686869
1142243F_ATTGAAGATCTTAGTG-1	0.049293161	0.508485134	1.527273186	3.54E-07	0.25878815	0.17616185	0.061414187	0.402990037	2.984406061
1142243F_AGTTCCTACAGAATTA-1	0.001818251	0.159798224	1.943031007	0.112727756	0.112323434	0.225454676	3.30E-08	0.41006076	2.965214141
1142243F_GGGCTGGTTAGTCGCG-1	1.64E-07	0.172929581	1.977535817	0.293939794	0.607677007	0.87090925	4.60E-08	0.761818442	4.684810101
1142243F_GAAATGGCGGTGTTAG-1	1.30E-07	0.383434634	2.075515659	0.245050956	0.156969959	0.23878805	0.044444492	0.527272887	3.671476768
1142243F_TACGAACACGACTTCA-1	0.064646634	0.30060631	2.727637042	0.729495365	0.407878849	0.593333562	0.054343456	0.467070903	5.345012121
1142243F_ACCACAAGTTTCTATC-1	0.12121216	0.414747609	4.387637304	0.541818526	0.437373849	0.266666829	1.33E-08	0.449899264	6.619355556
1142243F_ATATTTAACCCTCAAG-1	0.000606196	0.172929516	2.20525317	0.289899647	0.429091061	0.042424319	9.29E-09	0.535111234	3.675315152
1142243F_GATCATTCCAAACATT-1	0.02363652	1.253131485	5.656929947	0.674747888	0.420606219	0.416767879	8.32E-09	1.044646722	9.490466667
1142243F_TCCAGGCGAGTACGGT-1	1.13E-07	0.458990058	3.754505838	0.391919555	0.068080915	0.266666889	1.32E-08	0.550707326	5.490870707
1142243F_GTTTGACCAAATCCTA-1	1.27E-07	0.868687078	3.912283442	0.561414552	0.727878949	1.554545632	7.69E-09	0.387879101	8.012688889
1142243F_CACAGCACCCACGGCA-1	0.002020322	0.369091053	2.177778475	0.347879177	0.194343637	0.1205657	2.71E-08	0.452121608	3.6638
1142243F_TGCAAGAATGACGTAA-1	0.000606257	0.344444642	1.372727744	0.133333687	0.597778068	0.176161789	3.27E-08	0.562788183	3.187840404
1142243F_GCGAAGCCATACCCGT-1	0.001212245	0.140404183	2.800162392	0.600808505	0.10686887	0.015151647	9.67E-09	0.54040427	4.205012121
1142243F_TCCTTTCTTACGCTTA-1	0.368081017	0.174343539	1.866061257	0.025656841	0.52424272	1.64E-07	1.01E-09	0.248646783	3.207032323
1142243F_GCTGCTCTCCGGACAC-1	0.515353648	0.553535514	5.680566492	0.577778116	0.014141557	0.285050659	6.36E-09	0.355555825	7.981981818
1142243F_ACTGTCTTCTTTAGAA-1	1.74E-07	0.109090983	0.966667263	0.294949875	0.293737698	0.626464809	0.001010124	0.615755843	2.907676768
1142243F_TCAAACTTAGATTGTT-1	0.014949667	0.284444569	3.893091674	0.447677286	0.187676865	0.017979876	1.70E-08	0.98282853	5.828648485
1142243F_CTATGTCACTAGCCCA-1	1.44E-07	0.471111329	0.978586263	0.029495248	0.289495275	0.257172105	0.001010142	0.715717374	2.742587879
1142243F_TGCGCAAAGCATTTGG-1	1.78E-07	0.521010205	3.898950204	0.925253011	0.281818377	0.060606114	0.081616183	0.370303303	6.139557576
1142243F_TTAATGTAGACCAGGT-1	0.000606207	0.174343602	1.206061166	0.616970172	0.230909379	0.116363778	1.44E-08	0.619998207	2.965252525
1142243F_GGCGGTAGGATCATTG-1	0.00060607	0.113939665	1.305859169	0.087273242	0.437374016	0.187878984	0.015555574	0.356159745	2.504646465
1142243F_GGCAATAGTCAATGAG-1	0.20848485	0.251919393	2.464041058	0.215960075	0.420363933	0.168485026	1.08E-08	0.456565857	4.185820202
1142243F_ACACGAGACTCCTTCT-1	0.066262905	0.028283131	1.006869173	0.047879079	0.178182114	0.234747729	2.83E-08	0.324442508	1.886666667
1142243F_GACACAAGGGAAGAAA-1	0.0197981	0.101010248	2.103232925	0.722384336	1.133939669	0.382424387	1.90E-08	2.494343649	6.957133333
1142243F_TCAGCAAATGCATCTC-1	1.20E-07	0.486464827	1.946222803	0.709697475	0.162222419	0.073939571	0.045454563	0.573737616	3.997739394
1142243F_GAGATCTGTCACTCCG-1	1.98E-07	2.28E-07	1.462828729	0.579596434	0.175555852	0.018585988	0.018787899	0.694505278	2.949860606
1142243F_ATGCCGGTCTTGCATA-1	0.000606177	0.340202213	1.92282882	0.292727688	0.518990308	0.750666798	8.15E-09	0.355959805	4.181981818
1142243F_TTGGGCGGCGGTTGCC-1	0.130909204	0.309293147	2.85632375	0.638586225	1.053939683	0.477778058	1.17E-08	0.730303254	6.197133333
1142243F_TTGTTGTGTGTCAAGA-1	0.301010265	0.662222395	4.809051047	0.849091448	0.474545652	0.398788	1.02E-08	0.099596233	7.594305051
1142243F_ACTGTACGATACACAT-1	0.111919323	0.2745457	2.04258626	0.71737423	0.475353824	1.67E-07	0.029899013	0.664646736	4.316325253
1142243F_TCCACTTTATCTAGGT-1	0.000606234	1.17E-07	1.489697468	0.246061217	0.350101242	7.46E-08	3.98E-08	0.448887143	2.535353535
1142243F_GGTCTGAGAATCTGGA-1	0.068485056	0.133333463	1.460202437	0.509091468	0.307677163	1.288646592	2.11E-08	0.356969859	4.124406061
1142243F_TAGAAAGGTGGCGCTA-1	0.019394112	0.052929495	1.536768032	0.169697439	0.319798309	0.177980032	0.018989953	0.26666485	2.562222222
1142243F_TATGTCTCATTGTGCC-1	2.19E-07	0.082222483	0.996363917	0.155758122	0.185858893	0.243636591	0.001010127	0.294745606	1.95959596
1142243F_GGATTTCACTTCTATA-1	2.47E-07	0.140606329	0.746666877	0.321414559	0.229899464	0.128485046	0.001010127	0.314745634	1.882828283
1142243F_TGAGTGGTCCGTGACG-1	0.000606216	0.192525444	1.658788247	0.169697473	0.212525456	0.377980087	0.017171741	0.52783867	3.157133333
1142243F_CGCTTTCTTGCATTCG-1	0.001212123	0.251919498	0.760606596	0.123636537	0.09595998	0.114141584	0.001010123	0.453735782	1.802222222
1142243F_ACCCAACGCCCGTGGC-1	0.015353792	0.113131462	1.401212493	0.464647057	0.33535377	0.13010121	3.42E-08	0.447838566	2.907638384
1142243F_GAACGTCTCATGGTCG-1	1.96E-07	0.37333361	1.810262945	0.313939733	0.517374146	0.824040594	3.71E-08	0.538788134	4.377739394
1142243F_AGGGTTCCCTTTGGTT-1	0.001212326	0.146869006	1.10424266	0.03070747	0.257980146	0.097576018	0.055555602	0.25393758	1.948080808
1142243F_GTAGCTTCCTCTTGTT-1	0.000606136	3.43E-07	1.325657015	0.473535755	0.471313538	0.166464892	1.93E-08	0.450907151	2.888484848
1142243F_GCATGAGGGACGCGGC-1	0.000606205	0.569697216	1.185454997	0.152323661	0.147475038	0.430505247	5.22E-08	0.390907281	2.876969697
1142243F_CTACCCTAAGGTCATA-1	0.001212295	0.224444547	0.731919623	0.575960149	0.114343727	0.043030481	0.017171752	0.470301264	2.178383838
1142243F_TCACCGCTCGGCACTC-1	2.19E-07	0.206666878	1.504444948	0.117172236	0.440606229	0.143434562	0.001010112	0.686222391	3.099557576
1142243F_GGCTCGCGTTGAGGTA-1	1.64E-07	0.315151736	2.401374124	1.331919682	0.800606379	0.641212406	2.59E-08	0.561010231	6.051274747
1142243F_CTAACGAAACTTGCTG-1	5.17E-08	0.453333602	3.139354063	1.367071208	0.301212359	0.367070914	0.091919207	0.173939605	5.89390101
1142243F_TTAAACTCGAATTCAT-1	0.001616223	0.204242692	2.092727572	0.588485352	0.35899028	0.277576066	0.08278791	0.268485017	3.874911111
1142243F_TACTTTACTGAGCCGG-1	0.365858766	0.040606328	1.025252919	0.090101322	0.148283121	0.077171977	0.064646535	0.0747457	1.886666667
1142243F_GCTTGGATCGATTAGG-1	9.79E-09	0.209495243	2.380363988	0.634545943	0.766060935	0.340404402	2.42E-08	0.380808242	4.711678788
1142243F_CGGTTATCCAACAGTG-1	0.054343619	0.404040625	3.186828752	0.850303401	0.750101292	0.502424472	1.36E-08	0.522020451	6.270062626
1142243F_CAGACCTGTAAGTGTT-1	1.68E-07	0.325252745	3.302990376	0.538586333	1.039798301	0.496363779	3.78E-08	0.375151694	6.078143434
1142243F_GACGGTCAATAGAAGC-1	0.01919207	0.46747501	2.154707514	0.298990342	1.134545853	0.35898997	0.098181851	1.926060823	6.458143434
1142243F_CTGACTGCGCAGCTCG-1	1.43E-07	0.488889095	3.110061233	1.251717631	0.834141588	1.146868895	2.08E-08	0.144646648	6.976325253
1142243F_CCATACCTTTACTTGT-1	1.10E-07	0.268848753	1.617980152	0.299596361	0.846667029	0.364242743	1.24E-08	0.324040597	3.721375758
1142243F_GTAATAAAGGGCTCCC-1	6.08E-08	0.382828584	1.637778265	0.595111471	0.208081055	0.106464914	0.016565687	0.363838649	3.310668687
1142243F_GTGAACTCCCATTCGA-1	0.001818336	0.060808346	2.024242857	0.309293371	0.398586222	0.203434599	3.68E-08	0.297131384	3.295315152
1142243F_GTGGTTACTTCTTTCG-1	0.000606222	0.538788125	1.169293449	0.315151907	0.634949716	0.153939731	0.001010135	0.293533442	3.107272727
1142243F_TCAGAACCTCCACAGG-1	1.41E-07	0.202828502	2.181374214	0.523232848	0.49798008	0.896767842	4.22E-08	0.129293099	4.431476768
1142243F_TCCCACTCTCTTCCGG-1	0.17494969	0.038788069	0.927475316	0.660404416	0.061818453	0.124040598	1.95E-08	0.263836569	2.251313131
1142243F_ATCTTGACTTGTCCAA-1	0.00101023	0.066060832	1.379596573	0.130707461	0.506666882	0.368081028	3.00E-08	0.620565852	3.072688889
1142243F_TCGGGAACGTGCCTAG-1	0.001212293	0.209697213	1.23050542	0.097778127	0.1157579	0.017979975	0.05333341	0.375351824	2.101616162
1142243F_GTTAGCCGTAAATCAA-1	0.297777989	1.096969877	5.195919794	0.646465043	0.177777926	0.538990062	0.316969728	0.367475036	8.638345455
1142243F_ATTTACTAAGTCCATT-1	0.002020384	0.507878981	1.634950113	4.00E-07	0.282626492	0.149495098	0.030101037	0.573091132	3.180163636
1142243F_GGGTGCATATGAAAGC-1	0.030303206	0.349091088	4.784202635	0.8191924	0.435353677	0.472121345	0.014747504	0.869697236	7.774709091
1142243F_TCCGAATGGTCCTGAG-1	1.96E-07	0.391919425	2.627838987	0.227273133	0.261616316	0.27414159	2.85E-08	0.598788102	4.381577778
1142243F_TGATGGCTGTTTCTGA-1	0.145252638	0.339192103	3.25874814	0.355151909	0.228283058	0.154747607	1.99E-08	0.464444726	4.945820202
1142243F_AAATAAGGTAGTGCCC-1	0.013939704	0.702828516	2.60238426	0.585858947	0.547273015	0.708282989	0.107676817	0.103636561	5.371880808
1142243F_CCACTATCCGGGTCAC-1	0.031717415	1.293697269	2.302828732	0.040606409	0.667475056	0.078586007	3.05E-08	0.488687059	4.90359798
1142243F_CGCGGTAAGTCTAGCT-1	0.036161869	0.323232534	1.513333848	0.646465	0.277737567	0.027474897	0.034141462	0.425252822	3.2838
1142243F_GCGGGCATTACGATGC-1	0.063838591	0.017374007	1.007071289	0.08222243	0.149697183	0.136363889	0.001010175	0.448281023	1.905858586
1142243F_AGGATTGCTTACGACA-1	2.28E-07	0.374343636	1.432727752	0.819192384	0.309697116	0.15737387	0.001010155	0.607838696	3.702183838
1142243F_CTCGGGATAACACCTA-1	0.146666857	0.206060843	1.537778134	0.140202553	0.5248487	0.093737615	0.13309094	0.136767893	2.919153535
1142243F_GTCGTCTGGTTGGCTA-1	0.030707261	0.098182062	0.530909445	0.153535682	0.045252819	0.189495281	7.51E-08	0.212927476	1.261010101
1142243F_GCAATTAGTCGCACCG-1	1.87E-07	0.218182039	1.080808348	0.339394516	0.142828607	0.517171916	0.034343515	0.993293095	3.326022222
1142243F_GTGACCTAAAGAATAA-1	0.001818347	0.452121474	1.627071102	0.315960042	0.210707349	0.516767843	0.067070805	0.48379819	3.675315152
1142243F_CTGAGCGAGACTTATT-1	2.59E-07	0.055959905	1.100000178	4.94E-07	0.262020567	0.182828413	0.062222352	0.250503185	1.913535354
1142243F_CAAGACTCAGAAGCGC-1	0.000606325	0.216970012	1.263636713	0.43454585	0.213333584	0.466464844	0.101010171	0.441373915	3.137941414
1142243F_ACTTCGCTAGCGAGTG-1	0.017777922	0.383434633	0.88464682	0.206061002	0.133333716	0.307474915	0.151515212	0.524000225	2.608244444
1142243F_CCATACTCGCCTCTCC-1	0.48262628	0.162626471	1.934141847	0.169091416	0.280202405	0.066666903	2.02E-08	0.04646284	3.141818182
1142243F_ACGATACCTATCCTGA-1	5.69E-09	0.455555869	3.797737694	1.115960139	1.029697276	0.268687188	0.046060626	0.416161808	7.129860606
1142243F_CTCACCAGTACAAGTG-1	5.89E-08	0.63070739	2.480768001	1.427273257	0.79959632	0.228283083	0.035353549	0.257373898	5.859355556
1142243F_CGAAGACGGTGAGTGC-1	9.06E-08	0.425050762	2.274909548	0.403636792	0.316566018	1.034141644	0.106868708	0.188889063	4.750062626
1142243F_AAATTAATAAGCGCGA-1	5.70E-08	0.453333581	2.433495371	0.40101058	0.598990285	0.201414392	0.035757597	0.44181834	4.565820202
1142243F_GGGCCCTTATCTATAC-1	0.001010216	0.298182045	1.864606633	0.678182235	0.053737618	0.148283023	1.38E-08	0.377980034	3.421981818
1142243F_CTGCCCACGAAGCGTT-1	9.77E-08	0.496525406	2.031717708	0.226262997	0.316364043	0.070101203	0.001010107	0.537171974	3.679153535
1142243F_GGACAAGTTGCAGTGA-1	1.38E-07	1.787030615	1.873939686	0.008081224	0.978788229	0.833333608	4.32E-08	1.180404235	6.661577778
1142243F_GTCCGAGAGCAATCAT-1	1.93E-07	0.165252689	0.96787922	0.116768139	0.351313542	0.125454725	0.032929307	0.349695114	2.109292929
1142243F_ATGGCAGCCGAGAAAC-1	0.099151746	0.174747663	1.43353574	0.422626666	0.015960087	0.445050585	5.86E-09	0.205252759	2.796325253
1142243F_CCTCGGATGCTACCTG-1	0.001818195	0.158586097	1.245253187	0.439394268	0.153737781	1.93E-07	4.33E-09	0.467472901	2.466262626
1142243F_ATACGGTGAAGATGCA-1	0.079192073	0.082424515	1.437778192	0.106667144	0.137980179	0.044646638	1.40E-08	0.374139529	2.262828283
1142243F_ACATCAGCTGGGACGC-1	0.001414192	0.08868712	0.794343811	4.22E-07	0.146869119	0.206464977	1.16E-08	0.322624388	1.56040404
1142243F_GGTTGTGTAGCCTGGC-1	0.001010258	0.240202207	1.172727634	0.368283326	0.223838838	0.117980013	2.02E-08	0.334543563	2.458585859
1142243F_CCTGCGTTCTACGCTT-1	0.000606127	0.041414571	0.53373782	0.189091187	0.040404525	0.028687054	3.36E-08	0.166058682	1
1142243F_GAACGTTAGGAAGACG-1	1.28E-07	0.412121492	2.151717411	0.165616654	0.749091336	0.488687136	2.74E-09	0.88646483	4.85369899
1142243F_CTGATAGTGTATCTCA-1	0.261414473	0.371313498	1.520363808	0.531111335	0.27313183	0.839192089	0.671313217	0.481818335	4.949658586
1142243F_TTCTGCGAGCGCCCTT-1	0.099596064	0.278788137	1.528687343	0.444202344	0.6523237	0.488889135	8.84E-09	0.631919329	4.124406061
1142243F_CTTTGGCGCTTTATAC-1	4.92E-08	0.394949835	1.335757886	2.50E-07	0.399394423	0.657778118	7.96E-08	0.822181986	3.610062626
1142243F_TCCGAACTTGGCTTAC-1	7.73E-08	0.056363776	1.440606535	0.187677178	0.257778293	1.77E-07	0.001010108	0.350099209	2.293535354
1142243F_TAGATTCCTGGTTATT-1	0.001818287	0.164848745	1.339798245	0.766465319	0.140808336	2.04E-07	0.014949509	0.352321456	2.781010101
1142243F_CCGACAAAGGGAGTGC-1	6.42E-08	0.300606269	2.215354046	0.161576155	0.30464687	0.04424257	2.36E-08	0.476161881	3.502587879
1142243F_CCATGGCCCTTGTACC-1	0.000606099	0.102828579	1.686869274	0.096970023	0.178990203	0.102828523	0.001010118	0.430503242	2.600606061
1142243F_GAAATATCACCATCAG-1	0.615555572	0.169697186	1.911273231	0.395959859	0.653131715	0.561616477	1.05E-08	0.907273021	5.214507071
1142243F_ACGAAATGGGCGGCAC-1	2.97E-07	1.631879071	1.628081116	0.008081352	0.141414354	0.393737512	3.76E-08	1.25010121	5.053294949
1142243F_GTGAGCGTGCTGCACT-1	4.72E-08	0.238384054	1.710465089	2.80E-07	0.489899387	0.665050926	0.00101014	0.800808258	3.905618182
1142243F_CCGCGGGTACGAAGAA-1	1.77E-07	0.413535536	3.164000573	0.688081045	1.067273028	0.857576017	0.017171753	1.55555581	7.763193939
1142243F_TCCCTGGCTCGCTGGA-1	0.524404166	0.210505255	1.68888948	0.311111505	0.277172009	0.899596125	1.66E-08	0.33939417	4.251072727
1142243F_CAGCTTAGTAGGTAGC-1	2.55E-07	0.044646679	0.969899395	2.75E-07	0.040202354	0.096970013	0.028888915	0.360604234	1.541212121
1142243F_CACGAAAGTTAGTCCC-1	0.001414368	0.148484984	1.204040859	0.16060641	0.347071017	0.405454874	1.58E-08	0.168483028	2.435555556
1142243F_ACCTAATCGACTTCCT-1	0.34747492	1.03E-07	0.777374146	2.37E-07	0.355960022	0.618182217	4.64E-09	1.376727544	3.475719192
1142243F_AAGTAGTGACGCGAGG-1	0.051111456	0.442424535	1.053131665	0.218182179	0.582020515	0.483192104	0.126262664	1.114343569	4.070668687
1142243F_TCCGATTACATTGCCG-1	0.172727439	0.120000254	0.667071342	2.59E-07	0.535353895	0.187474897	4.93E-08	0.403634491	2.086262626
1142243F_CCTCCGACAATTCAAG-1	0.017980114	0.181414453	0.789495202	2.52E-07	0.46383888	0.271717339	0.123232421	0.664606187	2.512284848
1142243F_GTTCACAGGAGTCTAG-1	3.23E-07	0.31757605	1.330101447	0.09050532	0.16181857	0.456525318	0.551313221	0.660000155	3.567840404
1142243F_CGAAGTTGCTCTGTGT-1	2.52E-07	0.153535543	1.312323615	2.89E-07	0.178384268	1.347232632	0.00101017	0.732727372	3.725214141
1142243F_GTCGGATATCTCAGAC-1	0.079596181	0.303030551	1.411515517	0.403434716	0.619192248	0.209091084	0.093737413	0.275515421	3.395113131
1142243F_CGCTCTCCGTAGATTA-1	0.138586064	0.293131478	1.020202585	2.50E-07	0.059798319	0.892888981	4.45E-08	1.466465006	3.871072727
1142243F_CAAGCAACGTCGGAGT-1	2.51E-07	0.692929524	2.451071113	0.161616505	0.254343777	0.342424444	0.097575829	0.462222395	4.462183838
1142243F_CCATTCCCTGCCCACA-1	0.029899251	0.137374137	0.844444759	1.31E-07	0.96585905	0.34989916	0.508242566	0.321414279	3.157133333
1142243F_CTTTGGCTTTAGTAAA-1	2.00E-07	0.770505285	4.235515707	0.54464685	0.421010329	0.581010221	1.79E-08	0.876565936	7.429254545
1142243F_GGCTATTAAGTTGTAT-1	2.19E-07	0.427636509	1.939394448	3.07E-07	1.042020525	0.786060891	1.05E-08	0.735353757	4.930466667
1142243F_CCATTAGCGATAATCC-1	0.101616277	0.226262789	3.44905124	0.363636713	0.767273055	0.421414174	2.15E-08	0.526262902	5.855517172
1142243F_TGTTCTTCCATTGACT-1	1.57E-07	0.675151703	3.111071373	0.343434585	0.448081037	0.197575991	0.017777794	0.690101299	5.483193939
1142243F_AGATAACTTCAGGGCC-1	1.24E-07	0.569697165	4.453293662	1.159596272	0.227272945	0.444040584	1.93E-08	0.329697208	7.18359798
1142243F_ATAGACGAAGAGAAAG-1	1.87E-07	0.501010259	3.913091535	0.619394307	0.281414339	0.732525421	0.0476768	0.942626545	7.037739394
1142243F_GGCGGAGTAATATTAG-1	0.797979898	0.658586021	5.805010836	0.7082831	0.876767894	0.915959832	1.39E-08	0.388081092	10.15066869
1142243F_TGACCCACGTTAGACA-1	1.45E-07	0.609697118	5.428041157	0.605252919	0.4844446	0.722424396	0.034949507	0.457980057	8.342789899
1142243F_TCACAGGTTATTGGGC-1	1.42E-07	0.028687083	2.837536074	0.155555945	0.164848631	0.597575869	2.39E-08	1.491717445	5.275921212
1142243F_TCACGCATTGTAGATC-1	0.001212276	0.40606081	2.055717685	0.517980341	0.238788097	0.255353617	3.05E-08	0.503434618	3.978547475
1142243F_TTGAAGAATTCCCAGG-1	0.234747663	1.198384132	2.689051102	0.334545798	0.291515352	0.473333433	6.41E-08	0.250101244	5.471678788
1142243F_AAATGGTCAATGTGCC-1	2.61E-07	0.569697239	3.594303455	0.719192317	0.863232522	0.629697156	0.205050559	0.360606292	6.941779798
1142243F_TAGTGCCCTCCAGAGT-1	0.069899147	0.077373978	1.902424693	0.119394422	0.278949731	0.158384091	0.078989968	0.306666799	2.992082828
1142243F_GGTATTGCCGAGTTTA-1	0.001212341	0.426060889	2.462788311	0.355353943	0.723838587	0.395757788	0.052525325	0.674141604	5.091678788
1142243F_CGTATTAAGAGATCTA-1	1.73E-07	0.569697228	2.549455015	0.326465106	0.262424463	0.11313148	0.029292981	0.446666886	4.297133333
1142243F_ACTGTCCAGGATTATA-1	0.361212389	0.557576074	2.197333695	0.210101465	0.401212339	0.214747618	0.124646537	0.080606246	4.147436364
1142243F_CGGGCAGCTAAACCGC-1	0.06484869	0.423232528	3.227435065	0.3062632	0.226666744	0.068080896	2.14E-08	0.445050633	4.761577778
1142243F_TTGCTGATCATGTTCG-1	1.03E-07	0.385454732	2.504808807	0.664444828	0.420000144	0.066060761	3.33E-08	0.567273015	4.608042424
1142243F_TATGGGTACGTATCGT-1	1.02E-07	0.728687034	3.92097031	0.630303468	0.198788053	0.560808236	1.46E-08	0.456970055	6.496527273
1142243F_CAGCTCACTGAGACAT-1	1.20E-07	0.31878802	3.255919924	0.068081106	0.626262769	0.247272933	1.36E-08	0.510101377	5.026426263
1142243F_GGGACTGCATAGATAG-1	0.560000237	0.442424466	2.515111683	0.639394362	0.197373939	0.417171879	1.50E-08	0.082222409	4.85369899
1142243F_ACGCATTCGTGAGTAC-1	0.053535659	0.368889039	2.52682884	0.145253037	0.189495106	0.037777854	3.31E-08	0.595353764	3.917133333
1142243F_CTCTGGACGCCTGGTG-1	0.988282969	0.535151644	3.24824318	0.420202543	0.275151622	0.462626413	1.65E-08	0.27131333	6.200971717
1142243F_AGGGTTTAGTTCGGGA-1	0.029899199	0.130707243	2.392283438	0.58464701	0.124646644	0.143434442	0.016767689	0.433333527	3.855719192
1142243F_GGGAGAACTCACAGTA-1	0.041010317	0.485252672	3.399354112	0.796162274	0.244242586	0.312727366	1.33E-08	0.526868841	5.805618182
1142243F_ATCAATCTGGGCTGCA-1	0.244646602	0.181818265	3.062788606	0.713333861	0.303030464	0.303636462	0.221818206	0.187272988	5.218345455
1142243F_TCTTCGATACCAATAA-1	0.00222231	3.84E-07	1.188283224	0.127677227	0.057980222	0.066464802	2.00E-08	0.413331407	1.855959596
1142243F_ACGTAGATTGCTGATG-1	0.000606075	0.017576028	0.65373782	0.214344028	0.066464978	0.056969903	0.04525256	0.152321335	1.207272727
1142243F_TCTTGATGCGTAGCGA-1	0.000606378	1.73E-07	0.384242875	0.356162127	0.078788081	0.035959787	0.033737422	0.191109218	1.080606061
1142243F_GGGCTGCCTAGGGCGA-1	0.000606116	0.321818497	1.5466674	0.16363673	0.757171887	0.25434362	0.058585886	0.284644612	3.387474747
1142243F_CTCTCACAATCGATGA-1	0.002020345	0.244646653	1.38080856	0.400808486	0.163030607	0.074343639	0.052323267	0.532119452	2.85010101
1142243F_CCAAGCGTAACTCGTA-1	4.54E-08	0.419798321	1.979192448	0.690707658	0.15353558	0.098586044	0.030909104	0.613495042	3.986224242
1142243F_ACAACAGCATGAGCTA-1	1.03E-07	0.248687077	1.835556086	0.492485309	0.95010125	0.129495182	4.89E-08	0.337575953	3.99390101
1142243F_GTCCCAACGTAAAGTA-1	0.830666819	0.394545628	1.562424859	0.299596411	0.641414446	0.058181899	6.54E-08	0.379798156	4.166628283
1142243F_TCGGAGTACATGAGTA-1	0.001212239	0.51252547	2.312889392	0.454950146	0.239394091	0.44626281	2.48E-08	0.345252695	4.312486869
1142243F_GGGAGTTAATGAGGCG-1	0.438383881	0.348080963	2.097131878	0.753737749	0.285656959	0.265656793	2.55E-08	0.012525489	4.201173737
1142243F_CCGGGCGGTCTCGTCA-1	8.55E-08	0.337171955	2.239758169	0.625656946	0.212727565	0.137979923	0.001010141	0.738990165	4.293294949
1142243F_CCGTAAGTTGGTCCCA-1	8.67E-08	0.129293045	3.090263303	0.673737762	0.589697355	0.416161748	9.66E-09	0.253939619	5.153092929
1142243F_GGAGGGCTTGGTTGGC-1	7.40E-08	0.572323427	2.993697566	0.789495459	0.634141686	0.221616321	0.001010127	0.435959784	5.648244444
1142243F_TCGGACGCCCAGCCCA-1	9.33E-08	0.2159598	1.437374276	0.008081224	0.696566053	0.163838577	0.001010138	0.384846605	2.907676768
1142243F_TCTGTGCCATCATAGT-1	0.015555772	0.210505221	1.532525765	0.213131863	0.480606262	0.089091013	6.20E-08	0.458382021	2.99979798
1142243F_GTACTGGAGTTAGACC-1	0.972323384	0.361010377	1.547879217	0.395960149	0.17111139	0.08945467	3.49E-08	0.294949667	3.832688889
1142243F_GGAATGCGCTAGCGTG-1	0.309899163	0.096969933	1.309697357	0.141818589	0.530303337	1.725818402	0.012525322	0.085656787	4.212688889
1142243F_GTGTGAATAACTTAGG-1	0.433131499	0.173939613	1.665414506	0.363636905	0.715757874	0.426666877	3.45E-08	0.050303197	3.828850505
1142243F_GGTCGGCCAGGAGCTT-1	4.92E-08	0.478788119	2.618344002	0.210101489	0.331111326	0.562020412	4.01E-08	0.415353754	4.615719192
1142243F_TAGCCGGCGGTCAGCG-1	0.072929388	0.133737701	1.97086897	0.028283254	0.559596382	0.276969965	6.82E-08	0.295151646	3.337537374
1142243F_CGGGTGTACCCATTTA-1	1.28E-07	0.347272968	0.918990297	0.122424651	0.19818223	0.292121411	0.001010145	0.279190089	2.159191919
1142243F_AGTGATTCAAGCAGGA-1	0.099192096	0.081010283	1.091919666	0.388081177	0.576767948	0.4802024	0.034141448	0.221614275	2.972929293
1142243F_GTTGGATTGAGAACAC-1	0.122626372	0.282828552	1.467677159	3.46E-07	0.647273268	0.708485022	4.11E-08	0.327434491	3.556325253
1142243F_CACACGCGCTGTCTTA-1	0.001818526	0.343636724	1.364848799	0.423838829	0.520404297	0.118384004	3.12E-08	0.234505154	3.007436364
1142243F_TAGACGCCCGTACCGG-1	0.00060626	0.22909121	1.350303421	0.323838944	0.6400002	0.14202038	2.98E-08	0.325452687	3.011313131
1142243F_GGTTTCAATCGGTCAG-1	2.03E-07	0.437576036	1.232929527	0.185455098	0.452727541	0.479959854	5.01E-08	0.406868863	3.195517172
1142243F_AATCTGCGTTGGGACG-1	0.001212184	0.313939631	0.842020786	0.011515598	0.138382222	0.119394033	0.001010133	0.413131473	1.840606061
1142243F_TTACGGATGGTTCGAG-1	1.28E-07	0.042222572	0.838990108	0.112727695	0.137172193	0.074343589	0.071919264	0.367472937	1.644848485
1142243F_CGGCAGGGTCGGGTTG-1	0.212929448	0.319192215	1.674747906	0.556970173	0.239192215	0.634747735	0.057373781	0.283394003	3.978547475
1142243F_GCTTTCAGAGGAGGTG-1	0.000606226	2.47E-07	0.289899367	0.105656947	0.080606449	0.029899211	0.042222304	0.451109249	1
1142243F_TCTTCCCATGGGCACA-1	1.52E-09	0.135353818	1.91697016	0.193131711	0.229252796	0.144848781	0.001010157	0.313939647	2.934507071
1142243F_TACCGCGGACTTGCAG-1	2.57E-07	0.066262963	0.520000254	0.135151936	0.203636718	0.076767862	7.97E-08	0.289897102	1.291717172
1142243F_AGAATTATGGATTCGA-1	0.002020219	0.253333556	1.93777834	0.387879226	0.305656891	0.212323422	5.92E-08	0.319151721	3.418143434
1142243F_ATTGATGAGTCCTAAC-1	2.53E-07	0.414141778	1.238343654	0.225050863	0.604444957	0.539798187	0.058585917	0.426060654	3.506426263
1142243F_TAGGTCGCCGGAACTG-1	0.437171849	0.637980052	3.30420249	0.567879291	0.898990233	0.377777911	4.35E-08	0.226464796	6.450466667
1142243F_TAACCTACCGTCCGAG-1	1.60E-07	0.248889178	1.823596335	0.440606518	0.431919539	0.259192116	4.68E-08	0.409697117	3.61390101
1142243F_CTTAGTAGGCCTACAG-1	1.10E-07	0.265252821	1.683394327	0.421616616	0.717980102	0.420202241	7.07E-08	0.61212139	4.120567677
1142243F_CTAGATGTGAGTGTAA-1	0.02060632	0.216363941	2.076525632	0.234343833	0.534949815	0.41676786	0.141414218	0.6600001	4.300971717
1142243F_ACTCCCGAATTCGTTT-1	0.001010316	0.412121557	1.469293189	0.113131717	0.295959912	0.21252557	0.133090969	0.404848588	3.041981818
1142243F_GTTCATCGTTTGGCTG-1	0.000606302	0.054343802	0.484242673	3.73E-07	0.124040724	0.093131529	1.30E-07	0.258988003	1.015353535
1142243F_ACTTTACCCTCATGAA-1	0.078788101	0.14383867	1.0523236	0.266869223	0.515757849	0.05070722	0.187232396	0.362626376	2.658143434
1142243F_CGACTTTGTATAGCCT-1	1.72E-07	0.35030321	1.612687394	0.595556025	0.410909346	0.121212208	0.001010144	0.518384127	3.610062626
1142243F_GCCATCGATGCTGCAT-1	2.83E-07	0.304444735	0.933333685	0.197980159	0.526060884	0.750262853	0.001010178	0.674343585	3.387436364
1142243F_GCATTTCCAAGGCTCC-1	2.72E-07	0.125252743	1.476363963	3.71E-07	0.641616462	0.977131648	0.044848549	1.112525386	4.377739394
1142243F_ATGTAAGGCTGCTCTT-1	0.050909345	0.946222672	1.099192196	0.008080953	0.796566184	0.568686985	0.612525427	7.72E-08	4.082183838
1142243F_ACGTTCGCAATCAATT-1	0.116566082	0.211111483	0.873737607	0.405858885	0.64363669	0.405212237	0.406868795	0.151717313	3.214709091
1142243F_GTGACGAGGGTGACCC-1	3.42E-07	0.263232602	1.478384279	0.393333684	0.116767914	0.281818328	0.177131366	0.181616332	2.892284848
1142243F_ATTATAGCTACTTTAC-1	0.001212297	0.034545715	1.089091388	2.81E-07	0.106667077	0.321010246	0.017373822	0.301412306	1.871313131
1142243F_CGTGTGTTAAACCCTG-1	0.036767924	1.050869063	0.395151889	2.65E-07	0.341616538	0.049293012	0.055959663	0.375353766	2.305012121
1142243F_TTGGTATGGCTTGTGT-1	0.076161787	1.951677159	0.659596271	2.91E-07	0.046869126	0.224040631	0.041212169	0.330303172	3.329860606
1142243F_CATTCCCATTCCGTCG-1	0.066262977	0.876323652	0.708283094	2.59E-07	0.38303058	0.313939637	0.161616227	0.229293069	2.738749495
1142243F_TGCCGAAAGCGTATTC-1	3.09E-07	0.084848776	1.08323259	0.046465009	0.542222534	0.597777973	0.001010171	0.471474962	2.827032323
1142243F_CAACACATCTCCTGCC-1	0.018182188	0.060000243	0.792525511	0.358182235	0.303636642	0.225252747	0.189454603	0.192727447	2.139961616
1142243F_CTGCCTCATATGCAAC-1	0.075555781	0.042828551	1.55191957	3.99E-07	0.491111356	0.222828504	0.03494956	0.384808298	2.80400202
1142243F_TCCCGCCTATGTGCGT-1	0.01737401	0.130909435	0.876970023	0.685657025	0.92646492	0.265050641	0.001010171	0.242220341	3.145656566
1142243F_GGTTACCCGACACTTT-1	0.001212294	1.212283099	1.114141667	3.56E-07	0.534545952	0.42686891	0.116363727	0.381212278	3.786628283
1142243F_CCAGCGGGATCACCAG-1	0.016767932	0.085858946	0.805050771	0.226060983	0.403838769	0.624444638	0.071515233	0.397737476	2.631274747
1142243F_ATGTTTCGGCCCGGAG-1	3.74E-07	0.684646944	0.785050718	1.95E-07	0.523838641	1.353697211	0.631919349	0.410101113	4.389254545
1142243F_GCGTCTAACCTCCTAA-1	2.45E-07	0.710303361	0.925858988	0.016767825	0.113333616	0.224646824	0.128686979	0.365818323	2.485416162
1142243F_ATCAGGTAGCTGACAG-1	0.001212319	0.121212454	1.444646906	0.015353811	0.689858896	0.572929488	0.094545534	0.654949682	3.594709091
1142243F_GGTATGAAAGAACTGA-1	0.059798059	0.684242643	3.938545991	0.755757985	0.66787904	0.266464882	7.12E-09	0.461616444	6.834305051
1142243F_GTGGCCTAATATCATT-1	0.001818313	0.128485034	1.811515631	0.790505498	0.525656917	0.260969876	0.051111117	0.42000024	3.990062626
1142243F_CCTGTGAAACCGTAAC-1	1.13E-07	0.247879018	2.391111668	0.46602066	0.877778036	0.145454718	1.01E-08	0.387676989	4.515921212
1142243F_GGCAGAGAGATCGGGA-1	0.851515248	1.187879091	2.746828733	0.412929694	0.528283076	0.40020223	1.83E-08	0.203838677	6.331476768
1142243F_TAGCGTCGAATATTGA-1	0.120202193	0.262424471	1.825818685	0.630909432	0.623636621	0.397576064	0.351515159	0.676161818	4.888244444
1142243F_CGCCGACTATTCGCTA-1	1.25E-07	0.649899209	3.310465134	0.73131351	0.955151764	0.840202261	7.94E-09	1.967071019	8.45410303
1142243F_TCTGGCGCAAGCCGGG-1	1.60E-07	0.092929491	2.115919739	0.258788255	0.314747807	0.81313141	1.35E-08	0.271717468	3.867234343
1142243F_AGTGGTTGCGTATAGG-1	0.08525269	1.718545743	1.049495208	2.19E-07	1.576566328	0.585454673	2.65E-08	0.383434607	5.398749495
1142243F_ATCGGTTACCTAGTAA-1	0.05515202	0.537374175	1.867232561	2.11E-07	0.929293242	9.15E-08	0.344646572	0.118181936	3.851880808
1142243F_CCTGCCCGTTGTCTAG-1	0.00202024	0.39737395	2.046667289	0.193333772	0.14060636	1.79E-07	3.74E-09	0.688040629	3.468042424
1142243F_GCACACGCCCATGGTC-1	0.002020283	0.083030505	1.435152076	4.47E-07	0.192525607	0.103232443	6.64E-09	0.38161439	2.197575758
1142243F_AGTACGGCCCGTATCG-1	1.20E-07	0.505050776	2.492889228	0.541414572	0.755151925	0.619192114	0.001010111	1.873535598	6.788244444
1142243F_TATCTAGCCTAAAGGA-1	1.43E-07	0.503030539	2.467838793	0.359596385	0.552929656	0.798788052	4.08E-08	0.340404269	5.022587879
1142243F_CACTCGGTTAGGAGGA-1	2.48E-07	0.429697266	2.222384202	0.609697243	0.805454798	0.915555871	0.044242485	1.837980007	6.865012121
1142243F_ATGTTCGTCGACCCAC-1	0.001010257	0.105252751	2.536727664	3.94E-07	0.539394284	0.487272953	1.39E-08	0.255151784	3.924810101
1142243F_TTCCTCTGCCCGAATA-1	7.22E-08	0.517131572	2.299192432	2.75E-07	0.401212578	0.298586018	2.51E-08	0.531515411	4.047638384
1142243F_TTACTATCGGCTTCTC-1	0.167272891	0.39737401	1.836323693	0.197980039	0.690707524	0.351313342	0.143636419	0.213131476	3.997739394
1142243F_GCCGCATTAGTCCGGC-1	0.548646644	0.283030519	1.724445025	0.029293283	0.324848844	0.91595974	2.10E-08	0.34424259	4.170466667
1142243F_TAAGGGCTGGGAGAGG-1	1.12E-07	0.590101269	2.722182282	0.4339397	1.037576161	0.812727542	0.352929341	0.470303189	6.419759596
1142243F_TAAGCAGGCGACACGC-1	0.224242546	0.576565899	1.451717557	0.226222529	0.377172161	0.270707244	2.03E-08	0.917172044	4.0438
1142243F_AGCACTACCGGCCTGT-1	1.02E-07	0.113131516	1.794949927	0.108485201	0.906222461	0.601616628	1.98E-08	0.596161823	4.120567677
1142243F_GAAAGCCCTTTGGACC-1	0.001818277	0.449899159	1.891111542	0.307071239	0.211717367	0.154747759	1.49E-08	0.670464945	3.686830303
1142243F_GACCGACTGAAGCGTC-1	4.11E-08	0.288283036	3.127879154	0.766424666	0.847071129	0.28626297	1.54E-08	0.627878989	5.9438
1142243F_CGGTGAAGACTAAAGT-1	0.82686873	0.141414363	2.373495338	0.880808429	0.679192273	0.644848789	4.98E-08	1.137980109	6.684608081
1142243F_CCCTGCGCTACGCATA-1	0.068283028	0.654141635	1.561818577	3.74E-07	0.776768078	0.899394178	0.048646486	0.5913133	4.600365657
1142243F_TACTGGACAGCTCGGC-1	2.79E-07	1.850464994	0.95292953	1.50E-07	1.123434989	0.282828426	0.640606113	0.421818348	5.272082828
1142243F_TTAGTAGGGCGGCGGG-1	1.34E-07	0.202020373	1.032525724	0.055757872	0.018788212	0.370505388	8.53E-09	1.354707339	3.034305051
1142243F_GAGGCTATCAAAGTCG-1	0.001212183	0.197171886	0.988687277	0.111313591	0.297372084	0.470505285	1.87E-08	0.273333635	2.33959596
1142243F_TTACCATTGATTACCC-1	0.002222439	2.07E-07	1.109899347	0.164848867	0.036768048	0.28585875	4.51E-08	0.793697247	2.393294949
1142243F_ATACCACGGGCAACTT-1	0.001212186	0.097575958	1.365253055	4.74E-07	0.165252866	0.265454716	0.001010146	0.393937567	2.28969697
1142243F_TGTCCTAAGTCACCGC-1	0.002222356	2.47E-07	0.496162109	1.82E-07	0.169697512	1.147879085	1.64E-08	1.118545563	2.934507071
1142243F_AGGTAGGTACAAAGCT-1	0.010707188	0.489899139	2.111879277	0.019192276	0.026869127	0.133333483	0.063232352	0.459394228	3.314507071
1142243F_GGCATACAGGTAGCGG-1	0.057980045	0.565656816	1.208485119	4.38E-07	0.39010146	0.356323341	0.017777839	0.549293123	3.145618182
1142243F_TGTAGTGATCTATAAT-1	1.062828436	0.432323461	0.641212533	2.36E-07	0.17656605	0.742586224	0.061414255	0.20141426	3.318345455
1142243F_TCCCGGGTGTGCTGCT-1	0.00040423	0.618949776	1.212323612	3.06E-07	0.282424819	0.621212229	0.030505088	0.510303171	3.276123232
1142243F_TACGATGTTGATCATC-1	0.797333535	0.647677019	1.120808551	2.01E-07	0.397980143	0.18161646	0.110101121	0.231717315	3.487234343
1142243F_CCTCTCTCCCATCTAG-1	0.001212315	0.053535541	0.904040938	2.73E-07	0.115555889	0.033333515	0.001010143	0.570705325	1.679393939
1142243F_GCAGGACTATAGAATA-1	1.47E-07	0.159798225	0.94080847	0.331515416	0.668646908	0.516767946	0.001010142	0.415757796	3.034305051
1142243F_CTAGTGAAGGACAGGA-1	2.25E-07	0.058384056	1.068889277	0.072323594	0.579394297	0.267879016	0.001010157	0.464404227	2.512284848
1142243F_TACGAGAACTTCACGT-1	1.58E-07	0.537373948	1.094343756	0.00808113	0.607879221	0.785454952	5.35E-08	0.845616277	3.878749495
1142243F_CGTTGTTTCAATTCCC-1	5.48E-07	0.115556087	1.006464786	1.32E-07	0.273131611	0.749454588	1.848283042	0.626666782	4.619557576
1142243F_GCAAATATTACGCTTT-1	0.027677203	0.236768109	1.873293135	0.062020317	0.468485239	1.720202163	1.769293095	0.511515285	6.669254545
1142243F_CCAATAGTGCCGTCGA-1	1.068081103	0.577778133	1.611879282	0.361818409	0.766060756	0.506060742	0.428282966	2.520000225	7.839961616
1142243F_ATTGCTGCTCCTCCAT-1	0.016767874	0.303030712	0.717172057	0.181818355	0.831111514	1.300161703	1.049495266	0.227676861	4.627234343
1142243F_GAGATCTGCTTGGCAT-1	0.022222587	0.250505418	2.100970013	2.46E-07	0.925050795	0.647272863	0.915151616	0.840808281	5.701981818
1142243F_GCCGAAATTCCTACGT-1	0.000606293	0.439596256	1.983434845	0.254545802	0.232525549	0.187878976	0.02626267	0.519757691	3.644608081
1142243F_GGCACTCCACTGGGCA-1	0.312727701	0.56606099	2.26541447	0.346060816	0.881616428	0.628686995	0.780606162	0.327676943	6.108850505
1142243F_GGGTCACCGTGACGGT-1	0.200606278	0.754545744	2.561576188	0.311111436	1.604040785	1.023838513	0.30101016	1.808687057	8.565416162
1142243F_CACTTAATCAGACGGA-1	1.68E-07	0.23373756	3.668041084	0.629091178	0.451313353	0.556565828	2.00E-08	1.510505355	7.049254545
1142243F_CGTTTCGCTCATTACA-1	0.001212223	0.711515377	2.204000652	0.35878828	0.256161801	0.114747673	1.11E-08	0.497171964	4.14359798
1142243F_ATAAAGGCTCGGTCGT-1	1.36E-07	0.600808318	3.293697594	0.56848523	0.396767886	0.30262642	0.100404079	0.581212359	5.84400202
1142243F_CACTAAAGTTGCCTAT-1	0.001212356	0.44141443	2.170263188	0.144242788	0.189293124	0.62787889	0.053333392	0.381616377	4.009254545
1142243F_GTGCTCAAGTACTGTC-1	3.14E-07	0.545454866	2.757939807	0.488889265	0.448889082	0.312929438	0.095151581	0.342626455	4.991880808
1142243F_CCATGCCTGTTTAGTA-1	2.72E-07	0.40000027	2.359152062	0.197374102	0.507070858	0.782626349	0.154545531	0.226464899	4.627234343
1142243F_TCTAGTTATCAGAAGA-1	2.42E-07	0.254545752	2.893293334	0.365656899	0.97575777	0.934747719	0.280000082	0.216767899	5.920769697
1142243F_TTGTAATCCGTACTCG-1	0.298181974	0.369899286	2.174101404	0.617980163	0.63050535	0.33798003	0.20565665	0.17717191	4.811476768
1142243F_TCCCAGCTTTAGTCTG-1	2.85E-07	0.282828584	1.962586289	0.25393981	0.226262811	0.551313274	0.131313202	0.282424432	3.690668687
1142243F_CTACGCACGGAGTACC-1	3.05E-07	0.718586194	3.028242843	0.211919556	0.459394183	0.652121374	0.052323294	0.318383968	5.440971717
1142243F_AAATTAACGGGTAGCT-1	1.38E-07	0.666666944	4.31107138	0.512121657	0.466666822	0.339394088	0.125858625	0.189899133	6.611678788
1142243F_CGGCCACGCACAAAGT-1	8.62E-08	0.55050531	5.532081609	0.967677148	0.656565899	0.415959662	2.48E-08	0.600000159	8.722789899
1142243F_GAAGCGTGAGGAATTT-1	1.68E-07	0.585858769	5.540162305	0.851111483	1.141616331	0.560808241	0.015757591	0.369091173	9.064406061
1142243F_ATATCTTAGGGCCTTC-1	2.48E-07	0.315757721	3.921778463	0.258586249	0.147474867	0.129293084	1.36E-08	0.407070971	5.179961616
1142243F_ACGCGGGCCAAGGACA-1	0.272929416	0.376363865	2.963798702	0.149495295	0.312121415	0.249091052	5.28E-08	0.184444646	4.508244444
1142243F_GCGAGTTCTGCAAAGA-1	0.013535568	0.909091099	3.195919714	0.351515545	0.72929312	0.500606298	0.388484872	0.461818429	6.550264646
1142243F_TATTCGTGCCAGAATA-1	2.12E-07	0.21757594	1.924000588	0.54646506	0.099596192	0.044444547	0.001010121	0.596565925	3.429658586
1142243F_AGGGCTGCAGTTACAG-1	2.57E-07	0.169697119	2.697939949	0.226869128	0.187070898	0.016767879	0.001010117	0.487272935	3.786628283
1142243F_CTAGCATAGTATAATG-1	0.01979825	0.520202096	2.581172381	0.732727835	0.171515293	4.22E-08	0.013333377	0.615353758	4.65410303
1142243F_TAGGTTCGAGTTCGTC-1	0.016363911	0.059192102	2.667838913	0.230909549	0.248889113	0.107272796	1.77E-08	0.390909356	3.721375758
1142243F_GAATTATAGTGAAAGG-1	2.60E-07	0.222828376	3.285616772	0.689091421	0.375353727	0.450707163	0.018383853	0.552525499	5.594507071
1142243F_CTATCGGGTCTCAACA-1	0.001212358	0.454343611	2.038343967	0.639596561	0.466060793	0.015151602	0.059595979	0.519192098	4.19349697
1142243F_GCGCTAATTGAATAGA-1	1.39E-07	0.63899	3.593899603	1.366667198	0.51313164	0.200606238	0.059393956	0.392525368	6.765214141
1142243F_ATGCGACAGTCCCATT-1	0.00181831	0.117374054	1.293737699	0.868485232	0.276970173	0.107070943	0.028080825	0.490464784	3.18400202
1142243F_GGTAGTGCTCGCACCA-1	2.26E-07	0.218181977	2.359960013	0.642828874	0.426262882	0.351515338	0.019191938	0.306060771	4.32400202
1142243F_AAGCTCGTGCCAAGTC-1	0.000606106	0.015353917	0.426060869	0.018990241	0.000404503	0.054949692	0.028080894	0.455553778	1
1142243F_TATTCAATTCTAATCC-1	0.369293057	0.161212362	1.935919611	0.638384349	0.41858623	0.023636543	0.026262643	0.174949649	3.748244444
1142243F_TTCAAAGTCTCTAGCC-1	0.018181912	0.092929377	1.83171777	0.777374256	0.272525525	0.174141599	3.36E-08	0.328079022	3.494949495
1142243F_TTGAATATGGACTTTC-1	1.27E-07	0.370101263	2.028081261	0.651879216	0.266869011	0.107676992	2.34E-08	0.431111298	3.855719192
1142243F_AAGAGCTCTTTATCGG-1	4.96E-08	0.175151773	1.936323584	0.950101422	0.281414473	0.866465046	3.37E-08	0.402424427	4.611880808
1142243F_TTACTCCGGCCGGGAA-1	1.19E-07	0.527070842	2.446424804	0.392323678	0.378788176	0.645656729	0.001010132	0.354949763	4.746224242
1142243F_AAACGAGACGGTTGAT-1	0.055959706	0.581010342	1.841576166	0.65131372	0.345656845	0.197777953	0.001010137	0.396363819	4.070668687
1142243F_GCTAAGTAGTTTCTCT-1	1.72E-07	0.072929554	1.125858933	0.286869203	0.668283182	0.190505225	0.00101014	0.412485005	2.757941414
1142243F_ATAACGCCGGAGGGTC-1	0.001818355	0.27353551	2.198990414	0.239192431	0.191717474	0.410909268	3.64E-08	0.412889038	3.729052525
1142243F_GGATCCGGAATATACT-1	0.00060619	0.227070951	1.781414544	0.440404414	0.251515466	0.341010336	0.066262703	0.29066691	3.398951515
1142243F_TGAAAGGACCTGACTC-1	0.000606232	0.286464829	1.283838763	0.210505578	0.665454883	0.190505225	0.001010147	0.480363838	3.118749495
1142243F_TCCGCGGCAGCATCTG-1	0.001212298	0.110909376	1.669858839	0.367071208	0.241818533	0.117575924	7.14E-08	0.664040621	3.172486869
1142243F_TGCATATGTCTGTCAC-1	0.002020219	0.159798303	1.538990224	4.52E-07	0.225858962	0.117778105	6.58E-08	0.352725386	2.397171717
1142243F_TGTAGGAGAAATTTCC-1	0.01737388	0.538990275	1.207475058	0.588242842	0.537374154	0.345858738	0.001010182	0.75757588	3.99390101
1142243F_AGTGAGACTTCCAGTA-1	0.000606201	0.343636613	1.637576183	0.336768254	0.260606412	0.102424344	3.03E-08	0.268280953	2.94989899
1142243F_CCCAAACATGCTGCTC-1	0.018788011	0.340404369	2.484000347	0.608687413	0.156161919	0.061818361	0.001010133	1.209697123	4.880567677
1142243F_GCTTATGAAGCAGGAA-1	2.81E-07	0.050303348	1.586667136	0.07171762	0.159192155	0.107474878	0.100202062	0.31393747	2.389494949
1142243F_TTCTAACCGAAGCTTA-1	2.03E-07	0.210101152	1.225656904	0.275758085	0.54808108	1.071273109	2.44E-08	0.432727422	3.76359798
1142243F_GGATGTCCTTACCGCA-1	0.000606214	0.404444653	1.331111574	0.312525718	0.270707495	0.275555711	1.88E-08	0.385616293	2.980567677
1142243F_AGGGTGCTCTCGAGGG-1	0.001414366	0.224040713	0.650909364	4.66E-07	0.119192223	0.751717401	0.077777821	0.207472897	2.032525253
1142243F_AACTCTCAATAGAGCG-1	1.87E-07	0.064040549	0.774949901	0.088081314	0.106869056	0.115959767	4.60E-08	0.487270897	1.637171717
1142243F_TCTGAATTCCGTACAA-1	0.062626461	3.36E-07	0.324646811	3.79E-07	0.032727559	0.100808189	7.56E-08	0.47919019	1
1142243F_GCGTGGTACTGGGTTA-1	0.002020288	0.338990141	1.889899497	0.144040852	0.16525292	0.060000139	1.86E-08	0.464808266	3.065012121
1142243F_CGTCGGATAGTGTTGA-1	0.000606285	0.01919225	0.32121239	3.86E-07	0.053939661	3.87E-07	0.001010187	0.619391989	1.015353535
1142243F_ATATGTCTCCCTAGCC-1	0.001010282	0.078990145	1.708687525	0.137374043	0.213131654	1.13E-07	0.081373776	0.383838524	2.604406061
1142243F_TCTTTAAGACTATGAA-1	0.000606374	0.041616512	0.322020594	3.92E-07	0.067272996	0.095151658	0.030101134	0.443230341	1
1142243F_TCATTTAAGTCTCCGA-1	8.42E-08	0.533131549	1.242020776	0.444040832	0.068040726	0.017575952	0.001010134	0.406060755	2.711880808
1142243F_GATATTGAGATTGGCG-1	2.72E-07	0.06666691	1.019394309	4.60E-07	0.165252849	0.180606218	0.077979852	0.330705189	1.840606061
1142243F_TGACATCGAGCGGACC-1	1.65E-07	0.398182024	2.678545986	0.333737872	0.277575981	0.777575885	3.93E-08	0.107879017	4.57349697
1142243F_GCGTAAATGGCCATAA-1	0.001212321	0.120606294	2.216121622	0.172121662	0.678788171	0.88000017	0.123838492	0.234949651	4.427638384
1142243F_ATTGTACAACTCGGCT-1	0.799394099	0.694949658	4.444808797	0.694949983	0.419192049	0.225454648	1.84E-08	0.403838625	7.682587879
1142243F_TACGCTATAGAAACCT-1	0.042828622	0.29272749	1.685859026	0.315556139	0.190303189	0.096161718	4.47E-08	0.34945468	2.972890909
1142243F_CACCCAAATCTTATGT-1	0.874545695	0.206060776	3.057333891	0.744444949	1.061212283	0.392525424	3.28E-08	0.191111292	6.527234343
1142243F_AGATGATGGAGTCTGG-1	1.62E-07	0.119798129	3.808242941	0.590101503	1.064646771	0.918383982	0.043232374	0.397373938	6.941779798
1142243F_CCACGGTGCCCGGTAG-1	0.054747615	0.490101229	3.551273317	0.586667037	0.139394311	0.231919275	0.157171772	0.321818373	5.533092929
1142243F_TCAAGAAATACTAGCT-1	0.242424479	0.629899196	4.529657051	0.933333918	1.354949685	0.488889019	0.495555609	0.420404175	9.095113131
1142243F_AGGTATAATTGATAGT-1	0.001212281	0.420404296	2.678142116	0.533333664	0.197980073	0.174747619	0.029495003	0.434545554	4.469860606
1142243F_CAAGGTCCTATAGGCT-1	0.016768045	0.241414281	1.688283267	0.513333935	0.160000219	0.282989996	3.09E-08	0.39636376	3.299153535
1142243F_CCGGCACGACCGTTTC-1	0.00121251	0.081010376	1.197980109	4.50E-07	0.524646721	0.149899079	0.001010164	0.364606247	2.320365657
1142243F_ACCTCCGTTATTCACC-1	0.001212484	0.167676982	1.307070977	0.36767717	0.582424565	0.939555782	0.171515211	0.284040568	3.821173737
1142243F_GCAGCCTATATCACAT-1	0.00121243	0.232121517	1.021818408	0.026666907	0.591515403	1.736727777	0.682222356	0.192929343	4.485214141
1142243F_GGTATAGTGACACATA-1	5.04E-07	0.471111488	1.378545644	0.165656773	1.505050778	0.895555747	1.372323411	0.236161715	6.024406061
1142243F_AAATTCCAGGTCCAAA-1	0.333939679	1.098182167	1.857333605	0.270505327	1.155151853	1.498586127	0.243838507	0.069697077	6.527234343
1142243F_TCTTTAGCAGGCGAAC-1	0.110707385	1.051677093	0.534545718	0.032727563	0.875151886	0.382424451	0.047878864	0.478990071	3.51410303
1142243F_TATTGACATTTCTGCC-1	0.000606216	0.014343671	0.375151881	0.008081067	0.064242966	0.180606325	0.033737426	0.330907215	1.007676768
[truncated: 8,671 more rows]
