# Supplementary material for: DOT: a flexible multi-objective optimization framework for transferring features across single-cell and spatial omics
Source: Nat Commun. 2024 Jun 11;15:4994. doi: 10.1038/s41467-024-48868-z (PMC11167014; doi:10.1038/s41467-024-48868-z)
Supplement: Supplementary file 4 — Source Data [file 41467_2024_48868_MOESM4_ESM.zip › Figure7a.csv]

	Source	CEACAM6	POSTN	ITGAX	VWF	KRT15	FOXA1	GATA3	TACSTD2
1	scRNAseq (DOT)	1.73546996379751	0.256389716791692	0.125264455777045	0.0188560962084899	0.11858642038872	1.12963770117267	0.790490387691959	0.957117462711764
2	scRNAseq (DOT)	7.20993240801374	0.263613542837633	0.0863392661461264	0.0364572733416746	0.16487079229983	2.9620414752444	1.7433510333039	3.37908958399404
3	scRNAseq (DOT)	3.93457549338717	0.688279512102057	0.0578737776033965	0.0357384426774579	0.170449418183193	4.31728524972447	2.80045558403793	2.87266864988691
4	scRNAseq (DOT)	0.349045733962621	0.197744544364226	0.107873911821395	0.0133149454864068	0.0584154975575453	0.676827459745221	0.506958978581668	0.286113775884997
5	scRNAseq (DOT)	2.46300200597299	0.301346420754762	0.43834114415609	0.0162579077751716	0.254005376650203	1.57102725697939	1.03360845305209	1.1647043904181
6	scRNAseq (DOT)	0.420350635250346	0.224823017559742	0.117704855890854	0.0542383804022483	0.0661538824889714	0.796823393435199	0.623121639127406	0.311454040577908
7	scRNAseq (DOT)	0.436329686517164	0.216928050074057	0.34602084380621	0.248435574043736	0.0636105003364422	0.660101297511386	0.513422644992182	0.321951546252193
8	scRNAseq (DOT)	1.75577461813399	0.438391231779044	0.225022425677807	0.078560303509313	0.130672871591219	1.91489691143483	1.19963686993246	1.26120230597737
9	scRNAseq (DOT)	0.405954498715914	0.266431572675201	0.15067684802969	0.0167042307386284	0.304127987373863	0.695949322554251	0.519344688943105	0.465307407849585
10	scRNAseq (DOT)	0.531100975981356	0.388598582765972	5.26253553606405	0.354799764285361	0.0969978122432079	1.14732245369562	0.574461147620843	0.891430377201048
11	scRNAseq (DOT)	0.441298781583695	0.629633287825004	1.54946415474689	0.0400948866291659	0.0681596514694457	0.56114927073499	0.337915783960048	0.370798612446734
12	scRNAseq (DOT)	0.531869800893116	0.320774501480343	0.300128775959556	0.0283132385638302	0.237431563760872	0.972508461163717	0.650195117476068	0.512849824234251
13	scRNAseq (DOT)	2.59862453472443	0.32890174829011	0.624453274432193	0.198839105540497	0.117055304710061	2.36035213247453	1.24608891686767	1.93444401403255
14	scRNAseq (DOT)	0.485519862205479	0.255974960865976	0.20257360903012	0.0127140724005671	0.817445985656438	0.676970198407883	0.569950620262744	1.06215944376915
15	scRNAseq (DOT)	5.92119256763053	0.881315759563447	1.90785093374568	0.107179134717656	1.4436417425041	6.3435240147383	4.33724234707348	3.94449739372112
16	scRNAseq (DOT)	0.458530165504764	0.248223077782858	2.23756719728544	0.135665780980705	0.128481936389478	0.695668394351098	0.452903750718181	0.518475822983068
17	scRNAseq (DOT)	0.53575780444867	0.261309097170456	0.384425495280038	0.0915780395970028	0.0908967682405139	0.73244997015986	0.524696616809316	0.406087636355941
18	scRNAseq (DOT)	0.836919302096013	2.68345554918234	0.229583065320152	0.0612470243999209	0.0724785027968359	3.2259422670465	1.4687667483595	0.798455493700723
19	scRNAseq (DOT)	0.424031834324216	0.277866781056237	0.57792907451511	0.143008705338912	0.316408147588034	0.865777807071089	0.384532375086584	0.441068029975911
20	scRNAseq (DOT)	1.17044627615646	1.08213944377448	0.986871648226891	0.201472876542015	0.19323917714282	1.41066301149401	0.773197820921436	0.72026916600591
21	scRNAseq (DOT)	3.38968701739259	0.479905985649511	1.54986867612199	0.0488044177154016	0.689121882444171	1.54912941463684	1.76987619547825	1.73169631597354
22	scRNAseq (DOT)	0.442758051711244	0.398175054908519	0.117393026563366	0.129262369718512	0.089042438011826	0.900095041955015	0.514312257205829	0.354819343437996
23	scRNAseq (DOT)	0.483395960269945	0.252326372664743	0.212040621620994	0.0957318874079391	0.17066770481865	0.958086416448752	0.714259444056963	0.463294535134458
24	scRNAseq (DOT)	0.414631331074167	0.210423422049785	0.116996516008721	0.0149813770647819	0.197964101040754	0.744146020706895	0.591573580465312	0.418740432555412
25	scRNAseq (DOT)	4.03214203162063	0.68325406828274	0.0552560093528251	0.0334227142019974	0.170641413211876	4.21705270720154	2.78336907185587	2.84385248823244
26	scRNAseq (DOT)	0.800367887390516	0.311116085145877	0.378156557572244	0.0216815819811463	0.0941268214131999	1.59221987372623	0.888510765278762	0.641469532140014
27	scRNAseq (DOT)	1.18457864550224	0.197426380366008	0.118288655417563	0.190982279921603	0.06470446715999	0.872527544280229	0.679043710971039	0.620438507340877
28	scRNAseq (DOT)	0.413479923142852	2.73898737059203	0.0925403416473161	0.0327443092515519	0.140396190884365	0.73999333771119	0.552393388699429	0.329816879054386
29	scRNAseq (DOT)	1.98743030884545	0.180533609636332	0.552676836603048	0.350252488270466	0.29440744672336	2.39306946912205	1.47437636587315	1.75946324309183
30	scRNAseq (DOT)	2.35309220268986	0.22493353172679	0.380596036846434	0.111135982678305	1.07313772382334	2.25317936296487	1.02202364013745	1.90080400554093
31	scRNAseq (DOT)	1.2433146646346	0.271910322405835	1.15908240600581	0.341572623908309	0.0699568955404395	0.770606880546388	0.546510756280319	0.760964188304502
32	scRNAseq (DOT)	0.416559791860509	0.24003336593824	0.572770612477916	0.129242279248066	0.190028666682598	0.832451771008202	0.572900907464084	0.58909430171476
33	scRNAseq (DOT)	0.567188353764858	0.237972203092356	0.122375293042011	0.215020143311146	0.151223874363406	0.851299733963058	0.540487969749653	0.463010653458813
34	scRNAseq (DOT)	0.36503114014053	0.204464350382796	0.0960088049507352	0.514938338940673	0.0923144965125302	0.694952232740485	0.52739610157455	0.329294254977333
35	scRNAseq (DOT)	1.75382774356304	0.228249921184738	0.148126319888654	1.07760577803616	0.0778374394983917	1.09427272252367	0.761956957339449	1.11838760838183
36	scRNAseq (DOT)	1.07944087859343	0.305278206135829	0.0963342549455045	0.0123051831710758	0.2683806821464	1.02385952493023	0.980524886298729	0.673602072268699
37	scRNAseq (DOT)	0.440804332534278	1.64525089940546	0.214312392882091	0.125963345620682	0.0752970726026322	0.922837442368351	0.655095412777831	0.367166281460798
38	scRNAseq (DOT)	0.536212714513705	0.629142698502729	0.386892038172034	0.326621443613212	0.102189686966229	0.602311572627992	0.399597916021043	0.427560821232479
39	scRNAseq (DOT)	3.95668532347107	0.727073391522512	0.29408674887282	1.1107173988342	2.23693715286713	6.7918316799877	2.94075156343028	3.94764542249314
40	scRNAseq (DOT)	0.50828518192622	0.544893998175231	0.0945261270144663	0.1040271335163	0.204543459201361	0.788586310200261	0.603338485587695	0.467083008337659
41	scRNAseq (DOT)	0.513615881601384	0.389243174368265	0.12707567939316	0.0160085417548333	0.123567211832873	1.01442711247243	0.579326299550802	0.406396629928502
42	scRNAseq (DOT)	0.461891611414241	0.227256630095206	0.422379450747748	0.231195899926158	2.79244245904433	0.8552230666188	0.625610483373098	0.959699689851491
43	scRNAseq (DOT)	5.73441819832782	0.747872919552155	1.03803584135387	1.24526185830483	1.03890113839394	1.95467965182221	1.10595785180819	4.67429552244286
44	scRNAseq (DOT)	0.533850422730352	0.519331471377059	0.131691934118951	0.113125704930118	0.130953893508084	0.804312720777208	0.598275191209042	0.422785629316236
45	scRNAseq (DOT)	0.37763762868209	1.64630002941819	0.142622202017366	0.0211877259135721	1.12618231840021	0.679887880256628	0.536263679077632	0.510864910905402
46	scRNAseq (DOT)	0.714135104281577	0.305618949434622	0.687986814273709	0.0362265924911808	0.0951527623249743	0.771798825239982	0.581428071383578	0.496703204120467
47	scRNAseq (DOT)	0.290665513297849	0.216158757154291	0.67172384369684	0.0171391120559041	1.46256616534117	0.352139362073852	0.268993115992084	1.67778470825023
48	scRNAseq (DOT)	0.445731612811738	0.246402811897625	0.110676178926428	0.16626096729447	0.066419642484389	0.94485556211517	0.698322253646848	0.350369590436632
49	scRNAseq (DOT)	0.915185566054802	2.53493815240912	0.201377405315906	0.164029599685499	2.63737129910345	3.22681361405407	1.49194756403731	1.37933688414943
50	scRNAseq (DOT)	0.365353356795198	0.25554298435788	0.117728960844177	0.0323700175002433	0.171310300419362	0.616980449069912	0.494462580902111	0.389533612026492
51	scRNAseq (DOT)	0.386478728046413	0.201061654499124	0.108662619944691	0.0141551241579956	0.0758382735568426	0.749361826009843	0.568360500040812	0.319405113378409
52	scRNAseq (DOT)	0.588647470794404	0.447958848387701	0.152835888236838	0.166654730353992	0.229059353561484	1.08462640135126	0.791384065447276	0.543648521106274
53	scRNAseq (DOT)	1.54808512194709	5.53038451987787	0.251538928792243	0.115747723709478	0.114929429015463	6.15758310149555	2.777752764659	1.48163648049252
54	scRNAseq (DOT)	0.391215087176769	0.218634245331303	0.114500068714686	0.439163119233399	0.0658934436544706	0.745317471202067	0.574328939951545	0.299915084992941
55	scRNAseq (DOT)	0.691824361500471	0.310414686063518	0.58136461963237	0.0168569999231786	0.0742894259505471	0.717211234214894	0.558944486658476	0.436711124718184
56	scRNAseq (DOT)	0.584526903633667	0.344245310760168	1.64957433405429	0.048319973852805	0.0910635895567913	0.710317295239476	0.536507417924866	0.457806420025087
57	scRNAseq (DOT)	2.12583302960079	0.697737532927683	0.656257067428532	0.292394978206131	0.573480014587644	3.58706676024715	2.83566382039453	1.4684559332781
58	scRNAseq (DOT)	0.421164587980645	0.253214720361127	0.147608026727983	0.0157206645652921	0.0820605739490799	0.664838156139324	0.534916174449269	0.325943580435155
59	scRNAseq (DOT)	0.494890058267392	1.74549952913546	0.200913947182867	0.218285030830057	0.0575191520947261	1.42963747477182	0.986945127699927	0.536825959185533
60	scRNAseq (DOT)	0.471650191005819	0.241686558425668	0.125509203463291	0.0672683347982651	0.0754058342212585	0.668464695992791	0.532320480505852	0.343270245208256
61	scRNAseq (DOT)	0.869617955145212	3.24568964692778	0.22689648386871	0.19613460068045	0.0566159761040562	1.10191065656374	0.923104673155866	0.481712472513737
62	scRNAseq (DOT)	0.396682480541194	0.26215158676556	0.362585728778413	0.081771444411374	0.0738829006670784	0.762314050850296	0.530848822167785	0.315581347689399
63	scRNAseq (DOT)	0.491666675394255	0.195501547102827	0.0980824562207782	0.016864035953644	1.16661271471493	0.687308574320212	0.559878323465605	0.549798642175242
64	scRNAseq (DOT)	4.02163767457479	0.675729634482839	0.223273066305244	0.0332685386346903	0.173947495540562	4.15240217618083	2.73984358663433	2.81835302475127
65	scRNAseq (DOT)	1.40623880987455	0.325026084090366	0.188510507035965	0.247503185006434	0.060914798790715	2.32663502642832	0.877251351314714	1.20256217911367
66	scRNAseq (DOT)	1.33061677847227	0.605736689973422	1.03324469552475	0.0469603968252248	0.739966146932758	1.97595176164587	1.08121195344726	1.68870394605227
67	scRNAseq (DOT)	14.3107686377572	0.401442655901903	0.74235873167083	0.0909496177820155	0.376803690779338	6.92645758125733	3.51070818148888	8.84467582111162
68	scRNAseq (DOT)	10.3552333107565	0.250284409724142	0.191645963853316	0.120486158459805	0.665189251249401	4.68361693321193	2.40273138949256	6.69353629120513
69	scRNAseq (DOT)	14.7172906567922	0.772976903118805	0.518913704553969	0.121880131264206	0.410411367223535	8.33749438827267	4.27390860990172	9.35471838508058
70	scRNAseq (DOT)	6.58241358245744	0.369446053834677	0.105413125364544	0.0257613686628739	0.223627404031281	3.63227592712903	2.35577937216852	3.29371943106562
71	scRNAseq (DOT)	17.8555985126905	0.5515369096701	0.286172347426154	0.418758577416089	0.830885393395419	12.4763520349993	6.15255370841705	10.4951764683374
72	scRNAseq (DOT)	12.5770488254231	0.623491007766926	0.338003214280986	0.279539772780564	1.77820242675696	11.0407538150792	5.431205105599	8.07265745065815
73	scRNAseq (DOT)	9.11399640621602	0.357840709714762	0.192998462245909	0.120021759858108	0.386423354459646	5.84263113971451	2.69198326553849	4.95287338550307
74	scRNAseq (DOT)	25.2711737063322	0.876782416233627	0.615151405128414	0.357754422716802	0.546913046673449	14.4079466400133	7.26740726006362	13.3756238963509
75	scRNAseq (DOT)	2.27760112689449	0.271656377811975	0.100969326385146	0.0531310617463365	0.112710105012126	1.37364724904677	0.961998940251852	1.21037760537833
76	scRNAseq (DOT)	8.8044031716738	0.334991372713855	0.218597042942554	0.0770931648620601	0.175877745563968	4.93103071551959	2.37210454818554	5.23729310077259
77	scRNAseq (DOT)	13.8818698311919	0.944286285463603	0.701847067189116	0.19687292239553	0.371161446050703	12.9634520623741	6.85819713503729	7.69572439279543
78	scRNAseq (DOT)	12.1768854871941	0.337844378722598	0.164051487902323	0.2179543118127	0.714562060406278	7.00453452940504	3.46075348521204	7.16318030798129
79	scRNAseq (DOT)	12.6069890683655	0.700155773004299	0.271399698511029	0.187881683287108	0.266816555665982	10.1714725660332	5.74854429834079	6.9590361603003
80	scRNAseq (DOT)	13.4511430663427	0.592760001610493	0.302769197848072	0.165342032434536	2.37714522082572	9.14444932847005	4.27591475066073	9.09661082800119
81	scRNAseq (DOT)	13.0096946812076	0.43042473611832	0.658007758356828	0.258531861126971	0.482213950687702	7.36328506154635	3.70110462629225	8.26045849644763
82	scRNAseq (DOT)	4.97950897800786	0.297968265795353	0.210772192975958	0.0864068511169852	7.22729969670047	3.98242857269775	1.7709006927272	4.88677734474316
83	scRNAseq (DOT)	6.13923485298458	0.359290311167095	0.0876692512467782	0.140774733673218	0.193890497030294	5.931681097598	2.80271274609776	4.27677971921567
84	scRNAseq (DOT)	10.5813141753753	0.959809432831949	0.237736519271132	0.175113450719013	1.62423726900778	8.40667424649847	4.18917153552471	6.94093711416767
85	scRNAseq (DOT)	23.3406043558973	0.501482783643483	0.313852908611437	0.318974321789393	0.857351083639218	11.4681990318368	5.40507276923725	14.1562492341479
86	scRNAseq (DOT)	10.5130684301702	0.426546280066739	0.288723804423279	0.0947445767983134	0.14579488731371	8.18709982509382	4.87972276947525	4.09650030204142
87	scRNAseq (DOT)	13.4212955541692	0.832920950782912	1.24925071905557	0.153388421726839	1.60997243079426	14.0648675378996	7.92014315724084	9.68415713496133
88	scRNAseq (DOT)	4.92906163379076	0.603164385815304	1.76350072933454	0.19938159126563	0.964144331240057	5.71652791195227	2.72808939996584	4.30296919354176
89	scRNAseq (DOT)	0.470054269934182	0.400892263252584	8.45501526378497	0.0207948516443463	0.253702618480853	1.06373563646379	0.257421582159148	0.573442039481978
90	scRNAseq (DOT)	18.5560606785599	1.46189235897101	0.20218130162279	0.14730329814414	0.505949362783317	13.4100388128508	7.60881481340445	9.56161292219057
91	scRNAseq (DOT)	0.644678396656815	0.909187585508865	0.400749665104304	2.19437476065997	0.0999249111786732	1.61634739541384	0.830598127522697	0.629001943300411
92	scRNAseq (DOT)	23.3257392887769	0.615824380333231	0.252714576452918	0.230871297204544	0.672832651363373	14.2748687290788	6.89637095724003	11.1970905136425
93	scRNAseq (DOT)	0.577253756167922	0.443752620172324	4.72034787177023	0.0424956308121288	0.113300634630512	3.73684526364216	1.20909997353842	1.07526543385794
94	scRNAseq (DOT)	1.52488986405021	6.81214641477647	0.651773059715843	0.739905297485353	0.124116937047783	2.05110097919552	1.10581847868024	1.06448290824515
95	scRNAseq (DOT)	1.66939519073144	1.66138597009788	1.04227299226727	0.0251881561328605	0.0452313193705729	3.86736787693279	1.38850321973913	1.06911661023336
96	scRNAseq (DOT)	8.98864196623067	0.480561615173729	0.2873580133538	0.286446832041243	0.234143028489829	7.57669507890894	2.98824723890187	5.27751506927684
97	scRNAseq (DOT)	1.21271116863598	6.16616643080909	0.543075604377234	2.28609959302921	0.438292749969923	2.35255044918448	1.21502993871079	1.1238061878623
98	scRNAseq (DOT)	2.88872431581587	1.99509243667448	1.29503363973036	0.0685869055991278	1.307545863439	4.66100843906094	2.6025545319939	4.33386897546264
99	scRNAseq (DOT)	5.57249013144919	0.298256705102734	0.742748314081475	0.0607228819076508	0.108748535887158	6.10971950314922	3.3211733993297	2.73130142289747
100	scRNAseq (DOT)	0.485671795447782	2.37700705543647	0.618196831781246	2.42779862925747	0.168471094149729	1.59801154416061	0.931668140860169	0.628237812265764
101	scRNAseq (DOT)	0.355604138848766	0.199132059934247	0.149740818599168	0.121957259736907	0.062642792097601	0.621571051957911	0.4874678452844	0.275846248593581
102	scRNAseq (DOT)	12.8461948952456	0.819542256451276	0.338301854912626	0.18105931440946	1.04778276153339	13.1519393150769	6.30463010672687	7.20452546322444
103	scRNAseq (DOT)	25.8586442118393	1.06249786923727	0.431044007004015	0.205162289447038	0.769897182857377	13.7943756413259	7.53726227345996	14.1244522472629
104	scRNAseq (DOT)	0.398522147424704	0.310432450389999	0.216707818964884	0.0297738327290059	0.0529243612402149	0.6654527892318	0.524403600616175	0.273493197459011
105	scRNAseq (DOT)	4.2667545974986	0.273997778186756	0.102161248280097	0.0530227846680948	0.105142025118357	2.69900843739748	1.66639302835319	2.4727330767606
106	scRNAseq (DOT)	0.359304679566519	0.24606411998282	0.10856392187002	0.016772197739462	0.0730129280095319	0.649750382076451	0.518611641741444	0.287286490518829
107	scRNAseq (DOT)	4.0919465755899	0.310716839359686	0.0991681107007254	0.0913260330082159	0.151206441173305	3.75991023406919	1.82220553767281	2.4017165152444
108	scRNAseq (DOT)	0.908779126643242	0.556725924287359	0.536768938195913	0.0575709306508347	0.0342804807926504	1.34542453320054	0.543057271843293	0.780694873521218
109	scRNAseq (DOT)	5.39651197678704	1.6456823353514	0.154723681288716	0.105104096031206	0.810135134721122	3.95353370711729	2.11670429573656	2.97134530059378
110	scRNAseq (DOT)	1.44561285353136	0.328519884622377	0.104562466517313	0.0163007019206696	0.366974430658878	2.92419697369032	1.83525625480381	1.15198054225254
111	scRNAseq (DOT)	9.44423166825045	1.82974120164969	1.47136427973654	0.0838589568699488	1.5745934629057	10.9372308675481	7.4722412356767	6.64073111897007
112	scRNAseq (DOT)	0.51306212106324	0.230692380119441	0.186843176080295	0.0921307668009831	1.64345823246074	0.890115331137822	0.65844638057597	0.73179356409823
113	scRNAseq (DOT)	0.62701687936855	1.36756250781394	5.44545710820653	0.709027803078582	0.158267599504756	7.17843741868094	2.79082676480566	1.21495113484281
114	scRNAseq (DOT)	1.19190507991762	0.450075714216309	0.241734876720255	1.05245081304112	0.118467160305382	4.23320569494099	1.71625404367903	1.5650041968401
115	scRNAseq (DOT)	0.374825874229475	0.277814259054568	0.116253863043719	0.0176098974286226	0.114631705801929	0.663782367217729	0.515982121658518	0.378117892827801
116	scRNAseq (DOT)	0.352322826860316	0.194817520384026	0.836873687169882	0.015986142280902	0.0743149323173425	0.558842464289644	0.442197978800134	0.281997992379976
117	scRNAseq (DOT)	0.505404047681554	0.320403345335753	1.47730840182311	0.0229509349315397	1.6480873137642	1.46936927550629	0.845180251804702	1.05498608322629
118	scRNAseq (DOT)	6.09257103108895	0.569147531680491	0.310826923516182	0.0385734920919745	0.294634586779568	6.30205693424847	4.66209238841879	2.90760493995658
119	scRNAseq (DOT)	0.368797158227387	0.193393153493018	0.152456743886475	0.0138143034655125	0.0728236882768103	0.629887946092923	0.506837053032313	0.291665357595984
120	scRNAseq (DOT)	7.27433804212276	0.56321598550512	0.813905490722231	0.308396699767785	0.119656286608403	6.92047428436039	3.43549444089546	3.3507640263273
121	scRNAseq (DOT)	3.601252541871	3.17489166361843	1.02848592037729	0.0518128960894726	0.630297937035197	3.72036967418224	2.96846792392616	2.39351314771213
122	scRNAseq (DOT)	4.87874197644769	0.678036070893397	0.364752264214437	0.0576589729202819	0.253543150616989	6.44536313447446	3.31479053547733	3.47517263959856
123	scRNAseq (DOT)	10.9271935881027	0.501153484213081	0.318863343979155	0.200325920214948	0.408471195716582	9.24266474391587	4.53099191606564	6.23390991465132
124	scRNAseq (DOT)	12.0609241321283	0.504405494389068	0.156945243161838	0.145431540919961	0.292824179061712	7.70612096547803	4.14509697255131	5.88863548467729
125	scRNAseq (DOT)	1.88719808016912	0.240786966913589	0.237558282723671	0.379781658769878	0.0905007929480975	0.980160031672617	0.760893179173381	0.872824773993799
126	scRNAseq (DOT)	11.4881425545768	0.767859285240818	0.656751165279534	0.0731693990347172	0.4211655490745	6.98141269747915	3.95296479057012	6.19433361955131
127	scRNAseq (DOT)	11.1321669126949	0.677172309496226	0.347078850457691	0.0840443016461453	0.296954531414284	6.97585991001556	4.04116296817623	6.12924586835143
128	scRNAseq (DOT)	4.63658497265043	0.666312537519019	2.07890623868862	0.110299970096236	0.774069144905355	5.91652515178623	3.71653333564616	3.40920643748611
129	scRNAseq (DOT)	4.68629247669292	1.180730045697	0.413426657830928	0.31368385980267	0.264735965403315	8.52698527795672	5.40401729780593	4.25174712206111
130	scRNAseq (DOT)	4.38707082610297	0.278193545281131	0.289698906411889	0.0121119219344835	0.28718363264345	1.9198090268331	1.41163360242267	1.97479875603075
131	scRNAseq (DOT)	9.91833734804427	0.577875518823997	0.275523595851549	0.270050463660811	0.268684027766887	4.79920549804567	2.571951579258	5.21316353918659
132	scRNAseq (DOT)	11.8002144926924	0.876715170383166	0.410604567536349	0.47891315710029	0.229940183811344	8.39220341534495	6.36048101920124	5.22600272732568
133	scRNAseq (DOT)	8.01410937539903	0.294443972713008	0.0642698149903373	0.0438076808080154	0.465044834836677	3.06014349857204	1.70273430807594	3.94939182200794
134	scRNAseq (DOT)	7.107813959788	0.290316465270839	0.22065655537104	0.13071930093595	0.246819936705041	4.85443213458648	2.6712883598005	4.08765756163192
135	scRNAseq (DOT)	9.05000501399361	0.603401815287464	0.915996347452525	0.0982888505393744	0.148118231895656	6.68985088381339	3.67305939157498	4.85411342159489
136	scRNAseq (DOT)	4.13988003867756	0.638857442594752	0.119563575852102	0.0376563283155882	0.28619093470991	3.6616901100443	2.4067547820276	2.93451432206914
137	scRNAseq (DOT)	5.62949970171549	0.301951136705754	0.200500686748793	0.0398174142677228	0.2309512868551	2.71383816543416	1.69264050157534	2.78435332943221
138	scRNAseq (DOT)	9.47717975637225	0.560649017115251	0.077814146612007	0.124154555616136	0.608868640011295	4.57551739066047	3.2021672810288	5.21096779846776
139	scRNAseq (DOT)	4.62623596359351	0.270849487359075	0.391849203282293	0.0983237632031504	0.152576905462834	4.6248570091976	2.48841935983475	2.65452997338817
140	scRNAseq (DOT)	5.66081191038498	0.297956371593382	0.145347634306835	0.0837653088395322	0.195341820910618	3.12712905959717	1.96798153878756	2.69631025547366
141	scRNAseq (DOT)	3.77722645817346	1.80891570155804	0.120134342109011	0.0361681712408243	0.087589894829149	1.83627794781675	1.33579405005276	1.83470818776534
142	scRNAseq (DOT)	2.71756459705437	0.391611352011765	0.139884777866599	0.0623488171720268	0.142231016701839	3.04659918860152	1.89558310281694	1.47606369682412
143	scRNAseq (DOT)	6.17225733676793	0.316428573480799	0.161450437449892	0.0350693209935353	0.13656853445219	5.89611326769882	2.94935137939149	2.95581298144217
144	scRNAseq (DOT)	7.70458677287873	0.348935571433543	0.0763622192777145	0.073430636957799	0.236323546000486	3.64651600687498	2.02217443747044	4.24714587456243
145	scRNAseq (DOT)	3.64832042574674	0.275079677748719	0.0859291709781536	0.0448972354404542	0.132811849213777	2.83797130396605	1.56508414509631	2.06539727152503
146	scRNAseq (DOT)	5.81483482545986	0.305395086569658	0.112895568792332	0.101562873070175	0.123535213580311	4.76392065282395	2.29414391895459	3.55502830510413
147	scRNAseq (DOT)	2.84717987944747	0.261153723193893	0.186987093613047	0.0453676904611444	0.12220453076912	3.12931819808038	1.81196354194866	2.1484806138475
148	scRNAseq (DOT)	3.38210822661818	0.576296800604201	0.437070003723583	0.230023060945265	0.0892908106270896	5.82545436544825	3.49006489553352	2.02624067209503
149	scRNAseq (DOT)	11.0984823774759	0.371826679119624	0.273782986139907	0.0852843351491407	0.253877637172247	8.27339584119538	4.16566900529281	4.80522550709082
150	scRNAseq (DOT)	4.95184304564246	0.297744626527694	0.165698668680114	0.0499556882349136	0.124103968611698	3.66121162908568	1.92292490570872	2.22491357356497
151	scRNAseq (DOT)	10.9661634608024	0.521697521794103	0.389837967752687	0.106252366811549	0.123938573527735	8.40952897870018	5.17335648171231	4.80468113234066
152	scRNAseq (DOT)	3.27665743433032	0.438535215839227	0.342395535272371	0.0377015993222558	0.195666195686226	2.18635794030374	1.32752829818763	1.88506936225264
153	scRNAseq (DOT)	7.75807240402894	0.356476581583969	0.101128283831809	0.194986350908455	0.182025799173032	4.56786260671018	2.51132590076203	4.51297981928319
154	scRNAseq (DOT)	6.62708393793576	0.405906708752504	0.34011491784269	0.126269176012259	0.183795944313177	5.04044231780649	2.4198374351862	4.32590331932126
155	scRNAseq (DOT)	10.9285208539523	0.435002089724616	0.257744752201773	0.0990194912812926	0.143926269072256	6.96414047431345	3.80575518314583	5.14426282621365
156	scRNAseq (DOT)	8.50663405315016	0.75047523256759	0.352438262006199	0.0359893173816546	0.364778984321041	8.33032697145896	4.8605584525736	3.88749109161343
157	scRNAseq (DOT)	8.1538996208787	0.312572900712114	0.202484129325055	0.0562222471500921	0.193782527901645	6.71223902880589	2.85652820630937	3.63978098327658
158	scRNAseq (DOT)	5.73756588004606	0.261504967314991	0.13233928722569	0.0329833129168778	0.114407464919572	2.65820043152755	1.92783343980011	2.68547860602614
159	scRNAseq (DOT)	15.4185543623024	0.493808856478589	0.751291091384542	0.183008897029989	0.291864633141983	10.990477561388	5.19270655231891	9.66431892004109
160	scRNAseq (DOT)	9.5654594333671	0.250232978937164	0.193913393747208	0.0629085776946771	0.260885357198152	4.64527774442316	3.24264390802241	4.61397217340789
161	scRNAseq (DOT)	2.60164773821072	0.350178626517446	0.114968475957395	0.0492453968131785	0.107237613867231	3.74182909850225	2.25252564412567	1.74189001121362
162	scRNAseq (DOT)	12.8306322821422	0.319450559042437	0.161814328744253	0.0854413687560307	0.264036398102443	10.398163516849	5.42057557361755	6.94616925485871
163	scRNAseq (DOT)	4.91313236161378	0.237193835002063	0.0817275997512769	0.0751581070179774	0.161943100500442	3.7355590965226	1.74580957411472	2.97747718984064
164	scRNAseq (DOT)	12.542257453019	0.387947878645733	0.372640447928247	0.106854592238867	0.0948853872554538	9.30065749681441	5.12012342768333	5.47410869607515
165	scRNAseq (DOT)	6.38806100641988	0.680260673409718	0.449672752893507	0.0865285173559383	0.304607353137573	9.23217315710657	4.35896415244004	4.3762073791213
166	scRNAseq (DOT)	6.96715078860897	1.54032037822919	0.296741210591191	0.0646990807693495	0.119793228237794	7.46017226950752	3.37878283861761	3.37083583526243
167	scRNAseq (DOT)	8.01940063628117	0.486187492195444	0.442024213337502	0.0763733998201828	0.185874432426807	9.3717340941927	5.29091255034859	4.03581183545864
168	scRNAseq (DOT)	2.51476518694138	0.359781605599465	0.131846339797365	0.0960333991636132	0.224597356266082	4.47127407239914	2.47182246858509	2.45685473262698
169	scRNAseq (DOT)	6.85797171167388	0.81904958548461	0.665887500868005	0.115734831212666	0.146855346222979	10.6212064401557	4.89727695135134	4.44891735100652
170	scRNAseq (DOT)	6.03051697796533	0.421613892994141	0.296426426709046	0.125231456058347	0.16634300709269	5.97032603112395	3.20369037884199	3.18679568690353
171	scRNAseq (DOT)	5.85745281928147	0.547255431722055	0.423516434343944	0.032984749358226	0.241168944840378	7.62973515757418	4.39465438567689	3.52836517924783
172	scRNAseq (DOT)	4.77259145717553	0.64605427464416	1.2835999725496	0.0655818847022478	0.113766721244637	5.37813779110162	2.92889242915442	3.18424659359161
173	scRNAseq (DOT)	4.8929803974139	0.326725364052719	0.161600950829501	0.0367845647062733	0.112053982976229	8.03532424778018	3.55068249472468	3.3929748949807
174	scRNAseq (DOT)	1.75101095127246	0.327222552321126	1.4708042279158	0.132742331361941	0.105672465759171	1.29000583987411	0.797776862790673	1.19869724747436
175	scRNAseq (DOT)	2.47186494792749	0.477538336700466	0.584688987726795	0.0652542383067285	0.177168022917329	6.17269244177082	3.10623158278193	2.31944345157171
176	scRNAseq (DOT)	1.53065410320459	0.697179991426318	1.53083059613502	0.0813718296370904	0.172765425493644	8.50334487480662	3.45722445817291	2.50588732163334
177	scRNAseq (DOT)	1.97115223769308	0.421754408702562	0.194021636920896	0.0473824845545867	1.31249365738548	4.3313863660594	2.22107806151025	1.92432876128129
178	scRNAseq (DOT)	0.414819712751035	0.317700148331444	0.122625846664825	0.0576761016212745	0.120210606834337	1.29388726328867	0.360950366678009	0.27010336012171
179	scRNAseq (DOT)	2.9529013399322	28.6480255932352	1.26896852283296	0.270777818150156	0.173113949363455	2.41873701008452	1.31257905421729	2.18561930023103
180	scRNAseq (DOT)	2.22485136082127	0.389733520750656	0.17649047109064	0.0955788915354442	0.13129322515864	3.14395616223495	1.66240386584854	1.72011808133957
181	scRNAseq (DOT)	2.34349190284912	0.565478682847692	0.464512497562609	0.296181912812165	0.299085270063567	11.5117774852665	5.14300482402582	3.80436625729904
182	scRNAseq (DOT)	1.4435385129589	0.351762990260612	0.270466035022621	0.0381812891378313	0.143798460226809	2.60122553360866	1.63151326763382	1.22988150449905
183	scRNAseq (DOT)	0.900022761450938	0.388724596167268	1.14024117349758	0.0342836344406754	0.0472666963289243	1.36113444887446	0.691006556879144	0.594026601091562
184	scRNAseq (DOT)	0.684408998615417	0.387572639959379	1.0062637643416	0.0335853204536072	0.153838437868942	1.19778952520501	0.695067564898993	0.581768738565686
185	scRNAseq (DOT)	0.897834362821929	0.887990386300527	1.22830130093449	2.72985112426347	0.269868213350348	2.92708965115875	1.38532353925544	1.46102961465727
186	scRNAseq (DOT)	1.15653307664185	0.347905948668049	0.223087927365167	0.0337389394066782	0.0730117742092431	2.52565508140928	1.10088488584832	1.08056580811221
187	scRNAseq (DOT)	0.494191138488081	2.49492160276389	3.0841779920658	0.248118986395031	0.0531375165818316	0.778609895417614	0.330639652368821	0.691503413434262
188	scRNAseq (DOT)	2.03237253566889	0.67439856887744	0.295022075345233	0.0822489008469305	0.225746255837183	10.2767808625477	4.60290531007267	3.35170610337138
189	scRNAseq (DOT)	1.34783494193954	3.28234003796687	0.655399592376816	0.0556554646933659	0.0920989359117172	2.83921206707528	1.0712234246325	1.29592008268978
190	scRNAseq (DOT)	1.47906826904955	0.399837335911866	0.494746698209981	0.0630412971229199	0.173762680118027	5.64653438035728	2.57597063166358	2.22054983928353
191	scRNAseq (DOT)	0.907144594623582	1.05422616713566	2.9937531590183	0.0578554096109216	0.114086809611585	0.820416625938388	0.791695305991361	0.737411936924418
192	scRNAseq (DOT)	2.2060843628474	0.549595814421877	0.281010836631981	0.140130484643202	0.153595047416298	6.61998745390326	3.01477126222684	2.28671736909158
193	scRNAseq (DOT)	2.32594369214212	0.733584071206163	1.0067281395794	0.102269453269036	1.33064957662849	8.58239392622745	4.02306685264233	3.09545660306694
194	scRNAseq (DOT)	0.904548603523185	0.44830440977581	1.75513076593928	0.0676004240412611	0.189456322507632	3.06101021893745	1.21920561694832	1.14834966237676
195	scRNAseq (DOT)	2.38283704710425	10.7370472078302	0.224473154959584	0.0464344880974423	0.321661673775367	1.0095686243834	0.927285707515029	1.47450153065102
196	scRNAseq (DOT)	1.73917968026613	0.345656446107365	0.159249465503479	0.0490462278000992	0.12757649137079	4.44681422902755	2.31603945620916	1.73702906529757
197	scRNAseq (DOT)	0.481015746291628	0.203692152008942	0.178413770446384	0.0511898813283079	0.0337755433016421	1.0374820394066	0.627049777010486	0.450229706137087
198	scRNAseq (DOT)	5.44842275949865	1.30307009690524	0.248435634490277	0.234901294618346	1.34295064587672	16.8346380752009	8.36680976539676	6.72325239585058
199	scRNAseq (DOT)	1.06434461072877	2.25563540303918	2.76399363558365	0.0393863535004614	0.0880417593482717	1.21580633249313	0.688601518707521	0.941744484386124
200	scRNAseq (DOT)	0.424050005260123	2.23423035612145	0.167027875437975	0.0209643210049885	0.0558733706054297	1.10880619908111	0.642180032560077	0.465791955343924
201	scRNAseq (DOT)	0.651280674301646	1.97353048655484	1.02325894967579	0.0609266970081267	0.378094953108018	1.33207204249776	0.702722043613147	0.802980553832408
202	scRNAseq (DOT)	0.437729288715866	2.68385418062383	0.119828741507578	0.0359832358636351	0.0750737541382627	0.811659750379152	0.516919795586032	0.390506587730715
203	scRNAseq (DOT)	0.274357112325844	0.315563931576775	1.96376884937627	0.0357461201951204	0.0412238474075437	0.225276036767544	0.325182726493774	0.196979574752483
204	scRNAseq (DOT)	0.361983123303	0.249664655309659	0.817786961455831	0.0596982293249682	0.0150444348268298	0.770151874120529	0.436984070330827	0.359577153944293
205	scRNAseq (DOT)	0.416840405138339	0.339566194005156	0.713362082099547	0.0303977412702701	0.338710010754495	1.38894964637515	0.815506371786214	0.655197320861156
206	scRNAseq (DOT)	0.322362802515872	0.550655305012848	0.258835438635937	0.034424196779248	0.0597783103530102	0.998987319674455	0.862107369625696	0.410608310894144
207	scRNAseq (DOT)	0.28182816033361	0.190627058389814	0.27981479487896	0.00433236781963843	0.0435606838942381	0.514744806250143	0.368178286827455	0.3621689114455
208	scRNAseq (DOT)	0.687236716823145	0.308150422957019	0.535801047110645	0.013433414359823	0.0367285852539738	0.74751231223305	0.40106436296015	0.447494291251952
209	scRNAseq (DOT)	0.295521821254197	0.432281770799005	2.31570157821197	0.0497196384774234	0.032634179069252	0.922918455642836	0.576620295503328	0.263620782054457
210	scRNAseq (DOT)	0.261937120665137	0.376550660784454	0.242908867321297	0.0427408360704212	0.0482921795199297	0.406196602981764	0.440396363580725	0.173857288996392
211	scRNAseq (DOT)	0.798878459740351	0.280577593721375	0.228996634487224	0.037703114016329	0.059757689141918	0.80609541061377	0.501640881206236	0.394403773469908
212	scRNAseq (DOT)	0.708923079236145	0.299789999410044	0.416792979493221	0.0936635406993842	0.11598575101919	0.500420047307128	0.314904660665897	0.325886443478858
213	scRNAseq (DOT)	0.565116505960878	0.664886910986574	3.99965695907101	0.041658010661179	0.0343719363441911	0.869896519811988	0.567515628675694	0.632932476688455
214	scRNAseq (DOT)	2.05521342618016	0.239839556951117	0.551770778462433	1.72280406740498	0.0537121659429325	1.34901157478796	0.473153691525246	1.09582500118879
215	scRNAseq (DOT)	1.67341154193523	0.541856476930252	1.45618243458317	0.225334211917102	0.0554991867222992	1.57478386305564	0.93778907330864	0.904109936453382
216	scRNAseq (DOT)	1.5201569899409	0.278610553041882	1.59212934486721	0.0078463849467129	0.083711230772051	0.537640551129159	0.417294513817961	0.68478074399918
217	scRNAseq (DOT)	0.228797202812817	1.98580892980495	0.164345119099982	0.0214426042840693	0.117211213095328	0.46003827235837	0.337603117929488	0.283924543063367
218	scRNAseq (DOT)	0.73610721680084	2.33798899142862	0.825389664842382	0.0426500268020114	0.0684344811579982	0.539387005745424	0.494748963445294	0.586826463417538
219	scRNAseq (DOT)	0.17755789951705	0.385923806638167	0.310258829991616	0.374152628162941	0.111868556613784	0.259551259733322	0.265587843276265	0.285258472141575
220	scRNAseq (DOT)	0.305853923627163	0.184558060624646	0.263945101191074	0.0216283875949422	0.0398675999674711	1.21971783259652	0.641138744679478	0.379181182449835
221	scRNAseq (DOT)	0.664491792875829	1.07788601161367	1.17088429978029	0.181416218630472	0.0297681820324543	3.18194461856758	1.76477244330392	0.943890483147752
222	scRNAseq (DOT)	0.294922787106726	0.351719026110813	0.286134000196355	0.0313243859261662	0.025845884142294	0.729407868494514	0.410465447388605	0.356868839655644
223	scRNAseq (DOT)	0.354885040248586	1.33403311241374	1.85179943738402	0.0326572721061654	0.0615053865590615	1.1037708646135	0.653817487863854	0.485741167413295
224	scRNAseq (DOT)	0.312823396684837	1.28007382409899	6.46610493980298	0.014710821315754	0.0988457458107422	1.36659668705535	1.08727574936401	0.468624477904627
225	scRNAseq (DOT)	0.819634380398162	3.33530000983912	0.333492168645174	0.0397011092377545	0.195916085515201	0.412584554440416	0.292353572992264	0.499380632972638
226	scRNAseq (DOT)	0.804754876568694	4.97985203985598	0.473837552233393	0.104814979846168	0.170845819202745	1.34914530411294	0.714926253042509	0.81321499983152
227	scRNAseq (DOT)	1.99243038570938	0.432844464624608	0.124131672301018	0.459659617053474	0.0854518801732082	1.05769212881663	0.748532953329336	0.783354512817749
228	scRNAseq (DOT)	0.34609140163749	0.180309780724247	0.140540586127428	0.0116548029076781	0.0499742948658142	0.489595853115993	0.407140944999284	0.235037784568453
229	scRNAseq (DOT)	0.424728342277235	0.504438477047015	0.812901020510106	0.07467972412213	0.0803886674845566	0.702843727299616	0.477894221149802	0.2895107590586
230	scRNAseq (DOT)	0.687544037637763	0.998360816719757	9.11451117698074	0.0795042896646975	0.127591918135078	1.42620149487636	0.69341218409478	1.06130841580593
231	scRNAseq (DOT)	0.187674522954365	0.232134655724056	0.30158390078089	0.0201093532121398	0.0207846276248246	0.299946578574113	0.287128100757292	0.152712049986966
232	scRNAseq (DOT)	0.333509946966812	0.28952151947312	0.161450334651375	0.0261089240837686	0.0561580260410508	0.646360341802311	0.494030650712542	0.308690489661136
233	scRNAseq (DOT)	1.22545458053131	0.607568912098173	0.565119382975961	0.0270118313581259	0.0691201157381026	1.22042579695304	0.828172342353654	0.945742087533817
234	scRNAseq (DOT)	0.817011316084463	2.87590539002141	0.336691241459465	0.32834845341388	0.256883993413806	0.719538418912187	0.515942475966067	0.619040289844125
235	scRNAseq (DOT)	0.489572758787976	0.376117179099478	0.486188649601745	0.0336204776069985	0.0484070644695562	1.0002008407765	0.59438991906715	0.434139621308868
236	scRNAseq (DOT)	1.37478502731502	0.213880648441973	0.493901297038685	0.0218278339095853	0.137877814196692	1.5303697016621	0.951651186376598	0.948504779867538
237	scRNAseq (DOT)	0.507751511612792	0.325528701024447	0.906132320077968	0.119102758189721	0.256808421765103	2.77450798858157	1.22672032913716	1.49562455501254
238	scRNAseq (DOT)	0.601609851929352	0.179040072606263	0.53189881912346	0.0104062441518962	0.462024756443943	0.640766745062808	0.552925487269371	0.600098544773664
239	scRNAseq (DOT)	1.63554587689907	0.390900909879688	1.38991490679233	0.0454315099228062	0.103969397357167	1.39259712892682	0.786688119439062	1.14382749559106
240	scRNAseq (DOT)	2.76393480821731	0.540056791916617	10.169627537402	0.0224739392666575	0.12655252491701	1.06735611416946	0.500966236483371	1.64583362600553
241	scRNAseq (DOT)	3.17018398841951	0.769378577236559	9.34108732389802	0.0406134535485759	0.136376838190893	1.28418657176612	0.698232265532767	2.15166597316792
242	scRNAseq (DOT)	1.81829036948722	0.275067020664929	2.85642998013023	0.0574598350798182	0.078012734427054	1.3444030683085	0.657320060376988	1.21115718419637
243	scRNAseq (DOT)	1.04453889324534	0.427783003081751	6.47105272361427	0.0600419465582201	0.0680688719274573	1.2852627003302	0.560661022096038	0.741319339152276
244	scRNAseq (DOT)	2.23360699919382	0.210134434867242	0.776577724913965	0.0451218825146762	1.58857183730981	1.08212763280761	0.712595647860577	1.31097383861136
245	scRNAseq (DOT)	2.79263146057148	1.06761081028226	3.41795414358462	0.0337766194607682	0.499082624645262	3.5936111438681	2.12721376989053	2.05906128702385
246	scRNAseq (DOT)	1.12969324875505	0.44141606938702	0.242978839644662	0.410286027544062	1.49247183865602	1.52204136833597	0.915603629356396	1.13306496682519
247	scRNAseq (DOT)	0.479529353030442	0.199372672386185	0.349799115119137	0.0130647986561644	0.0635469439937226	0.776611346806552	0.582566512836274	0.340271762820451
248	scRNAseq (DOT)	3.87833132647149	0.270698565632482	0.496324351517068	0.177564070499525	0.374776679066476	3.52961091176209	1.67496075351665	2.27939390127038
249	scRNAseq (DOT)	0.396370060902667	0.208566486366963	0.198257646810862	0.0478678709864849	0.0814455870837947	0.747742567205006	0.565526694326201	0.312176149444759
250	scRNAseq (DOT)	1.46435364163714	0.266427827767724	0.443254680697099	0.0704023329776574	0.0908751060703816	1.63753855519521	1.09860095780206	1.01729336396453
251	scRNAseq (DOT)	0.89906651546268	0.503811201431638	0.152325292520474	0.254265851532831	0.303694102883365	1.93406524535569	0.872245511104283	1.42668422274633
252	scRNAseq (DOT)	0.523259451416629	0.231779109953921	0.090020816915585	0.0517262966889895	0.0815105999301839	0.899846069212974	0.69729901180823	0.413179057669552
253	scRNAseq (DOT)	0.616807463677356	0.233308687613416	0.101289916808617	0.0206608130746296	0.0793930970779049	1.13036477132412	0.737748062506147	0.432468983782009
254	scRNAseq (DOT)	5.72698071558272	0.301251313106708	0.0839734825478752	0.0455632039044593	0.176642757381315	2.47234426709344	1.42462298257229	2.92145916143721
255	scRNAseq (DOT)	8.92859262374877	0.228575915380054	0.216428464275839	0.245857872383492	0.294564924628725	4.53393921438584	2.13957686997298	5.62319177953937
256	scRNAseq (DOT)	4.29925922628308	0.371308822451574	0.109802750207655	0.0622990370994498	0.122713751330091	4.38334108496153	2.08436647744785	2.0637169293749
257	scRNAseq (DOT)	2.71728733391191	0.338069409881094	0.0833469203002691	0.0325620786936914	0.239281542819026	1.6497928864202	1.04569589965466	1.88543046559053
258	scRNAseq (DOT)	9.43023647031225	0.28927437884232	0.0655248225596668	0.0364657362587431	0.22288387470159	2.85401138089683	1.65500786854133	4.90022287598957
259	scRNAseq (DOT)	12.4527956778478	0.404082599424627	0.306493645970814	0.0463943243833969	0.378467449811108	4.50663601177575	2.42473047983138	5.58060260751887
260	scRNAseq (DOT)	13.2392358265795	0.793007429784012	0.165881181118889	0.201363317339134	0.612596005248673	7.2434890866298	3.48471911232007	8.45623744210999
261	scRNAseq (DOT)	6.16263753891322	0.26806326369218	0.231018910592055	0.0471814753594934	0.241901222920215	3.5035425474635	1.90383416903886	3.92570033097177
262	scRNAseq (DOT)	4.93134141274156	0.473106934865285	0.13660440566917	0.21315210074408	0.156748804275895	2.44047038390578	1.78818304724829	2.20537717013949
263	scRNAseq (DOT)	29.1859730765239	0.893990031101414	0.165128830221591	0.313503995512479	0.874287666562088	13.0750942455879	6.62598489093769	15.2905021392912
264	scRNAseq (DOT)	16.5699707830318	0.969036352848015	0.512123642382736	0.16508395760545	0.245306291209737	10.9296168229192	5.88766835666855	8.22610818169515
265	scRNAseq (DOT)	26.6782286605188	0.708888709872593	0.244115676160497	0.274409556193926	1.20969019871248	13.8566583998893	8.83059801053377	15.071354284641
266	scRNAseq (DOT)	2.57047011268695	0.805146074704544	7.78396209886227	0.0972807003657484	0.24002745617257	4.36446959984829	2.06069831303344	2.2424464138836
267	scRNAseq (DOT)	9.35341000153164	0.369214320631747	0.169238697427329	0.115983557916087	0.281326019229966	5.35057112228748	2.70435195920208	5.74627738755886
268	scRNAseq (DOT)	7.59960192724742	0.657239473176332	0.565635256220672	0.421829122470985	0.211106148643655	10.5047225326384	5.03527153575029	5.43281692529824
269	scRNAseq (DOT)	11.0602829402758	0.611973164489717	0.467192277652748	0.198482810936398	0.264601236967484	15.5650972661537	5.15743090235585	6.74963064093295
270	scRNAseq (DOT)	18.933558629956	0.410788237277833	0.704049183291037	0.208887994742634	0.450945093525582	9.41928360044096	4.48502282194053	7.080642633074
271	scRNAseq (DOT)	4.73059414154868	0.287157367465917	0.366056398683432	0.0294984368932406	0.081622343814435	3.12906760918731	2.39150961812902	1.64812553279903
272	scRNAseq (DOT)	11.3992116862275	0.580252542567457	0.285453236727284	0.201291433859828	0.258204291119985	12.3563309626553	5.67238940981924	6.23214609400939
273	scRNAseq (DOT)	16.6598418578323	0.997528567640834	0.678215220934966	0.22721491128788	0.691056501071621	16.3950647496637	8.37791899975461	8.48757523707652
274	scRNAseq (DOT)	8.31996398131978	0.648647371857069	0.446533516975155	0.0605484605393554	0.157416317268057	8.69524700079135	5.05021551197406	4.51363266357883
275	scRNAseq (DOT)	9.33834549623326	0.6128023296984	0.456842343370141	0.208059101402129	1.38192678345133	8.86566429078411	4.37355438280055	5.70683510229991
276	scRNAseq (DOT)	9.4023636226782	0.615183347860175	2.23353888220275	0.0473256666990233	0.185983339724449	8.31416386015341	5.16935191473659	4.1128496277079
277	scRNAseq (DOT)	3.50900969552042	0.330025349804145	1.57235335835097	0.0567500414323722	0.141659112581963	3.15544368264915	1.64757067939936	2.59017617617776
278	scRNAseq (DOT)	0.396952702413063	0.258056124196489	3.81777518426217	0.043757912068285	0.0405572687665288	0.731748715694305	0.342412296664669	0.444150748131042
279	scRNAseq (DOT)	4.76588729470341	0.626548303904747	0.316496053501314	0.207269533397413	0.2062007225995	7.76988397357671	3.38929094213058	3.80532935313166
280	scRNAseq (DOT)	3.49884309893948	0.930135707693472	3.19190802468997	0.0601440499580059	0.586827521632016	7.06944868884929	3.76565134806857	3.65711748698531
281	scRNAseq (DOT)	1.89120030036037	0.609767494565998	0.228068205861141	0.0215225732612062	0.173070799081932	2.89860595914886	1.2006025905158	1.07170018240524
282	scRNAseq (DOT)	12.4412923691368	0.655021602046597	2.65101156706059	0.226584840303641	1.99118103499802	9.4469873981657	4.80065995418024	8.62968193780688
283	scRNAseq (DOT)	6.24991280796628	0.497408590205303	0.46719976093505	0.0961916453678524	0.135330982989801	9.39619150921258	4.2163037946888	3.69865722100257
284	scRNAseq (DOT)	3.54416801688074	0.495357934711702	0.28010906348695	0.072848658248745	0.128015345575521	6.74299789384004	3.28606603639704	2.44264030762115
285	scRNAseq (DOT)	7.15061341453833	0.960576902261949	1.26389125082463	0.0204868306359561	0.603466401745145	12.7716529599306	7.03192305047963	4.63781851570616
286	scRNAseq (DOT)	4.67374775056872	0.583460885551856	7.45406616145264	0.107539186094773	0.193973228078621	3.38142638409449	1.86898817733393	2.70919760941845
287	scRNAseq (DOT)	0.471217166667573	0.177226080763184	0.29104309367074	0.012135531690568	0.486062435722111	0.945134179368127	0.456981070224709	0.437184556809345
288	scRNAseq (DOT)	1.36477668789158	0.393562090833406	1.25524715242117	0.0645590295879024	4.22011796982257	2.13729930219936	1.02204667355724	4.021079172207
289	scRNAseq (DOT)	0.69442778739665	0.711912625762683	0.364598150707401	0.0626670635556711	0.851009973565269	1.9477526039375	1.28754036779579	0.910011747558092
290	scRNAseq (DOT)	0.315207677088259	0.155637860624386	0.17289266917758	0.0230317757656526	0.0591005486730126	0.498941962383194	0.385285337956658	0.24678211164641
291	scRNAseq (DOT)	2.97754322751965	0.552890135951017	2.98313349087193	0.105306991704897	0.227598343120432	2.75195697114548	1.03612322613677	1.97235016336411
292	scRNAseq (DOT)	0.936244888363395	0.439519511609707	0.948287710139535	0.0677620440178498	3.4321176162772	1.47606696363119	0.741151532139817	4.28879062076984
293	scRNAseq (DOT)	0.262486771376682	0.161904693924991	0.321756364780483	0.00682002632079522	0.0671486471266172	0.273194770200327	0.236785501992458	0.296267522630063
294	scRNAseq (DOT)	15.747621052126	0.622251466808948	0.227238842676407	0.18613238545008	0.284074597381389	14.900389167553	7.31048604061522	7.14491420242362
295	scRNAseq (DOT)	5.20149481752501	0.488782378901806	0.144507867378267	0.0509819892827629	0.377719027627617	6.2714886543141	3.1966831048511	3.31656400104325
296	scRNAseq (DOT)	9.48717183765911	0.542001445680322	0.324094044397425	0.0521681160997366	0.474502093244615	18.3803208335069	6.38469616225275	6.10198492114439
297	scRNAseq (DOT)	1.52305975484743	0.976229300691787	0.38346004401664	0.661474204577846	1.22187884468634	1.92766852244808	1.19073079267665	3.30904012788531
298	scRNAseq (DOT)	4.12097958552842	1.006983506412	0.430839724583142	0.0901505698720556	0.789109205330212	10.9437338464235	3.56224962504811	3.58792419952047
299	scRNAseq (DOT)	5.53565999435463	0.462354697830656	0.683471013271219	0.0352349391358797	0.149927711761099	9.89091267034394	3.87171294600196	3.1293719510276
300	scRNAseq (DOT)	6.01564236469737	0.550644036410953	0.33767022038777	0.106594502445807	0.448161648093581	13.8323765099643	4.94072173461074	4.93249030512555
301	scRNAseq (DOT)	6.13550688660962	0.522697913887374	0.275069443767971	0.0318754618392783	0.22267308114246	9.79982325486904	4.69415101025153	3.53130638427621
302	scRNAseq (DOT)	1.05299489598803	8.48823872473613	1.11060222365355	0.368075497410986	0.254009124570616	1.21397758395743	0.820719708672949	1.26780086739362
303	scRNAseq (DOT)	3.47072934824621	1.21313777414162	0.376500030031812	0.0614508475055414	3.43423623193172	3.15502761617173	1.76331835213891	7.44605246966311
304	scRNAseq (DOT)	1.48091219288062	5.17574240414714	0.294919303213757	3.41971972420235	0.844147850762952	3.23020591713731	1.19274945859185	1.26370573250009
305	scRNAseq (DOT)	2.50680225696724	0.943089347822319	1.38001360482064	6.1330692399477	0.475129305350886	1.71715639954338	0.891411739283902	1.93174063304477
306	scRNAseq (DOT)	1.19819558642785	9.44475326954737	0.501153812653121	0.164661301195128	0.0825024062110376	1.95244985296935	1.08602659923483	1.11723768511952
307	scRNAseq (DOT)	2.51730065962001	0.548022304269934	0.204952669237672	0.0211217992070801	0.926056377204898	2.77433674843327	1.44634945451418	2.78218154772718
308	scRNAseq (DOT)	1.67175882137201	1.7214956610598	0.348368460830356	1.50082238613163	0.179304289842466	2.11494472368948	0.723930538377177	0.824338511698943
309	scRNAseq (DOT)	5.79239840437267	1.57786980524142	0.500602928336587	0.348233754234312	0.291931967432343	8.35861035572729	4.46463352543223	3.71895048354609
310	scRNAseq (DOT)	2.11680671741257	0.330343808637328	0.170764236404761	0.0476967919224017	1.20264627393448	6.97458985729661	2.90631256898775	2.34448294390485
311	scRNAseq (DOT)	3.19669573600912	0.481929785581308	0.639359689033321	0.0563551427834264	1.50992535452154	1.05082631757381	0.840861778509253	2.82908969706431
312	scRNAseq (DOT)	5.52530686105357	0.592375961080571	0.157458511463777	0.0784452166279845	0.586717116538768	6.33346947091688	3.39484137287242	3.60401893399975
313	scRNAseq (DOT)	1.94129231155461	1.14927383384483	0.178515718602718	0.0212244356162883	0.80774446959918	2.56942514226083	1.25103718372894	2.35557472287279
314	scRNAseq (DOT)	3.93918407221223	0.430450989919258	0.20156290734863	0.0698820458398932	0.165798257974	4.29361972818694	2.29349285970351	2.7663886252299
315	scRNAseq (DOT)	3.5925936394973	0.684584173863045	0.32687104692519	0.0262528734506548	0.650632480095949	10.3061638162084	3.49172468105014	3.65649065039767
316	scRNAseq (DOT)	0.568412770834064	3.83475185519409	0.385530276447585	0.11180766054936	0.406084901217709	1.55695274313431	1.05908611294629	0.758570745232801
317	scRNAseq (DOT)	1.18210606805399	0.400326677737478	0.512676447378066	5.1576942089859	0.450714207568265	2.21793092940626	0.944578034645636	1.44495488946088
318	scRNAseq (DOT)	5.5880898408815	0.75455070027152	0.405956886225203	0.229942751712182	1.26479606298592	8.93000585089722	3.9396489778833	4.12711091402327
319	scRNAseq (DOT)	1.56603924497875	1.48160571534976	0.15513378622534	0.188609688712213	0.438815176987623	2.01666260237747	0.956804582197135	1.72648677813095
320	scRNAseq (DOT)	4.91751829019948	0.367637287497727	0.303399015478348	0.0309995704322468	0.216407474659587	7.64409597856589	3.4312710618418	3.29427422140041
321	scRNAseq (DOT)	3.22716812237822	0.546462574309849	0.393635490309938	0.131223801218989	0.213644380830728	11.9145841206319	3.85785135462567	3.07613252614334
322	scRNAseq (DOT)	1.2568284500383	0.829108869918268	12.2980340403966	0.0574516001066397	0.451036565393938	4.03692510719158	1.90400290919364	1.76100147264806
323	scRNAseq (DOT)	7.45932266186151	0.566815321658082	0.349237388552347	0.106977873840892	1.20318246363961	9.8493821285988	5.73708958504551	5.25561648027449
324	scRNAseq (DOT)	2.4679838164216	0.685875282225109	0.152097852814883	0.171420665738169	0.232330178557217	1.29404007863452	0.814641401478655	1.64671134503558
325	scRNAseq (DOT)	4.84721972962531	1.24872293319185	0.464011344287091	0.0519714745012142	2.64293646900077	3.17400643085002	2.01914248460777	6.34026708301155
326	scRNAseq (DOT)	1.61644927015537	0.866509643665983	1.07562781481827	0.831661500995008	0.10503726060127	3.28819159291131	2.1545226719923	1.27619376353089
327	scRNAseq (DOT)	5.48595403086493	0.725667691272451	0.461399995537164	0.205031552366283	0.30922447499008	11.1973045186761	4.65169257898336	4.99061226251541
328	scRNAseq (DOT)	0.282719000733359	0.385690789206487	0.204495473214075	0.051463141767151	0.0722465167468586	0.580821966648069	0.393661750757924	0.330695060783706
329	scRNAseq (DOT)	0.236534952650975	0.372024314919896	0.42419260285874	0.0239163844544412	0.0673159010243564	0.273484848171278	0.362112889342174	0.18789658908035
330	scRNAseq (DOT)	0.24058154649312	0.512495980288377	0.117121497411701	0.044419098955111	0.159151832384045	0.306137186727576	0.370366047094661	0.250887094695167
331	scRNAseq (DOT)	0.489839229534104	1.92314593394817	0.31324091716611	0.224657571743158	0.154126816691609	1.13921052956521	0.699221909447495	0.603897122497574
332	scRNAseq (DOT)	0.349101459766815	0.354125380554721	0.387728932586843	0.0471315901594884	0.0741077507203044	0.51846684336622	0.478181215342873	0.326844348939352
333	scRNAseq (DOT)	1.69365644989734	2.88172500273775	0.315412999493383	0.674449094570067	0.195442455423345	2.09140303325597	1.10360901968102	1.53422555358614
334	scRNAseq (DOT)	0.313313966737923	0.46663961797588	0.250086603029432	0.0579662869634397	0.0757748925268339	0.546966677792557	0.39619947149619	0.218805073979918
335	scRNAseq (DOT)	0.281942836663498	0.390018228110785	0.182902661438267	0.0307404289297597	0.0878345358816568	0.872016501532678	0.401043017254853	0.193756450950778
336	scRNAseq (DOT)	0.201827495150492	0.196262331724982	0.21501419236158	0.007175093932294	0.0415994844428379	0.378525928507129	0.201160017897027	0.192475936493286
337	scRNAseq (DOT)	0.467881253016449	0.749921515547573	0.558188054332845	0.0494103118893401	0.044818774686572	0.582285075753578	0.377490760723185	0.32938539144445
338	scRNAseq (DOT)	0.315474257393929	0.2372626189303	0.478207872163607	0.154971742065456	0.0316360949036919	0.789579266341626	0.451122036318274	0.276291103342299
339	scRNAseq (DOT)	1.79946648928293	0.741338600273569	0.879766379339319	0.0458159640195429	0.119880996389803	1.03431190490164	0.927230561675965	0.828130368338356
340	scRNAseq (DOT)	0.23313536434586	0.621974443716676	0.712685835440814	0.017357892101288	0.773488848963759	0.636629343414404	0.529617582568732	0.441527104882974
341	scRNAseq (DOT)	1.22296886980507	0.57582165346576	1.24689355147463	0.0419510950378777	0.116221201227265	0.810392721698348	0.684941265188489	0.840622887034414
342	scRNAseq (DOT)	0.265065580104177	0.528011578584231	0.549609690112238	0.0209311358667866	0.253651613975654	0.31804543110465	0.349024180262249	0.346399574797497
343	scRNAseq (DOT)	0.259351834151111	0.475492739582727	2.06996435743002	0.0703339889422405	0.14276413790084	0.336096285686948	0.203484235773283	0.340342197260844
344	scRNAseq (DOT)	0.176005073473436	0.117406725791363	0.0618553275464565	0.00956732989821862	0.0900689990028758	0.232449652281245	0.223259714354899	0.131004650092123
345	scRNAseq (DOT)	0.583222247339998	1.47770264914872	0.410116031891837	0.0591320387370822	0.144412981691331	0.881254563927742	0.6679950014353	0.593160232179236
346	scRNAseq (DOT)	0.45511232569931	1.70372114702234	0.18122511320899	0.0611453848988387	0.0887551765553041	1.41195729179022	0.935067650218776	0.455568653530834
347	scRNAseq (DOT)	0.353468461489082	1.75535379890835	0.537094531596774	0.0680709890116434	0.118734965762915	0.435057358200257	0.358546088161881	0.243954306764956
348	scRNAseq (DOT)	0.230643268174694	1.31118076819649	0.0777448893720173	0.00825532892250264	0.1097512601018	0.262564203298966	0.233884906335173	0.211310915736482
349	scRNAseq (DOT)	0.282746214181845	1.8528516023149	0.241365236291481	0.0539287642852605	0.275075905798985	0.328568654356398	0.288967558947167	0.399092504193869
350	scRNAseq (DOT)	0.42028807325235	1.06903803933328	0.505975667395793	0.0371834397630987	0.0736217174114989	1.14223502171728	0.667042936810697	0.402814001056841
351	scRNAseq (DOT)	1.82820903735729	2.65487170915564	0.868161106233979	0.0529172509715319	0.148598900045077	0.779243589245944	0.563115127053376	0.90754040526552
352	scRNAseq (DOT)	1.60929126146967	2.00583263568038	4.59891466922765	0.0192952171771763	0.219096708175528	2.09123024741731	1.1959631551699	1.40426519357193
353	scRNAseq (DOT)	0.319884410435295	0.559093467321153	0.591448558614995	0.0921141340443866	0.0516903240824591	0.584526518972944	0.411055314224014	0.269482630901036
354	scRNAseq (DOT)	1.29959786338109	0.470387314852972	0.476682897456641	0.0934180934909124	0.0901426197507778	2.90868631755033	1.52243068641075	0.937159919573046
355	scRNAseq (DOT)	0.198079988092192	0.153164012905542	0.302103745590795	0.0130374142895412	0.0384877567224952	0.25076041249694	0.206313382716483	0.141493433666299
356	scRNAseq (DOT)	0.791493967239505	0.425189400262979	0.179779263434073	0.0210830071271204	0.0233433671957018	0.404125416307464	0.376814201644495	0.328820819457043
357	scRNAseq (DOT)	0.498468526871175	0.226629516309498	0.124420063877027	0.0284116994005058	0.0515431249969907	1.44272115456601	0.789219318487701	0.46152140246605
358	scRNAseq (DOT)	0.836299120655443	1.64365952536833	1.1305356493744	0.0375160709345136	0.0975584438028524	3.44472348170211	1.35934801496978	0.896842419241238
359	scRNAseq (DOT)	0.465779152493083	0.496903165630835	0.592078113303711	0.06117996225534	0.0486290825343382	1.27389142002393	0.675872618673565	0.474169542669339
360	scRNAseq (DOT)	1.67818190698594	0.851826640896054	2.44713847287707	0.0904047634205268	0.22523689344199	3.21077687210434	1.57434696105981	1.19441130043294
361	scRNAseq (DOT)	0.80886796165471	1.01457460527792	0.551063191950081	0.833635712994151	0.129528243502553	2.80690961484618	1.47969586676658	1.01641331831657
362	scRNAseq (DOT)	0.624727196775985	3.31190144586817	0.847544657813628	7.93549231842717	0.131670852713281	3.86828955563943	1.63807279382154	0.968080238571869
363	scRNAseq (DOT)	0.388702565633672	1.42755158841623	0.91625019324649	1.38210824718491	0.0657657605015739	1.56647959765811	0.832625100163041	0.583536269796913
364	scRNAseq (DOT)	1.55528148543957	0.656993034468971	1.6854926898646	0.188177431453876	0.279575247366914	1.24006512259262	0.807558264877743	0.974754142971421
365	scRNAseq (DOT)	0.391708715365532	0.141105293713622	0.296202340363073	0.00237234457424704	0.0404996651577969	1.37904365168121	0.656387616067995	0.626077603599796
366	scRNAseq (DOT)	0.591542101135522	19.0389880742394	0.268545783014916	0.126547667918793	0.0623355755378162	1.78262919131058	0.736897404536242	0.66422109837661
367	scRNAseq (DOT)	1.84615946428155	29.400403127756	1.0309614053354	0.379079708077056	0.318966871384455	1.99650474324657	0.901021425544104	1.42272215564066
368	scRNAseq (DOT)	0.362551562184866	0.599980372021374	0.090768974607365	3.27135045413239	0.155325845602463	0.81895919565538	0.34669503241943	0.441426778054345
369	scRNAseq (DOT)	1.29204027928438	4.99801865696873	0.377301287663176	4.22900657856208	0.0460783092810651	1.27774196398275	0.64251956655045	0.962116772664224
370	scRNAseq (DOT)	1.081581060314	0.848483505938409	0.179293093837523	0.846566178544552	0.0313036790772116	0.774578275765342	0.5855305518982	0.360389522872112
371	scRNAseq (DOT)	0.340167724590817	2.74943937916126	0.139792317270562	0.435922083034932	0.216169098821154	0.440343568012581	0.339840553148704	0.51530351932926
372	scRNAseq (DOT)	0.46903479536991	0.385252080146844	1.24826028688611	0.019133827865984	0.028828038490469	0.994868688525398	0.448802653622615	0.485583927789384
373	scRNAseq (DOT)	0.777180325804682	1.24515671794927	0.337205148676854	0.0192229473691508	0.144060537645959	0.600227751812358	0.320228471685386	0.357399996737401
374	scRNAseq (DOT)	0.988533093148441	1.00420381784602	0.124852406987374	4.32927132736909	0.108505592569346	1.24806307815526	0.820503502792935	0.680610124862463
375	scRNAseq (DOT)	0.420945615351105	0.35337243207678	1.23922993290698	0.0625710537625396	0.152230708166667	0.992883516015318	0.45964429405785	0.323796291116858
376	scRNAseq (DOT)	5.29103493809923	2.66185166281516	0.732686935099831	0.0623930996897293	0.128293829679098	2.02270919002694	1.2826484991809	3.33181647970039
377	scRNAseq (DOT)	1.08333514180776	0.380598004879291	0.822479289831942	0.0423704972325423	0.103159673161587	0.929451947243078	0.533662092395944	0.525188966093894
378	scRNAseq (DOT)	1.08106562197017	16.9125904633415	1.25281491065445	0.776978477851088	0.195876707422932	1.32300226329145	0.59063294128863	0.82593473057424
379	scRNAseq (DOT)	3.0063914408383	14.3935646198937	0.401448747140986	0.570642549317632	0.210609869464946	1.40861596808702	0.857358228287412	1.96361793947692
380	scRNAseq (DOT)	1.11702817848322	7.36752789799437	0.341547511423748	2.25585179904321	0.0651738164304111	1.97662624391908	0.674395834450908	0.990934112792713
381	scRNAseq (DOT)	1.54332809957512	0.388844310437531	0.272921806063449	2.0648413473341	0.183873999976879	3.01427898644324	1.41109258196675	1.41943413123438
382	scRNAseq (DOT)	0.843805769776289	5.50697245057547	1.29337335569593	0.1893341432533	0.0554832434620623	1.27202634982624	0.665200106580747	0.53188973253009
383	scRNAseq (DOT)	0.603116331778754	1.47863803322585	0.76402520296212	0.0426815519131408	0.0465497903808828	1.44416064597188	0.97981039592282	0.472582893514186
384	scRNAseq (DOT)	1.18708697031751	6.9084217451433	0.284435479221214	0.0842185704143277	0.115132887714861	1.70144616239716	0.940285891173938	1.06542128061158
385	scRNAseq (DOT)	0.838681632986755	8.28128005120441	0.149140219896025	5.09271116668785	0.0538067075280613	1.31818358296968	0.483245283971669	0.529070946709635
386	scRNAseq (DOT)	2.68948052178201	2.29360727137069	0.850169576779614	0.0831233032733499	0.0970935596198472	1.75206814107548	1.239433777968	1.11994180560206
387	scRNAseq (DOT)	0.661178727991747	0.925301839697735	1.32046775733405	0.0341816004032455	0.0397007294135785	0.573498852255153	0.219268146254995	0.455274146193088
388	scRNAseq (DOT)	1.23000741645503	4.08289308954251	0.591258550900064	0.0362386203409775	0.170579800168486	1.50269236701783	0.66975619098172	0.686545170208982
389	scRNAseq (DOT)	1.32308627064306	6.61775865070044	1.38596200723344	0.159248506690928	0.873984470648497	1.1044144710745	0.484291953654437	1.31582390375444
390	scRNAseq (DOT)	1.04477652216608	1.43013718172738	0.269955937564865	0.0941885479247427	0.140553181724091	2.62758887255162	1.35415546927569	1.01725467653706
391	scRNAseq (DOT)	0.713011952803119	0.820112623892775	0.588552124611593	0.0254466023957072	0.146030617158378	0.895745191887878	0.512599079426226	0.559631249180098
392	scRNAseq (DOT)	1.05216321200253	0.458790273962601	0.181776599595559	0.0823826272748826	0.883629472396626	1.2914091295823	0.869072718967722	1.14735518568426
393	scRNAseq (DOT)	0.793094825136148	3.58506365986992	0.959794850832115	0.453321169978671	0.655635895232588	1.17371185794706	0.711507985917718	0.914733608841256
394	scRNAseq (DOT)	0.594568462237904	0.339719649748582	0.874140990783921	0.0465606564895403	0.0553116928587421	0.789881334664084	0.564400005968757	0.376407523786298
395	scRNAseq (DOT)	3.21964836181314	0.765036532237003	0.422706364225865	0.136155053213556	1.74986502646538	6.20962365878976	2.77528723760805	3.52847982389792
396	scRNAseq (DOT)	1.77207203476844	2.38222961498422	2.07733736539085	0.550952276814345	0.440960206842132	9.30870310356194	4.14741647965933	3.63353501260138
397	scRNAseq (DOT)	1.46839578407562	0.236643507071266	2.93306854364117	0.0622791128814958	0.0811548969502701	1.29309640415068	0.813657050239452	0.783948745664114
398	scRNAseq (DOT)	0.479257246348985	0.67218430827951	0.387089401674163	0.0449429319046958	0.098402370170627	0.729343163520115	0.506737844281137	0.439461183820019
399	scRNAseq (DOT)	1.60177082072056	0.602454006626432	0.155128253779023	0.178322601733093	0.43019263903983	8.7353203220392	3.78440101392508	2.8608134184043
400	scRNAseq (DOT)	0.927668646408598	0.236621636715276	0.0967741592325587	0.014699015608648	0.0737422930178597	0.993518156781682	0.5724838486636	0.526112481372124
401	scRNAseq (DOT)	1.52345599066899	0.410581370540152	0.726298760819797	0.0453935869086417	0.273855683950191	5.55192321282466	2.85120017419055	2.22241346465571
402	scRNAseq (DOT)	0.197817216914021	0.263090786772071	0.310467916459064	0.0145313115195731	0.0322407762960676	0.672030659873769	0.520675389118204	0.196040600897373
403	scRNAseq (DOT)	1.86700024174969	0.591725916811613	1.4439705212385	0.0642676711434169	0.114043989214582	4.93548458190096	2.1279555964219	1.51639398087037
404	scRNAseq (DOT)	0.664633820410597	0.267619337180211	0.413268241844397	0.0195299515699573	0.0463909237795927	1.49414492522965	0.841498636746697	0.663841371518383
405	scRNAseq (DOT)	1.54382028204139	0.655555533953745	2.0857908728654	0.0194493511156246	0.132138266317273	4.31123003653321	2.72061131902426	1.45502539582019
406	scRNAseq (DOT)	3.20253745839026	21.8840251478787	0.623617458125675	0.304817656899542	1.12150576643742	2.72257722481601	1.55481854145718	2.16590872166003
407	scRNAseq (DOT)	2.65598915395355	0.356751633348327	0.185770226859745	0.0431340469181443	0.146153070995443	3.65946787910105	1.81249943637459	1.4223109320796
408	scRNAseq (DOT)	0.606028940928626	0.233526384535456	0.0880765952084296	0.0719414194488242	0.0781011095848714	1.58484204236572	0.822314283480625	0.451412823690296
409	scRNAseq (DOT)	2.00433428299141	0.480492816916449	0.169279070768569	0.0671331696916462	0.141823966318468	3.76397925012063	2.07144609895398	1.73244836579993
410	scRNAseq (DOT)	0.428006152018474	0.220237215020351	0.140998690491492	0.0165947176926655	0.068265877346282	0.86572186750204	0.636215645912089	0.334946466542365
411	scRNAseq (DOT)	1.37375571895841	0.459579208565024	0.432719033282154	0.0942493805359149	0.122260174015499	3.55585970990589	1.90579615358172	1.19329043741199
412	scRNAseq (DOT)	0.439198468611912	0.171573989068944	0.15574662172302	0.0134563720041603	0.0523129997282235	0.994279457607784	0.512050763376582	0.294368455034287
413	scRNAseq (DOT)	0.400192561595021	0.408603866745702	0.108393730363278	0.0693171397017692	0.26490880175448	0.704146302251926	0.499473471732163	0.415062566710627
414	scRNAseq (DOT)	1.97746393532311	0.533916863754401	0.173008752121461	0.0721101437780039	0.367807474563164	5.45210564741272	2.50915251920157	2.31983542817496
415	scRNAseq (DOT)	1.72933731044873	0.413398770007858	0.107425038594081	0.0736468505571871	1.43473989177696	1.73074480319379	1.18404736432347	1.2622532879002
416	scRNAseq (DOT)	1.30962834221655	0.29915995581577	0.0621014327769	0.0283703145012207	0.118321934976028	2.73975885627169	1.42505098599723	1.08212443492451
417	scRNAseq (DOT)	1.98765226632414	0.767461000775823	0.317492950975512	0.105998478006855	0.238364043423172	11.3889046314589	5.06347439339256	3.83935229045582
418	scRNAseq (DOT)	1.13030423464401	0.369301807634161	0.160010522890219	0.0425977964535062	0.190388493642471	4.36827518239404	2.04435763225875	1.7030684223523
419	scRNAseq (DOT)	1.29239078212077	1.21861462776748	6.65914346414522	0.0675470967503292	0.0735652412830522	2.94278243749093	1.34462380435371	1.60611928781923
420	scRNAseq (DOT)	3.46537712023997	0.699761530217185	0.596019568244728	0.125399759613764	0.382009418732765	6.66669830059504	3.28083861197583	2.83642424709546
421	scRNAseq (DOT)	4.11317688109019	0.523200213005295	0.288218494185843	0.210158126111298	0.188691241279961	6.87832293233905	3.02735672663762	3.34449983295906
422	scRNAseq (DOT)	0.730827418186421	25.0681042978977	0.516635193500098	0.11474450553009	0.0990896421161545	2.82630072430362	1.15730111442438	0.716682277409535
423	scRNAseq (DOT)	0.379669585896544	7.93139516426248	2.55598804486724	0.0455490004061632	0.19993301598815	0.848858199494972	0.56797982532428	0.838575546320289
424	scRNAseq (DOT)	0.303028350407899	0.350810761096823	0.401749891425106	0.011260808509778	0.039745040009268	0.48292737504585	0.352144733076923	0.200207920088305
425	scRNAseq (DOT)	1.08290286263991	0.834193307684977	3.13189877830279	0.0968597751335814	0.187691684309787	1.33685221254701	0.969060541079553	0.673769900266826
426	scRNAseq (DOT)	0.992533765712264	6.8980972212699	0.691427218380313	0.0848781509093397	0.0888235651483822	2.27441651973418	1.1507091908673	0.960796903631368
427	scRNAseq (DOT)	0.503299377690601	0.408280115440938	0.314563097122928	1.24576486968974	0.433776338818832	0.859598898444896	0.576972312982309	0.629542380562068
428	scRNAseq (DOT)	0.907250928746386	0.811617255333068	0.0457549483402466	0.184081917113744	0.0294725810316856	0.859803878365127	0.520430679191633	0.38395104209738
429	scRNAseq (DOT)	1.69516299893188	0.505833685276043	1.4386749673486	0.479695450603261	0.14081409388182	3.96179970539633	2.0450287018596	2.15558122032966
430	scRNAseq (DOT)	0.396352819662198	11.6349400434032	0.21145229512682	0.0488927656893603	0.0614814307263006	0.68240507747826	0.42936647901953	0.289469000174891
431	scRNAseq (DOT)	1.55776808706894	11.1690402447561	0.262913295806248	0.23239510681702	0.195656084890508	4.0010198010039	1.7373090014954	1.86952202429041
432	scRNAseq (DOT)	0.558441826161357	0.340859331119537	0.90824430466603	0.0521538812861286	0.0674105769074995	2.09953176309991	1.03972198388091	0.544790486636836
433	scRNAseq (DOT)	0.766170164675345	5.31574143289229	0.502176974686914	0.332747215193565	1.71808296472653	2.29868222072225	1.31845779034894	1.22732981674205
434	scRNAseq (DOT)	2.1463193257135	1.29780617105216	0.207205442306387	0.0124692058598171	0.304591800109725	2.03653917884049	2.19587414256556	1.15031415816322
435	scRNAseq (DOT)	1.55504114248788	0.585684261227293	0.55935625355315	0.572268425810419	0.311325575849662	1.80222269237916	1.2513490009853	1.13414314367533
436	scRNAseq (DOT)	2.07169898064446	0.317909588440298	0.591499319806516	0.0255972814790361	0.0612737301092572	1.33796907064897	0.769496593798572	0.987607031113579
437	scRNAseq (DOT)	2.34172530289363	1.66871904735166	0.374507604840237	5.18295560088404	0.0523001045891953	2.25070216274954	1.11954874694587	1.11498903618002
438	scRNAseq (DOT)	1.21008657544084	1.64433151353289	0.194614237551654	0.686536349168714	0.0869161682111892	2.57038372967741	1.08134745785125	0.893643730072288
439	scRNAseq (DOT)	0.842183341394844	0.876129473546507	1.70453097323893	0.0794397338982482	0.114198081424725	1.16502536315363	0.623151662591608	0.816294061466503
440	scRNAseq (DOT)	0.376533802242924	0.288820927153224	2.36260009348018	0.0513018589837263	0.0239064781380866	0.462474783578824	0.280404013957583	0.25697818302843
441	scRNAseq (DOT)	0.710422118750532	0.893390756394873	0.121446726630187	2.60354849301555	0.0493935477626264	0.804789074029905	0.561229702632766	0.328186873842105
442	scRNAseq (DOT)	2.63863768370118	3.07329024750975	0.282287101507408	0.689478650855734	0.22661378674864	2.78607677270569	1.21698905898113	2.15656367072832
443	scRNAseq (DOT)	0.95601137668018	24.4107594334536	2.08125368701488	0.17678706832424	0.525224888646076	2.60015232968403	1.20503704627781	1.37113955728506
444	scRNAseq (DOT)	5.16615517058958	1.15291250018761	1.23685064304317	0.115745437718698	0.211093940178401	12.5160455007826	5.23594216413411	5.13357833890024
445	scRNAseq (DOT)	0.514136974385017	5.21331460943717	0.705703837549483	0.042671432719757	0.768406107308071	1.481282542622	0.901526822477779	1.11035935399415
446	scRNAseq (DOT)	1.17600419906582	15.4937618884677	0.926752092027922	0.118986884139857	0.0748560202963579	1.94229469385966	0.756844887421457	0.768140632829489
447	scRNAseq (DOT)	1.45587858733674	0.695571007237644	0.241724277983501	0.138839474936204	1.04509494398719	4.40135541554546	2.06234252630308	1.70839829711893
448	scRNAseq (DOT)	0.890647694682586	2.67196659466762	0.89539478104942	0.0282084239378679	0.035177244723562	0.423442891473949	0.327248834554259	0.293219349719629
449	scRNAseq (DOT)	1.20821561043492	3.24309868379289	0.593282787094785	5.01769578328922	0.138904934592353	3.34312657586187	1.36371934503179	1.30707484462285
450	scRNAseq (DOT)	2.37285936173189	17.8588754666604	0.902326540622956	0.247016812921057	0.0597593242390843	2.80687006066241	1.57537440277252	1.40304150416286
451	scRNAseq (DOT)	5.33663997214899	1.03643387272084	0.243044096949267	0.0472960767676469	0.54594126493548	16.5037763644715	7.02411264430301	4.52894595663025
452	scRNAseq (DOT)	0.4688348683726	0.316780796879364	1.06294382074311	0.751485496827965	0.0431489099318262	1.05849320332415	0.528009243161377	0.370921312856779
453	scRNAseq (DOT)	0.515044596060233	2.51821597157852	0.523168081845545	0.0242267585191947	0.118195454153342	1.31685222370253	0.94130096934743	0.531329589883147
454	scRNAseq (DOT)	1.48094825628441	1.95371092181668	0.181498738648545	1.19515342721316	0.179236988317264	5.15812188455185	2.27027581100164	1.9493203219463
455	scRNAseq (DOT)	0.649217037030063	0.45039702285483	0.430982868449573	0.0543920179095889	0.0813480486991055	2.27070269347886	1.28209901411908	0.798551492370585
456	scRNAseq (DOT)	0.447264352194651	0.672681545741838	0.151676821522226	2.50201692114819	0.0441566269020059	0.75168770617165	0.520178328378129	0.339620723500149
457	scRNAseq (DOT)	1.0163612249164	0.348720473301271	0.151751138735031	0.0220423446321955	0.0535597822697016	0.558566280753791	0.408761613898309	0.38691568963681
458	scRNAseq (DOT)	2.08058387293382	0.586647055082041	0.22810034162573	0.268035490113903	1.52925670934571	8.95975469593023	3.83461720332555	3.16169919331816
459	scRNAseq (DOT)	0.848755864580607	0.401029489166142	0.123903375027962	0.0482412231981198	0.0833558049563596	2.46553518636822	1.37667998951512	0.769646712035816
460	scRNAseq (DOT)	3.26663525397213	0.830008642426788	0.813904769012183	0.047681870955579	0.420514132258039	3.05043931914338	2.25741596462573	1.94921287587259
461	scRNAseq (DOT)	3.69178674335275	2.83735529838612	0.182617205558513	0.183226843259392	0.190113447072281	3.28582872340573	1.70178481493342	1.38297184498941
462	scRNAseq (DOT)	1.90572080271975	0.259540849476472	0.0972355289899034	0.0432189541152815	0.0785797362300094	3.07030944730212	1.28407642017501	1.15233344754059
463	scRNAseq (DOT)	1.05319423245597	25.6874677554369	0.58009588703793	0.177788208721133	0.198451572530196	2.50988705480793	1.22737197554984	1.1321741508799
464	scRNAseq (DOT)	3.4633847824186	0.644751387372142	8.9166339876136	0.0491604426401649	1.07642919137848	2.77650323597566	1.33708485133316	2.58746914710066
465	scRNAseq (DOT)	0.454155660800594	3.45740426945332	0.285525856265412	3.2087165161981	0.0447819039741173	1.79119449783355	0.915686210191142	0.63074380113571
466	scRNAseq (DOT)	1.77326101792315	3.61562467245046	0.327636428369421	8.0583742097887	0.244963242755327	2.88904194517043	1.44894474243482	1.42682090233375
467	scRNAseq (DOT)	1.4702107030247	13.6245216187215	0.857745859552461	0.107769997987201	0.202227398346658	2.47601976914774	1.177517274132	1.55055605690683
468	scRNAseq (DOT)	1.09637366904934	0.947646074282878	1.31833782957935	0.039390975324644	0.0986258842877805	1.73726705305845	0.967124096380572	0.864982376500582
469	scRNAseq (DOT)	0.313624644101285	1.17443797856749	0.191513621664235	0.0324810191738416	0.029677083761009	0.497161856970122	0.30127057551021	0.198490641663137
470	scRNAseq (DOT)	0.50217458284076	0.554874274841186	0.579446427417724	0.0271105682390158	0.0429401169779372	2.18550691521641	1.09161215240669	0.614678444258597
471	scRNAseq (DOT)	0.948885080024108	0.433485289042192	0.489326963397276	3.29980458649452	0.0815317287523648	2.69838904757832	1.48924865514066	1.04267796995813
472	scRNAseq (DOT)	0.172801801082949	0.200887495912299	0.435782025310204	0.00527092821012359	0.00583944020842103	0.240114196803277	0.144677105479087	0.173135886016514
473	scRNAseq (DOT)	2.04884499865567	1.25537996251044	0.970966119886274	0.0524943618336114	0.0644900395304681	1.12965041669587	0.816247770335514	0.967387777578561
474	scRNAseq (DOT)	0.565475075895692	0.601176601207138	1.78898942123499	0.0702361110317441	0.244151903850996	0.449495632644937	0.242831344009755	0.330017207054749
475	scRNAseq (DOT)	2.88444378143814	1.14702589249237	0.577590755993949	0.0529999745691539	0.222045442106921	1.06343228676667	0.911132832949712	1.21823110468952
476	scRNAseq (DOT)	2.54716079126944	7.97774548378412	5.81255122991013	1.25215290739005	0.170549160367068	1.31435099330094	1.08677679005522	1.2486734308014
477	scRNAseq (DOT)	0.366845766796356	1.49704445010373	6.99391228233941	2.09763741819977	0.120611281963841	1.30660478138956	0.926435427074916	0.424033457348586
478	scRNAseq (DOT)	1.22425580733236	0.620451629743103	0.144565321271864	1.09359344491776	0.16393499631452	6.77609457561473	2.97439674715732	1.70070148162283
479	scRNAseq (DOT)	1.1733803578595	1.24110740361444	0.511791224294275	5.64318340394933	0.113277739103372	1.45728026323215	0.647760981700492	0.775819754136557
480	scRNAseq (DOT)	0.555138937674742	0.312879115820042	0.186385703692944	0.134736752576328	0.0886352917758029	1.39388189630959	0.76259005227503	0.487345162412069
481	scRNAseq (DOT)	0.407487708602589	0.59569620991279	1.02063513706908	0.0568377998766008	0.0642082254719265	1.04197575527357	0.792828199363524	0.313073801862333
482	scRNAseq (DOT)	0.508066916757488	0.686559342663096	1.57093973658642	0.803691113892846	0.422627855895644	1.8289608509629	0.838766501737781	0.877505416540283
483	scRNAseq (DOT)	1.03210270076942	2.35959503019974	0.207273563760482	10.211573163458	0.179411292401442	3.61916357065077	1.62086382822354	1.36448293341095
484	scRNAseq (DOT)	1.12247041719883	0.671004665183396	4.19692629009405	0.174270935454716	0.187783775271564	0.600795013263345	0.68749431299881	0.61510741289105
485	scRNAseq (DOT)	0.206593987813095	0.277431798549402	0.308633327775745	0.0204038788044365	0.608633686347159	0.673425115974511	0.346118847471276	0.495352570770795
486	scRNAseq (DOT)	0.371466035113315	0.498976681903653	0.0654610552072467	0.034133697256137	0.075845623249113	0.304621380319571	0.439946579529854	0.205537390416142
487	scRNAseq (DOT)	0.278966155213761	0.296220793695818	0.218845085918638	0.0545020795627499	0.0420166898334685	1.18400425758228	0.627167291135372	0.325766493397486
488	scRNAseq (DOT)	0.453032858660361	0.281228391794074	0.633710507094247	0.0287992792793403	0.0295143149222311	0.536102545842437	0.35868332821023	0.214409010072295
489	scRNAseq (DOT)	0.373238207430408	0.390055844042251	0.196130932296131	0.0385390235829534	0.0444672882424944	0.271219878129762	0.338858336029861	0.280092443506671
490	scRNAseq (DOT)	1.00813819127777	0.327058556713542	0.111709845138069	0.0870518575956966	0.124585673761506	1.49915231852423	0.887818949902879	0.964144494227814
491	scRNAseq (DOT)	0.37314387530917	0.381823527547039	1.4076466487798	0.156444204876996	0.081466149873052	0.733599901474434	0.407154247287061	0.284014714589022
492	scRNAseq (DOT)	0.476018179532009	1.12095140057105	0.828069896131181	0.158426513413695	0.122564768910011	1.10651801997305	0.665506105987397	0.468908147261281
493	scRNAseq (DOT)	2.3792393880606	0.476547432567359	1.33172135260576	0.0377716552918846	0.457837572266143	1.30659200046281	1.31565204605771	1.23505444595935
494	scRNAseq (DOT)	0.632104034388565	0.204370756655812	0.196520503541749	0.074580823605029	0.0763071861340078	0.570355788141086	0.463049785169245	0.363475420708295
495	scRNAseq (DOT)	0.313565872040608	0.213713352973698	0.557241369815526	0.0196442424961862	0.526504147736503	0.3351719815481	0.162042981398044	0.494052112555124
496	scRNAseq (DOT)	0.439832649046442	0.553709868390276	1.33196635510344	0.072185438222003	0.0695393155493035	0.526912937387875	0.379911195118564	0.242805176612672
497	scRNAseq (DOT)	0.278355212246443	0.222733235412734	0.0701927785567514	0.0273043443328378	0.05394767677736	0.476142617530804	0.390875735561931	0.194155786764032
498	scRNAseq (DOT)	0.23384126844694	0.372513087249345	0.27901712755319	0.0388023098330053	0.032858117083321	0.241026090642048	0.293043139413446	0.153091991805187
499	scRNAseq (DOT)	0.425023718168157	0.331923717139776	0.623662951891646	0.106747810449301	0.0728321804519031	0.839376025777386	0.515720607269527	0.310914040789334
500	scRNAseq (DOT)	0.259576373043719	0.54019204351864	0.387196926099955	0.039932958483425	0.0493645736885877	0.622214823525899	0.586900009577008	0.283649054095098
501	scRNAseq (DOT)	1.79910330575634	0.142005273138312	0.11331982647673	0.0245144808484295	0.0854102061738417	0.729265946594862	0.505991073571318	0.677697713320163
502	scRNAseq (DOT)	0.516576716334149	0.731447646010014	0.163804331111467	0.0684440523164861	0.120083501971958	1.98208237435806	1.04239585236422	0.833364274579444
503	scRNAseq (DOT)	0.435234143690656	1.32010443620438	0.512049902626573	4.25230311985562	0.170438808471928	1.58501307235819	0.945519675034059	0.746210106217364
504	scRNAseq (DOT)	0.221162104287473	0.169400919046498	0.105061337974093	0.0134032688330374	0.0462053765448449	0.403050057943977	0.340327717878461	0.170696504816921
505	scRNAseq (DOT)	0.437087585997358	0.317337266489331	0.459754075963613	0.0216548088149422	0.119487861816456	0.896452615497306	0.520231003562631	0.539504949569357
506	scRNAseq (DOT)	0.273348008492881	0.442229986469987	0.145083561479909	0.0545436117964478	0.0889689062303271	0.389257284639387	0.402386021582575	0.216984854896426
507	scRNAseq (DOT)	0.190572618637025	0.256841717374484	0.135988534346116	0.0549782325684611	0.115140126276169	0.230169787940282	0.197524775506182	0.212368028745484
508	scRNAseq (DOT)	1.49226940132959	0.62440414010564	0.287028804144518	0.0973850347988326	1.73989951782345	1.82504328135806	1.05715246382956	3.46725829213282
509	scRNAseq (DOT)	5.8775756324097	0.40615960704093	0.308638351536706	0.109872194888228	0.220962511791483	4.8958050541539	2.19022114558673	4.20492085183683
510	scRNAseq (DOT)	7.9449007127376	0.440755038862374	0.206499053235987	0.268171020493464	0.30455747624586	4.28372751235984	2.70770661127397	4.01942939808921
511	scRNAseq (DOT)	5.44264839782125	0.335090052513853	0.19017513738389	0.119261905278704	0.105910658864773	4.15494305195995	2.3271239129006	2.84402500681009
512	scRNAseq (DOT)	7.45416669824487	0.541053580155849	0.217479415677314	0.109082070912086	0.296278400676455	7.45779383290511	3.7632106967408	4.96425912557239
513	scRNAseq (DOT)	4.15450853206091	0.380355942897641	0.559865182152367	0.059210785511027	0.163439749200561	5.18626502020504	2.59630549818328	3.80815964386805
514	scRNAseq (DOT)	7.33338168759151	0.561222659823491	0.301354696560641	0.10273655157234	0.248019472328418	6.42029397450022	3.34365845590855	4.59262380864102
515	scRNAseq (DOT)	10.0090308408971	0.758389049951465	0.341246991474393	0.118921356697839	0.522415734416714	11.1803583576557	4.93782949169663	6.9885554867168
516	scRNAseq (DOT)	9.84153848042703	0.874496712514725	0.530833266291906	0.146010600616066	1.31724493515688	9.99743463471727	4.16403805087356	6.6554420960314
517	scRNAseq (DOT)	8.48163820976005	0.634796762643518	0.276500009347612	0.265133615539306	0.658531816078722	12.2543822119146	5.81933988775954	6.7123652912494
518	scRNAseq (DOT)	7.24769157374696	0.573205864145811	0.421398117724656	0.0889296294820452	0.129042940635073	8.41502173680029	3.80407627650551	3.9538470918805
519	scRNAseq (DOT)	9.91035521516331	0.570331140862152	0.473102333274645	0.146370523636526	0.67188965224971	8.35827506818473	3.23609813068794	5.51257905076146
520	scRNAseq (DOT)	14.9625130299697	0.304448961037398	0.354998134464673	0.1400084821902	0.182504773039435	11.72624571554	5.9148019941335	6.04462000149177
521	scRNAseq (DOT)	15.1262141988403	0.357925992723643	0.411227103497815	0.0492237077092105	0.134026111101327	12.1928220024055	6.59976595660783	5.44835647853693
522	scRNAseq (DOT)	13.5702684959576	0.60233293113426	0.477206260176591	0.0711436588133242	0.256633992056726	13.5569638880447	7.1276876962407	5.74273470852698
523	scRNAseq (DOT)	11.507914227144	0.301840988798234	0.279394343756146	0.0382313070150339	0.231098749951517	10.928913504672	5.36540714654395	4.53995821151075
524	scRNAseq (DOT)	0.517560337346498	0.270899105610656	0.452626749550936	0.0461975310910408	0.34237913732329	0.553744399386656	0.420587460676597	0.603990257297056
525	scRNAseq (DOT)	1.35956065082964	4.48502427949782	0.252389445001311	0.303372599456499	0.0264031581045825	1.9484411276273	0.750587356785993	0.814075356279052
526	scRNAseq (DOT)	1.22390231773322	10.1457800574769	0.31316864788617	0.102617076935016	0.547373128505949	1.98099382118878	0.617456060302558	1.03454703153811
527	scRNAseq (DOT)	0.406787976102603	0.258524812669767	1.1629647910885	0.189774918967457	0.458030203720939	0.661013913840276	0.398805076719764	0.748002879007426
528	scRNAseq (DOT)	3.9043613572181	0.644555820708474	0.171916672836965	0.0485319646308981	0.979944027994369	6.6396391151104	3.07524955362002	4.08855473511209
529	scRNAseq (DOT)	0.31011867649997	0.577116474399989	0.218661441924332	2.92955763637087	0.0536260412380743	0.584131665313487	0.277526547336895	0.261912240207671
530	scRNAseq (DOT)	5.34823974377358	0.572148384545675	0.336790874586041	0.0680839224310417	0.22216158878891	8.85295489019288	4.57808196369324	4.41835897010079
531	scRNAseq (DOT)	0.956488034986926	2.57447746540787	1.15306948859768	1.15479714737171	0.073689967649018	1.95121949304126	1.18616270954686	0.928339627712182
532	scRNAseq (DOT)	0.876015144461108	0.371713173310848	0.963495828323942	0.0279571971254685	0.077716079677958	0.625388177653466	0.367473155885306	0.348297454422928
533	scRNAseq (DOT)	1.99797628755944	0.582882720060893	3.38549466332587	0.15163823171573	0.0520582510822034	1.89417096726425	0.963950870233404	1.3140438404899
534	scRNAseq (DOT)	3.85795933545891	0.341307041290972	0.324796956861426	0.0631350672968271	0.126656973774805	3.68553197952545	1.99136446553823	2.36670514520743
535	scRNAseq (DOT)	0.926910818790442	0.252593310071451	0.240374286276664	0.336778557703272	0.323677467466825	0.991656010501296	0.6957256234658	0.752831622588786
536	scRNAseq (DOT)	1.13519694523612	1.0056749783757	0.807312476262011	7.28207910673643	0.0679431987450868	4.94397854737378	1.87351213449251	1.27657306167496
537	scRNAseq (DOT)	3.48565599433432	0.342781978736495	0.261775849131721	0.0295373769723585	0.728265643650698	3.84618162873304	1.36163207061352	2.5365501847188
538	scRNAseq (DOT)	3.67970583016671	0.298501128301325	0.229674388351172	0.0196955908379768	0.513442600140357	9.46388365679872	3.33784805420383	2.61810273665453
539	scRNAseq (DOT)	1.15829883865289	0.773718430040094	1.23462041811873	0.0293828940020601	0.913385469378459	1.22115442664331	0.9832761867902	1.57708382708922
540	scRNAseq (DOT)	8.96432662201027	0.990751356586621	0.453706930038775	0.121194087259895	2.974844335985	12.7003776541985	6.31491219659311	7.29275668858248
541	scRNAseq (DOT)	9.60306941990118	2.68037620245973	0.242586615991244	0.112491731645412	1.91450001049051	9.94539431057814	4.74185487809506	7.43438553580526
542	scRNAseq (DOT)	4.53255054700833	0.701503395443668	0.192813457269416	0.0337168066965739	0.233691518991184	9.68814322141051	3.34927301441152	3.10428449975367
543	scRNAseq (DOT)	8.60271937357763	1.05288000262158	0.614996180430953	0.0658876819971237	0.236962928965599	16.2565385248504	8.40790184444961	5.14393641473887
544	scRNAseq (DOT)	2.64318914848838	0.79116739191435	2.62338472978288	0.0344487766410974	0.396951259464108	1.64578784378896	1.54392139774464	1.49786352445373
545	scRNAseq (DOT)	4.02922262497478	0.374110830402385	0.23505139880314	0.0817756564010743	0.460562266912138	10.0231890832785	3.34062562540339	2.93630785930954
546	scRNAseq (DOT)	4.6161472336481	5.05703004315152	1.38047001007765	0.0915438013352782	0.555274985065296	6.91669354042257	3.27688470467769	3.76861618809311
547	scRNAseq (DOT)	11.4626341976878	0.663529599950739	0.421413194745128	0.259628457598662	1.74437692273181	8.39031754248416	3.50679575552214	5.57576077726617
548	scRNAseq (DOT)	3.1340372149836	0.284128107050547	0.175746506288258	0.0936687734067886	0.137569315881379	2.69900654115306	1.44818410983074	1.6001091314183
549	scRNAseq (DOT)	3.32228412767783	2.60000814773768	1.28298046569773	0.246470946937603	1.41023020997158	5.7501237720866	2.72607261035279	5.50067764096418
550	scRNAseq (DOT)	3.59017816169501	5.95667226989835	0.250602323536275	0.550579401915152	0.511070339135577	3.03928687321664	1.81531382988025	3.14801838501776
551	scRNAseq (DOT)	1.83016558599214	3.63441802583119	4.24905773557528	0.68722184205296	0.104074685158688	1.52087017291524	1.00490906014421	1.08217243898372
552	scRNAseq (DOT)	0.429007376867119	2.48697511950121	0.418641534717127	3.42427759633718	0.0877491556909221	4.18989555785445	1.6620180098883	0.781086799907252
553	scRNAseq (DOT)	0.641930665931263	0.289239121956886	0.29480823627413	0.0441312531133101	0.222571342687989	1.1941183521578	0.660318934394672	0.662190276145603
554	scRNAseq (DOT)	3.17359965486634	0.798991532852141	0.585881285932202	0.0337551992740269	0.530774045674005	3.38828272710644	2.67733668848387	2.17043472841137
555	scRNAseq (DOT)	0.194041147474613	0.309368208592037	0.522938314897199	0.029010691898567	0.0812111882697639	0.441167064668972	0.239200610547267	0.158617189678543
556	scRNAseq (DOT)	0.305276710450776	0.390626990671586	0.379542356556724	0.0261663397483476	0.0939903837711718	0.605692403528642	0.399097231409998	0.249064776648342
557	scRNAseq (DOT)	0.28517208304147	0.248935869560572	0.27135097509755	0.0585191032594329	0.0383178988856834	0.539476698992779	0.418476056993739	0.222143563091249
558	scRNAseq (DOT)	0.657943461214477	0.607687161618702	2.09600097964877	0.0839967863449533	0.525556076378156	1.43390346841285	0.699429888791405	0.800477542873608
559	scRNAseq (DOT)	4.05775102140946	1.95049641158101	0.675034113737279	0.466638382929636	0.717179765154628	4.04005266256519	3.27231094363344	2.82698769279954
560	scRNAseq (DOT)	0.844334717061356	0.259982379661947	0.567126680829629	0.126179952583238	0.0349680274065294	0.549721620613515	0.368338489100328	0.330341869702099
561	scRNAseq (DOT)	0.53264942131928	2.73585533235204	0.636056824591352	0.665617162283389	0.141759542386297	1.40175731843005	0.904371912433908	0.539975421705485
562	scRNAseq (DOT)	0.397089128578075	0.154281028751985	0.509089918678277	0.00922071810337623	0.0544650587115818	0.617569671666387	0.412972537283796	0.246935369742041
563	scRNAseq (DOT)	0.707239741481561	0.651059317568921	0.143839043491868	3.04195166557016	0.0530122904497545	1.41854980754375	0.461385103094343	0.514924339467322
564	scRNAseq (DOT)	1.31249998027335	0.146698801465626	0.302376492369242	0.0360052044552829	0.0613645784308298	0.918986798206271	0.582479003086195	0.421680134408381
565	scRNAseq (DOT)	0.90293629624573	0.350568548252465	0.140041493766208	0.0373360587039115	0.109426984708681	5.29750904620419	2.11682316343719	1.52994633367465
566	scRNAseq (DOT)	7.51767007346589	0.657607621120791	0.589325008374814	0.160940403362203	0.28693253297727	9.29803154307942	4.81205660051388	5.60385340313854
567	scRNAseq (DOT)	9.39485657223881	0.497444145378151	0.333248045799297	0.166868434854146	0.219333866112124	8.24542309501132	3.97369031063827	5.24192119591992
568	scRNAseq (DOT)	5.61581281387921	0.299159643471078	0.120122286342154	0.0696527782334109	0.154480505379338	2.65784273454207	1.62531080595959	2.88132268474626
569	scRNAseq (DOT)	5.18381034274698	0.517770173159138	0.344381396263746	0.0747347273033632	0.185709747459941	7.45973704559321	3.60382178881495	3.77897929883608
570	scRNAseq (DOT)	5.48561525962345	0.482574549606162	0.17061539162909	0.050651747147203	0.266664718101525	4.95094610465141	2.32062104776043	3.93213274331927
571	scRNAseq (DOT)	5.63477068000932	0.602978131440087	0.446659484149633	0.0912798418373874	0.124769438320522	6.15878815939366	3.00618306612964	3.90932224488504
572	scRNAseq (DOT)	4.45559154764038	0.44567438901629	0.281362245124043	0.0924258407423869	0.124246379742431	5.75568778628709	2.55671697035614	3.33581159628084
573	scRNAseq (DOT)	19.496332092006	0.69596281046136	0.341689466583531	0.194280171903624	0.28155405808188	9.91921156819634	5.13074609612509	10.6561974870736
574	scRNAseq (DOT)	3.6481048297317	0.39936465254903	0.226416217461446	0.113719019433714	0.1652167831358	3.78600723079585	1.80890058216361	2.49316107378686
575	scRNAseq (DOT)	1.51516715950194	0.297322776275136	0.115103175253677	0.149458515897681	0.0944145013032479	2.01084558567358	1.13746524617874	0.965941938241963
576	scRNAseq (DOT)	10.915860902873	0.444056315784841	0.539394903448892	0.23822238442271	0.200328498832603	8.9560805383836	4.0062105915729	6.96425057083709
577	scRNAseq (DOT)	8.7546042672276	0.350088818578516	0.298135637442617	0.331200553895582	0.905907821776555	9.39265973617816	5.48610787711625	6.88679725197114
578	scRNAseq (DOT)	4.62131213226084	0.52831529191518	0.271909805959601	0.0620506572575336	0.127778969513542	5.46276604800217	2.58262604065601	3.06679450336887
579	scRNAseq (DOT)	5.77144841191728	0.54177463632033	0.380825064267623	0.178821585789939	0.107253771910676	6.25399457887426	2.73072412745164	3.53996266320788
580	scRNAseq (DOT)	4.26040861135015	0.50133272731814	0.348982684943492	0.0931175044701003	0.112798492588501	5.26904428807718	2.25568590125249	2.87089711374967
581	scRNAseq (DOT)	2.93299053673704	0.430676309356364	0.230256591252168	0.0926098646339182	0.139977921404834	4.5584587593642	2.2357740878515	2.5848001922198
582	scRNAseq (DOT)	4.07892677141489	0.469283121533145	0.393035548431969	0.0333290937292238	0.515269087321217	5.51359489618346	3.367389608197	2.73183833641368
583	scRNAseq (DOT)	4.48454770928056	0.595714172482026	0.549368618094046	0.115287961385962	0.147823574189867	6.36016985292435	3.07244802438612	3.73062302646008
584	scRNAseq (DOT)	8.6986013017634	0.601685694872447	0.366314615805716	0.144840844195182	0.165847609745086	8.51317016962457	3.8942703633475	5.39030957224688
585	scRNAseq (DOT)	6.30689828314543	0.452471779435598	0.107346232353758	0.0593295176209838	0.156843665075045	3.80106385708114	2.02452899072542	3.20144598518208
586	scRNAseq (DOT)	8.89082420206398	0.485545275049656	0.39020328864824	0.144553316121587	0.863450622765289	8.48046930928198	4.39065223557907	5.71649291675866
587	scRNAseq (DOT)	4.93933055164879	0.294260058688265	0.182847556496418	0.10695278920679	0.1771062770307	6.79854379313268	2.24141470375599	3.1426685857431
588	scRNAseq (DOT)	12.2330642024801	0.436399499449273	0.299294523737678	0.114574675054869	0.132356040711883	6.65285471148629	3.45211272069509	6.12384811645529
589	scRNAseq (DOT)	2.46861854037146	0.391318736551969	0.126422887311245	0.0761373456878129	0.109784116993938	3.03500700510009	1.5076470504771	1.61178480453421
590	scRNAseq (DOT)	3.81000307349192	0.320879291876846	0.184215527745532	0.0649312992699728	0.159655798737648	4.68928342261472	2.22180687295056	2.26490483544286
591	scRNAseq (DOT)	5.69252124330299	0.462843218301134	0.235862851386894	0.105218646577225	0.283003475544752	6.70408310953098	3.97914879652382	3.80128064538222
592	scRNAseq (DOT)	1.04910738227829	0.305175258258089	0.130990144036168	0.0286342157587058	0.0849452571763227	1.57160369939219	1.08469019995358	0.707224685523557
593	scRNAseq (DOT)	6.60558181775385	0.997738570653735	0.70597533593688	0.122154417405716	0.249855867924779	13.1276694452423	5.87834771247277	6.31613274321976
594	scRNAseq (DOT)	13.6064288743461	0.581723052848183	0.231859456203106	0.0838372009737443	0.428442091970405	11.6387138301151	6.22494318269704	6.61952676503724
595	scRNAseq (DOT)	5.39342587160867	0.643432431384299	0.405796067386776	0.0716607985106975	0.122943535715921	7.61442044353014	3.11868771256808	4.18357577905354
596	scRNAseq (DOT)	14.1589133884565	1.04581180457692	1.30628055749806	0.237261689705824	0.400079620656169	13.8328958939758	6.01440980859372	10.9626263162594
597	scRNAseq (DOT)	10.8577269602969	0.9001877468679	0.603140192537514	0.092714385660234	0.383849501985978	16.1453861214662	9.25648375464751	6.74085075295723
598	scRNAseq (DOT)	4.55697092154437	0.513961193447517	0.550685978692702	0.0496060354103575	0.443907889282097	6.61427958536285	3.09800029496974	3.59269370217462
599	scRNAseq (DOT)	9.47123125501086	0.440260622411044	0.278603640430899	0.175346037142049	0.152130807147296	6.70417416667085	3.15427937270676	4.85758666913479
600	scRNAseq (DOT)	4.47077023685763	1.19684221709336	0.367908296547696	0.0475178376302657	0.129451312418958	6.36486550897992	2.99573586430285	3.18339683190489
601	scRNAseq (DOT)	8.30097029452457	0.574362976796469	0.395814283436522	0.11300096690346	0.156646601907456	9.37717258853834	4.27694023924662	4.99676609310005
602	scRNAseq (DOT)	5.48650009936434	0.407287720771891	0.331977711358933	0.166179935363467	0.125450648720377	5.68563843372095	3.67000610685696	3.08480854430479
603	scRNAseq (DOT)	3.89233451308591	0.295905979209586	0.277634891491267	0.014458047179489	0.124402812900787	1.69529936206193	1.42619420613947	1.40836515151031
604	scRNAseq (DOT)	7.78016559072723	0.355947016698232	0.357321897932621	0.0886505302438068	0.220837383322762	3.91642384325455	2.20397946804448	4.4900012075573
605	scRNAseq (DOT)	10.935644603102	0.590960094910087	0.426176327297824	0.0742201669777059	0.179826096228598	9.51750933106288	4.4030055572623	6.21549549312862
606	scRNAseq (DOT)	9.79595758216647	0.7978198794143	0.348195730688213	0.10538739976841	0.230819250857046	9.41587663307949	4.35743469770579	6.71282783319374
607	scRNAseq (DOT)	6.42363624505447	0.980491042630783	0.507247674754455	0.141454154239207	0.286313901587765	12.4222102052014	5.8059940854937	6.0060430083251
608	scRNAseq (DOT)	4.38932381565292	0.489448070736959	0.297248263537796	0.0703459730129121	0.284944323654345	5.58295131224771	2.4867383702465	3.24458993541358
609	scRNAseq (DOT)	10.3583009634049	0.544986856963219	0.291478969110031	0.0720006345616217	0.356252466319924	7.9766130563151	4.17427102465856	6.221826647473
610	scRNAseq (DOT)	10.1933209556691	1.3320736513988	0.722663332177778	0.144673169418397	0.456146741100238	17.3798580304409	8.10654861199489	8.94963472374848
611	scRNAseq (DOT)	4.07144266721922	0.503630474664831	0.115591291387834	0.128037363516244	0.0894522928458944	3.19407905402464	1.8570042890135	1.62684738906905
612	scRNAseq (DOT)	10.0783350412644	0.473859340982014	0.139041756750957	0.154986043481889	0.698271482020788	7.24033586156566	2.9773540902791	7.2082477985539
613	scRNAseq (DOT)	5.99554061888999	0.498707712656977	0.398871275286804	0.122046904541511	0.142290293173808	7.69417523201254	3.3896719510228	4.20221861716968
614	scRNAseq (DOT)	4.68870964164224	1.01316304865171	0.297491205756381	0.0962233263258463	0.225857795202325	4.92544396843949	2.7021701593827	2.96594827426354
615	scRNAseq (DOT)	6.18649960722031	0.595874550679768	0.257987029223582	0.0842601616192435	0.66112985004834	6.29962850837899	2.99859515864686	4.27633722581088
616	scRNAseq (DOT)	4.02399012914077	0.568223203786035	0.307545060653285	0.113525027530666	0.384603386483611	5.51301067550626	3.28361167754752	2.47889028859957
617	scRNAseq (DOT)	4.49836702998411	0.638416007085099	0.341980546775826	0.0548345385873911	0.157502567861259	7.87195900637323	3.48085798451255	3.37382226933004
618	scRNAseq (DOT)	12.9724538230003	0.338051954420578	0.289199466958155	0.0709207312607345	0.162392405458998	10.0245912979074	4.95773465111193	5.92715633528003
619	scRNAseq (DOT)	5.60243112509609	0.503929298527933	0.630046228143713	0.270908212717618	0.13541661716782	5.93218308921415	3.12714498381492	3.84147612810496
620	scRNAseq (DOT)	5.70894655535386	0.41694228887045	0.270032787177487	0.0855148101271223	0.138120752705668	6.65931746561747	3.23856884211533	3.58391614637391
621	scRNAseq (DOT)	1.51303735806432	0.180042189868298	0.0795152633857183	0.0108684438555304	0.0966291696677285	8.31506839257669	2.02964177955456	1.45940710086728
622	scRNAseq (DOT)	4.52090278964894	0.332487915886958	0.122509662789136	0.0434000928555475	0.310377172559917	4.77061068969274	2.53431817899063	2.58172604890028
623	scRNAseq (DOT)	2.31355452648118	0.343536053803548	0.1414296429248	0.00927384250281565	0.0951927881007441	5.77293289969708	2.64564731565182	1.5936309357782
624	scRNAseq (DOT)	9.46125736019423	1.25596472808882	0.850363394849019	0.067713896047388	0.769920035722005	8.54890070813431	5.64308105463791	5.22875720321552
625	scRNAseq (DOT)	5.25057256454057	0.651522630387763	0.600115670244597	0.0419942420311153	0.150329016100526	10.2750171403024	3.75226429002572	4.14658767291516
626	scRNAseq (DOT)	9.40942538214129	0.463309808848134	0.194331350249056	0.0921194054000526	0.141948142474574	7.14978104475046	3.40634616443641	5.64223114221055
627	scRNAseq (DOT)	12.3794673926592	0.839359432796073	0.677615248299678	0.110626235561353	0.290975924135277	16.3049901996728	6.12740509419621	7.2431134735471
628	scRNAseq (DOT)	5.90468954083791	0.592509150716431	0.599755614052188	0.144394967016857	0.361469893128946	7.36439672028338	3.78885873425384	3.57738850718527
629	scRNAseq (DOT)	5.74730624655522	0.793175839273618	0.439601166470602	0.0457186346993724	0.167618415757283	9.65175062884456	4.80716081836399	3.95802060354156
630	scRNAseq (DOT)	2.99018893620134	0.476047883118354	0.274916610883177	0.182654063150467	0.0952102691586326	4.3200527313937	2.51096510505319	1.88454971134674
631	scRNAseq (DOT)	16.2516389449324	0.492773769302555	0.347119623980825	0.174128524955332	0.21843582540605	7.48437624730393	3.71099777504053	8.11190360117165
632	scRNAseq (DOT)	6.22331314388866	0.444874119032077	0.267165026164157	0.164381917691316	0.17700175658875	5.62981502835988	2.21123969670154	4.14151424015872
633	scRNAseq (DOT)	1.64395136670375	0.303488027817675	0.112948959479108	0.0170035212858208	0.100622249589981	3.10347400020185	1.47341565145123	1.17239532682793
634	scRNAseq (DOT)	3.61106765381604	0.195152614880531	0.225181675875899	0.0700246909530972	0.234433496207928	2.92848689845789	1.95881326096161	1.88506889553749
635	scRNAseq (DOT)	4.61158197256836	0.476281657549791	0.316696265107139	0.057830262904462	0.177687562456688	5.807630624217	2.68634415930862	3.08489808935603
636	scRNAseq (DOT)	1.36096983820952	0.263463286738559	0.109809602320191	0.00359085992666692	0.478278297590951	6.57973211177962	1.8380569208175	1.48756796188912
637	scRNAseq (DOT)	24.5705133068482	0.709434164708618	0.626807889922858	0.214489397555164	0.65542819638417	13.6630688996125	6.62849752141881	13.1469879939139
638	scRNAseq (DOT)	5.0122802313873	0.617481113143791	0.249555791259391	0.0555453631773818	0.160597749360825	6.57477216832159	3.07536846074259	2.9974444509377
639	scRNAseq (DOT)	10.2724281995751	0.268137679550744	0.315291191862446	0.115986585722201	0.0971232768968348	8.05554029428435	4.29432638757269	4.16553511154851
640	scRNAseq (DOT)	5.21463410839076	0.818311979132973	0.535019925953544	0.0653733695837025	0.189568309057971	8.9135716516866	5.15992114921016	3.3744596860099
641	scRNAseq (DOT)	7.71435434782603	0.332140076062803	0.338283412765268	0.0151448883475548	0.514404447038499	8.10528442997269	3.80367543832882	3.87205277239095
642	scRNAseq (DOT)	4.97906319441657	1.27079508977405	0.600496755719636	0.17007847340426	0.272475876521829	13.1905665367019	6.60703964314707	5.54225451180959
643	scRNAseq (DOT)	9.81097804148877	0.784773716714875	0.507501371430784	0.0995617479271518	0.1878876124496	13.7983362094632	6.6827814287454	5.89974508266997
644	scRNAseq (DOT)	2.70221705936843	0.511635804687651	0.23725499678291	0.0370285376336006	0.243697605507378	7.18613207582134	3.62697019394728	2.7859637771874
645	scRNAseq (DOT)	7.06392994863396	0.440093740007321	0.323743584622059	0.0297069367666564	0.174597821100273	7.32467170711397	3.49353423122249	3.37078271560477
646	scRNAseq (DOT)	4.07152000155778	0.370473919097806	0.280527766451342	0.0609809936319518	0.227278780264327	6.57886145368352	2.96226340794537	2.37624533586559
647	scRNAseq (DOT)	0.646636604252745	0.248502214772497	0.116633147857071	0.0193454917978329	0.285434157665011	1.11060890739251	0.796676391530879	0.652326977493655
648	scRNAseq (DOT)	2.55499826372781	0.395961316032429	0.475779612692233	0.45416635914374	0.116310744331652	5.25527572712483	2.70309990471184	2.03999134076367
649	scRNAseq (DOT)	0.49151148060418	2.76361946602703	0.596363011647333	0.0415713334465063	0.742271257913916	0.75221438473334	0.368012574769397	0.98760733121491
650	scRNAseq (DOT)	3.09985067786571	0.574984366038649	0.276815180475447	0.0915607853140083	0.187231124386321	6.71321814226514	3.16640154759309	2.89775155709125
651	scRNAseq (DOT)	2.21921422629173	1.11945205252722	0.131492500685015	0.0331508812012649	1.93786413830675	10.7811711967913	4.21216804667552	2.51491436755133
652	scRNAseq (DOT)	2.07052110061534	0.437580833708647	0.101654102565443	0.0804210635536643	0.241474200244087	5.84511768062929	1.97436990694197	1.57960289528467
653	scRNAseq (DOT)	10.0810016605693	0.640222383964179	0.302413839198568	0.203773217475544	0.195518075524528	10.6046873561482	5.1506637578057	6.00665865681206
654	scRNAseq (DOT)	1.67590387126599	0.378442156039477	0.334127064848195	0.568587756076204	0.135321499698611	6.73573882609565	2.48641043610679	1.314545963831
655	scRNAseq (DOT)	1.94682410215331	6.8221595457737	0.231068656723786	5.69375180589185	0.360323291744385	7.67317636139122	3.49882984414063	3.99674212535561
656	scRNAseq (DOT)	8.25699807901707	0.703018974038726	1.34120205051724	0.123587496784311	0.510688721769854	13.6288399198632	6.48394432604219	5.80133292528955
657	scRNAseq (DOT)	3.59894430575362	0.839904560704276	0.503097192704178	0.257425314131302	0.302764475190677	13.0243826622116	6.80474266953247	3.65886317585331
658	scRNAseq (DOT)	1.41953204214192	0.527704906918718	0.14170762773804	0.0571603775585427	0.414847981676294	6.90053549062814	3.06957939321216	2.29317998285201
659	scRNAseq (DOT)	2.53705258691845	0.460309513645177	0.183708470083767	0.11373848446891	0.174954284750304	8.02131560951716	2.90197193861758	2.42327428550464
660	scRNAseq (DOT)	3.26739993380892	0.388964635656319	0.130898546742798	0.0425573659624811	0.16389026104158	11.0467597340295	3.59061847875394	2.58811086150938
661	scRNAseq (DOT)	1.95712626571387	0.753205624440471	0.430334546638589	0.0968453986205736	0.721425661662754	8.30741595714755	4.52007890199308	2.70578047984463
662	scRNAseq (DOT)	3.22654760741195	0.818990504127068	0.316224572131542	0.151437912724898	0.246388623484109	11.7177469244227	4.60740851113643	3.95746624350072
663	scRNAseq (DOT)	1.84646737174014	7.27174292434192	0.649874533483412	0.0315892908674839	0.118057078198335	5.59568024557966	3.08486335675639	1.42749131490763
664	scRNAseq (DOT)	1.50342022223763	0.214831457145758	0.391507408958634	0.0296092731754408	0.138037726293762	1.2747531985449	0.793185118567858	0.852963368741784
665	scRNAseq (DOT)	0.633433214744258	0.223771484049418	0.658504565377899	0.0384087796275054	0.0580615667126245	1.78007271902854	0.847353772072014	0.646043700482955
666	scRNAseq (DOT)	0.526302251305148	0.419232278956295	0.485069935788492	0.18262493129101	0.055159285306345	1.30064533418175	0.724896487195593	0.43479336655566
667	scRNAseq (DOT)	4.41675152212962	1.47445816362801	0.490143775792241	0.244931267034547	0.722689376652731	15.6862524914164	7.67700044183565	5.28998135997508
668	scRNAseq (DOT)	0.933815716647988	0.414514822080769	1.17035739389594	0.0509286922178449	0.20270622952843	1.63949415973105	0.738195280988737	0.742340811189279
669	scRNAseq (DOT)	1.20684411003163	1.38795840295391	1.09922862085049	0.130303658110065	0.20509225139081	4.07381953313684	1.8391341950533	1.33801475104965
670	scRNAseq (DOT)	0.786580360176547	0.569128019546092	0.157878715635387	0.0558720756928605	0.0716191601440233	0.692659718808926	0.508735901936557	0.480706603898777
671	scRNAseq (DOT)	1.10971288163427	6.57065706417419	0.414063324534598	0.0443618518808771	0.0870998062646337	1.10604619426221	0.750560957852563	0.594812381823554
672	scRNAseq (DOT)	1.18748524047394	0.422778917092321	1.93061547673801	0.0335750125240875	0.0523402474149399	1.05103733816146	0.654468615184712	0.625361977495839
673	scRNAseq (DOT)	1.57157210647457	14.6770897967894	0.775360463548713	0.0728832139739864	0.124158779354605	2.05665133368949	1.21891865638758	1.2319030978615
674	scRNAseq (DOT)	0.558649688664337	11.1848313985733	0.170696579131055	0.0654518707368148	0.0758087308502776	1.04325117308527	0.648148823135058	0.471568610558224
675	scRNAseq (DOT)	1.34957628548383	0.358756647674713	0.170856342125846	0.0621476889899243	0.336097488566406	3.97224255197693	2.04697773295969	1.4544806297103
676	scRNAseq (DOT)	0.77681021122477	1.60400094372633	1.82581905041246	0.205073493295688	0.0325763273709294	3.46317063914366	1.92155725262478	1.04084534178032
677	scRNAseq (DOT)	3.39369717176075	9.20962054321029	0.257410831833496	6.02034719923923	0.479350919922946	5.27311070441392	2.27429305200441	2.7840568800113
678	scRNAseq (DOT)	2.13852196722498	5.967690161182	0.593373728865187	0.0792170053165046	0.178573131445384	6.13361832332147	3.26909650917418	2.03047497849964
679	scRNAseq (DOT)	1.56398659596393	10.4336294281496	0.682717981015351	3.81807195889137	0.597735395217168	2.21867810755123	0.907446027873042	1.46110527283959
680	scRNAseq (DOT)	4.06065286329885	1.08912944320244	0.287512577416203	0.0858489470912116	0.151580791086523	9.31505297900819	4.88585016608081	3.20546826854279
681	scRNAseq (DOT)	6.26767794822068	11.6791292082072	1.0905215453335	0.142423501704922	0.137520948042258	3.04689351969081	1.9799862065523	2.74183952883296
682	scRNAseq (DOT)	0.481265621168766	1.84217072724648	0.206044183954495	0.0509433570021506	0.0961723649971614	0.764430000397691	0.49498278041874	0.371423246175237
683	scRNAseq (DOT)	0.395085526429144	5.79134259881531	0.0888254440238962	1.00664009417541	0.336583592256771	0.451115015549159	0.323158080538166	0.482514106599061
684	scRNAseq (DOT)	3.7943046437899	1.55668065714719	0.503689019093396	0.0700025579027065	0.172621037363601	10.4617071047505	5.84906160549506	3.46772481986276
685	scRNAseq (DOT)	1.15420435373208	6.70785407356176	2.83520109050439	0.503494743773631	0.137462216829867	0.952039656064731	0.650694642172244	0.413394821233121
686	scRNAseq (DOT)	1.09014134421974	3.31395472399875	0.280899610614045	8.44170806829821	0.318637797125196	3.98825145200433	1.54928351402582	1.61497449289591
687	scRNAseq (DOT)	0.669878594148189	5.21143787526405	0.304329025043758	1.09510893497648	0.230450133800814	0.545778660943001	0.354775135467829	0.706419653424932
688	scRNAseq (DOT)	0.470804214229836	4.22480374652619	6.60879651308671	0.0559244730509716	0.0431392505130561	0.745343956109147	0.358821286019869	0.606265886058315
689	scRNAseq (DOT)	0.387997759676675	6.40756253198544	1.39875163508171	0.149348833823934	0.0698287638178479	0.570428506019026	0.384397654778321	0.406891645819519
690	scRNAseq (DOT)	0.368390296073594	1.94990311241102	2.24161170842888	0.0518986196163985	0.873983062366451	0.687357496276681	0.338675656481093	1.12794557184258
691	scRNAseq (DOT)	0.886351396011082	13.5620699636019	0.56617459757502	0.10919852773493	0.0764792053210234	2.36890251104722	1.01785050208104	0.76234533856655
692	scRNAseq (DOT)	1.5992282786864	0.723930296677984	0.0867196103691954	0.0336298597605866	0.148720858800777	2.28034569557333	1.20858690087426	0.779298685771952
693	scRNAseq (DOT)	1.69041440949021	4.63191847001189	0.278641679444804	0.102047440643892	0.140663406954668	11.0406717479333	4.50079314943295	3.03293590408211
694	scRNAseq (DOT)	4.81892222563761	6.57921182711551	0.327014938515538	0.2894798417473	0.652027325458378	20.7311660784106	9.25081128340693	7.11199298183815
695	scRNAseq (DOT)	2.04954341491923	1.54757188969601	0.750597879343193	0.156168888948852	0.986972859410732	5.66430620197859	3.00923995825479	3.31920522941183
696	scRNAseq (DOT)	4.15525799435007	0.540718342242311	0.149662664219801	0.0645630324132864	0.523128703138297	7.74001574030072	5.00735260578331	2.94981645014461
697	scRNAseq (DOT)	5.31889124993941	1.40556169658545	0.588177087408709	0.353530281019272	0.466890616536657	19.2567827719178	9.22520072392072	6.58589174137013
698	scRNAseq (DOT)	4.35623956026649	0.806348444139356	0.912947958159578	0.0733726611763138	0.588333941475068	12.2394452148205	5.86277695101345	4.94144667700042
699	scRNAseq (DOT)	8.47753864075641	2.20067314972874	0.841713570011463	0.493018624061134	0.684142223479901	48.7094584181887	21.9883234729323	13.9780570866647
700	scRNAseq (DOT)	2.51299624754994	0.436213149024681	0.13527114378445	0.0520154574466697	0.795528869812986	11.2943475200989	3.97026042494311	3.06694027110645
701	scRNAseq (DOT)	1.68703218413959	0.968562761720687	0.295623217740265	0.0942243780180358	0.0807127638608992	2.00738827296669	0.932091497041106	1.07421033214356
702	scRNAseq (DOT)	0.76810041661647	0.320112922631707	1.32136595617412	0.0642079347998348	0.100595487824831	1.95978742265005	0.934607590126336	0.757495683082965
703	scRNAseq (DOT)	2.83057564118217	0.906149504062864	0.125476448092796	0.154329606174401	0.187376050282011	8.12312851930016	3.56441401313712	3.071115884489
704	scRNAseq (DOT)	3.87800604570401	1.17388525227039	0.77615172051212	0.0560545431629258	0.475713762430896	5.13959118782219	3.51511143128555	3.25373750097875
705	scRNAseq (DOT)	3.2099385825903	0.299444877805775	0.457419970845325	0.282519636036502	0.126069124356391	7.6167047419325	2.72688731048534	2.5981497179848
706	scRNAseq (DOT)	1.11145155676969	0.269603460582813	1.8354341391778	0.0615807338952265	0.126874465999176	1.17203426526726	0.691523544799415	0.636656124603117
707	scRNAseq (DOT)	4.0212256424484	0.933767855295356	0.37392246439936	0.112046309255732	0.23727429598659	33.7404802861812	11.6960683291807	7.11889939684549
708	scRNAseq (DOT)	1.37663302231202	3.60886437011468	1.21978166848006	0.0469026410230505	0.129280265086374	2.86978235621641	1.30214925795141	1.09549337544658
709	scRNAseq (DOT)	1.7765775436883	1.30352357081967	1.70876309250327	0.209638454756528	0.166826636219124	2.32327660311984	1.00852131101525	0.887529455637423
710	scRNAseq (DOT)	3.59649994705132	0.850624636959842	0.1878712676865	0.15501821946104	0.277967020353154	10.3086171792272	4.38892957300979	4.27055918330736
711	scRNAseq (DOT)	5.7791413461291	10.1518333955261	0.436349038213189	0.542058808362644	0.950904463420196	22.1344276393077	8.92403343696885	7.97227764302972
712	scRNAseq (DOT)	1.79360736394769	0.599385941864981	0.214441124387233	0.0836521114192096	0.645297931558316	5.58698399598495	3.2857775656059	1.99068010817769
713	scRNAseq (DOT)	3.9391589181847	0.813165677298155	0.278839047930306	0.220315481370377	0.373905156482517	18.5328454172988	8.98839906806485	5.92659221649566
714	scRNAseq (DOT)	5.47247970732831	0.983291173273383	2.90061979764433	0.0838278933691249	0.493166839140724	15.2059722999361	7.6960797412015	8.13836406391913
715	scRNAseq (DOT)	3.02354011777292	0.638333551460782	1.57471760342251	0.0568516918738111	0.342128018182802	11.5932520086582	5.25450306381589	5.09982746749455
716	scRNAseq (DOT)	3.81148695923724	0.514135330828123	0.6607587635118	0.163781707451793	0.257673683384884	18.1330700976514	7.84535197145593	5.26824863568905
717	scRNAseq (DOT)	6.62005830385289	1.36732925112022	1.82122190621761	0.300666708590451	0.73751754130434	31.8110036752675	14.6276350644039	12.588417173783
718	scRNAseq (DOT)	1.44184250552247	0.418533772113927	0.144524237950292	0.120478881186048	0.14983727456594	5.91197660058054	2.84568952658637	1.86053669253003
719	scRNAseq (DOT)	3.63154737297079	0.524057158766276	0.237440766925479	0.108122824434736	0.425829523217166	17.6090349368974	5.83508281625519	4.30289149938913
720	scRNAseq (DOT)	6.05260302283323	0.976343510562621	0.30585618333294	0.14437359760407	0.990147886159946	15.7725016067495	7.08116850708454	6.02194545295525
721	scRNAseq (DOT)	3.53497295050879	0.417144158102119	0.0981539958383538	0.126164494281603	0.204312067664123	8.08503269088692	3.31998956481578	2.79039114681292
722	scRNAseq (DOT)	3.68810609336931	0.748944764056925	1.09453550335602	0.0937134076397631	0.358408713883457	15.1881222190184	6.2642232670881	5.31043459680014
723	scRNAseq (DOT)	4.09081590271014	3.28528912625129	1.03477567289992	0.0534121292958209	0.526522580149203	7.05749210074813	3.68313029032677	3.15172212299613
724	scRNAseq (DOT)	3.31524746701063	0.751450324901098	0.578621370568986	0.175896363473776	0.842027649951648	19.5366358104457	8.48236726057836	6.55174433955399
725	scRNAseq (DOT)	1.71388266567843	0.529026462216527	0.603390181041482	0.0634372000104327	0.140472989952657	8.45015731018054	2.87942501779165	2.40474085164422
726	scRNAseq (DOT)	1.92213884574772	0.414480586018271	0.368265879569593	0.0569040676767344	0.0787774265086686	5.58053376571764	2.22364196918095	2.00989219377637
727	scRNAseq (DOT)	2.67633904069358	0.32698169722302	1.79046265808105	0.0621087765443317	0.439004392768367	6.01092351303533	2.68871936259803	2.45307613631793
728	scRNAseq (DOT)	0.766778206100536	0.218818897159437	0.432734181122008	0.0378925097472502	0.0689477179874541	1.10301715066294	0.737047415907567	0.507642808052708
729	scRNAseq (DOT)	1.85890720033334	0.38165408837349	0.414988063849687	0.180140204209269	0.328529070688133	7.6791348864151	3.03609658047358	2.36724860713499
730	scRNAseq (DOT)	4.56033274098773	1.07035647604799	1.02280287901164	0.166905616499648	0.386881605906698	23.8018747869353	9.12282439300586	7.59227470011831
731	scRNAseq (DOT)	1.25997966916732	0.456667885478364	0.211195117765828	0.0750502681771171	0.0759959498546011	2.98644027182317	1.30226413970912	0.998985110524669
732	scRNAseq (DOT)	2.05513977364794	0.317561457780264	0.950845995498053	0.0306216254807689	0.391131137024434	6.85149370331924	3.44430458242237	2.64334204750975
733	scRNAseq (DOT)	2.23116694243298	0.535905297563287	0.207417900334858	0.0451342766175909	0.342553740664519	9.68553848624087	4.11073964513966	2.69932492488045
734	scRNAseq (DOT)	2.74592228672013	0.422546210934193	0.324487882682884	0.120479700923712	0.137856770733325	11.7061145984174	3.45530542201893	2.82311659958882
735	scRNAseq (DOT)	5.61341957478539	0.996907935186768	1.42784219252199	0.171741723827318	0.323977048601643	10.6432960812532	5.30630784177812	4.51592513216135
736	scRNAseq (DOT)	5.28033047488375	1.01611326404536	0.163437664418975	0.116641340420732	0.437417367326599	13.40806221262	7.21085303869532	5.23107108526816
737	scRNAseq (DOT)	1.77277788765892	1.2781024714457	0.326203112473545	0.0436109650252691	0.141696964632695	3.82934658572318	1.99176532825274	1.85867934525125
738	scRNAseq (DOT)	2.77858477510352	0.766462809744546	0.374500871018805	0.0964456515122488	0.475120959668262	8.42081831422861	3.49974810416695	3.35002976015326
739	scRNAseq (DOT)	2.93416591992497	0.57260848037922	0.665836331052837	0.101811636165081	0.280344473793325	8.98225263632957	4.52886741984835	3.30239806558488
740	scRNAseq (DOT)	4.41455412396066	0.946815863939127	0.347479596778692	0.211838687375728	0.423033496906998	21.2173761919856	9.098530786773	6.81851711354293
741	scRNAseq (DOT)	3.20795271776944	0.21660186281318	0.12426121198518	0.115055266872627	0.107027246763313	3.6035499664997	2.08070505960195	1.49965066205365
742	scRNAseq (DOT)	2.15785522115128	28.8524842158134	3.65860950278266	0.168154282885991	0.176926857958128	5.92615084539646	2.90337143847189	1.76826147882035
743	scRNAseq (DOT)	3.43307675676106	0.456289860752286	0.61811819445187	0.155266772344291	0.420404852758265	11.1290794638647	4.07209348153182	4.20285863602259
744	scRNAseq (DOT)	3.34411098943787	0.673158093211183	0.733821064307428	0.286798022409886	0.335273389851731	14.5144747830162	6.15606316117269	4.6721668085295
745	scRNAseq (DOT)	6.53482119397418	1.74807594600897	0.543931048583286	0.245952515244472	0.539952294460379	30.2394771934097	12.9037549641328	8.56236747229547
746	scRNAseq (DOT)	2.99193862213339	0.875918139842079	0.210895779413438	0.140504047160781	0.258691285117345	17.2057253728444	7.46889254372056	4.02948004960047
747	scRNAseq (DOT)	3.3461494963066	0.54760730365686	0.127722640931901	0.0830264988518683	0.325745462374236	7.57981892595542	3.55207502492893	3.16017490876427
748	scRNAseq (DOT)	3.51343950767154	1.01155477150581	0.315036530563298	0.21707163547697	0.683564195739518	19.1353528275857	7.92159435767496	6.7004849460542
749	scRNAseq (DOT)	2.12650990020268	0.639323269781622	0.132422420458318	0.0877999637859272	0.194099740389528	12.8172748694508	5.63112084220926	3.05859406575488
750	scRNAseq (DOT)	4.94087112236171	1.2982398563235	0.507841438952297	0.210982039772674	0.431257865489712	34.5818197304119	12.930460751666	8.65219828629125
751	scRNAseq (DOT)	1.32829827872505	0.368832646670626	0.288473169427974	0.0474616191340666	0.234171359529096	8.38380377247401	2.59290600590739	1.96955269790366
752	scRNAseq (DOT)	5.10548421056988	0.35935165168208	0.12541353617783	0.0494228073219481	0.203230609394649	11.9392583923947	4.0677485484496	4.38481836993161
753	scRNAseq (DOT)	5.93699479564888	1.26751747056131	0.349092779248878	0.37685650111336	1.49552704753234	23.6768221877488	9.05520161257461	7.66664691010993
754	scRNAseq (DOT)	7.88292838007261	1.13138028060802	0.363956733433305	0.141986970766884	0.437930502123144	21.0598652734516	9.27434898555413	8.21666352331206
755	scRNAseq (DOT)	2.83163983391837	0.783801561943578	0.294299393906422	0.152755343941438	0.814194725574357	18.2308037996973	7.15464327210579	5.80849842373204
756	scRNAseq (DOT)	6.06443996338543	1.58268262465944	0.703744297147174	0.381691199767493	1.02667047555549	37.6050683737424	15.7153068450675	11.9625184693086
757	scRNAseq (DOT)	3.14318932947482	1.19231824309516	0.376326261155062	0.189415762486637	0.211626189679438	14.8915665536094	6.27634988246545	4.68065507005838
758	scRNAseq (DOT)	4.71234500998799	1.03395193459677	0.408095487881174	0.266673120244625	0.458752204275651	27.8235154075515	11.6423870844501	8.5742972914768
759	scRNAseq (DOT)	2.90471346762938	0.82848132507149	0.240482714110757	0.136348756959453	0.175734357020667	9.69997695352232	4.39633734917528	3.4751079004279
760	scRNAseq (DOT)	3.61036958211245	1.45410966559908	0.760928072223762	0.211501332838847	0.340108751536942	20.4207075355603	7.97835188886781	6.7102451676507
761	scRNAseq (DOT)	4.01017855174408	1.08115994408684	0.484806102017617	0.185916902803972	0.610582762294112	23.6755474734364	8.00265496704508	6.15316067559115
762	scRNAseq (DOT)	3.38693762285395	0.96963869360571	0.334669897545957	0.128401055538725	0.273994300835611	16.3888190441537	5.93163552258203	4.46195342056348
763	scRNAseq (DOT)	4.42218584795278	1.1654690965372	0.365120626315108	0.24621499587959	0.227998500397751	18.2881017815474	7.55623710209731	5.25666691968525
764	scRNAseq (DOT)	5.73998439977063	1.54114422656548	0.61589121131783	0.208008627178794	0.452901782795528	37.312010252842	14.9588257774391	8.792165973576
765	scRNAseq (DOT)	3.57227080645836	0.949706305340194	0.393894822105924	0.218851036240823	0.218092149404781	16.7651026386332	6.7556393935029	5.20602016432389
766	scRNAseq (DOT)	2.77657675658902	0.793280031824799	0.229037186433396	0.166971677050603	0.240950440569992	13.8690952016736	6.11470338824741	4.46737660641009
767	scRNAseq (DOT)	2.00471513033199	0.696263941106807	0.280705295625949	0.584413438690279	1.36751338597006	12.4222305107232	4.69273774753784	3.56084669642868
768	scRNAseq (DOT)	6.93447846998376	0.628695720457377	0.422003711717702	0.0605382401862828	1.13806818333579	10.4702432852642	7.24124035226349	5.08942784421656
769	scRNAseq (DOT)	8.13283452688044	0.884188240924778	0.937823284463039	0.136310302093729	0.348059226277325	13.0018237032514	5.65032853211726	6.91459924035102
770	scRNAseq (DOT)	3.06500938801077	1.09082948530415	0.201049271553073	0.133573575081479	0.25290749348867	15.5924885875841	6.39811473448268	5.05526580943016
771	scRNAseq (DOT)	4.58177046420476	0.407001282845269	2.46196168686649	0.0333122597554338	1.04920208906989	3.7420996937281	2.16659918304479	2.67937401500947
772	scRNAseq (DOT)	6.22645452801804	0.309900776692103	0.14613884847211	0.0302386601525422	0.330083502143827	2.16707011972551	1.45073666486324	3.32925525594247
773	scRNAseq (DOT)	9.96873968935881	0.298897787423783	0.123000873422066	0.207136997539209	0.580034569633159	5.626959223352	2.56772379235309	4.19408774906641
774	scRNAseq (DOT)	0.594925298243913	0.16943171018646	1.6591212441967	0.0420385472164791	0.0738848322338808	1.13526866728682	0.543098844634461	0.466764765601584
775	scRNAseq (DOT)	15.0883091654304	0.325056953768243	0.196827907639428	0.130181530710455	0.3972622982915	7.32610784422431	3.67354452641696	6.38811679172465
776	scRNAseq (DOT)	14.9800640900364	0.419016838672365	0.151065252005231	0.0925308814652791	0.495201473920612	8.07368659619506	4.18543769771728	6.10833328361176
777	scRNAseq (DOT)	21.1658329329358	1.11283335187878	0.169153889586441	0.158678643679298	0.655119332090886	7.59957024153831	4.00325215210104	9.34867539773381
778	scRNAseq (DOT)	15.626534260271	0.303341231594936	0.270992118745784	0.183184517323668	1.12145466995039	5.8402755901468	3.23751543017039	7.10532498969179
779	scRNAseq (DOT)	19.9001756333914	0.513493945925303	0.38538417292238	0.129611531278628	0.487352536496179	8.97699853226852	4.73592945270185	7.73051210794303
780	scRNAseq (DOT)	15.4847710785717	0.295516694520437	0.203828274849062	0.100396429370367	0.23424612647255	13.2982012761534	6.11025403143772	6.73720304449018
781	scRNAseq (DOT)	11.1894140062963	0.740952060488453	0.427358309305573	0.113750545998843	0.696299644491146	10.0014105405471	5.46072555979225	6.08226071906927
782	scRNAseq (DOT)	7.49192315718895	0.205179745439179	0.127976851856774	0.0116565289639662	0.345819376323568	7.66041014139807	3.65787705301606	3.03854431364704
783	scRNAseq (DOT)	12.8298134625401	1.27214620747167	0.566822788752248	0.107875868137904	2.57930242569645	12.0110594451906	5.65561979530379	9.6758058145277
784	scRNAseq (DOT)	16.9130638849015	0.581564400516806	0.858461251027996	0.141470837542272	0.478267002153469	12.70832467383	6.39509062950524	9.33623785144328
785	scRNAseq (DOT)	9.22281264385759	0.304240074969892	0.0981408364500564	0.291028400032799	0.143325717215844	5.38472386812089	2.63757221320069	3.8667003099258
786	scRNAseq (DOT)	6.83511860275931	0.456983534800226	0.224497160756004	0.0746409827676941	0.709178638129743	3.98935419196161	2.30799390646302	3.71268370344128
787	scRNAseq (DOT)	11.4606964714913	0.382880085493405	0.0927060978053336	0.116261056096418	0.129210729642316	10.4321238604142	4.9957850109079	4.2507156852295
788	scRNAseq (DOT)	16.9101230474182	1.97972581807522	0.552102715776774	0.172177689569301	2.19982054607524	9.28840344105528	4.65455471447667	8.39913421917701
789	scRNAseq (DOT)	20.2823333996158	0.281538606051293	0.160702642682714	0.153694363152076	0.267143817170357	11.3814273348169	5.77176472841884	9.70253772692028
790	scRNAseq (DOT)	12.2608386023617	0.400953807015209	0.114004224584044	0.12446560368111	0.308945771785207	9.1811779962178	4.41814435166822	5.84498366844099
791	scRNAseq (DOT)	4.0130743556929	4.65501828090906	0.269258925688607	0.0303707906218542	1.29775027012973	4.198090345147	2.08256173022465	3.55774814560301
792	scRNAseq (DOT)	14.8147860295475	0.734934898972893	1.22273589762976	0.10463009623327	0.871977026648724	9.02843857240284	4.63738432709572	6.49133078321136
793	scRNAseq (DOT)	23.3441782693485	0.416729575109282	0.115489289055567	0.121599648183334	0.621066319947545	11.0251587209389	5.57441421826691	10.1142422722029
794	scRNAseq (DOT)	22.653207432573	0.694279538493649	0.337245041005354	0.133988256977978	0.722038639340963	11.9415806621503	6.18468732369117	8.3991626387396
795	scRNAseq (DOT)	6.88961915628854	0.390207960130045	0.164956305315301	0.0716952168496658	0.466784387779423	4.47494524961193	2.62497527720344	3.76398349089058
796	scRNAseq (DOT)	4.98732347558876	1.33014671319663	0.302559289883511	0.247287807744309	0.863020975444095	8.76761572932448	4.2999501201128	4.76349868547869
797	scRNAseq (DOT)	0.282505142815044	5.3907098815344	2.02147945076764	0.0757871908403878	0.0543645257524174	0.326705822562232	0.157137494039598	0.239647763313971
798	scRNAseq (DOT)	0.328542717949783	5.80066104660895	0.620476942110996	0.033739918167999	0.0279259426953042	0.251604916605642	0.242920724642352	0.13821459619485
799	scRNAseq (DOT)	1.60712101594076	2.79222196187139	1.31569828444389	0.0579955305054575	0.041957441306088	1.42353286270555	0.924135986286415	0.815684463606236
800	scRNAseq (DOT)	0.383997492288247	0.815853768743972	0.214479205500424	0.0222268098488658	0.0451143082441337	0.702219959178523	0.31085359550115	0.219261528185775
801	scRNAseq (DOT)	0.661878809071464	1.00668417368254	1.80694277107062	0.0724760810700061	0.0380088916431764	0.654902410981921	0.38737042761549	0.412267060196734
802	scRNAseq (DOT)	0.29865910821392	0.706324309971446	1.15667423438467	0.0367716933611341	0.0912909447955235	0.551125977586486	0.392468925122748	0.223679712062723
803	scRNAseq (DOT)	0.238809628364846	0.353335446872568	1.47566881407893	0.0351237921893915	0.0901605024320684	0.248159028860543	0.208989890147647	0.168994335259279
804	scRNAseq (DOT)	1.05076562678621	0.46704773284433	0.926417150620889	0.0331497786018702	0.060603991892595	0.922644443057692	0.513619607059409	0.547048377984191
805	scRNAseq (DOT)	0.415013733365672	0.435098292275095	0.257026455598314	0.0434071660917745	0.102341409748057	0.60222747147393	0.533278151449021	0.41182338418001
806	scRNAseq (DOT)	1.79716829553764	1.27581860315389	0.501311528574755	0.104482028355736	0.146530388348967	2.02087006147664	0.89887214397055	1.56615293167324
807	scRNAseq (DOT)	0.232720397364528	0.279042654832394	0.221642486529896	0.013047966120309	0.0248080884826356	0.405976445879914	0.3202736075254	0.170310987893615
808	scRNAseq (DOT)	1.07105688939986	1.41302659752575	0.507950573296335	0.0254110672315923	0.15872543945551	1.41099493355149	0.72987375573158	0.610199968174877
809	scRNAseq (DOT)	2.08745106840443	12.7230620947328	0.210328999389753	0.0861365867272082	0.356490009267801	2.08428757746996	1.06223210357117	1.25500934544925
810	scRNAseq (DOT)	0.409237317877415	2.14457291630369	0.263044378064237	0.0396311916379588	0.232948257929008	0.922366091890208	0.725306799430117	0.547991776703448
811	scRNAseq (DOT)	3.34325932162281	9.14362804811141	0.22598396076696	0.201825359487847	0.257646594509092	15.2867741389208	7.32082678322969	4.69509488816861
812	scRNAseq (DOT)	1.39032506519394	5.46080389532169	0.190368720775243	0.067378763309253	0.261995358379168	6.74482684314407	3.69091393230913	1.81100868012711
813	scRNAseq (DOT)	0.936054554704117	2.53305013307175	0.257337626393611	0.0190639381776631	0.0806996550485541	2.73118156810196	1.10028678990525	0.95926263467753
814	scRNAseq (DOT)	2.11314093280459	0.818037224343537	0.251348977983686	0.128876789916789	0.278492214569844	12.731127547405	5.51795775670423	3.76377109328205
815	scRNAseq (DOT)	3.38295309491414	0.367365530476817	0.166128052806416	0.0430871487410224	0.320064554042262	5.2961039141624	3.25082613351379	2.66374636774617
816	scRNAseq (DOT)	2.1889648785644	1.47790815421825	0.28184654377738	0.130597148276697	2.03850343289621	11.4930963372947	6.23766443722055	3.17345021661813
817	scRNAseq (DOT)	2.62783610618784	0.51832595539904	0.250161724611737	0.126261880170148	0.146929400749291	8.77271062070789	3.68516970730236	2.3337067123019
818	scRNAseq (DOT)	6.1014584836936	1.20590688506156	0.236561269051821	0.1211552977975	0.863535841120959	21.9143364044393	11.1024497704819	6.37024152750414
819	scRNAseq (DOT)	4.79229038184835	0.686707237264114	0.287504220202376	0.168529473356422	0.400434538037024	14.342932572474	7.17726502088735	4.61659270761095
820	scRNAseq (DOT)	1.29030744495519	0.357746188242255	0.142021930939447	0.0253380704307713	0.112136104413576	3.73901647307115	1.97513358108221	1.24512278584445
821	scRNAseq (DOT)	5.35340585869326	0.610931162412214	0.256655657462622	0.213200128996082	0.249058808734397	10.6911226693526	6.08518724650799	3.63836184357388
822	scRNAseq (DOT)	2.70745557731492	0.775749626595072	0.20629697061856	0.112600386706677	0.946681716981442	11.707603185978	6.80138155544386	3.81040864136232
823	scRNAseq (DOT)	6.13884618153235	1.41990860470011	0.69086288380239	0.187397728113526	0.279569027529784	24.4606974594044	12.2975165796919	6.82154361672352
824	scRNAseq (DOT)	6.07554449812779	1.39008773053949	0.431631486566588	0.146693173184704	0.350486955946778	24.2083373432242	11.8379105746346	5.41226882691571
825	scRNAseq (DOT)	2.13327422358775	0.223844629368731	0.0890867520631727	0.0286410887612033	0.143452211717785	9.56129838390049	2.44171179403018	1.80030521984301
826	scRNAseq (DOT)	4.48144949108626	0.759838768945761	0.281520541207226	0.105814251055587	0.419043819671315	10.4574951335924	6.82277934901988	3.13341713448407
827	scRNAseq (DOT)	7.38018552506946	0.743872500947926	0.463409611920155	0.0702666580141691	0.492383924163525	15.0328224337938	7.11735388067774	5.25281173588911
828	scRNAseq (DOT)	6.34824506762784	0.974428679623019	0.214764963760441	0.125110589751109	0.318834065644888	15.2904234737658	7.85779512305913	4.88930949747852
829	scRNAseq (DOT)	7.08358839317479	0.296928800746635	0.230207114515314	0.0624736849167273	0.12921611436019	5.24003968216829	3.2976037051319	2.9608635058085
830	scRNAseq (DOT)	53.8109070636945	1.14131959297993	0.409104410127121	0.337529589226906	1.06240230432397	43.2188996446854	20.1867421761566	23.0065584092031
831	scRNAseq (DOT)	3.76308852812316	0.862981128268711	0.228326320066934	0.166195536695172	0.289321117723267	8.98652991739684	4.69092729117021	2.76754899708144
832	scRNAseq (DOT)	3.81678772213643	0.496996483274248	0.0937202584880154	0.0771347389580156	0.638793550347971	16.8094775619789	6.07780229829767	3.88791345088429
833	scRNAseq (DOT)	5.79090776195367	1.14758594208387	0.372335439832372	0.156727350110091	0.579905173115061	17.2729221550554	9.19497527871501	5.6369591227167
834	scRNAseq (DOT)	5.49317476560722	0.999768973665081	0.315839784014493	0.147119789148684	1.52037837940432	12.2839782047456	5.91158082871349	4.74876695175113
835	scRNAseq (DOT)	4.7505494041944	3.33210318457205	0.872197976757934	0.205688929365607	1.36757668715633	14.1102227068308	6.32774884418666	4.70109690842092
836	scRNAseq (DOT)	3.88928385675799	1.07646864360552	0.13230559027792	0.0908159940886477	0.214108701178599	9.17706268152003	4.69704865040804	4.8395211845027
837	scRNAseq (DOT)	4.81010794278237	0.33313103713908	0.102167458884291	0.0655393436907139	0.149202202474677	5.10066417028596	2.05802709768376	3.26332152181993
838	scRNAseq (DOT)	1.97339824218947	0.397442430584979	0.0994224446691032	0.0164368525805953	0.313142031305633	6.05411904251364	2.84976895702959	1.79325406800537
839	scRNAseq (DOT)	6.92865520630385	1.41921903343876	0.887093295158386	0.22587660708697	0.596098408792266	24.1156713595521	12.3948582939704	7.38943735721127
840	scRNAseq (DOT)	2.0985743999277	1.12855160693298	0.600292511291213	0.129442515615162	0.567293829991979	9.43060505226508	4.32531501819248	2.9292958358416
841	scRNAseq (DOT)	1.86685138143077	0.486188520897892	0.188850462506086	0.0807572555151895	0.15886543577697	9.21740136075134	3.87382462290004	2.2721947871709
842	scRNAseq (DOT)	2.59206199982839	0.571541753999243	0.20653417416316	0.0749471636098241	0.225562065932248	11.1008387297973	5.54666205043503	3.03036355632285
843	scRNAseq (DOT)	3.38427305978968	0.653087000847352	0.139184142445748	0.202163800859909	0.564969259312926	19.1045600754478	8.07733587132478	5.01274785015045
844	scRNAseq (DOT)	4.29221788628623	1.25863863999933	0.542489489257319	0.0775205674033169	0.256404236510906	13.4560702429929	7.15243971764346	4.3317177059727
845	scRNAseq (DOT)	0.928728771231658	0.465498737319948	0.953561930555491	0.0389346073311549	0.134066844278746	3.93736191134095	2.0304877481713	1.44977127664908
846	scRNAseq (DOT)	3.52640162645363	0.644341165240998	0.250606870745021	0.0751485084367193	0.25692796725489	11.7341270468283	5.57486219769947	3.22308807228441
847	scRNAseq (DOT)	2.15382934899444	0.523400101863792	0.831287300546885	0.0246166811552051	0.140906465741645	4.99718808955543	2.21264322120204	1.61312817311452
848	scRNAseq (DOT)	2.22476215491276	0.413123331236561	0.155995089070723	0.0806811179840858	0.289105924429617	8.00582320318114	2.8046724893381	2.18106145760784
849	scRNAseq (DOT)	2.03177945302862	0.430717516145453	0.273260920511291	0.0877355220005414	0.580766607991907	10.6958489516812	4.72503854740503	3.45684830659467
850	scRNAseq (DOT)	0.815427905694376	0.170103898220213	0.0638436493726881	0.0106654408959256	0.083479880720172	2.80665425220211	0.833945724993456	0.572390577163466
851	scRNAseq (DOT)	3.04913018590388	0.356777042698176	0.111394357562599	0.0434687311401252	0.234645207143647	5.39410018307992	2.5509986096861	2.41685490064998
852	scRNAseq (DOT)	1.29222613267378	0.324902227196307	0.0797817930096183	0.0194587553136041	0.312857371001368	2.78763622546545	1.43883148409969	1.3632971665985
853	scRNAseq (DOT)	1.59208490096658	0.464294326044931	0.136146715185463	0.0989051893417154	0.17663952330148	7.94701398453654	3.42468094414429	2.09415920234264
854	scRNAseq (DOT)	0.998543876977776	0.378504697047518	0.161165201558759	0.0986831665609821	0.133518369478515	3.81767315637236	1.81502247887341	1.35560405829678
855	scRNAseq (DOT)	2.53302005904644	0.54850707466607	0.10645344270563	0.0878322552463606	0.229839079185705	9.5465667693436	4.30609867070939	2.82448809805383
856	scRNAseq (DOT)	1.4395480490086	0.304855958285056	0.0967160793600534	0.0249284172315816	0.105935475673572	2.9675882477519	1.45055889209802	1.19925522599647
857	scRNAseq (DOT)	2.31732964329001	0.989002358943003	0.201369078196056	0.0738997234717289	0.172160950931026	7.40026027817632	4.25492942622393	2.35400897725087
858	scRNAseq (DOT)	2.11822869935901	0.562804666008715	0.327385760804153	0.0918252039836749	0.186073001740951	6.16874657561077	3.22079555699334	2.19642235367835
859	scRNAseq (DOT)	1.57704438110693	0.338537986095484	0.0889193218756523	0.027448072039502	0.113043713240826	4.34678084215026	2.11205502751276	1.31878344754655
860	scRNAseq (DOT)	0.656957882788125	0.279494573326301	1.01804522877876	0.0306271282039579	0.0516928890830144	0.678336944263533	0.481768694058537	0.366679840072421
861	scRNAseq (DOT)	0.433690453136255	0.190220775202815	0.311337061087236	0.0185236537577038	0.0636210232982919	0.627016905997511	0.458523183650165	0.281336255410398
862	scRNAseq (DOT)	1.86523107058273	0.37345552846713	0.463820851945257	0.0278813629366771	0.240054894327158	5.35443833523633	3.08367624765012	2.49337125274936
863	scRNAseq (DOT)	1.81981748814041	2.22911839342128	0.143426201866685	0.0736588442659233	0.160009030595768	7.68367342521963	3.46994644833423	2.47165730087826
864	scRNAseq (DOT)	0.770123703336595	1.85773218107802	0.171645592690831	0.153123241405861	0.12870463890642	2.65035490106682	1.16459112685263	0.975458534106722
865	scRNAseq (DOT)	3.89231069261016	0.819850335424145	0.224825177672915	0.10236771703893	0.225398504217414	10.2955126290386	4.77642774159151	3.82053551112001
866	scRNAseq (DOT)	4.34584860184338	0.848422115228428	0.28031159705053	0.104056719910045	0.182034540429813	9.42742857890427	5.20475291061885	2.76346445321371
867	scRNAseq (DOT)	2.20470746484848	0.43792517758435	0.193228528164517	0.052589212555205	0.156681736906377	7.82925656923901	2.65864932786083	2.18804661942983
868	scRNAseq (DOT)	0.767857965726824	1.41064546496456	0.136919957534344	0.0942175831043038	0.170653409624338	3.2036639672834	1.6044228815474	1.11431406322456
869	scRNAseq (DOT)	1.34314369055274	5.46055302598789	0.155256178379275	5.60294363120702	0.168296572663712	0.950843172710762	0.720547667207643	0.704529434416522
870	scRNAseq (DOT)	3.34243699467343	0.904024220283262	0.22452868777889	0.174802703023044	1.79506879301669	18.1593110760205	8.41894131792701	6.6831768614845
871	scRNAseq (DOT)	1.78484578604119	1.57610130921591	1.08751774101249	0.0891085306236076	0.130566525344263	4.82208284251851	2.23289708357333	2.156720476827
872	scRNAseq (DOT)	0.74386113782111	7.19265782450526	2.78121372394495	0.124681327802496	0.14324617594078	1.29449928340065	0.544066277277728	0.611806941677419
873	scRNAseq (DOT)	0.844980541351428	1.89444502688772	0.0703564998494383	0.157913787805428	0.364028254700267	1.47082127103422	0.877269308533855	0.779727504840999
874	scRNAseq (DOT)	0.720122871645113	4.41687791510622	0.626026508405717	0.902069550294736	0.853813301199474	1.45058890480475	0.596019093209032	1.29834171718484
875	scRNAseq (DOT)	4.5966646428882	1.16867195477053	0.366352844944909	0.263488709792184	0.464783864652953	22.7712681057924	9.97493255599023	7.35474853365324
876	scRNAseq (DOT)	2.42555020144537	0.751180603410776	0.277237567519293	0.0685829804613134	0.284434841662522	7.2168463776688	3.66511260010292	2.8090040788799
877	scRNAseq (DOT)	1.86276783018033	0.303781436422851	0.342006991346876	0.0161182446651366	0.16847991349869	4.04306147024999	2.22969794752388	1.82375699702514
878	scRNAseq (DOT)	3.10185787983044	0.726341710243909	0.28028991013015	0.110847188442344	0.279460489624589	12.1295398494052	5.67216271091208	4.11264179354987
879	scRNAseq (DOT)	4.03251000211873	0.784895829190845	1.03621470604052	0.231118152063132	0.32656894794901	11.7196735236358	5.20875820142275	5.07119586888716
880	scRNAseq (DOT)	1.5601721615944	0.775953129690697	3.43369305513604	0.141705923501924	0.168888947366433	6.08144901315012	2.87973525102082	2.15796268618074
881	scRNAseq (DOT)	4.89538674364044	0.323189468788463	0.429810178930908	0.0452345554210335	0.317110140838152	5.37760394646815	3.12003660574608	3.49258881471205
882	scRNAseq (DOT)	6.18758921593368	1.22235816658827	0.443073504177347	0.271593093216579	0.581062156845617	29.4027917387832	12.9355690028005	9.87903685766105
883	scRNAseq (DOT)	2.00497804081466	0.797228911658199	0.884222852489094	0.0988432702605787	0.121675579878466	5.89174212875976	2.87666489123017	2.12664745407099
884	scRNAseq (DOT)	1.51570979370008	0.951978512175303	0.2846926858833	0.0750737380030028	0.117225161312633	2.86276838613919	1.6863860973001	1.18715807643627
885	scRNAseq (DOT)	2.79508948144351	2.74503674682891	0.346170937379306	0.189688183402888	0.264840547769948	16.8957990452639	7.17077759755634	5.0639974857247
886	scRNAseq (DOT)	4.64734077457529	0.62544420733739	1.54933441908266	0.0650501164723564	0.379748589891347	11.1438091793502	6.05558921903235	5.80146957660583
887	scRNAseq (DOT)	2.02050246925492	0.557609306989797	0.120036410594434	0.0652309750113493	0.198915738804773	9.01483579592787	3.44998357364177	2.47838620980319
888	scRNAseq (DOT)	8.37714568885228	0.86845660103488	0.355617694785014	0.094970539920384	0.247972604047134	14.7466996835644	7.20013466608323	5.17010779183063
889	scRNAseq (DOT)	6.82519668212326	2.44394422307299	0.424111926260743	0.0512480959862961	0.429596842085439	13.5505857739417	8.01137091150479	4.95362930196231
890	scRNAseq (DOT)	2.73186707117264	1.53349527132449	0.246775172494571	0.118493798680644	0.914315447454801	7.89003535018828	4.73618009566268	3.4087394483004
891	scRNAseq (DOT)	2.67121814265062	4.53699476350072	0.172153155157521	0.130948183755158	0.331005235739261	11.7271928888058	5.05798728014792	3.84235838034314
892	scRNAseq (DOT)	2.75184907094172	0.597476637408832	0.686309346455821	0.0850742838076267	0.329380374968834	13.349077709435	5.98087795865879	5.05570159688677
893	scRNAseq (DOT)	0.777105521443948	0.252802294718987	0.112494156446478	0.0334003083539002	0.0633526299823616	4.05510314319057	1.40690180286416	0.8543659060239
894	scRNAseq (DOT)	1.51749702574789	5.7665289868003	0.110825847700676	0.0628675366793941	0.102328898785782	4.66944164966123	1.67763095175617	1.26621837159362
895	scRNAseq (DOT)	2.79511520492299	2.90988411768245	0.305763960645658	0.0452730163055393	0.200593077044716	7.20624054746554	2.60653233874059	2.08777895088679
896	scRNAseq (DOT)	2.22927864366785	0.558713079477404	0.341836795528357	0.161657243662449	0.569487163836684	11.87067509459	5.21397027286563	4.26707888669007
897	scRNAseq (DOT)	0.735322128511785	0.261015297363947	0.0762921044316111	0.0292762399868576	0.103705061010434	3.1531219617189	1.39181744655479	0.828861192546018
898	scRNAseq (DOT)	4.78076932646852	0.75132126787569	0.417499618616263	0.127925638586595	0.602422401083198	9.88593100078262	5.841579165657	4.03405792848423
899	scRNAseq (DOT)	2.83461379972541	0.80602247541757	0.286119215798075	0.108529335804709	1.23350559342728	13.9061212265749	6.07123886699012	4.45286442535269
900	scRNAseq (DOT)	3.7545095351065	0.744500911001703	0.246301577376783	0.132854796578588	0.345526967414916	18.2702559097147	6.55020438112613	5.14470284175841
901	scRNAseq (DOT)	2.30028919267481	0.501542545018541	0.520653943132898	0.0791746958092052	0.179194235913523	4.95161997117294	3.00059817613123	2.36119216871986
902	scRNAseq (DOT)	2.50128610058665	0.550939553954272	0.930316798760821	0.0315595608218389	0.111430293872131	5.21678020723187	2.1236554597709	1.57748465165157
903	scRNAseq (DOT)	3.05231756008743	1.15529242720917	0.716058054249939	0.0462195234247057	0.282121643960482	15.1738433656304	8.184795408819	4.4193194889685
904	scRNAseq (DOT)	23.1147514565419	0.565662247814096	0.345141370402249	0.172013535740527	0.707442552343469	11.7740862461679	5.95937273146588	9.46802949976292
905	scRNAseq (DOT)	9.20160910914704	0.30531354778567	0.207428449876649	0.102329901986617	0.430146432115464	6.06866935901051	2.70477615100394	4.05227526865316
906	scRNAseq (DOT)	15.2964959371149	0.453255979683389	0.212074362066143	0.131911112983107	0.357254354929809	11.0404450500766	5.29032100988434	7.93797373912848
907	scRNAseq (DOT)	30.3298301212207	0.61357310379527	0.194199271902756	0.298254242583177	0.73117647651549	15.522387879377	8.50385889522956	14.7259903699942
908	scRNAseq (DOT)	19.9201980152844	0.830187141905026	0.137431152987813	0.124885865704511	0.831500775112916	12.3260317826641	6.10466219538072	11.2212948010199
909	scRNAseq (DOT)	2.84335504483918	0.267564170809564	0.167608866922792	0.0327088266040616	0.0783226911487011	2.23941954799893	1.63952728903791	1.40669115233217
910	scRNAseq (DOT)	10.1982992354093	0.251735795690691	0.153830451780514	0.0606054239627285	0.235814097104738	3.31583191962369	2.0244805623319	3.61713422340745
911	scRNAseq (DOT)	1.61894293765058	0.260620016298345	0.0833827908991229	0.0201783711486899	0.111006377359608	1.35037270018984	1.16503251564018	0.869628715759534
912	scRNAseq (DOT)	0.511152666484587	0.232854758702843	0.0915695052508809	0.0173027520308777	0.0816690593971607	0.959190891204528	0.713666461476967	0.392692852665254
913	scRNAseq (DOT)	1.91763236449015	0.318368324533198	0.171327320576911	0.0239664088573123	0.130270781476308	1.26169411540434	1.05634167974204	0.880960470047745
914	scRNAseq (DOT)	1.24652922814066	0.298610950018068	0.134214138083378	0.0160901503772086	0.0838030547237659	1.75106631248785	1.08743616400354	0.707051194653487
915	scRNAseq (DOT)	27.4863166836331	0.737239754007456	0.379516870034914	0.166985258979427	0.779384991296303	15.038712994112	8.37093324503902	11.9321003091905
916	scRNAseq (DOT)	1.44590927292426	0.901904193422706	3.64521118378624	0.150291567293961	1.19201351520411	5.30175327618517	2.32861748800292	2.12844240620749
917	scRNAseq (DOT)	2.31084029184759	0.228411867277637	0.0735234227991533	0.0270754729608426	1.39595235834213	4.52362650121596	1.54542577991663	2.03902631905215
918	scRNAseq (DOT)	3.98322335184972	0.381115170447123	0.417282254926778	0.0929180787035629	0.193964599637774	3.94399854986265	1.99730428093102	2.91521976876379
919	scRNAseq (DOT)	1.54728605942056	4.5682850203723	0.118327174027048	0.0516279214207733	0.0877712936489683	3.37626511163511	1.44584798848662	1.279932488704
920	scRNAseq (DOT)	0.524972512083398	1.15328041688201	4.05589183723239	0.146009295440306	0.0486287250327563	2.19444851856124	1.2212920795373	0.699963257134718
921	scRNAseq (DOT)	3.15566421572219	0.639658258818291	0.406755192350968	0.153832947541401	1.79022127283664	16.4252934725919	7.00827461833147	4.69614583277848
922	scRNAseq (DOT)	1.42392750012572	0.475080304671952	0.201035274696931	0.0817778220279377	0.130462518700327	3.95503172081503	2.06895276516676	1.47001773847234
923	scRNAseq (DOT)	2.946359509977	0.78086235197754	0.341463716530043	0.0952462888916505	0.165957196039711	16.5022915368141	5.86942111348925	3.56285737092045
924	scRNAseq (DOT)	3.32674053631364	1.08209233567395	0.332073153385925	0.0746484112279045	0.228789063726495	24.44744997099	8.76013393343118	5.08187932927005
925	scRNAseq (DOT)	5.55416571739819	1.06963204116386	0.399624725676402	0.173043418413011	1.56435366441899	15.8316965353889	7.60822860454836	5.65030124544833
926	scRNAseq (DOT)	2.87016292566263	0.733456012233885	0.40875102074916	0.0833098860882032	0.294175489731516	10.9658058427119	4.90721066579433	3.76131753139265
927	scRNAseq (DOT)	3.22336330067924	0.443118523295588	0.203589687372874	0.0641114952437781	0.174768958587934	11.3027355130754	3.7294710346056	3.36186813601311
928	scRNAseq (DOT)	2.70490871629023	0.91548818180036	0.219876866659451	0.191987032771627	0.200665214389157	16.9945191705647	6.70100795997337	4.15419630084356
929	scRNAseq (DOT)	4.73327230953103	0.641034358657488	0.295877420910573	0.266872547207876	0.177090777133334	14.8274574589791	5.72704113678049	5.03343454675651
930	scRNAseq (DOT)	1.25928975825661	0.454466843134285	0.158788123667396	0.0611506908009556	0.139271059820415	5.31099115876688	2.63417256217836	1.77462847526759
931	scRNAseq (DOT)	1.03775399789191	4.50320858181313	1.05686733564198	0.396504569193887	0.15359167974386	3.04223725839108	1.19311205253141	1.00964646826423
932	scRNAseq (DOT)	5.60138273236627	1.09659435217361	0.823613217985265	0.146835086298096	0.343999726486118	15.4073530505918	8.06575315001034	5.97065904684603
933	scRNAseq (DOT)	3.54882348935934	1.22348312284337	0.284195549470256	0.188627049269928	0.44396397769907	15.2046243291761	6.15164761401208	5.00076819529803
934	scRNAseq (DOT)	1.47794956066418	0.251998364404062	0.590289373944711	0.0530997545599027	0.0940869506389839	3.96233438162328	1.60757878846253	1.19695840689685
935	scRNAseq (DOT)	4.54691814059676	0.783345884130512	0.29267824483603	0.178405463336235	0.339305734989275	17.5159984419298	7.99651341915711	6.31355901588933
936	scRNAseq (DOT)	3.09227337375338	0.68289729613297	0.481868205440205	0.0969696996452872	0.373983269169406	10.6956945911579	4.92687074279718	4.07480669486041
937	scRNAseq (DOT)	1.16745617632925	0.634111454847449	0.189760114601801	0.0804510453206634	0.233598677202359	5.71929460799669	2.81678646702168	1.75697951745257
938	scRNAseq (DOT)	1.70915818463902	0.462204507404233	0.358095666430039	0.180681613392566	0.231511397996354	7.10482585667383	3.61459983452542	2.75632760974498
939	scRNAseq (DOT)	11.1687029698995	1.74423192147077	0.648681155155016	0.395381125922836	1.57888299144422	35.6716923020444	18.4078811008393	12.8830835015408
940	scRNAseq (DOT)	1.15013085188451	0.684029654165462	0.128252177265338	0.102452196103325	0.176694987355337	6.83455844848472	2.95812616682405	2.23367079350409
941	scRNAseq (DOT)	3.32266765941712	0.817219591253144	0.407311215756058	0.199495452854541	0.16933575031886	13.5476275754226	4.95457647314354	4.22801789314767
942	scRNAseq (DOT)	4.01857720133991	2.01238439691774	0.287388926814853	0.733468848862685	0.304356684148402	15.3863737662799	6.97666588955077	5.46434040971604
943	scRNAseq (DOT)	0.967744271330264	3.6434511122673	0.285616111074077	4.00499215974678	0.117348823248142	4.08638517173908	1.13568681336994	1.01641503190591
944	scRNAseq (DOT)	2.90861535726551	0.54370759586959	0.194034592068421	0.121608855682875	0.182029334841685	8.17754490010885	3.72578162949719	3.05090542731489
945	scRNAseq (DOT)	1.47081358406383	0.162926062749775	0.123031725677167	0.0117860255157638	0.134844068606413	3.09179609208673	0.951467541116922	0.88091542426817
946	scRNAseq (DOT)	1.60565337701344	0.546893816320559	0.336924754873793	0.0732744355782602	0.209428098410339	5.32288533178971	2.48191374714095	2.11237134213345
947	scRNAseq (DOT)	1.78045621105392	0.233404723128844	0.658203012712831	0.0319034640841849	0.0701477945234358	2.62364728826151	1.34338525852712	0.983884754314708
948	scRNAseq (DOT)	3.10858498042936	0.810759880330944	0.299904864204566	0.106310160021267	0.161982905288791	9.66594693438184	4.257503588088	3.60311093670624
949	scRNAseq (DOT)	2.3790864744836	0.19795660826901	0.143596411166105	0.0412895431384233	0.341831122012725	4.17461938192317	1.97079901011685	1.69341479157954
950	scRNAseq (DOT)	1.24427182589102	1.17668317861319	3.01789130566506	0.0633045446625008	0.118807851849782	2.7710756654333	1.16645401689033	1.25911246432376
951	scRNAseq (DOT)	4.38755466485195	0.834222969940034	0.462159942898643	0.157770138724045	0.298795746439334	14.1133080293877	5.99809640443555	4.78336529710203
952	scRNAseq (DOT)	3.13755158317347	0.872814670377563	0.21110303698943	0.101420405533518	0.246910827266192	21.540578574847	8.61766774455505	4.76944150066723
953	scRNAseq (DOT)	2.20215357982778	1.09322488867595	0.164325884998649	0.230772525110157	0.273776652043665	9.18614964390307	3.83783906199416	3.03791355421482
954	scRNAseq (DOT)	5.27737491818874	1.26243252204757	0.92850168774368	0.177103466847981	0.409317115731312	18.4881532030471	8.79579009007657	7.56293091144432
955	scRNAseq (DOT)	4.93165833885824	0.584973652456274	0.314787427881663	0.0751450234438265	0.241527854715164	18.2135284408124	6.59652964082689	4.6636729511135
956	scRNAseq (DOT)	2.17829790681057	0.801719137416966	1.343044857135	0.0231509796198099	0.139307417033518	2.65834927110965	1.61383202497378	1.84781601660853
957	scRNAseq (DOT)	4.50934713675074	1.32799291858411	0.392070680465036	0.361020764077267	0.444446397301633	22.9186887611685	10.3656751079328	7.6028288392042
958	scRNAseq (DOT)	4.07948293264819	8.91934944669457	0.27450956920355	8.44057150195435	0.229754334624082	4.29342064031543	1.95580564589117	1.79744491780386
959	scRNAseq (DOT)	2.01629766589748	0.796086936768888	0.467533048918544	0.0815277833477005	1.36902571890272	10.3709560130315	4.83946840382933	3.61768295833475
960	scRNAseq (DOT)	1.8981848448709	0.496004634377021	0.603498977241145	0.103985020242066	0.216864043412498	9.12992329715552	4.2909092850999	2.99694542588121
961	scRNAseq (DOT)	1.25894369578679	0.379374644108276	0.177612292369221	0.0628017189170086	0.151444994491857	7.508598252677	2.75212027646925	2.09964367746698
962	scRNAseq (DOT)	3.56008341609664	0.901628203893858	0.858718382896936	0.164542927995144	2.4316536319144	14.4293434548543	6.94570384806894	6.21788764086183
963	scRNAseq (DOT)	4.20594745484314	1.05637075537061	0.259395984531237	0.277230502297299	0.258783223130629	18.7564807660191	6.09913467658004	5.64950565293099
964	scRNAseq (DOT)	2.75274559178233	0.62039003608587	0.501731019206642	0.1114427011326	0.21038447167182	10.7782020816957	4.68479054584621	3.88890800430284
965	scRNAseq (DOT)	2.09568969838144	1.11977807351211	0.524717850773245	0.209513679081674	0.145532849617505	3.75538362647877	1.81049651763149	1.49975062867058
966	scRNAseq (DOT)	3.18261022528608	0.599318247639207	0.546550132229152	0.203288318999523	0.177140736678618	13.099606361421	5.56099792551887	4.04391938800181
967	scRNAseq (DOT)	1.47328916452703	0.201432298080084	3.09518565631199	0.0843841077981129	0.680768707958565	2.93822075883703	1.57193657592652	1.81585233163438
968	scRNAseq (DOT)	2.5049823484745	0.735978081644402	0.519349758554149	0.150682749018874	0.239160406902258	11.1507868507079	5.01561793309012	3.75883393238998
969	scRNAseq (DOT)	6.27516544066895	1.45291096804925	0.247566643365423	0.125220670163098	0.348402916263715	11.9997662556644	6.38331673010306	6.95964641688188
970	scRNAseq (DOT)	2.77634350595632	0.62771834317137	0.41567842838183	0.0710160225893725	0.491615581007462	7.21514040647659	3.88608322468457	2.77834010846524
971	scRNAseq (DOT)	3.26107043130502	5.82599600724332	0.562903121773758	0.526646226109585	0.337058179863602	16.3066324883689	6.92218444590273	5.05171893010343
972	scRNAseq (DOT)	1.7569774759963	0.425364590255005	0.196111442130714	0.85369294659748	0.151837120214005	8.59639200003963	3.42879226534774	2.43631549151904
973	scRNAseq (DOT)	2.19167438200374	0.988547016753803	0.14724798571618	0.158675404675176	0.175044884992947	8.37991500608245	3.9234827463072	2.75903395779046
974	scRNAseq (DOT)	1.68244286175432	0.863044375563867	0.423988636431687	0.196349588977002	0.303151916222442	8.33792940899942	3.75998222898166	2.83776580801123
975	scRNAseq (DOT)	5.17311255316694	0.379384561253617	0.140831712195925	0.076523959450721	0.0964838171295929	4.89055812192492	2.22534313933567	2.41935624846765
976	scRNAseq (DOT)	1.54659662509025	0.87688708581942	0.275504737656702	6.69335610501454	0.238075785237221	6.75982439891046	2.54881249014234	2.01522519433355
977	scRNAseq (DOT)	2.91924297045865	12.3193657064099	0.326910956017096	0.109102974261719	0.198171266417308	11.2331217009296	4.883638940524	4.00923471246557
978	scRNAseq (DOT)	0.270564279707683	0.271753477349198	0.0150425735158663	12.067951615241	0.0195370278121439	2.35257949112145	0.953133029840898	0.736307988056955
979	scRNAseq (DOT)	3.48869774789824	9.37744362767332	0.600621882793593	0.25652503616629	0.262519011002494	6.56728442760682	3.30540780512509	3.03453458387758
980	scRNAseq (DOT)	4.69567457204815	1.50484833991798	0.676823087389398	0.247535108840905	1.18645489181234	6.12678547051119	2.85499872348717	2.9339105825472
981	scRNAseq (DOT)	2.6786771393935	0.542903416102354	4.24244369613391	0.131778178328079	0.266562714960122	3.61769996798442	2.05459904739413	2.05133605936773
982	scRNAseq (DOT)	2.56224648089276	0.543607626029	0.348050181533771	0.0588786417930445	0.163478028909786	5.34643031499862	2.27751344509434	2.49991362062398
983	scRNAseq (DOT)	4.36776812891422	0.884396988976802	0.415337830891862	0.225560846176229	0.678956287220114	13.2842980845872	5.72517910749842	5.20167948759049
984	scRNAseq (DOT)	1.27382942235049	0.385502145482055	5.19912271881035	0.145093926682817	0.140374503944932	2.54885627650834	1.16704525611282	1.19426912791065
985	scRNAseq (DOT)	1.68170012479204	0.463781535323785	0.136902507281484	0.104449261611079	0.190267172411845	5.18578626711012	2.74498998457459	1.86519464761932
986	scRNAseq (DOT)	3.87499446598226	1.15398702226473	0.382630901783462	0.209209269377503	0.218454924539911	12.8329629888426	5.61478372893273	5.09602404505671
987	scRNAseq (DOT)	2.16052625502557	0.264385647922056	0.515882516688055	0.0439912191723578	0.109620289984267	1.76142076936674	1.09591679789007	1.01892122250974
988	scRNAseq (DOT)	1.57940429461878	0.571328009007531	0.147996730135911	0.168377299606877	0.153192197004816	7.0811555340537	3.21885144764078	1.98082587610722
989	scRNAseq (DOT)	2.80940187532422	0.764520132575538	0.430756786793912	0.170127455720736	0.228436979834869	11.7237576862327	5.40727527552254	3.60839635440229
990	scRNAseq (DOT)	1.84470727707886	1.52840579839953	0.303286622877982	0.0884463370691692	0.180326668142747	6.23986562368204	3.07823086429403	2.2776642219551
991	scRNAseq (DOT)	6.07861445104556	1.78535515478966	0.400208967042148	0.347669662532542	0.416475228172426	22.0941233275557	9.94119786342495	7.35227047415103
992	scRNAseq (DOT)	3.08863983921137	1.12517294374315	0.285887225528463	0.160611890508915	0.318860223401063	14.0780845499291	6.25516045321701	4.69700641561348
993	scRNAseq (DOT)	1.10628241191271	0.242554285822073	0.18636776689245	0.0185531781342327	0.0970804446166437	1.75345431411534	1.02835043192129	0.696398631282468
994	scRNAseq (DOT)	3.43727490730454	0.690680033050913	0.356397828001599	0.11351428123805	0.248650806328895	13.6338394776874	5.92260909137741	3.66261869801244
995	scRNAseq (DOT)	2.2204595358525	0.666916814651401	0.337760733663494	0.0919287558715858	0.157442706153597	11.1969358942334	5.69188845564797	2.90685256316227
996	scRNAseq (DOT)	3.59870440907968	0.915407469962567	0.663745789146224	0.111774896903368	0.689242651831848	22.6702343449945	8.08919161340633	5.46104592422138
997	scRNAseq (DOT)	1.2362423434876	0.403843567143001	0.144407030286183	0.0420439235739406	0.125604085505534	5.08176526890008	2.19217039671532	1.73305980403242
998	scRNAseq (DOT)	5.49897655630605	1.26278441396313	0.66448692364588	0.327063112771558	0.642166799739736	24.1073094866543	11.8098083245778	8.4513063206263
999	scRNAseq (DOT)	3.13938298021447	1.4303681963216	0.435112334549042	0.268764703289853	0.335745397119503	15.6694263627666	6.64778846925672	5.65312013190231
1000	scRNAseq (DOT)	2.58098787829831	0.682303529669794	0.347953868036583	0.305800767458482	0.247397987824104	15.8215438915609	6.11528633397198	4.35496717079295
1001	scRNAseq (DOT)	2.81801761433292	0.268995797599648	0.0917000695164637	0.0553482570345451	0.141188149754761	5.69162229031619	1.91363788805616	1.78407598470454
1002	scRNAseq (DOT)	2.65162070889235	0.625908002664933	0.175743089023055	0.0871404943475149	1.04097060798447	9.71415076614218	3.29848192629585	3.10196720480722
1003	scRNAseq (DOT)	1.6540164070716	0.892851447391127	0.27439310671832	0.124300633515814	0.306626774681208	8.71833274205458	3.90487027942084	2.69786142578813
1004	scRNAseq (DOT)	3.55296422452635	1.40360044774801	0.392072055276376	0.150696455091086	0.279591823174754	18.134866671846	7.76007922724711	5.57074195156599
1005	scRNAseq (DOT)	3.29453457181367	0.876600089314076	0.292587575745194	0.138322933711254	0.238269657803026	10.895193640238	3.57960659735567	3.60741544404971
1006	scRNAseq (DOT)	4.59517480258187	1.01196290739719	0.242150339912711	0.113584706262755	0.821970436063714	10.1197592671761	5.4404981771747	4.68058800858771
1007	scRNAseq (DOT)	2.93564929867564	0.746316542190184	0.283321431329732	0.19824476635169	0.212642945225448	23.8213389868653	8.0355721187575	4.99230854461177
1008	scRNAseq (DOT)	2.36535647355886	0.758631510071293	0.171560656654893	0.120492881468879	0.170455647055729	9.71292756784466	4.2837707938193	3.16223193626244
1009	scRNAseq (DOT)	2.2592667484988	0.470970316007239	0.0726280113070052	0.0441814500279313	0.0935563123208637	5.48741586098983	2.08933433394647	1.73840065301364
1010	scRNAseq (DOT)	1.81012173211414	0.518443823849805	0.434723025628202	0.0402948047416381	0.182102039085647	6.741476089199	3.0866875808822	2.56594282984678
1011	scRNAseq (DOT)	3.7117909883117	2.02171430275289	0.259644833194664	0.117188049129194	0.41422006003387	11.2733104503349	5.17912568367913	4.49945868790006
1012	scRNAseq (DOT)	6.16612968618796	1.46603456450042	0.386317824203088	0.222234291735729	0.428642771263601	20.8239176874292	9.78465241558338	7.94650927924646
1013	scRNAseq (DOT)	1.72628563783734	0.480166433628912	0.277634549450536	0.0633333539018424	0.142344063779585	4.46842757338217	1.91694731587419	1.71423282151635
1014	scRNAseq (DOT)	0.377137651242309	0.213787772761255	0.118247944285027	0.00873788076278399	0.0180772861349449	0.581486147964281	0.322941198064217	0.243503674171005
1015	scRNAseq (DOT)	3.86348871530699	1.443215820337	0.328546403615087	0.141239233895176	0.24017110669463	20.5171105019708	7.24066676710151	5.01435093124412
1016	scRNAseq (DOT)	1.34455704822301	32.6387686126583	0.908048585259129	0.270949929108428	1.09025676133801	3.40348979660684	1.90199911498349	2.11329212615087
1017	scRNAseq (DOT)	6.75078073609746	1.46777470687414	1.99871925054144	0.0965163075743185	1.5014631966162	13.5642649595296	7.08155263440978	7.34141163820957
1018	scRNAseq (DOT)	1.0529456111821	14.6080073602662	0.69090711624913	0.0773007911512919	0.114311689549735	6.25209761775619	2.72817090085415	1.77557232839708
1019	scRNAseq (DOT)	0.871481775030446	2.42149295553131	1.86585380839791	0.0138880024466301	0.186684631074461	2.09708714297677	1.04799985600787	1.04963908552805
1020	scRNAseq (DOT)	2.95849634454722	4.07916317239205	0.688848834913326	0.0327508023785862	0.0785774101091358	1.90726045959465	1.14119183324486	1.38732258892203
1021	scRNAseq (DOT)	1.31058425454647	0.407462627445034	2.63306391298197	0.113440326464756	0.159060489768067	5.05783091525769	1.91063294891852	1.51457689607361
1022	scRNAseq (DOT)	5.02219779166069	0.573479044917293	0.282000445809372	0.0961400412711004	0.224346132648877	10.2931923446174	4.67268669723598	3.74754403007692
1023	scRNAseq (DOT)	3.75544085188539	0.969101491592699	0.627302378281365	0.107270803208259	0.87752213906187	12.2270442835558	5.74303742442528	5.35297053066505
1024	scRNAseq (DOT)	2.4973313222571	1.0861084318238	0.601180392450274	0.214592702308218	0.202634917366391	8.37362390266233	3.79540685118664	3.6394309112896
1025	scRNAseq (DOT)	5.7903196233833	0.368394904463806	0.28816706531879	0.0641171496997963	0.392412788888895	4.55257617293745	2.43195928655497	4.02384928008559
1026	scRNAseq (DOT)	0.757399965052403	0.229171679778216	0.0667225622949818	0.0136885965094427	0.103141695689538	4.67872672325967	1.51363683238386	0.957421027974988
1027	scRNAseq (DOT)	3.06371959082362	0.420202639518036	0.206983336970342	0.144480192131732	0.144324606513439	4.5638733941584	2.30538912176767	1.47145316543865
1028	scRNAseq (DOT)	2.70179166474448	7.02368426325543	0.428158408058434	0.0753136742080301	0.11311842810747	4.19687663000772	2.2148120134249	1.94830050375776
1029	scRNAseq (DOT)	3.22325495224394	1.17771755856256	0.560387455256208	0.223779181540193	1.01167040389722	19.5656604111938	8.73490805826668	6.88247793346152
1030	scRNAseq (DOT)	3.00045787451775	0.463068275169479	0.143752779315489	0.211387829598198	0.496602234835296	8.35656004444784	3.71200169983341	2.87922288343697
1031	scRNAseq (DOT)	2.56837995550475	17.9707580634101	0.238527582336177	0.192724741992609	0.782189580598609	10.9917944778205	3.04432151556579	2.6904844600104
1032	scRNAseq (DOT)	2.75394510484172	0.827366525860725	0.183394148849139	0.136410921955484	0.336243603039762	16.5005777655833	7.43771470102703	4.2572376787467
1033	scRNAseq (DOT)	2.68266035998072	0.430368799961905	0.129789083766115	0.0613808059397729	0.187782374109627	10.1553981401166	3.67921276912193	2.80465720857169
1034	scRNAseq (DOT)	2.33501664343081	0.4698867426423	0.192924847967744	0.133511272459525	0.131287945711153	8.75665361386567	3.9451681981263	2.33567201591995
1035	scRNAseq (DOT)	4.24653169446058	0.885271789109423	0.240621575870073	0.132528873227357	0.518318971909401	13.5562904640792	6.59063287185912	5.15013527662559
1036	scRNAseq (DOT)	3.68414120948164	2.05787448728236	0.311282355164285	0.106700701205089	0.262192684325608	6.2026490380909	3.70269048333196	2.82456536657929
1037	scRNAseq (DOT)	7.20060653792208	37.5364489743071	1.90515751662527	0.124677565004132	1.10556163635152	7.35429109716569	3.44279848477858	6.07043111293057
1038	scRNAseq (DOT)	7.39308830171078	1.69835443591615	0.506898867101952	0.293388902288619	1.91474871954707	31.9660924107904	14.4415837594791	11.3336849887374
1039	scRNAseq (DOT)	2.63851741116181	0.717029201640775	0.275677115744464	0.115866335733257	1.40757970531505	14.1154238716027	5.93285014750553	3.68951599541597
1040	scRNAseq (DOT)	5.35790588527305	10.5561169588651	0.337092012992561	0.403254658521901	0.355079766591091	21.0272254215308	9.73788805691418	7.11066902288109
1041	scRNAseq (DOT)	2.57850730586836	0.646911836268208	0.278755657500111	0.118871547109631	0.322413074657651	9.74037719001315	4.36705155336998	3.56565228652679
1042	scRNAseq (DOT)	3.46900787703805	2.49222855848319	0.922532163334795	0.232991085593903	0.309122839967321	17.2828673411155	7.30574174863311	6.1331051041673
1043	scRNAseq (DOT)	3.0805620698636	0.616542921386748	0.642854563066559	0.154309290728479	0.245239621251279	9.73478751447643	4.01031565245649	3.56419144141908
1044	scRNAseq (DOT)	0.90208613357947	0.34177405683746	0.109743096798586	0.0196051836023322	0.0837802770369092	2.72755838438555	0.859238907615618	0.690828960519763
1045	scRNAseq (DOT)	2.68713211841663	0.593320084486797	0.147631054161769	0.210390579940468	0.147133943030907	7.38182552311656	4.01527603543194	2.46475410352988
1046	scRNAseq (DOT)	0.705951411411323	13.4682835906307	0.92822583309906	0.152792153412835	0.156009880877457	2.46223450381328	1.06762278805841	1.06270598088492
1047	scRNAseq (DOT)	3.80555865244913	8.60826722673107	0.665297380221105	0.12889876417447	0.734254180168845	8.99254151571589	4.25349742538118	4.17010692765603
1048	scRNAseq (DOT)	9.44646123322607	1.18831369289762	0.875750858405346	0.198005917635543	0.579582378263974	28.5157434394436	12.3441348669098	10.7192073577833
1049	scRNAseq (DOT)	2.10017418946312	0.831025188240395	3.56550958786743	0.0963683325883865	0.427271958310956	6.41267190224837	2.90880676327041	2.00523311398045
1050	scRNAseq (DOT)	3.06339115539093	1.94417125550116	0.820631502258136	0.121792311349085	0.236388946856141	4.99314854797169	2.41571802636911	2.51080510570223
1051	scRNAseq (DOT)	4.98150431032231	0.908898488839942	0.235324377729741	0.157413700706101	0.209064716722162	10.6347222697978	4.89620132943016	4.41168179190127
1052	scRNAseq (DOT)	5.68183006225807	1.20296918905332	0.302485198527532	0.236962881084054	0.536589332558606	31.3022392315836	12.2237887878984	9.05106643836032
1053	scRNAseq (DOT)	4.28226128921064	0.906046765921483	0.375006551049007	0.126674043906622	0.296899449601164	19.529401429936	7.29530998000447	5.46891121290128
1054	scRNAseq (DOT)	8.46389439095012	1.04181853370884	0.23529479079381	0.17340446617101	0.190410677529055	27.1335783377238	11.1363489588891	9.39253470063917
1055	scRNAseq (DOT)	7.07795254684182	0.649769485689495	0.252108825193487	0.135280473206999	0.793385235814515	15.3981611138037	7.65138558000218	5.79848095727015
1056	scRNAseq (DOT)	1.71682896467929	6.82750257004926	0.449494022603702	3.42960302237208	0.294586843473148	3.86979086434407	1.87209816888252	1.69564272302813
1057	scRNAseq (DOT)	6.11802270604206	1.00859432116293	0.798819298133383	0.505660894066312	0.335344848281137	14.393634176722	8.94095384644281	3.66337533128212
1058	scRNAseq (DOT)	5.03575072427479	5.93333712961609	0.326322467412526	0.211925538625595	0.185934730212257	11.0006400556454	5.40914864895465	3.9169446476095
1059	scRNAseq (DOT)	3.82367338515879	8.8784844446141	0.626456846029982	0.263058647742143	0.324770983116901	15.1806651691882	6.52586737031863	5.49148649577727
1060	scRNAseq (DOT)	5.74050826240384	1.6020947465755	0.536661185510942	0.126891591547769	0.692712361599152	16.4601690197574	9.28910699392024	5.3146937291131
1061	scRNAseq (DOT)	4.34263337139323	0.695672122167138	0.522320972548798	0.094108211804272	0.293167521859778	8.85073649174122	4.48798860030019	3.05927843374235
1062	scRNAseq (DOT)	3.21713934025796	1.01842302473637	0.263037677000467	0.138126301499377	0.279411970102165	11.3755381463194	4.94013737778376	4.3801875475886
1063	scRNAseq (DOT)	1.49691852068032	11.7231872978832	0.389831216070832	0.0778260102707695	0.0363245277132397	2.29216568770803	1.2035390365658	0.793624043004452
1064	scRNAseq (DOT)	1.93396766539637	0.906344318799666	2.22327590403481	0.0528239275890773	0.248878230844726	1.45816115213714	1.02260223573589	1.08858408573386
1065	scRNAseq (DOT)	4.57263782080497	16.1969506812354	1.35390388837825	1.27700515190188	0.618424439167774	15.4269439443352	6.14513746758966	5.38720712064785
1066	scRNAseq (DOT)	3.8594754675802	16.8874024185592	2.44188885000378	0.861556454651459	0.36107786271278	12.0113244982209	5.71499148848945	6.25923347629009
1067	scRNAseq (DOT)	2.33337110671296	0.737949723791051	0.332711548348149	0.3487029246122	0.586642032755209	9.17577426402586	3.08311891117715	3.16530177231716
1068	scRNAseq (DOT)	4.45918407060798	12.1747850301578	0.715993188554799	0.419584562612726	0.63631542541299	4.80523978273828	2.23454144644916	2.75797902659572
1069	scRNAseq (DOT)	1.51334240360536	0.461007138964319	0.19658350996464	0.0804941091526226	0.105657883582951	3.89326339926199	1.85833800340453	1.44290836957411
1070	scRNAseq (DOT)	3.25511035423772	2.39851940883319	0.784021183339796	0.122566509962062	0.166939782281311	6.95620796525336	3.67215259795493	3.00417967923751
1071	scRNAseq (DOT)	2.81313105238031	0.828632604415528	0.603494304325453	0.0688408446813121	0.0822327089209242	3.60011441051624	1.90701875683071	1.55204243906858
1072	scRNAseq (DOT)	1.59126576810345	2.37603736145138	4.26729704619076	0.151728665717946	0.146113248004152	5.55739742924141	2.45835599909051	1.44465409590884
1073	scRNAseq (DOT)	2.12763970633114	0.413128049547041	0.323894194429459	0.137072235404929	0.0839100024348253	3.88086726889199	1.58140125070674	1.58957094242449
1074	scRNAseq (DOT)	1.55052979211102	4.28982130824291	0.527048952101411	0.0504170251812785	0.15887854788082	3.66262621831949	1.4360059353205	1.85309287300625
1075	scRNAseq (DOT)	0.446731012717679	2.8295789886109	0.101003948813613	0.0230554663257129	0.0741734276800956	0.871165385712469	0.640603841275018	0.343818007973284
1076	scRNAseq (DOT)	1.94772597210511	0.70382502794005	0.296426813151387	0.188544395973688	0.22940197681804	3.3147669613803	1.87728337561044	1.68383706146797
1077	scRNAseq (DOT)	4.34927802955773	17.2181053954352	0.584048625043406	0.107520776640094	0.152264281204448	4.15452447172461	3.1899223861487	2.14182227152003
1078	scRNAseq (DOT)	0.479620316417067	0.244986167928427	0.69529534441879	0.0236626396232041	0.0751302432946878	1.03021936352046	0.745233164554996	0.450677592763699
1079	scRNAseq (DOT)	4.76569185487639	3.1777018043297	1.01108983428816	0.0692451784036439	0.316200323170547	8.17912091860529	4.62752507472888	4.61896356865226
1080	scRNAseq (DOT)	2.08972470848168	1.63903406734733	0.34627212843091	0.48220729039629	0.0997372911131159	3.42046324140453	1.6143038850413	1.55661686116468
1081	scRNAseq (DOT)	3.45275960873431	10.8123319801533	1.19160899620095	0.19613520413033	1.32557799551147	16.3777317360386	7.46236989714635	6.03285186842587
1082	scRNAseq (DOT)	0.272940981948241	0.540258238813538	0.12051595134448	0.00877485558224536	0.0318663068807511	1.55787491986431	0.607784150106937	0.344902082808805
1083	scRNAseq (DOT)	1.08601179770547	6.67854841901208	0.29995950086553	0.0933110930537346	0.0766357182414901	1.48044036816439	0.866024360360811	0.676071176379089
1084	scRNAseq (DOT)	1.18794448855353	1.50166307891817	3.98878915990053	0.130083349137036	0.420620566064877	2.05106610384851	1.02145922020237	0.875841549105464
1085	scRNAseq (DOT)	4.87921080950289	3.12817160418323	0.31816838539361	0.0965750912986024	0.261090159300105	8.22960243898622	3.28985117682371	4.34996201389794
1086	scRNAseq (DOT)	1.93767289325908	39.1426739089691	0.636990129397021	0.31637032723619	0.466700334484587	8.92510323677877	4.42336440166157	2.92732070027409
1087	scRNAseq (DOT)	2.94010179383325	2.47681517330764	0.43322147395938	0.465502815881489	0.390922883287101	7.29598211700753	4.01398538210113	2.87636694342856
1088	scRNAseq (DOT)	0.7261470527144	1.74695937476561	0.197314002689765	0.0382606931191108	0.117847775765999	1.41909843966072	0.867437438426389	0.555763188506193
1089	scRNAseq (DOT)	3.20835396049988	3.82654630312347	0.270085879668427	0.428181032676034	0.237522470385027	5.23767456202072	3.10012842447309	2.35084295055532
1090	scRNAseq (DOT)	1.36487611770261	15.5063365401315	1.12836288058134	1.65954103892775	0.246521247526138	2.70583985448264	1.28784881853899	1.2373884282365
1091	scRNAseq (DOT)	1.18969303237177	5.15106927289531	0.737396985382138	0.206532272729475	0.451158527768635	2.81327618554814	1.18769085380929	1.33276285453924
1092	scRNAseq (DOT)	3.62723129722698	2.37774752285712	0.159069453422034	0.189346926671049	0.274340501802478	4.61775101336622	3.7551569542774	1.82483414174206
1093	scRNAseq (DOT)	4.70662465640593	5.72745770269228	0.459007266557695	0.284254953934102	0.0808835219000228	5.54478872224111	2.50164363043835	3.18340413768479
1094	scRNAseq (DOT)	1.69655393437618	4.44059475830969	0.211174124378643	4.45520606824094	0.558232292882466	4.17917459664943	1.80398972600219	1.73301808206923
1095	scRNAseq (DOT)	5.13917980925978	10.5333524109594	1.0310121679113	0.671452189468082	0.401066126894476	15.4238961832945	6.71469564364391	6.53457457776941
1096	scRNAseq (DOT)	3.64556261200423	1.61522403924406	0.266651845505368	0.215606915787731	0.151447438069019	6.96751162605714	2.37733035957404	2.94494296400784
1097	scRNAseq (DOT)	7.75039418328014	61.3920000000873	0.775664516610574	1.09602947499186	0.229731430618638	13.4506442433608	6.2652296919336	4.48917048184601
1098	scRNAseq (DOT)	2.60648288186878	0.68972230754689	0.736714124727	0.10040329445801	0.441273232106316	9.08944496245677	4.19070021596795	3.4387746185287
1099	scRNAseq (DOT)	1.02221380099953	0.380481564753923	0.151212269344806	0.0388327063070977	0.0308291183694344	1.40703160078925	0.709373698402273	0.744878127065636
1100	scRNAseq (DOT)	3.16339614614795	0.948545787371692	0.517953286429722	0.142261441676102	0.246978101547517	8.15980230857307	3.93275268530462	3.64835228356071
1101	scRNAseq (DOT)	4.49246453550681	14.0440060417833	0.975806181874752	0.102172611994005	0.552109042494661	4.21480894268646	1.86383380159159	2.51013745274248
1102	scRNAseq (DOT)	5.261343389389	1.04932428722617	0.395765413898698	0.248498685680892	0.245264174343265	13.0533006775166	6.33408377781979	5.34938015566393
1103	scRNAseq (DOT)	3.55992629081144	1.42949430085057	0.310655618109467	0.282482087435575	0.308372128858554	14.5272639387685	7.34017535868035	4.72870350697335
1104	scRNAseq (DOT)	1.09045024484593	6.23759463572607	1.6999944164384	0.0892588834923221	1.27294483583757	3.83799986830568	1.93046614184486	1.50345606517791
1105	scRNAseq (DOT)	5.86173048963673	0.74902301211103	0.35703320112534	0.0925757782799429	0.674465658499067	10.4267702029543	7.65374611005373	3.87125112598552
1106	scRNAseq (DOT)	0.895700857180674	0.355421402323941	0.182889251777192	0.0199872122208134	0.282061598063666	2.35653931376713	1.43395979603878	1.10611620924143
1107	scRNAseq (DOT)	5.39086328557285	2.80152645334629	1.34797720554098	0.149624757704855	0.55510807731117	20.0463343442994	10.5193696869297	7.74886329339876
1108	scRNAseq (DOT)	2.75278288749827	0.888265809775097	0.730035200177549	0.204973548126331	0.409833680893071	13.1095776174317	7.14985547388647	4.10055648182922
1109	scRNAseq (DOT)	1.82249799443525	0.619230514834826	0.35269821417201	0.0743482738622101	0.197042075474954	10.674919669317	4.47409098643143	3.22443074113654
1110	scRNAseq (DOT)	0.83691633051131	0.450036228613663	0.0698562132559178	0.0649013667314501	0.151057261506589	3.52637753436548	1.57049899621447	1.25492382483465
1111	scRNAseq (DOT)	2.143683023013	0.672061336081611	0.23420026394195	0.144930166664543	0.302802810691501	12.2638935759328	5.23266350437615	3.16434663249994
1112	scRNAseq (DOT)	3.89203057218205	0.299894638448157	0.187667951026078	0.0385818584841136	0.484911445959371	2.64471011300196	1.73350767629556	1.87701077477031
1113	scRNAseq (DOT)	2.29513202438921	0.289958146342837	0.0873671397991016	0.0783639508996388	0.112608909697568	7.26393877929262	2.61547847418828	1.71845351543728
1114	scRNAseq (DOT)	0.454917793724892	0.383932945671859	0.559455086286402	0.130718714923535	0.0586867103245062	1.56960500740322	0.900307092417195	0.454015658559213
1115	scRNAseq (DOT)	0.508775126579359	0.282160034711291	0.44636386111096	0.0310537275818433	0.0942627178683273	1.18354205985951	0.706656891888056	0.485371267958477
1116	scRNAseq (DOT)	0.575647321139571	1.87722013767882	2.21735752775232	0.212710172442795	1.46809467013156	0.916101400488207	0.625389073161114	0.94602837198668
1117	scRNAseq (DOT)	1.2817436651057	3.19716265771259	0.278812687936468	0.0531356030402353	0.11490338394227	2.3088801983468	1.10718061831429	1.02126364373884
1118	scRNAseq (DOT)	0.760185972321592	15.9075266733043	0.319375010084891	0.074652848611559	0.0895829271795425	0.4268180985725	0.294731995984046	0.457475039950576
1119	scRNAseq (DOT)	3.20205528445733	0.454255945756551	0.459779456782699	0.0887704533676156	0.115707929982901	6.2535420523604	2.71145065310315	2.67816708397565
1120	scRNAseq (DOT)	2.25296692728293	0.466255507372115	0.0707195914814929	0.046625915468314	0.180261144344442	11.1881650201132	3.81114571267228	2.42094134643238
1121	scRNAseq (DOT)	3.62483518756403	0.921806551401493	0.229133156427271	0.178944469890994	0.316059436860771	22.8607261562888	9.37004983292763	5.43619712365467
1122	scRNAseq (DOT)	2.48660192206669	0.620316761069393	0.138323399916429	0.0660303222462301	0.283995806687014	17.4167235578651	6.1997597154239	3.80431888893408
1123	scRNAseq (DOT)	3.03042201381519	0.881289201591982	0.232573692509971	0.164593179022499	0.305465386804139	17.3884463887577	7.3379779599828	5.16190485791128
1124	scRNAseq (DOT)	1.94021448428382	0.196388241384054	0.0973540085967563	0.0404275330658592	0.148828002504217	9.3333356530213	2.43390136554468	1.90175169289421
1125	scRNAseq (DOT)	4.11661816312795	0.830535746169892	0.16400906661686	0.129731733258498	0.281168291427187	20.3292128093792	7.75615530700282	5.79650758551723
1126	scRNAseq (DOT)	2.76772857148458	0.772941443075139	0.163248742440736	0.0541375357771769	0.194976960214137	17.2065684170833	4.90819665057308	3.74077989060031
1127	scRNAseq (DOT)	3.53433463135718	2.85770924416248	0.436736927779217	0.0391206274800681	0.21616508460572	11.9089185692881	2.94823212111259	2.46814077942587
1128	scRNAseq (DOT)	1.40426773372081	0.499444592683761	0.425664066341831	0.0967359998756769	0.151657360338949	2.17643104933817	1.31216292938708	0.948104123247467
1129	scRNAseq (DOT)	2.62105949154894	3.421196962663	0.186529428195653	1.4382904076649	0.616566598751005	7.24770690712217	3.30854975853271	3.03861795931125
1130	scRNAseq (DOT)	1.61702774733931	0.53743266534205	0.125025784187533	0.137092447668352	0.161029274099718	4.24591729682411	2.67209822329387	1.38585704617693
1131	scRNAseq (DOT)	2.01893804926355	0.469998509018427	0.157424998762761	0.0542030291660072	0.162935645768239	4.48164826723393	2.58404437802254	1.74382127055275
1132	scRNAseq (DOT)	0.697945921664961	4.25994598727393	0.108472066162463	0.440969330849214	0.454012355067146	2.73546195604443	1.29063172474043	1.25998913008616
1133	scRNAseq (DOT)	0.379912022230187	0.645649004570635	0.0726265801613508	6.1933517468699	0.076993911753845	1.01191832958281	0.57415054960658	0.553232176892667
1134	scRNAseq (DOT)	2.04656895264645	2.60200715937176	0.305955667469469	5.72913946090963	0.305446836694118	2.62989268653798	1.4727491973252	1.3957057956294
1135	scRNAseq (DOT)	1.23828139872463	1.16092551915317	0.362037713883671	0.635031241721148	0.117740149541212	2.39682900091849	1.1650730972012	0.84892033649728
1136	scRNAseq (DOT)	1.78340598393962	1.59186057542808	0.262763807568558	0.108379127730022	0.221129152139305	6.03341341751112	2.47782635270862	2.63478044564533
1137	scRNAseq (DOT)	1.26105178176489	0.319502387333041	0.275871308612221	0.0514435944124664	0.111245618244196	2.73348293433399	1.27602458164572	1.21395380976911
1138	scRNAseq (DOT)	2.52872873770174	0.572048788846205	0.175496199383213	0.0914196294818292	0.146672886595527	3.59897962707799	1.70009794977749	1.75502144208393
1139	scRNAseq (DOT)	4.9175102665145	5.18199460987305	0.196260641683704	0.160169602022313	0.243376068535102	5.19649919942325	2.19152056526359	3.16533542420671
1140	scRNAseq (DOT)	1.9510352115649	0.342982799617288	0.270952466086954	0.0515631516009925	0.128894578346563	3.70172821147348	1.54475493777459	1.78662988241964
1141	scRNAseq (DOT)	1.73171115029625	0.187242905503391	0.0792831897282777	0.0211956352068516	0.107423728834603	2.98949600954212	0.951834404304609	0.994357908228338
1142	scRNAseq (DOT)	2.29888938787971	0.750579134239781	0.139739614916938	0.44517867173416	0.183520292574914	7.93310278797879	3.84306450690097	2.6813329974456
1143	scRNAseq (DOT)	2.67986137481389	0.38188624781801	0.171578702710208	0.19352204358971	0.177490371820262	6.05798955084576	2.45088778159264	2.64580493377505
1144	scRNAseq (DOT)	1.79520157092113	0.819611094531433	0.13479527000257	0.0609709294218725	0.305330607503965	7.06722959719035	2.28114090718869	1.95877765137682
1145	scRNAseq (DOT)	0.729042158292559	2.24730910640983	0.177386376209096	0.0482674312478288	0.211123842893827	2.92715894358154	1.25403520651594	0.924653025320997
1146	scRNAseq (DOT)	1.83660566967027	0.241268692977152	0.242551940168876	0.300439135553483	0.285585037284891	5.21179866421061	1.72598473495158	1.83619246936025
1147	scRNAseq (DOT)	1.70305086063539	0.396788378158359	0.346368424210663	0.127315298726182	0.0693570918186922	3.87121788708214	1.62583579830843	1.39184526474708
1148	scRNAseq (DOT)	0.703801674475604	1.67123224723396	0.761286851164577	3.04538646930472	0.135199421237407	2.45745557255279	1.24539069314089	1.25380803920046
1149	scRNAseq (DOT)	0.463093358733418	0.660042797889755	0.498171140990371	5.91656479909366	0.0515419389363259	2.03139742974873	0.828484292897759	0.706562953408936
1150	scRNAseq (DOT)	0.353475539505464	0.470779815325743	1.35605849529165	0.522990249060956	0.051368193992096	0.327440444140214	0.279536431208621	0.181404411800027
1151	scRNAseq (DOT)	0.489116339029678	0.797071241142495	2.54955103666095	0.871867966959328	0.081404468447874	1.13141082166229	0.702627173489063	0.404343071441878
1152	scRNAseq (DOT)	7.31049804686635	31.7871074992888	0.953820346103525	1.45506441934031	0.39415622059018	8.38377201048844	4.10691508984029	4.81536036357892
1153	scRNAseq (DOT)	3.09365623409817	17.9744302812024	0.730200388562365	2.21041491303498	0.546945275598727	4.72280917121738	2.04257331324067	2.34259603506768
1154	scRNAseq (DOT)	1.70521503657569	10.8896837972443	0.349420754002963	0.220588719635954	0.847666689587252	5.97206199899501	2.29935841117608	2.83613812826389
1155	scRNAseq (DOT)	2.83732706886501	26.6403477361707	0.252407734382873	0.610099594566155	0.176293138210996	2.09030290397921	1.30118258088435	1.41686418102002
1156	scRNAseq (DOT)	1.07915194118119	18.8943349390874	1.61452778459394	0.0866028509135967	0.833380819985349	1.64199386149274	0.902152656408639	1.71897056896218
1157	scRNAseq (DOT)	2.37501273817856	4.62013345151621	1.131484327149	1.95836016453343	0.300448357548123	8.83634474028713	4.37742702849967	3.50090484809313
1158	scRNAseq (DOT)	3.17278963417448	2.2980424934898	2.1414597183615	0.0763512080969504	0.225389187666117	2.76555343776546	1.62150074961158	1.71716363696513
1159	scRNAseq (DOT)	1.97141290973545	5.20212482065835	0.336858647218431	1.03900387243411	0.217443646650324	3.46309064882194	1.59598306466255	1.65040518974707
1160	scRNAseq (DOT)	2.60737526955543	0.90387307952306	0.304123174534151	0.082846078211423	0.260506331558438	9.45549110493339	3.71745598071705	3.60299571730705
1161	scRNAseq (DOT)	0.80715660614655	0.728377532949046	0.47441371503097	1.25320057846533	0.340698938391863	3.74068020688488	1.57650718973982	1.40433893424796
1162	scRNAseq (DOT)	1.76420265226078	1.07686498391697	0.192788883787415	0.0758040050578295	0.313429568235416	5.48428318249309	2.25404259009579	1.85096926787082
1163	scRNAseq (DOT)	2.2938862297047	8.75847419348142	0.501149262616278	0.570711752102532	0.418670877761206	1.28716973454059	0.606942521184498	1.41459165247992
1164	scRNAseq (DOT)	2.74979288651941	0.377163738364923	0.208849033358802	0.209109256031217	0.107173375251237	4.05662966920587	1.82322077515454	2.26427023489307
1165	scRNAseq (DOT)	1.43134517234049	3.02495970215578	0.808913791220393	0.0354305146804661	0.0989064361035382	3.40427888584769	1.53741220198608	1.52823108869337
1166	scRNAseq (DOT)	0.997893834825685	0.29116388717807	1.01490210739616	0.182247175925805	0.0289516734166969	1.61275527466123	0.783895767410761	0.527450432092762
1167	scRNAseq (DOT)	4.25385331050849	8.68965034336138	0.740135778222019	1.73450090783948	0.314976695065337	6.25656150144539	3.43777871182582	3.2397367627971
1168	scRNAseq (DOT)	0.541006825618821	2.11007228747862	0.408912491036189	0.0168279944483239	0.0626002255558322	0.632761204850666	0.548152259534498	0.294292958368779
1169	scRNAseq (DOT)	0.272796451338381	0.245365442579287	0.409068554030732	0.0509065096689131	0.0144100624265042	0.80600231140487	0.433482445496352	0.207192065016511
1170	scRNAseq (DOT)	0.8120489545142	1.65476141320891	1.23161282363808	0.0805666988695378	0.0283206331078382	1.60511995362951	0.734322602221459	0.502734216255181
1171	scRNAseq (DOT)	0.546188871823456	0.402536645702357	4.45461378045044	0.00010298073484478	0.0485635963506514	0.468850275500748	0.309907136428212	0.212212030437653
1172	scRNAseq (DOT)	3.01971106186976	23.3547852291962	0.393623721594945	0.247163808219943	0.161443230280049	2.36180621545351	1.14017673515915	1.44996857470271
1173	scRNAseq (DOT)	0.319666993586189	4.64483214819593	0.284714426388624	0.204853104977654	0.0401321194853828	0.395183295397921	0.380286527988526	0.163434781741723
1174	scRNAseq (DOT)	0.513489183160032	12.2835755299142	0.657899524503316	0.0489948658052967	0.0367121073226533	0.487381894879893	0.336623163809354	0.263460804826566
1175	scRNAseq (DOT)	1.72310560047388	5.04239318860179	2.68503516843803	0.219489417696829	0.27581150773335	2.2631570262052	1.11811385089185	1.04410848633606
1176	scRNAseq (DOT)	0.238761382033538	1.49382456369628	0.57046004246887	0.0839875237838816	0.0264380283848658	0.346574326439576	0.306336885463433	0.17374928311798
1177	scRNAseq (DOT)	0.833983037654769	2.53283498054397	1.93270699595014	0.0114563767104423	0.0402328008320154	0.931547560629756	0.481720924409754	0.433119287594327
1178	scRNAseq (DOT)	0.285836717514668	0.457090867678559	1.07531908094493	0.0314334310817937	0.0411830851026697	0.743156183733791	0.497085301492133	0.297320522536611
1179	scRNAseq (DOT)	7.52530993457553	46.5328043107101	1.04393318930357	0.838911143582349	0.481541673314481	13.8195329773436	7.46654907782617	5.45240438169534
1180	scRNAseq (DOT)	1.21391956709375	6.14405137787722	0.987670380496907	0.0404741282661244	0.404911966795712	1.6384119654637	0.869744075273931	1.19800020957873
1181	scRNAseq (DOT)	0.38552026850618	0.900276539351285	0.454240860491775	3.10577465506141	0.10913658413375	0.910212026366589	0.536030832613223	0.497017477333919
1182	scRNAseq (DOT)	0.362277204890196	1.00283793890053	0.149534789254933	0.135037947564501	0.156894164174355	1.15965755777492	0.540702410807638	0.518081832114279
1183	scRNAseq (DOT)	1.09406821698291	12.1917582934065	5.13571878467018	0.150136843198885	0.485757234066933	3.14995973295811	1.42131292529355	1.52502604695366
1184	scRNAseq (DOT)	1.78600131355716	0.626439121372849	0.121899916842461	0.930175603973206	0.623019586918209	3.36534403179049	1.5324729818284	2.8495815861685
1185	scRNAseq (DOT)	1.47832897496643	1.27652871777251	0.203115971605289	0.394760927934486	0.276502053820736	2.90758214937483	1.32347215452144	2.16931596612443
1186	scRNAseq (DOT)	0.752136353817525	0.943144803096434	0.184457931230455	0.401991989289271	0.239729136425149	1.3216368465557	0.63453199869372	1.37048576862094
1187	scRNAseq (DOT)	1.96076606208938	1.08996503134644	0.170435036716469	0.701589371619023	0.260364166698957	3.13072219503839	2.57943510287059	1.6532807106912
1188	scRNAseq (DOT)	0.420564635244787	0.964896729981742	0.495782745093716	2.97422724074636	0.228114659332588	0.972227652115296	0.549379210838364	0.624486277117009
1189	scRNAseq (DOT)	0.521400614639655	0.710674506957808	0.461180867441478	2.25288171300499	0.125035398194915	1.06652122245722	0.572597197293283	0.671983070430884
1190	scRNAseq (DOT)	0.519226445378007	1.04355421032728	0.22271411718594	3.51413600435765	0.0508387649150235	1.5696076670509	0.730793130790272	0.699399183564917
1191	scRNAseq (DOT)	0.297213078567226	0.235740924758625	0.0829126780628426	0.892821453328451	0.0678895425674205	0.444676937042011	0.316639256742668	0.305338007694883
1192	scRNAseq (DOT)	0.592102548147708	0.395171628903198	0.169446048642538	1.24289708258661	0.0875929562456089	0.609457385076305	0.344377321121814	0.394878409628002
1193	scRNAseq (DOT)	0.35466368971409	0.488934319235491	0.309921109925992	0.899737474244992	0.085411210675433	0.687078169688533	0.48985376335531	0.348850538831513
1194	scRNAseq (DOT)	0.507412411878364	0.997255727268605	0.257155194063952	2.63535851422883	0.0923289934992286	1.42723131198311	0.774579952533334	0.715387443207424
1195	scRNAseq (DOT)	0.541338491012603	0.42622619329518	0.145372456584214	1.07588062318002	0.141555820437671	0.611294993770699	0.43826983360672	0.511636343636611
1196	scRNAseq (DOT)	1.53219983522485	0.962896047061992	0.175944921188697	0.437377737394113	0.312361761309004	2.99215500945701	1.36272710292762	2.29115408979896
1197	scRNAseq (DOT)	0.608369551007551	0.495107177375689	0.234831323397677	0.303573671686436	0.214723270014782	1.07972630921041	0.531449627864765	0.981557393496183
1198	scRNAseq (DOT)	0.612316334427623	0.581354826375527	0.144198670521169	0.0951600460933755	0.31754174323107	0.704522909497217	0.532787970349919	0.89840355695571
1199	scRNAseq (DOT)	1.43054787488318	7.9941801595897	0.512075973315035	0.340400348909377	0.269646779580173	2.16699137934975	1.05974404202515	1.86229190636661
1200	scRNAseq (DOT)	2.24835644505931	4.79887277164885	0.467813084343973	0.462691929450952	0.237253737027242	2.09845490112807	1.34509220757337	1.9495496992677
1201	scRNAseq (DOT)	0.440273391814954	2.31002052682616	0.296663296264607	0.0448923252313872	0.083169099644818	0.773540647979026	0.441660351083861	0.351114593408901
1202	scRNAseq (DOT)	1.0132577387434	6.56325155246888	0.109203921522445	3.16892278353463	0.447347713995359	2.43956487155172	1.02820956884126	1.34092328155703
1203	scRNAseq (DOT)	1.68024824516928	5.80382578689659	0.211098729373479	2.88671431479125	0.239159565673589	1.56484658862443	1.01047772655465	1.03277708895777
1204	scRNAseq (DOT)	1.11205776641315	10.0565265350572	1.17391662892986	0.482736677695553	0.214690008430834	3.70332068879463	1.72345651221547	1.31049892963705
1205	scRNAseq (DOT)	3.13422643646396	5.05324966519792	1.18976222620727	1.08168328691278	0.218864122752875	9.06686301440735	4.95798934919126	2.48011912110145
1206	scRNAseq (DOT)	1.69751544135121	9.17011087700097	3.27305595019186	0.0807681586784185	0.191362496031997	3.15153994709672	1.55059785956348	1.2695482714434
1207	scRNAseq (DOT)	0.393932721771535	0.433565469218896	0.214467605228866	1.67902522336432	0.043105681759497	0.755596691828746	0.521355207273808	0.306575354451118
1208	scRNAseq (DOT)	2.82461862567141	3.49222386703385	0.426639119057666	0.0985463168459184	0.204577079569076	10.9410782728064	4.82242537884702	3.6449639715959
1209	scRNAseq (DOT)	4.91474940322288	0.490875881709821	0.772884702845993	0.0972128131257257	0.257659660081076	10.513334312438	4.64133631105214	4.33932151380924
1210	scRNAseq (DOT)	3.23615127549816	0.885990723643	0.261247486198181	0.222549174226005	0.373444389515495	12.4579567579727	5.31270610196553	3.90732572451301
1211	scRNAseq (DOT)	3.11297614170881	0.513711980334068	0.209800570252858	0.0883506734774378	0.306090731340989	10.5850515549566	4.0552953441187	2.61468783940036
1212	scRNAseq (DOT)	4.44988792206736	0.670550192528931	0.192012559938158	0.258669550356543	0.913809548010827	16.5903126485094	6.24482224348405	5.32399304514957
1213	scRNAseq (DOT)	3.85707582105023	1.08923175623466	0.352771428260925	0.197956114552432	0.356231789475442	16.587610565189	7.60403774971777	6.15063591388888
1214	scRNAseq (DOT)	0.574358171456614	0.216083071041141	1.18048308194378	0.035430871606458	0.160987693384794	0.700920292929988	0.438854631860095	0.432252606059356
1215	scRNAseq (DOT)	3.78127219347566	1.3710577960919	0.354216319796789	0.162051505955944	0.279268115988001	12.589240191176	6.08998568538613	3.50264556305715
1216	scRNAseq (DOT)	2.65812829440784	0.609120535061227	0.212157709354562	0.356249812942981	0.205286070772162	9.40340616508118	4.43272395170396	3.39677811314585
1217	scRNAseq (DOT)	0.221858898704311	1.77905737179097	0.104025949701421	0.562508708562177	0.0816076535211998	0.328450636921013	0.241040318258649	0.268708466445302
1218	scRNAseq (DOT)	2.40716078705006	0.668343913664051	0.682035361920802	0.061275457708827	0.254137540260018	7.87968501624048	4.08533456600897	3.53070110591677
1219	scRNAseq (DOT)	2.45695745374192	0.605941992600415	0.356440627271242	3.33346491623433	0.331469430029735	1.93221543068684	1.05106922330301	1.39000045564764
1220	scRNAseq (DOT)	2.6230626522222	2.8446875476344	0.284694598003946	0.121882113321913	0.298095095352138	12.5585070134727	6.06413824926994	3.91404008561133
1221	scRNAseq (DOT)	3.5829887879354	0.616135644246593	0.252798216705188	0.0788350865450037	0.209475348465672	8.69538558851816	4.5689316318042	3.16701540073933
1222	scRNAseq (DOT)	1.06539369895705	0.439725102904665	0.178614995095795	0.0398964372090935	0.179891728405293	4.09133883441127	2.1288050217027	1.45615480395236
1223	scRNAseq (DOT)	5.62539465424169	0.678997663915117	1.1962702562845	0.165857381370712	0.397318753917717	22.2055025560717	9.07460436846359	7.45104900711883
1224	scRNAseq (DOT)	3.77813480751709	1.09555047758461	1.26307548863313	0.168538038330449	0.296886880994526	15.4237118774182	7.1738152134483	5.54319422483418
1225	scRNAseq (DOT)	0.91304042568694	0.39221689202606	0.11282404010128	0.0432312462783543	0.108594602664357	2.77579136208394	1.51690044460416	1.03854777211089
1226	scRNAseq (DOT)	3.72448121839125	0.586418518235078	0.230653082456017	0.171577639066796	1.67346920289039	21.0067183786945	8.26959992243879	6.14364199468669
1227	scRNAseq (DOT)	3.1740219441579	0.689409075290058	0.621011055061395	0.123299067700778	0.158037726104309	6.43681533904522	3.23779660596704	2.65551948134941
1228	scRNAseq (DOT)	3.31188473138385	0.783423721869306	0.448208895331842	0.124235626665295	0.283225956290714	12.2889295607673	5.40772363152131	4.06548071233488
1229	scRNAseq (DOT)	1.33431545803645	0.210546186405472	0.48323639204837	0.0728916670238088	0.0771646925326669	1.70822402774097	0.830903717876591	0.759435697534482
1230	scRNAseq (DOT)	3.24712118306902	0.430393590349791	0.21676739926682	0.118615463990281	0.237506195017142	9.86952189390276	4.48898884115857	3.59919823711769
1231	scRNAseq (DOT)	0.740610622010683	2.13363519929873	0.696879584449439	1.15652138494145	0.034079236692402	1.27621907971071	0.53770673713387	0.536287983543415
1232	scRNAseq (DOT)	0.782892775721971	1.24280748705379	0.562974818800258	0.92821383720893	0.104025233879184	2.28427429245006	1.0196245275317	1.07905457673093
1233	scRNAseq (DOT)	5.04969122582583	0.749999464715561	0.238826448404108	0.140893467294243	0.334617257216821	8.46390043054535	4.06667434352089	4.11056056482447
1234	scRNAseq (DOT)	4.58306586669217	1.07729484270583	0.18652642617889	3.17512352276385	0.482463907641329	1.80979981425059	1.2094925859241	2.22790703757778
1235	scRNAseq (DOT)	2.7371707160483	0.46725134770779	0.169406655015815	0.039052269820466	0.240935977434492	9.75638686863728	3.92068340727979	2.78738733867462
1236	scRNAseq (DOT)	2.81980174719084	1.53816043603942	0.141779905720972	0.106901170590648	0.229631612400769	12.5405787176657	5.91828836099461	3.11758928955813
1237	scRNAseq (DOT)	2.95546792618546	0.620972131340227	0.801349317273663	0.0647410939135095	0.212725073455268	5.90022955269205	3.14622769471781	3.06168399474928
1238	scRNAseq (DOT)	4.26009469636406	0.648868256510083	0.316340297729376	0.133953641566314	0.355150855435589	10.676931267176	5.67720995072553	4.04676781867695
1239	scRNAseq (DOT)	1.64084690168542	0.395405037972333	0.607054957807177	0.0712752131353298	0.14928620625146	6.03402338723864	2.46934226916552	2.02441560870453
1240	scRNAseq (DOT)	2.73201311939043	1.18731003113545	0.390020733319509	0.334147698958303	1.38798723403625	16.6122434700939	7.14994959094673	5.41894645321686
1241	scRNAseq (DOT)	0.350885997782519	4.38760574519455	0.290765329596628	0.0883051263923902	0.19071901936224	1.09739710259831	0.744741800977915	0.614527848998038
1242	scRNAseq (DOT)	4.35292207425613	0.866973036651564	1.11560592327965	0.276503802849728	0.316906743294845	7.6797956297101	4.02796225841302	3.80275136937279
1243	scRNAseq (DOT)	3.66206480044349	0.54637003499081	0.264336753270851	0.148315477954828	0.173526359894675	8.00156003439722	3.47427914602853	3.06095734307187
1244	scRNAseq (DOT)	2.06054857389132	0.361324845777301	0.110293084487658	0.0379005270698046	0.188464863331731	3.81343412668117	2.35968299554159	1.68085379656069
1245	scRNAseq (DOT)	2.79529197443379	0.600903287230874	0.444041131076974	0.0628409520764187	0.218431338400287	6.49562572877835	3.40923749929303	3.06590832876527
1246	scRNAseq (DOT)	4.54251163780102	2.04252163112532	0.21119645511169	0.15302230767961	0.201509054056582	11.3601147703241	5.55439819332607	4.05327488039473
1247	scRNAseq (DOT)	0.752713586733256	0.432381078708579	0.082814663544855	7.05351072458809	0.687531006131442	2.49388519287579	1.0514365055536	1.51573213785594
1248	scRNAseq (DOT)	1.53769870344162	0.819763467311519	0.203490729142364	0.285810600871769	0.170554236212709	9.76308150122207	4.43223279121316	2.67199447124425
1249	scRNAseq (DOT)	7.31308124761976	0.363293908553319	0.288822562796151	2.69632655496233	0.262543275220864	5.52005233524968	3.89236606018737	4.52294128328353
1250	scRNAseq (DOT)	5.3380412361436	0.982206625118569	0.274380798157224	0.199005199265314	0.37057355508611	19.1697163260157	7.43698754138795	4.93394908268451
1251	scRNAseq (DOT)	0.912848790555526	0.232240722570863	3.79679219455261	0.044528735913115	0.0445678329238379	1.25115291462924	0.439762312429795	0.455759034225622
1252	scRNAseq (DOT)	2.20867327959028	0.547006284798766	0.294173644656858	0.102599895994468	0.176042923636268	11.1461800421597	4.03342049622309	3.29107330091177
1253	scRNAseq (DOT)	5.06256615486708	0.365389627648853	0.189030726709639	0.0724283637003601	0.130023028655279	4.28779570070762	2.49482625583816	2.60760310818112
1254	scRNAseq (DOT)	3.28585720549337	0.687843990846631	0.654374155284656	0.0592068310020224	0.264330627711854	8.77467886225434	4.11737078637679	4.11515862324766
1255	scRNAseq (DOT)	4.2537326431642	0.585064882554846	0.154095789353322	0.195631319511694	0.559324549505475	13.3942933599976	5.62310952272409	4.34434295935112
1256	scRNAseq (DOT)	0.740326914434817	0.237341725236056	0.247960176284568	1.24895734486149	0.0359590267986922	1.66688707196136	0.696760887595135	0.552587273626333
1257	scRNAseq (DOT)	1.82453593308199	3.03129482144651	0.187003390602785	0.306290574687867	0.139604374846444	3.36993764986333	1.91837962842403	1.41074621569747
1258	scRNAseq (DOT)	2.58083613631059	0.501538728815886	0.855286261940082	0.405714753502455	0.194366299031517	2.26079692987682	1.20046668896598	1.11955528607715
1259	scRNAseq (DOT)	2.72283101595322	3.34901114595021	0.210020627501638	0.0563826589521577	0.302695936553406	13.7117458505048	4.35623806348825	3.66588432234535
1260	scRNAseq (DOT)	1.79389937732202	0.631157784173742	0.456436399812896	0.14129301245524	0.221092273371984	11.1069186702813	4.74985643931735	3.56917714546008
1261	scRNAseq (DOT)	4.89714458639621	1.50822811694807	0.363539749644284	0.743167313851847	0.358308481572538	24.1206482473952	11.8901461595563	6.82262183577736
1262	scRNAseq (DOT)	6.95884401181217	0.539240980725419	0.430657674594874	0.101082387412188	0.476467181991821	5.8965001449785	3.23376819120829	3.74252801333738
1263	scRNAseq (DOT)	0.154543355991184	0.261296874844259	0.291615598864029	0.0245808273782796	0.0228060872601554	0.241552193333802	0.200439337863301	0.168547325683091
1264	scRNAseq (DOT)	0.619022745454612	3.43021778707583	0.279680079005156	0.0951825953711885	0.288484667679231	0.845147111691681	0.62548828334339	0.587510328882053
1265	scRNAseq (DOT)	5.52317217257716	0.817466408116934	1.19836648285156	0.102126424057759	0.258541568115247	11.0754689042973	6.10895286285937	4.67861242202096
1266	scRNAseq (DOT)	4.87991249400009	0.730482896151427	0.425180868355373	0.0969181796888604	0.313949862857018	10.8256045719861	7.41867452879707	3.54280984473813
1267	scRNAseq (DOT)	9.17291417207163	0.736726642147515	0.722557541922938	0.088550845292442	0.366334830876766	8.62899175443248	4.33405217276297	6.18223424304313
1268	scRNAseq (DOT)	0.570863247887086	4.38786186180823	1.05591343230535	0.225474746722569	0.139970244617489	2.35812545888749	1.34877602485657	0.878874905074132
1269	scRNAseq (DOT)	2.97242752614292	27.3862765038486	1.85927040152954	1.16695414667172	0.0477289680046756	3.57096042254868	1.48449357229466	1.43464261392231
1270	scRNAseq (DOT)	5.46087722594265	1.024044272061	0.661807559606004	0.191883436314185	0.341599568856239	16.146235247748	7.16460008320449	5.77813786816672
1271	scRNAseq (DOT)	1.38957745095236	0.504396869492817	0.150770907529188	0.0647630439963973	0.183100834565805	8.0758973719387	3.36986828444798	2.57611327437725
1272	scRNAseq (DOT)	3.88069327620166	0.788714824526193	0.207002702425703	0.119480208918313	0.438887260910804	14.3559392766476	6.98682459668977	5.07483299247101
1273	scRNAseq (DOT)	1.88496650925041	0.374462061323862	0.119962543458025	0.0361176390630992	1.10062916037949	9.77463729910378	3.22355002232959	2.18960823426325
1274	scRNAseq (DOT)	2.88239785444263	0.864100488896732	0.419081017689515	0.176419160000126	0.473135028546381	12.46860020266	5.3763376980062	3.6887564661869
1275	scRNAseq (DOT)	1.940145796875	0.4772071585003	0.490596611459035	0.0657478122171723	0.188683444489265	8.96939954368206	3.88211400141267	2.81288588988641
1276	scRNAseq (DOT)	5.93942223729207	1.04947325153085	0.33493242735165	0.116352643981661	1.26238904115518	13.3488963791135	7.68398883686514	6.46840248288459
1277	scRNAseq (DOT)	2.23761198753896	0.700829957586463	0.320164594178331	0.128876563123981	0.251019501863317	11.1644055138646	4.42597980140998	3.79540228826734
1278	scRNAseq (DOT)	2.1789955174783	0.512117791343948	0.653077263926338	0.134239896374388	1.49057411980904	7.86716395924228	4.00634770119427	3.87000773930694
1279	scRNAseq (DOT)	3.82355656400244	1.25957965204389	0.335737914260149	0.17426651557328	0.281449842442519	13.7056491133994	7.43603075048253	4.09230739697326
1280	scRNAseq (DOT)	4.56198929882854	1.46116370117042	0.385051782098097	0.225749953252807	0.46018746961941	22.7140892735737	10.471591605957	6.77716381127978
1281	scRNAseq (DOT)	3.08852884674622	1.01974384208938	0.351300791151384	0.194476618374879	0.18744209423115	10.9710797399551	4.78173660792362	4.10646331846415
1282	scRNAseq (DOT)	3.74313168550529	1.25739708711478	0.595062066728113	0.193390659475528	0.338382563936031	18.9237022805648	8.32132727698695	6.67139937840874
1283	scRNAseq (DOT)	3.55930834203936	1.58188672497524	0.590064366103108	0.221413068718835	0.285168774368709	17.9319710905503	7.93045402370829	5.88093792952996
1284	scRNAseq (DOT)	4.86980474946996	1.31362876492158	0.665788595554086	0.25266860836658	0.365840977696131	20.4752214825825	8.59295424337166	7.97044570496855
1285	scRNAseq (DOT)	4.93178847175347	0.572878764109574	0.303306845266236	0.0424820550389674	0.255650904296003	16.7814006426068	5.31903425568877	4.17154929368714
1286	scRNAseq (DOT)	3.44227424797224	1.00344026179246	1.02967052333325	0.152103886477641	0.251035298278291	10.7173614488903	5.15757233783904	4.81914495456255
1287	scRNAseq (DOT)	4.13976351700009	1.25870775293378	0.901509214905502	0.258976940088047	0.459447645406549	17.7435025659669	8.55479250550141	6.15962176607454
1288	scRNAseq (DOT)	0.631031247118089	0.327643836528477	0.115871898491656	0.0224218448211423	0.0920909845668159	1.81368277779547	1.10638037960536	0.648959587399358
1289	scRNAseq (DOT)	2.70410625654365	0.928965617271493	0.376409493445744	0.0951969568315672	0.235480343162907	11.0105786256289	5.5326350612162	3.7647146266535
1290	scRNAseq (DOT)	4.41607749271545	1.31983706728689	0.384392829544998	0.218235705129981	0.420386828075579	18.7463323738666	9.36986529593138	6.09392630516068
1291	scRNAseq (DOT)	3.05255162159848	0.830242468583622	0.501598998483064	0.134692607901401	0.290280181627963	12.8605733421613	6.27837657500356	4.39723956557406
1292	scRNAseq (DOT)	4.85897340948319	0.904864206391115	0.267117555149034	0.235477834255669	0.788635187570139	15.9131693912101	6.85113845371787	4.57081680001925
1293	scRNAseq (DOT)	0.867371954237487	1.13903629775865	0.438274216275904	0.0154191710490328	0.12716399944666	2.16226256677194	1.25435848132479	1.17281637177231
1294	scRNAseq (DOT)	5.29604778286057	1.13528751587418	0.330465926451852	0.127342523735106	0.294626326961675	14.1561272932308	8.71930333319255	4.00451997299767
1295	scRNAseq (DOT)	0.696942349788978	0.291172547507462	0.130485123836237	0.0439042813672401	0.085424549957724	1.64726484125652	1.00173871809382	0.654484042241895
1296	scRNAseq (DOT)	1.59768092100885	13.6811004955444	0.412910321904747	5.16406490259935	0.153427324997116	6.85552315151932	1.88695691762941	1.33726489296488
1297	scRNAseq (DOT)	0.980329359602164	2.62325291892262	0.21261963602919	0.247482215889362	0.0876191398227724	3.26583452263486	1.66409811554915	1.29084001968319
1298	scRNAseq (DOT)	1.13068741309361	4.0311300768165	1.18833733201714	0.965202498210954	0.103157477515989	4.64223950643861	1.87690693726956	1.59318779190069
1299	scRNAseq (DOT)	2.54756487218052	2.94066164800934	0.434694992162828	3.29545822008856	0.079673353365894	1.68029091609611	1.12375230252657	1.11975518905209
1300	scRNAseq (DOT)	1.01412118670828	1.4065398510798	0.32837799442783	7.41778397853529	0.0903973023961663	3.63845354868046	1.47417323309913	1.40642098897284
1301	scRNAseq (DOT)	1.16972960910769	0.695932613926926	0.594899738454161	5.17529032209022	0.0951152689363352	2.2492717194169	0.973715084792851	0.986953597275903
1302	scRNAseq (DOT)	0.848182782494995	0.681452422462819	0.456972286548859	1.56386489924644	0.107984108309549	3.66553491219102	1.89663613515905	1.30213249183157
1303	scRNAseq (DOT)	4.39457840932934	7.08048972318443	0.710222821585128	0.11011539469663	1.31801862973284	4.75971617087243	3.409868480444	3.38563837920754
1304	scRNAseq (DOT)	3.7838637992725	13.8239716925069	0.330311795356248	0.0980578132847316	0.0940474701110652	3.05539355649289	1.76566313744134	1.58955949258357
1305	scRNAseq (DOT)	1.99195199714753	0.266014792813526	0.216289871905327	0.0785701922731527	0.0317969754205784	0.644335695299067	0.590309219255408	0.597284574861945
1306	scRNAseq (DOT)	1.65891676368817	15.8088092470975	0.938255495576691	0.0919845750644344	0.196452686965438	1.62519993620889	0.815136111856665	0.995878059945846
1307	scRNAseq (DOT)	4.49276780272025	0.539138799970462	0.166367769272305	0.290202940201077	0.0830524824868116	1.61374258090063	1.24593949779551	1.66807385863862
1308	scRNAseq (DOT)	0.886245338718922	0.600231841292185	0.468908057110762	0.0711600957446117	0.0721789953223901	3.08619287284017	1.22047732363755	0.861977427706234
1309	scRNAseq (DOT)	1.28372495268741	2.54670213316382	1.6299366957841	0.0269228444018436	0.384070514741377	2.87845268352458	1.33456728588432	1.57254001548048
1310	scRNAseq (DOT)	2.95096673691733	7.30486764915662	1.18626640788767	0.276032122155018	0.35133880743816	20.2464036782705	7.60445507940764	4.6055871920608
1311	scRNAseq (DOT)	0.85712882589291	2.25651482366218	0.113506619417175	0.0826416714285537	0.0786833563610765	2.44274455372682	1.21920976601612	0.776391917625961
1312	scRNAseq (DOT)	3.08717964575853	1.67586631568475	0.144171547799015	0.171922024754281	0.108999668032608	9.33345594495877	3.08526555534274	2.72094014259209
1313	scRNAseq (DOT)	4.15554182366843	3.21697599201576	1.89540223900393	0.107372138668566	2.3295586793168	10.5389144268863	4.23460758067316	4.3682121935453
1314	scRNAseq (DOT)	4.34503135639059	2.3671956162635	0.965254015715596	0.271756934239548	0.716069230628059	24.026473568364	11.2542533685085	5.96694998982147
1315	scRNAseq (DOT)	3.10959085769514	0.453780322329448	1.57156363585012	0.0689885882795404	0.148568569475214	7.1068864524023	2.91191221318334	2.73995621618991
1316	scRNAseq (DOT)	1.20823261051823	2.43492400031267	2.86738200449813	0.130346156266046	0.571520723928453	3.63588574598499	2.0834761869804	1.68841174835687
1317	scRNAseq (DOT)	1.69178795048603	4.51380289149635	1.36057576621557	0.086676533658157	0.264274452141412	5.88498646550474	3.04491091735911	1.7386210125001
1318	scRNAseq (DOT)	1.44472026338144	3.77505624818635	1.11346206427114	0.353719347898987	0.155551396900758	2.78979605530447	1.3391605884331	1.42210604860503
1319	scRNAseq (DOT)	0.939316698919581	0.701715581415659	1.01041421339828	0.071967058251234	0.109757909998564	1.3445650809112	0.859327158881664	0.516183440145481
1320	scRNAseq (DOT)	1.96441023709965	4.28121596867806	0.65342778354746	0.0545670529348735	0.0657312204944252	2.33858266641223	1.43257848188323	1.16945312229259
1321	scRNAseq (DOT)	1.27392692590267	1.1239684718915	7.53501895180846	0.0909421104426288	0.121584733587142	2.48741406891672	1.10923674955308	1.46215022545404
1322	scRNAseq (DOT)	1.83378521950017	0.716264514697897	3.06624097616208	0.0575081304659729	0.0988937325925034	2.49954070870021	1.2114479891062	1.06434071986207
1323	scRNAseq (DOT)	2.21679525472425	0.640763893770695	0.401965012701924	0.113806784346385	0.33204340243734	9.95780732284418	4.74182366680196	3.03012437552602
1324	scRNAseq (DOT)	3.70530461568443	1.22784052345549	0.330746402599678	0.155580585275228	0.479920839989534	23.551124600069	10.8657357477266	6.60974805238225
1325	scRNAseq (DOT)	4.27324612132831	1.20540473180364	0.292068336981584	0.0894278219853343	0.317466058208666	19.5835613029704	10.5633790056096	4.78900471074542
1326	scRNAseq (DOT)	4.22129169558534	1.64088808965555	0.437415198615374	0.149857064301158	0.338434917583074	22.2571876098976	12.9657083152431	4.63241610444433
1327	scRNAseq (DOT)	5.11455872578758	0.68713435068966	1.01363787212448	0.0792100205572023	0.301935643458239	15.2891154498254	7.22050610220278	5.71627885830514
1328	scRNAseq (DOT)	2.64124275488324	0.855008937531599	0.665689156244742	0.109614149396266	0.316769667785751	11.4494247644463	5.61881808855768	4.50788610303319
1329	scRNAseq (DOT)	6.35231190874653	2.29542305377345	0.348759941881112	0.254505426440002	0.53562882461743	14.4217630550275	7.66976315989804	5.65895617961628
1330	scRNAseq (DOT)	4.96668531610491	1.45721457043365	0.440551439963414	0.200329955423752	1.13130752748749	24.066393483224	11.5502601918809	7.42290846689568
1331	scRNAseq (DOT)	3.11138340993221	0.705750307755579	0.376142410599174	0.0663686186900849	0.210407366365119	10.3243641876981	5.53628045306193	2.86379841661289
1332	scRNAseq (DOT)	7.71784459323955	1.84834283631368	0.605939129278742	0.246705182399314	1.4014833401643	35.3248836400969	17.711382327168	9.3882118395931
1333	scRNAseq (DOT)	8.0037733153312	0.976439830297427	0.485068856771881	0.180714681457417	0.831325995471066	20.4151984939097	10.6933648854267	6.40822832203568
1334	scRNAseq (DOT)	4.14359536541903	1.21858508395889	0.208843173306383	0.0561171857622274	0.285856382852978	14.6514319866346	8.78647289104194	3.89314953599487
1335	scRNAseq (DOT)	2.4357724939898	16.5438979099638	0.351103482208021	0.847637610268233	0.852120880057257	8.2863952388281	4.05346595682348	3.25616567275402
1336	scRNAseq (DOT)	4.6727173298689	1.15237969690773	0.36886004294504	0.149367920016577	0.293200547589573	16.0046036249129	7.80691934454386	5.36994445875966
1337	scRNAseq (DOT)	6.64542730051725	0.887985515044743	0.503664984513482	0.369604897187088	0.528330534583306	20.0342508898572	10.5699128691879	6.66800458724062
1338	scRNAseq (DOT)	5.14422231410674	1.30028784728963	0.682150891806293	0.103034241794657	0.788701812845228	9.88634086678153	5.47249850448966	4.53372178696247
1339	scRNAseq (DOT)	0.641421430991975	0.555672360766185	0.174127199028557	0.617353299899401	1.12325633076552	1.31774468333267	0.898442274158948	0.781302095951569
1340	scRNAseq (DOT)	1.96380805890206	2.54116963657275	1.40981144719489	0.0624337750083447	0.079699167947201	2.87740721042738	1.36862609890897	1.26372611124379
1341	scRNAseq (DOT)	1.88071213076363	1.27012785841986	0.305995408394642	0.447341787100729	0.184308549697321	7.37914750114455	3.74092272914351	2.11197414312847
1342	scRNAseq (DOT)	5.37335806547717	0.716190301369076	0.500727665832346	0.142909310453263	0.408165716182406	16.4222149335473	7.8426895504178	6.3517255321683
1343	scRNAseq (DOT)	1.12949521321537	8.93354614857457	0.434601302740526	0.185766085305718	0.314541713595851	3.55188609859835	1.52170912802141	1.53289674053239
1344	scRNAseq (DOT)	5.396958179793	2.63834282724997	0.306433250872888	0.166470444736838	0.234972583994485	9.77230249127086	4.9256965666019	4.29233289067971
1345	scRNAseq (DOT)	4.7530210249759	1.60886785548381	0.777880253660259	0.168995297215205	0.26889097893107	23.3764132483567	12.098690136651	5.58781669048586
1346	scRNAseq (DOT)	2.22749301254086	1.44212732701203	0.190914893629686	0.0790572816797411	0.535616898693879	13.4627068756778	6.74339130577566	3.82413244616984
1347	scRNAseq (DOT)	3.51477252710873	1.30529442245508	0.502235076099009	0.0662880091168091	0.689037569303722	17.948650375008	9.45376544534612	4.86966640633642
1348	scRNAseq (DOT)	3.17284887480266	1.9244746140867	0.449593150310809	0.0989492190797525	1.42180715403593	13.6109631221967	6.19583306942151	4.41059547057578
1349	scRNAseq (DOT)	3.71820775578238	1.0837765346337	0.239044586085404	0.170751624037248	0.672252792635191	15.6895131579927	7.28212518912363	5.97568637038129
1350	scRNAseq (DOT)	2.59681700841791	0.810903223396879	1.15187737711669	0.192499508355777	0.231297857893936	12.9553605701396	6.47430109146046	3.98057453283027
1351	scRNAseq (DOT)	2.90498319650376	0.832088761934547	0.409405128133128	0.126052442600411	0.206488977206999	12.1457884859307	5.91439351535125	3.78126136818717
1352	scRNAseq (DOT)	4.23247658795546	1.05167286077352	0.327315975016746	0.333812921983712	0.209125671674313	10.975220984402	6.46909969213987	3.39019111426118
1353	scRNAseq (DOT)	4.66492230097926	18.7923468812497	0.456735942070578	0.339674637398933	0.274052310545355	4.43679870950739	2.67512352697268	2.84388975955339
1354	scRNAseq (DOT)	0.638559579564688	3.22637803929798	0.22618125739221	0.717999861864919	0.0450098546842547	1.00828034723994	0.53484594684428	0.454449377254833
1355	scRNAseq (DOT)	0.922786784396805	2.20561971270853	0.102336621673712	0.0647086503826982	0.0983606484046201	1.41670435475817	0.870148877576536	0.65332547565589
1356	scRNAseq (DOT)	0.650955520302677	2.53715193429635	0.21370569728383	4.34441224122986	0.147439413180218	3.66416660366189	1.76850151171952	0.882883495571238
1357	scRNAseq (DOT)	0.470225172794304	0.410189405205243	0.146465948163195	1.03976070502733	0.0999848936675132	0.966911048079431	0.4787055656827	0.405738487246539
1358	scRNAseq (DOT)	1.108375085187	0.463513065714882	0.1256067152845	2.53533959342245	0.0928418234593725	3.1590010862944	1.40960223297042	1.04066622644652
1359	scRNAseq (DOT)	1.75743861344158	10.5311011263214	0.388704195119597	1.50631624155049	1.29858831272947	3.30400655171199	1.87824272321662	2.02630077119809
1360	scRNAseq (DOT)	3.74204039440793	0.985111239727088	0.323053910144766	0.301770426419202	0.293448345364433	22.8342448865042	9.87165969480665	6.65161543684544
1361	scRNAseq (DOT)	6.84529283029998	1.49042680895079	0.924900794314562	0.215120461701965	0.377929422010829	32.2761247913328	14.302347598383	7.97088450345508
1362	scRNAseq (DOT)	5.96304672521722	0.845938817073777	0.257198003690258	0.0601022836097482	0.345932982893788	17.6742831534172	8.29514368359954	4.44252458039719
1363	scRNAseq (DOT)	2.67903775164816	0.759984577101106	0.242114059498832	0.156713724979499	0.198556894688852	12.9105201719494	5.81610266317157	3.91390647069227
1364	scRNAseq (DOT)	2.39129160859093	0.652987547514135	1.08401653170451	0.107446807461175	0.674109475182968	8.90334593504371	5.71646470656078	2.59723657724135
1365	scRNAseq (DOT)	4.3294903254023	0.737565377348341	0.226750822794359	0.253537793572423	0.906724931212798	11.5611588107662	6.07147818506558	4.37805022823328
1366	scRNAseq (DOT)	3.08810461679257	1.02736732267772	1.01824518492487	0.0771609401683245	0.288941242035482	12.0160449487913	6.28285238049159	3.39989659090043
1367	scRNAseq (DOT)	4.48329190960758	1.41028562334094	0.972163444011952	0.399784537432254	0.380218824039968	18.2968763418408	10.2016158826521	6.02292051293051
1368	scRNAseq (DOT)	2.63106931322778	0.517412098274605	0.101823646213145	0.0695225814689587	0.211832794326242	15.1746266775552	5.1014304023769	3.17694489062746
1369	scRNAseq (DOT)	4.71848486009749	0.962363484859085	0.383657660238296	0.168918411750289	1.33898968056248	12.2947104747276	6.99258234388691	4.60336803521267
1370	scRNAseq (DOT)	2.29385706682908	0.644636713856896	0.273686726538036	0.0594893834737456	0.214381062190283	8.44220054066233	4.28323782565925	2.81163183326842
1371	scRNAseq (DOT)	11.5386120252945	2.11792919534491	0.360252007761592	0.355871063233526	0.705656585648419	21.7547419832587	10.6687444631446	9.04082506001696
1372	scRNAseq (DOT)	5.75233533190218	1.42605049727202	0.911044864921988	0.185703215794711	0.461951503894659	21.7673335144167	9.85621979874539	8.64214958984065
1373	scRNAseq (DOT)	3.87204635404545	0.869361702178235	1.67061202179261	0.0945768059796301	0.44202633443969	11.7536069246963	6.5975903645832	5.57013958331887
1374	scRNAseq (DOT)	11.7399199331738	1.19341957962142	0.469075393125578	0.542931366807608	0.539387135716335	26.6595934726922	12.5145183121469	9.11660029553859
1375	scRNAseq (DOT)	4.34941913484421	1.05927088960048	0.536394348552184	0.0817764043360517	0.271534596900088	18.7657618903101	10.2240723280725	4.69808294428867
1376	scRNAseq (DOT)	5.58212893361839	1.12150182538749	0.534709362376466	0.0889549607126509	0.855637021221146	15.6734164828212	8.17100982963162	5.17621415743212
1377	scRNAseq (DOT)	6.10853180998078	1.25259704828081	0.228039875336908	0.296714305334666	0.372151085743706	11.4698598799175	5.31408564204856	4.83916765365951
1378	scRNAseq (DOT)	3.39577087713082	1.16126514222858	0.523199261460441	0.107903803647663	0.297357008646419	16.5798274976206	8.03986707803182	5.10897287980144
1379	scRNAseq (DOT)	1.14491744373092	0.50671847700494	0.110972885350631	0.0356401402116739	0.126688099382052	5.84462256252642	3.06321362809144	1.38156568368128
1380	scRNAseq (DOT)	3.01930029831109	1.19176586041569	0.213390309329289	0.0924154709318491	0.700874144752678	13.2793527468484	6.36254141434893	4.14819037032379
1381	scRNAseq (DOT)	5.22643861294748	1.18899387470809	0.241459304994429	0.196407896315139	1.68008598575966	19.1737313424028	9.74335330404231	7.11644003265189
1382	scRNAseq (DOT)	4.65298390836508	1.33050401076848	1.07318425560458	0.152839254238744	0.413729784926638	19.08353311717	10.1526203896239	6.9964360959865
1383	scRNAseq (DOT)	1.83128232141289	0.678924395099998	0.173613553659209	0.100164293931037	0.203923514388429	8.05787589410473	3.94381093394441	2.80470140134015
1384	scRNAseq (DOT)	1.55809036335415	0.79651798991457	0.157095025049416	0.0694997129761992	0.137606120396457	8.83047542468829	4.23287495357378	2.3612074651113
1385	scRNAseq (DOT)	1.97258189616807	0.471771380375941	0.27706868276178	0.0614918988633712	0.160680747809273	6.17536000387555	3.06792058067157	2.12902549131351
1386	scRNAseq (DOT)	1.48536534108644	0.32704710573839	0.0951640371293251	0.0351520126590615	0.222310118474407	8.38075935873379	3.03881313352342	2.01642055835807
1387	scRNAseq (DOT)	0.616295296990938	6.68141043205548	3.54148063988999	0.0785872816195415	0.08705844826832	1.28916882924987	0.722311692395591	0.6229205328825
1388	scRNAseq (DOT)	0.548748127733455	4.24777442881293	0.156998377802528	0.0278874552931812	0.313784606072616	0.883914951111717	0.630877226265748	0.649383609162059
1389	scRNAseq (DOT)	2.30024991381983	9.12881625268897	0.45894073190899	0.055503006549182	0.0849266495239442	2.76526125773789	1.44988757564897	1.18082702435822
1390	scRNAseq (DOT)	1.88067398560199	0.728987121667	0.397451918583398	0.0907578422132197	0.214900567997324	9.35550362326022	4.12923846352753	3.47647216143969
1391	scRNAseq (DOT)	0.883140122489572	4.08678105573385	0.288677951869856	0.0705200723813297	0.0755654741260038	4.06121368237345	1.85092222380589	1.31918596030039
1392	scRNAseq (DOT)	3.55522417838763	1.00374745333077	0.235361244487623	0.200896635675713	0.229912434140337	9.80409761842346	4.84504934109142	3.83534383728916
1393	scRNAseq (DOT)	3.16600876374025	0.697620636604152	0.262609714929314	0.126294666284437	0.13511120585605	7.85911289102222	3.42447490081004	3.31989273001044
1394	scRNAseq (DOT)	3.65862618781192	0.852455585565505	0.162959608297347	0.14122763319989	0.401082072154538	8.76604768026635	4.36937585079815	3.61746575959458
1395	scRNAseq (DOT)	1.88347873160034	0.693893452656737	0.223408063977318	0.0930082484086331	0.175723727083698	7.4854903483211	3.4084217929589	2.7474502751969
1396	scRNAseq (DOT)	1.13627082400698	0.242869220009812	0.0726362135342323	0.0216825828792435	0.0774743752278273	1.41458441758013	0.894929562669302	0.821002792712822
1397	scRNAseq (DOT)	5.44869053389177	1.26970439306006	0.351826506027829	0.212069871022786	0.775338785621884	17.3133204392652	7.70239432304233	6.64352070363136
1398	scRNAseq (DOT)	1.47717340364923	0.372156750335604	0.167253602666305	0.0607795474411264	0.118291435390726	3.38191088877631	1.57555207863676	1.23505362737371
1399	scRNAseq (DOT)	3.04833057191332	0.785944945033103	0.277595027234935	0.0443546801916018	0.185749681801907	18.8837557165399	5.87727959121411	4.14755289418586
1400	scRNAseq (DOT)	1.77047822191269	0.759161003595073	0.263572083596521	0.103649355707768	0.159992951710657	10.900855020798	4.39380196109182	2.72947740158892
1401	scRNAseq (DOT)	2.9976893143652	0.492415850954075	0.526611493558902	0.101189842032391	0.801160796026513	13.7862181700046	6.25088464886416	4.76640160386384
1402	scRNAseq (DOT)	3.72052544312222	0.580300980202902	0.362183170493547	0.0960435785915181	0.155422146410159	7.22200448678995	3.46801132170827	3.19403673176173
1403	scRNAseq (DOT)	2.45427822611604	0.793538876763224	0.340351101149684	0.114184377248421	0.233538873617093	9.13261196633824	3.6267891344686	3.40761532610708
1404	scRNAseq (DOT)	2.48615634144437	0.420134039010189	0.911963595205076	0.0765971845042803	0.212049253547965	7.0250503687274	3.12149408247186	3.43841478755641
1405	scRNAseq (DOT)	3.10863349890758	1.10832313311528	0.523852767745905	0.122251237528086	0.278566167942571	13.6878044181803	5.83843244564765	4.56800088347487
1406	scRNAseq (DOT)	3.05624400234215	0.746194122594832	0.252783278146541	0.133144328499411	0.206576626243399	11.0448872404047	4.47412538835831	3.4552744120727
1407	scRNAseq (DOT)	4.33726513134689	0.907385306042124	1.39843228087731	0.170591503761881	0.302441164385586	12.7852713722638	5.28421347820555	4.95629421284512
1408	scRNAseq (DOT)	5.7828829887637	0.699601023802762	0.308034436391969	0.166254112613413	0.422072612645898	19.4558134060886	6.79042326181813	5.63816457784644
1409	scRNAseq (DOT)	1.04516997915194	1.64476581480198	0.36820733452124	6.63689834376629	0.116323659581517	5.41344697343024	2.18209824176595	1.93921307526399
1410	scRNAseq (DOT)	5.408454632041	1.49624849604557	0.364433389780801	0.296802222400203	0.342951318701001	14.7409523199302	6.40927321681842	5.94217047657013
1411	scRNAseq (DOT)	5.07537643715185	0.679506344225545	0.159184014519991	0.134548213336988	0.390519536302944	8.51995010497838	4.12937370589863	4.12350837645226
1412	scRNAseq (DOT)	1.1127844503396	0.319989868553426	0.093086060476848	0.0309504452671915	0.0995668288754172	2.42390378404692	1.38304758742638	0.925403351023502
1413	scRNAseq (DOT)	2.14881768819437	0.593620875467477	0.165194610755646	0.0846633781701168	0.15786743478851	6.3312978152536	2.78764346812953	2.41321310415033
1414	scRNAseq (DOT)	1.22197998465743	0.372674061862571	0.109700644191273	0.0338409182046737	0.107742118026987	2.18332366298184	1.25036348290683	0.9946653799689
1415	scRNAseq (DOT)	3.64518903008071	0.474376634082121	0.243526895485243	0.0923521825780507	0.292074334833394	8.21118273913264	3.8717551138998	3.18457499254967
1416	scRNAseq (DOT)	3.75553287124246	0.374551157164602	0.323442539215911	0.0498060370744623	0.15566326119063	3.90638435152083	2.10037917541043	2.60880797915424
1417	scRNAseq (DOT)	4.00933993347823	0.379473942040222	0.134185850705498	0.26872322053828	0.551035439804988	4.11223688355595	3.59334398809005	2.35255626752415
1418	scRNAseq (DOT)	5.27884365834213	1.12677380171908	0.375365056991061	0.219184125289759	0.268806117825016	12.2240351289975	5.51078055223671	5.37137186629637
1419	scRNAseq (DOT)	3.3663128422029	0.885919590942011	0.525996560936947	0.159787745840993	0.336104633832913	13.3902761852848	5.88484352562389	4.75865419187088
1420	scRNAseq (DOT)	5.72490785817978	0.749738953538454	0.270002687784396	0.113510799406768	0.2217769879687	11.6758991979672	5.13489762154432	5.49018363618623
1421	scRNAseq (DOT)	3.41663863436454	0.890584743345824	2.82105910556654	0.105051830856843	0.204531018691433	8.58739547013158	3.60129193666053	2.77243421362386
1422	scRNAseq (DOT)	0.366051436532217	0.57719864882237	3.05959877631417	0.191032598844493	0.070723254882138	2.00647979362607	0.810242170103223	0.414577930908814
1423	scRNAseq (DOT)	0.509027451794202	0.32196495673883	0.438771542266003	0.0210001135802048	0.094586618353296	0.558518344950892	0.51055910081226	0.34114419083828
1424	scRNAseq (DOT)	2.02541532603763	0.352633695313691	0.732570563078418	0.0720642919241286	0.0520588883538183	0.940599332840487	0.695372397887531	0.863829123275465
1425	scRNAseq (DOT)	0.767981724084398	0.35213780035552	0.373438861930946	0.0285221098074576	0.197779563041125	0.510499952616091	0.685464091308743	0.471381409634123
1426	scRNAseq (DOT)	0.539693350141684	2.4470579295218	1.07910232414196	0.133692434230269	0.0391361465856825	1.44187044442564	0.581549446053318	0.474075797305462
1427	scRNAseq (DOT)	0.237341753196628	1.59761598748874	0.103299853988698	0.0246160455689053	0.0134921798378588	0.417720008547727	0.307260876120762	0.185288774897303
1428	scRNAseq (DOT)	1.74124518188199	0.172675219873103	0.133528612359234	0.191240066805463	0.0893984734508728	0.814481425784213	0.586131717973803	0.577754029833956
1429	scRNAseq (DOT)	3.90668185425048	0.521313166188706	1.37967403623471	0.058516223288494	0.796690845407595	2.04238589277114	2.11985640965834	2.04136658508567
1430	scRNAseq (DOT)	1.81104463122823	0.983309302870974	8.32775605141153	0.0917799695408457	0.150524405427604	5.26494955604003	2.34280340772609	2.45728154287918
1431	scRNAseq (DOT)	2.16591148587068	2.06026744149883	0.376247123189245	0.0279157624920024	0.289388636754227	1.06261407377073	1.27578776687765	1.12337687207103
1432	scRNAseq (DOT)	4.6318531765048	1.81247037013091	1.68935307640444	0.0651225935368273	0.800056156289946	5.48126244205556	3.62112800879389	3.3100500768954
1433	scRNAseq (DOT)	1.53800702624022	0.888854174905877	1.25110095324921	2.39843961825591	0.112779080144016	3.50032813992431	1.75831959560537	1.50983748418809
1434	scRNAseq (DOT)	1.22554727572323	4.13785294903394	4.20051897992335	1.76958978580045	0.187997803494406	2.81431247775096	1.49825757625777	1.97562564358448
1435	scRNAseq (DOT)	2.21798594642339	4.24239097805743	2.2996315908297	0.412660878116966	0.673419063890767	3.63067907239834	2.81673443079893	1.84455517341975
1436	scRNAseq (DOT)	0.5745864938612	0.516529063564753	0.376501168147606	0.129250461417972	0.091184773613146	1.5751103941172	0.826256216584741	0.564492349296123
1437	scRNAseq (DOT)	3.7970648474642	1.93300603554072	0.76352258619897	0.220677240230331	2.53753488112913	10.3499861103925	4.31819366158342	4.1624606223622
1438	scRNAseq (DOT)	1.7932000485547	0.39704971514471	0.484043812029603	0.332214484040459	0.163487925804258	2.0141671781584	1.05070477854621	1.15539475815616
1439	scRNAseq (DOT)	0.651577168637456	0.259808248740598	0.805267767863946	0.039117809235965	0.128022582465913	0.792305708362631	0.533096366837721	0.476378928653562
1440	scRNAseq (DOT)	2.19314582917502	1.48559534665631	0.311574848327484	0.175403198620189	0.207666062424378	10.3794502750891	4.59479505264999	3.06977256380409
1441	scRNAseq (DOT)	4.07644332305626	0.582606041262445	0.239944268070591	0.0735340798704562	0.176266085187516	9.4410320882114	4.81051713997686	3.44472156866712
1442	scRNAseq (DOT)	2.486588312989	6.90661695674515	0.433677004664393	0.21444808146371	0.152873562536398	4.58795062433732	2.17003277275545	2.21239817851409
1443	scRNAseq (DOT)	2.44429774224665	6.96552594424344	0.905360031745919	0.075723633011243	0.230502293645962	9.30645687877349	4.31867449540009	3.45671860756911
1444	scRNAseq (DOT)	1.79486219480607	32.9003854341353	0.639233657861997	0.278780700928979	0.816285676786624	5.42056811571778	2.80855519159031	2.11921531807804
1445	scRNAseq (DOT)	4.12564756496071	11.0102860984532	1.69287101131991	0.0814797843978059	0.886404543891662	6.14971968745407	3.11263121987257	3.45022554828998
1446	scRNAseq (DOT)	2.84805741690429	11.4160164397408	6.03815160918709	0.218334248331515	0.238820050675466	1.95009723471634	1.34218969495709	1.52585543836903
1447	scRNAseq (DOT)	2.06297637981701	43.974508437229	0.626471638437176	0.393410837656431	0.613131721780267	5.40694725032066	2.62784176783704	2.27840988838018
1448	scRNAseq (DOT)	1.34779821495925	19.612939937236	0.384651977048866	0.15301867090282	0.181923920204955	1.93644376353087	0.821814266171802	0.884924469311375
1449	scRNAseq (DOT)	0.347702570689208	7.64265040972632	0.238371571700908	0.0702192502053064	0.0450216710178901	0.526752876322952	0.343609988180569	0.182526918972532
1450	scRNAseq (DOT)	1.15828670386251	2.36723056483172	0.196295422895775	0.377461511992244	0.0775288283989251	1.2178770613676	0.974639687679305	0.594692220187304
1451	scRNAseq (DOT)	1.09801116072311	4.57645969834563	0.42972819239973	0.0445909328697274	0.17033290565485	1.03066044043347	0.519795968123539	0.752406256358324
1452	scRNAseq (DOT)	1.39514737969654	0.611404918122596	0.481175499690378	0.0352657393181485	0.0456012843858359	2.6693361344715	1.27614633115935	1.24655010397796
1453	scRNAseq (DOT)	2.41516995767097	32.4523050183433	0.530937237280713	0.468113615131964	0.365335217291584	3.66809948254774	1.68145270626553	1.74813390790066
1454	scRNAseq (DOT)	1.31770426416808	4.38972231446107	0.579165823413318	0.38367567378925	0.283656125276232	1.95637667270863	1.15291816743485	1.17548903878573
1455	scRNAseq (DOT)	1.75228844884673	27.7182332046538	0.908674140382698	0.164577088596158	0.131767389192818	8.7348745303774	3.24655373745105	2.33148924637514
1456	scRNAseq (DOT)	3.01423446981504	10.372053721096	0.543797797699213	5.78189178409853	0.321043520750798	2.90058067158711	1.58199831437917	1.89470443904072
1457	scRNAseq (DOT)	2.3681838522697	29.2583896649177	0.551765200403343	0.799980398168579	0.281117139547631	6.06810617442551	2.46609576217362	2.6966849757645
1458	scRNAseq (DOT)	0.363019427065499	10.0125342019489	0.203102786521099	0.129803308322536	0.0858713804873531	0.482580662285821	0.325389821328041	0.338920460815199
1459	scRNAseq (DOT)	1.05438657855133	16.8000503136568	0.44120308239296	0.106942014794652	0.104534491793523	1.8961509949809	0.755990678879839	0.995498699277936
1460	scRNAseq (DOT)	0.666029651755406	8.11515521766844	0.408440830587803	0.0340840098403707	0.492333612969636	0.737099810496446	0.481117462761418	0.492052820862516
1461	scRNAseq (DOT)	1.18950074303006	7.44465610965646	0.263228706752858	0.358005363487963	0.0990144464103494	1.12058813543422	0.886307511110602	0.668762172180286
1462	scRNAseq (DOT)	0.827094747449123	5.69881138375202	1.17832322055793	0.242337974434182	0.363755337167575	1.60249696087491	0.757113689137321	0.956595408353457
1463	scRNAseq (DOT)	0.642663296891747	11.2109250936755	0.672824069330445	0.0604564737972705	0.0638908556284957	1.05626960928366	0.391062743150595	0.463392075940741
1464	scRNAseq (DOT)	0.590804509743338	6.81552751004795	0.758956431543206	0.0770942224265808	0.0634155919079988	1.14271239773165	0.858037329571128	0.472526850650611
1465	scRNAseq (DOT)	0.805047147940921	6.33102886300092	1.59388937872309	0.0621581895424112	0.317131655054331	1.8359834604034	0.86232786077984	0.72663124987231
1466	scRNAseq (DOT)	0.349760671590065	0.523096985498461	0.190702796648193	0.0116333001840765	0.0220610078247022	0.564463221017002	0.452951809798554	0.237218610666638
1467	scRNAseq (DOT)	2.25897638014422	15.6176566755382	0.523388271652749	0.0550994164247384	0.752885859755855	2.97753052520886	1.37252950762204	1.51875740980017
1468	scRNAseq (DOT)	0.856009235060667	0.563040576785629	1.19890700221525	0.0338376804918215	0.0756354507200969	4.76339671147701	2.00986543286984	1.30038890671257
1469	scRNAseq (DOT)	0.317962142619674	1.05414141027631	0.099312608607983	0.0338653073061963	0.204840858674585	0.668604057815576	0.381018268876983	0.370716549080821
1470	scRNAseq (DOT)	0.335428602500756	0.644451200256859	0.642808380668899	0.0363389619097267	0.0370943984448727	0.510520437002893	0.499241010773433	0.286480366618663
1471	scRNAseq (DOT)	1.23825256145701	3.27058955548781	0.330647165604768	0.575623511680175	0.120040327956107	1.34240430966914	0.727249341233636	0.68588132162616
1472	scRNAseq (DOT)	2.40233364463299	9.85247508259895	0.857673734364898	1.33201614743078	0.0817827059451863	3.28045048926081	1.45212517629729	1.34181081759303
1473	scRNAseq (DOT)	2.13406178113061	1.5352480113963	0.505677397688474	6.56971590462531	0.17481792888041	3.93410599570456	3.00041674368779	1.54920968312683
1474	scRNAseq (DOT)	1.07414396286591	1.2313013423974	1.26874272841623	0.0485117457109256	0.0704444060097723	2.18311104813262	1.15588957242779	0.796878675096642
1475	scRNAseq (DOT)	1.49130630193808	1.54034165824746	1.14969050656223	7.30902671770125	0.114833986461092	5.77833200947708	2.38202402121552	1.75222449093865
1476	scRNAseq (DOT)	1.55473027106168	1.91642527778906	8.6028401096303	0.308826309262676	0.228222900850768	1.53896998234575	0.78572033735278	1.76472137332454
1477	scRNAseq (DOT)	1.54147798999349	1.57174471469659	1.88558363953913	5.60015530011159	0.283408318348653	3.95541046427669	1.65768317435651	1.91768997162918
1478	scRNAseq (DOT)	0.947587025255768	5.14843101657761	0.497220411712863	1.06679795487878	0.243422245832292	1.61740637644077	0.818465525401103	1.08806207095195
1479	scRNAseq (DOT)	0.626388018984122	5.26993967559289	0.250455083874815	0.805111712791545	0.308116364014798	0.869764779848735	0.429297814777968	0.590564355938752
1480	scRNAseq (DOT)	1.85271589259452	14.4004685701842	1.10774229398197	1.79287054592361	0.146553076144422	1.80319111361428	0.877695849483564	1.11881647903181
1481	scRNAseq (DOT)	0.696835533948695	0.862949067241509	0.144696607931013	1.06728116755062	0.042593645690191	1.39446760421245	0.439643462557866	0.371769516685861
1482	scRNAseq (DOT)	2.24588508982057	1.20845028285911	0.33018547046683	5.61280177749877	0.101988327203114	2.4158424632777	1.76884941260406	1.43187763313587
1483	scRNAseq (DOT)	0.959477027262788	3.01773356725332	0.158440582730725	0.264604225244777	0.815235725716304	0.561438409522966	0.504879683089457	0.538098231968766
1484	scRNAseq (DOT)	0.785823515672843	1.68645204992555	1.58481917046196	7.98980721136092	0.10835707138622	4.12206129465381	1.76643023666628	1.34779655754232
1485	scRNAseq (DOT)	0.522196464518512	1.34489618795529	0.300531023601787	3.5576501982765	0.146694895502799	1.48155861452772	0.7385824631669	0.818125938660602
1486	scRNAseq (DOT)	0.570674415232728	0.714980319678028	0.194519959868981	1.46565355401831	0.10179291153857	1.70905780416008	0.869156848239579	0.538014558239937
1487	scRNAseq (DOT)	1.05364057311381	1.14885470484579	0.253566191674671	1.67235885671571	0.171280753168339	1.51254419729767	1.0848486530313	0.720617211685935
1488	scRNAseq (DOT)	0.74758729322218	0.379009013605881	0.388824235945921	0.0261585990203741	0.113623286120587	1.28994050557207	0.751341180898831	0.721936127176008
1489	scRNAseq (DOT)	0.742158549481729	2.06113895980276	0.543507731502788	0.0527898729302892	0.0586862962959442	0.806115577766817	0.614252079988293	0.403495089404335
1490	scRNAseq (DOT)	1.47989619170067	2.10106131971568	1.14449988060517	0.324843277457883	0.459807047529577	1.05990117588831	0.701172026291984	0.963682189458038
1491	scRNAseq (DOT)	0.380043687227685	9.97665623563682	0.171352049592715	0.0836101525746031	0.35760191239466	0.770533469951834	0.422027121727786	0.391542983453166
1492	scRNAseq (DOT)	0.522937073935124	10.7860974665093	1.13118089135472	0.127971434346561	0.225684700870769	1.24859872410761	0.594052043360352	0.631223820001111
1493	scRNAseq (DOT)	0.610493318871733	0.865740924333953	1.33556815488265	0.0632676452911248	0.0855441889432495	1.26615119861615	0.938954985804764	0.687499992017701
1494	scRNAseq (DOT)	1.51165395640874	23.5182695949422	0.38579044954669	1.02684704543091	0.497472947228513	2.73477614406785	1.52094436735332	1.49931408934454
1495	scRNAseq (DOT)	1.53914515081185	1.40045959012071	0.409856199959309	5.50810310168028	0.119209271187277	6.33650933119249	2.59562969478111	2.33765525763769
1496	scRNAseq (DOT)	1.2493825892013	3.1007131507833	0.194082105814452	0.0920735406142648	0.121593763776445	7.30666803222432	3.72891242618024	1.79540515306417
1497	scRNAseq (DOT)	1.28290922394478	11.8150252187821	5.14076569864569	0.097395722002727	0.21912802169581	2.29805551482819	1.18081078054654	1.53186240832129
1498	scRNAseq (DOT)	0.873417845017609	4.04215451485572	1.0069156062044	0.0491513484964394	0.0783817488780401	0.574625882048973	0.417286305164365	0.431652533756728
1499	scRNAseq (DOT)	0.46133285675799	3.68041986409006	0.859990543050819	0.0376561947134961	0.100723730764394	0.636284932878757	0.388913113018694	0.426527885206458
1500	scRNAseq (DOT)	0.448505902683656	0.467723967986162	0.910783680334531	0.0488980099746424	0.0541256397190185	0.522881732204276	0.419941641381799	0.283827590915124
1501	scRNAseq (DOT)	3.51063070871361	13.9344448748856	0.68725109128013	0.978500200158202	1.30425777628233	1.70022296950568	2.06695869832732	2.46958065356513
1502	scRNAseq (DOT)	0.504524779246428	0.363240360508731	0.832268446261008	0.0248001186316459	0.286873665732985	1.09001512389563	0.500202297215969	0.552185522883278
1503	scRNAseq (DOT)	1.13464186646129	17.2407179263095	3.13445381136885	0.117746568823137	1.02793133259538	2.24859223306744	1.01606645809625	1.61433302345763
1504	scRNAseq (DOT)	0.673782692771232	0.418980500285477	0.539215455031401	0.0123581911635669	0.0164700459279286	0.481333876485398	0.339976871606385	0.280771963919324
1505	scRNAseq (DOT)	2.11159007384562	6.41194742438901	0.364007254039341	0.036466258043378	0.272792642103194	1.25888470808671	1.40349121710986	1.08289858458981
1506	scRNAseq (DOT)	0.634986371273111	1.07036464859819	2.82113803462515	0.0244316163410727	1.91541764591908	0.733530362934639	0.357737065405767	0.659051038159023
1507	scRNAseq (DOT)	0.254365089358367	1.0315192785179	0.52470847946598	0.013338642166114	0.0846617372529658	0.259721640611575	0.267403353576245	0.166983721161232
1508	scRNAseq (DOT)	0.463756425447448	0.679493201681361	4.48838015289146	0.131256436338061	0.119610228977813	1.48853833172343	0.63553028278372	0.66001115373995
1509	scRNAseq (DOT)	0.52833588990012	1.36851514182569	0.697769026547007	0.0498749310173307	0.0968767386373576	0.959765817277865	0.698077588910893	0.420814016572777
1510	scRNAseq (DOT)	0.61111654322777	0.971058908217916	0.336633027261357	0.0567150859612579	0.288333936262823	0.698987347442727	0.380890864430622	0.619297443608941
1511	scRNAseq (DOT)	0.673727294314264	4.29300927741302	2.88263825752963	0.49574729530553	0.325822155882582	1.80936835735757	0.756625046622448	0.848791368964594
1512	scRNAseq (DOT)	1.00209295500377	7.5507972633065	0.997872392634571	1.78835145859965	0.0595866165534037	4.5068568915943	1.97949365063005	1.35187275974928
1513	scRNAseq (DOT)	0.482802554509439	3.37225176368072	12.6907724682465	0.0568780400925077	0.0677338371190068	0.573628313016596	0.235968873949719	0.780684501426601
1514	scRNAseq (DOT)	1.16273537904737	8.01477260028064	1.4655148718376	0.102212964809028	0.0675141763383867	1.08345004077159	0.575459103535951	0.81278331539445
1515	scRNAseq (DOT)	0.582963301437152	6.59307059315245	1.02835806833418	0.84952257224299	0.106015295835	2.22353698470806	1.27117979646095	0.872918082479739
1516	scRNAseq (DOT)	0.228929066871374	0.623360803607802	0.672957112816403	0.00812961472260965	0.0759948684673719	0.35300730983795	0.337607072863274	0.193295752902064
1517	scRNAseq (DOT)	0.931608439243959	15.8431731949096	2.09224958512346	0.111552298968599	0.168497273654401	2.11019805236875	1.11571181056496	1.14507024489683
1518	scRNAseq (DOT)	0.297719473860029	0.218930099050236	0.312041714219088	0.0177012950736636	0.042394094184979	0.374509653435886	0.409137580147757	0.170087028554568
1519	scRNAseq (DOT)	5.05539507638801	0.902221044432585	0.623364087061291	0.038905434689502	0.831059480985789	5.60579587169447	4.19009558843664	3.53347630919853
1520	scRNAseq (DOT)	0.926076571015549	14.0303838785382	0.341401237439523	0.0778873866923367	0.675249095203499	2.69605744856312	1.39021360862447	1.26376487241064
1521	scRNAseq (DOT)	9.80608932712168	9.84469079774763	0.938071488862674	0.142505324509811	0.560729830636433	13.2012840037806	6.68462833289369	6.68371455313342
1522	scRNAseq (DOT)	0.463091345863672	1.04875896307679	1.22416282279854	0.0362639566034056	0.321307461949195	1.14413305312479	0.698643059418268	0.671332714363805
1523	scRNAseq (DOT)	1.6126463215625	28.6556013453645	1.61715768795463	0.112592134595291	0.57603584312661	4.65552653934693	2.1645301149883	1.88990152964194
1524	scRNAseq (DOT)	5.91231620987994	19.1666251071306	0.751531725360997	0.444791725300354	0.324358219909892	22.7331228102584	12.8130487772001	5.61356145653033
1525	scRNAseq (DOT)	0.755894553664257	21.6858892193277	0.652612058980672	0.0528140439647408	0.315681578734852	1.55199239002982	0.667127992699252	0.732376235030813
1526	scRNAseq (DOT)	5.39664947703845	34.7757082616007	0.887953642701484	0.444924087661039	0.400875752666425	5.44442629521984	2.93666665363643	3.61357584009124
1527	scRNAseq (DOT)	1.10198478720356	31.3749624978344	0.610851438613224	0.363919245768049	0.90194148993842	4.2325966403734	2.27382568476133	1.85628622371937
1528	scRNAseq (DOT)	0.363285352396594	4.59830007151585	0.29589213705465	0.0334827928666834	0.0279132077752344	0.598572657234215	0.449120853971159	0.242267575059812
1529	scRNAseq (DOT)	0.5590442951261	14.583503947073	0.18791771887609	0.141041083253381	0.0517520623457264	1.33724877458831	0.706935378038264	0.51331973335466
1530	scRNAseq (DOT)	1.29350379035268	25.9606769971571	0.457997358630687	0.161907033299403	0.104195832065141	2.18060875012118	1.18566399322601	0.897635796444554
1531	scRNAseq (DOT)	0.708108427346394	20.0290648446939	0.470435866738484	0.115141791285578	0.0646647750387753	0.856294412286821	0.415264419338085	0.510212363774039
1532	scRNAseq (DOT)	2.85890825858443	19.9455619776151	0.635443650405319	0.178041315804661	0.225393480800846	1.80881679932388	0.979604335246833	2.02359007762876
1533	scRNAseq (DOT)	3.01331400358323	27.0460171760641	1.40802179056512	1.89969841417255	0.212511914520087	2.41208403270827	1.30275941940172	2.40647458704868
1534	scRNAseq (DOT)	0.38121876425418	0.241866361352776	2.69672521177018	0.0302220967409648	0.0898395836416711	0.684344347145016	0.468275523776988	0.401262947522785
1535	scRNAseq (DOT)	0.951128144432762	3.92897996440992	0.169214311973259	1.76169514641449	0.0751922721261926	1.96497867126841	0.829132609482287	0.774549436192873
1536	scRNAseq (DOT)	3.69723695561103	3.83176005366387	0.415592241702864	0.287613045247651	0.376495734698688	15.0713757025293	6.48225303678396	5.05006632450041
1537	scRNAseq (DOT)	1.77384814932707	2.34481416072057	0.244921608178007	0.0775205182309348	0.0813005292781241	4.4827614402412	2.14097861348469	1.2937819311372
1538	scRNAseq (DOT)	4.09014504836794	0.682918601823802	0.292005008099422	0.856552782917575	0.516976699204756	8.66304341903097	3.76531334455438	3.7530692438669
1539	scRNAseq (DOT)	3.03970094438124	0.544161890630146	0.642972663339433	0.214930894091339	0.350727267816206	7.45965929468075	4.41342345063556	2.73564060202205
1540	scRNAseq (DOT)	3.14268332878887	0.860701361876588	1.23252069659113	0.139124681760812	0.339879001352967	11.5344790199028	5.6229125951997	4.71933320199573
1541	scRNAseq (DOT)	1.49078347561644	0.582119170493013	0.21272444173547	0.0908792604458604	0.140293728587452	6.67476952880102	2.74374377510181	2.07932110324649
1542	scRNAseq (DOT)	1.59426397535719	1.46362326027057	0.384304549074036	0.290663071560286	0.176047335635615	5.21016368441644	1.85882185675236	1.83407755625272
1543	scRNAseq (DOT)	1.4196480474387	0.999358611944481	0.173558278016718	0.0254302243883999	0.0890810020761502	2.75713166129611	1.43423912644771	1.07056589174727
1544	scRNAseq (DOT)	2.71496021723225	0.554594726880048	0.461536613366689	0.124007631050969	0.332354738689878	9.57569999537098	4.10510713995646	3.54193320697828
1545	scRNAseq (DOT)	2.06669172163662	1.48301122555019	0.377465490445568	0.0870336963181577	0.228277073499519	11.1143307711741	5.36056392687871	3.27443974347416
1546	scRNAseq (DOT)	1.08394323654384	1.43159069865921	0.558233358525288	5.47919082870885	0.106724883350843	2.73327329144178	1.327664996373	1.39044184820056
1547	scRNAseq (DOT)	3.68448493429559	43.6341504284459	2.23395657095636	0.322872810328115	0.321820985213205	13.7964202826374	5.81810295211069	5.30399947963775
1548	scRNAseq (DOT)	7.14368941169455	4.80947423407107	0.72266112633296	0.0869927423961439	0.175828494910594	3.63878754623279	2.04535848415441	2.96503285895774
1549	scRNAseq (DOT)	1.56263430579926	16.7870637359805	0.438625848209192	0.0947751765293582	0.104838087407739	2.25196415735501	1.11299507677394	1.09439017356056
1550	scRNAseq (DOT)	5.22559138736103	0.809738865197108	0.281248224514966	0.0947527385856422	0.2074507685942	11.6049907098381	6.48579986014346	3.93584600620531
1551	scRNAseq (DOT)	3.31318886052726	15.2986787700235	0.758469065935753	0.158857641028132	0.663814694088987	13.4909351371177	6.21386930626545	5.18056546418583
1552	scRNAseq (DOT)	1.52331378349743	0.869142263577906	0.0759466052039797	0.0754754415686692	0.123734510395371	5.38598791281198	2.43321012004225	1.63158879730475
1553	scRNAseq (DOT)	2.6708108203041	4.38075581566979	0.298132341871416	0.82036523698368	0.840996603153734	11.5457060908395	4.63885587983569	3.42639578460818
1554	scRNAseq (DOT)	2.89907107387139	5.03859561121001	0.693247414890282	0.258663678611315	0.651536391538263	11.0329262245692	5.90457906200682	4.11256039179609
1555	scRNAseq (DOT)	1.50880972514114	2.67172871137391	0.276193783395222	0.0348679650249657	0.284324620852661	8.53261623271091	2.77249048199542	1.99139388682393
1556	scRNAseq (DOT)	2.00647685701724	0.595901606837154	0.272784511399767	0.0254357255919631	0.104881058816877	17.0974715392747	4.91063200494351	3.30049323172404
1557	scRNAseq (DOT)	1.989634368503	0.938806877944527	0.197000473076144	0.117548892662058	0.364047030622225	10.6457920011158	4.93671554699541	3.22957286231578
1558	scRNAseq (DOT)	4.45970464905152	0.669060168388774	0.28179306384909	0.123789412472829	0.24027515849327	9.30843544940159	4.06255724978683	4.36322492700228
1559	scRNAseq (DOT)	2.93996400680626	2.21377431005749	0.264507335215002	0.129020704307605	0.406398657114439	14.0566187300872	6.60552952378411	5.01120861322995
1560	scRNAseq (DOT)	5.15677307899705	1.29117354175709	0.425071988055365	0.217603868842314	0.758858251715912	20.1226895256391	9.84693203742983	7.29614751722743
1561	scRNAseq (DOT)	1.48035953520606	2.47843282305717	0.306934178146093	3.41876161486331	0.146168637964515	3.6914690241767	1.64774139833156	1.56840210887824
1562	scRNAseq (DOT)	6.5860066597293	4.05267678732126	1.201498960513	0.0839943024280203	3.7031169292793	12.8160212329233	5.75724389765951	6.66638187940313
1563	scRNAseq (DOT)	1.34791443382656	10.6393308247739	0.383283838870842	0.0555027943522143	0.439788459552453	2.89177671414783	1.49749758461281	1.30760195073328
1564	scRNAseq (DOT)	1.16776731693197	4.40315901145206	2.40055779808647	0.108921848529768	0.326310406825198	2.77454153942846	1.25471277831078	1.0749004476155
1565	scRNAseq (DOT)	0.268215614518998	0.449763978548406	0.62304037482481	0.0568548193768041	0.0289382200301669	1.12660677937755	0.518636109078473	0.374166214066515
1566	scRNAseq (DOT)	0.422643575105099	1.17332262403623	0.275479038935281	0.124563725122753	0.041293610597269	0.640741232533919	0.324840604559181	0.251018603198818
1567	scRNAseq (DOT)	0.528698938901787	0.345162633741191	0.474355048697097	0.0715810191575415	0.027199365362509	1.0274403520523	0.377398380101619	0.511524137718309
1568	scRNAseq (DOT)	0.52091057857859	0.431851594508043	0.874978490720984	0.0301298619096959	0.0223541727475147	0.807588773584048	0.29815708303059	0.376228217751516
1569	scRNAseq (DOT)	0.54429865178288	1.07109849323991	0.483137440221779	0.0957669624733171	0.0203595518833397	0.532512829786216	0.266863794779691	0.333801826534844
1570	scRNAseq (DOT)	0.414693255460107	0.915057941859337	1.0531876035794	0.270920173089966	0.0366352125796555	1.37139873800963	0.519201224578628	0.58002719591562
1571	scRNAseq (DOT)	0.903305442120127	1.8652608193518	0.278557709482959	0.134716698247468	0.0373201682381916	1.84007842033735	1.09733553347867	0.620111206771756
1572	scRNAseq (DOT)	0.432934885188904	0.20317457844175	0.281467816768427	0.0182433760673403	0.0874896037466412	0.753001200745532	0.351584299091127	0.361732038846914
1573	scRNAseq (DOT)	0.356202826419183	0.5936191507016	0.616217369987065	0.0153451238512369	0.0115782389322242	0.186342973391179	0.213782374090346	0.15372512172102
1574	scRNAseq (DOT)	2.01839437426337	6.2455989451707	0.844916848981379	0.0524758841989188	0.504673419999061	2.46771859508268	1.73734979202956	1.31608270141508
1575	scRNAseq (DOT)	0.293730143123132	1.29710121803912	0.549982148420675	0.0417126320083642	0.0646036261717539	0.580139139290119	0.418068865327193	0.269803739283346
1576	scRNAseq (DOT)	1.1517532356019	2.56427842471414	0.450462876212093	0.0298369380651686	0.0281731649724712	0.393317135135864	0.360111540393013	0.370061786835794
1577	scRNAseq (DOT)	1.25666937237112	5.1207968131369	1.20163879978853	0.141694163864833	0.109578247177008	2.0738948746246	1.05181782672178	1.16395704758938
1578	scRNAseq (DOT)	1.01925955119298	0.801545487060155	1.60844181112558	0.023857347834376	0.0738660735132746	2.80296108489748	0.967348095674172	1.07209686008604
1579	scRNAseq (DOT)	0.479916066110328	2.1111593616098	0.598321081235471	0.126065548605586	0.0552864160286088	1.49225770860356	0.760119662876314	0.598392636072926
1580	scRNAseq (DOT)	1.95344268981244	0.679819825754821	1.35963008388049	0.104977753622507	0.0651328215282721	1.96220836567503	1.1598551352901	0.943265532936907
1581	scRNAseq (DOT)	0.584896826257546	0.4810870267564	0.430480042730799	0.0198239701309044	0.166021461457617	1.93081471262988	1.21477574537798	0.888659675394897
1582	scRNAseq (DOT)	0.636596399736127	4.81839671229451	0.685059575962611	0.183035572726153	0.55237668678982	1.21857874651778	0.671358218857284	1.03706446175481
1583	scRNAseq (DOT)	0.44573194824221	1.36101160236084	0.551751473067707	0.134585921926832	0.106899028612559	1.53378675212236	0.977961075752557	0.385013885722992
1584	scRNAseq (DOT)	2.06648290771621	8.57629901857212	0.581554977760217	0.0304096910871457	0.378805581328272	1.26513356445253	0.818928838920969	0.951268458281759
1585	scRNAseq (DOT)	0.821066204741946	1.69590023315647	0.906898650175013	0.127299304038622	0.028232996034672	1.11022632060382	0.634627241383487	0.522661012746313
1586	scRNAseq (DOT)	1.03245883722435	6.8611133492764	0.451520378196134	0.405260273792103	0.16330695863255	1.56575247004805	1.00808643008246	1.03917634634631
1587	scRNAseq (DOT)	1.45485701447586	3.7026864894508	1.06682935824896	0.0267263764762662	0.751028669732903	1.49303640113354	0.738873364419265	1.09639308615517
1588	scRNAseq (DOT)	0.942493822992077	1.30014675436545	0.750940903445572	0.106665518117254	0.160545249997643	3.13996427926079	1.66777367716312	1.59095167723852
1589	scRNAseq (DOT)	1.16091659530725	0.937669446767426	0.873760774779582	0.0258515160221067	0.280455504747599	1.80346623833712	0.902366758986679	1.04018406400483
1590	scRNAseq (DOT)	1.0294613939147	0.63502598330216	1.31948968240373	0.0505724466024698	0.136055457667083	4.54928010793648	2.13530508524143	1.35470167262267
1591	scRNAseq (DOT)	0.852231254031208	0.935698319561562	0.244806786007559	0.0339689922338487	0.0789496159885579	2.14133263140418	1.25996429500328	0.949662390265904
1592	scRNAseq (DOT)	0.693695688553442	3.52053067272515	6.82496866793802	0.213290344107461	0.241448001312588	2.71105724384754	1.26909378277099	1.05639087182017
1593	scRNAseq (DOT)	0.885760641013052	0.535190175105289	1.04616493344881	0.0589351039491126	0.198488784310633	3.20989062251629	1.65901302979157	1.10188056206737
1594	scRNAseq (DOT)	0.37403560522883	5.0175391583709	0.378882861100084	0.0517979007246981	0.108094814672737	0.599198107030699	0.368122429617224	0.343797090086619
1595	scRNAseq (DOT)	0.757491386991847	0.52861752652138	3.31472853870115	0.00854835040407042	0.0751043860690351	1.68637061865557	0.769145893713712	0.390689726345915
1596	scRNAseq (DOT)	0.185991444914563	1.41037099258848	0.423472815206829	0.00838676715005062	0.045788674052019	0.282770734368909	0.244177721885783	0.180658147163019
1597	scRNAseq (DOT)	1.0050385087072	0.753483056094346	3.21631863839046	0.0306616381852308	0.223306840776172	1.82155720017257	0.715374066534187	0.687014515549213
1598	scRNAseq (DOT)	0.273986892425862	2.04688415519078	0.250386002620653	0.0176204040708269	0.25200933839853	0.333666083632096	0.278606282118917	0.359603988005635
1599	scRNAseq (DOT)	0.670614482097021	0.583086811117024	0.396846141222807	0.053158908562042	0.128312465530229	3.19587144390806	1.56014578633496	0.929240731921698
1600	scRNAseq (DOT)	1.33480928220003	2.36853846536666	1.53847443453956	0.0520224017304827	0.0928675507933186	1.00386770506774	0.61207938908074	0.68322987887876
1601	scRNAseq (DOT)	1.80814431016962	2.68151429450196	1.26247395582513	0.0312135140373574	0.0474102952666206	0.850795728357724	0.595758606439954	0.778946827194335
1602	scRNAseq (DOT)	0.517082391979379	0.706131990054171	0.258818516407255	0.0921440387354675	0.116182240828523	1.40515778535222	1.07214414242568	0.548821393486779
1603	scRNAseq (DOT)	0.623931775436518	4.22302714307727	1.18962354443229	0.0219752304713384	0.0712336351219828	1.28517427328443	0.631349106238748	0.537093209143801
1604	scRNAseq (DOT)	3.06864996299353	2.15961669680735	0.98478216608993	0.0277910295779086	0.223142290358764	2.23479450016054	1.18298537954032	1.36576128781964
1605	scRNAseq (DOT)	1.64485242806034	7.23892245298019	2.11104366183415	0.0265637206538674	0.625620748760333	2.18380417732159	1.05327635874478	1.14059009683888
1606	scRNAseq (DOT)	0.263410856594021	7.27819801713736	0.441211008798421	0.0230133279980102	0.0407907457818008	0.482265190123544	0.471537045739169	0.294881260317848
1607	scRNAseq (DOT)	1.13794309049722	22.5045144012657	0.686627067571061	0.0937959539544208	0.591157117549872	3.93945627882425	1.77615470335518	1.47169457246546
1608	scRNAseq (DOT)	0.750161261989206	6.92899179311454	0.221299647321033	0.0401336445200893	0.0751887256576751	1.25765310971172	0.652299511158666	0.493310617834749
1609	scRNAseq (DOT)	0.794471163014758	1.98713852171863	0.858657166242769	0.0578831645700074	0.0741320169231069	1.27320899796216	0.782012763330296	0.675875021664268
1610	scRNAseq (DOT)	0.323506047486816	0.81404361227533	0.199976463952143	0.0468550180982496	0.0421283272633271	0.377270845167129	0.197053753592572	0.19104646604254
1611	scRNAseq (DOT)	2.1645556846441	0.45767801831138	0.587980312205161	0.135599874772066	0.245511009346613	3.00961550089621	1.40065522243322	1.84180534978416
1612	scRNAseq (DOT)	0.625625241126895	2.47227401556105	0.39986861761363	0.09143920543253	0.0400947398568075	2.68279904654063	1.36869687590752	0.742116377790364
1613	scRNAseq (DOT)	0.362917210255796	0.868935931698668	0.452159476817831	0.0300854764011966	0.10422401273906	0.819503401781937	0.62136752184536	0.413431853750659
1614	scRNAseq (DOT)	0.520109321627975	3.17028231067359	1.50534918604298	0.0327509488908041	0.0422412379892376	0.386021755474028	0.333261614751116	0.125943392283473
1615	scRNAseq (DOT)	0.789452628168568	3.96445310517264	1.60426020794771	0.453066040739521	0.122063443226417	1.90774151967027	0.820854218679629	0.628561763585052
1616	scRNAseq (DOT)	0.325182505255342	0.95870843736824	1.71791649613999	0.0293078526814897	0.0517033509233814	0.475552265424475	0.426028277952435	0.241138197445009
1617	scRNAseq (DOT)	1.19929542197614	3.00415644969946	0.37805708692685	0.01920325352005	1.41695244176384	1.35954214861102	1.03008644918509	1.65475202485526
1618	scRNAseq (DOT)	0.525983497893006	1.03962104241499	1.15734881610062	0.0287747729324727	2.03068996751973	1.17886500587372	0.628799778654768	0.830796816145868
1619	scRNAseq (DOT)	0.466607236084745	2.94652826609154	0.698122655731452	0.0238988966332831	0.224040726585206	0.468707360128542	0.326668487016637	0.321420511037412
1620	scRNAseq (DOT)	1.48951262147801	5.70325094515184	0.211250865126253	0.0323765252422914	0.0932225456042181	0.8364200221373	0.588297315735157	0.650278903721961
1621	scRNAseq (DOT)	0.322445969619257	1.20565223328949	0.240992579674397	0.0323117396657772	0.0445835839234598	0.892340233406121	0.4775195806883	0.322989721077505
1622	scRNAseq (DOT)	1.82860017714884	5.55609320924984	1.47714459434606	0.0662327452616754	0.123536291872519	4.00679842098883	1.90745106299799	2.17598144048203
1623	scRNAseq (DOT)	1.68083618203098	2.8784959536818	0.628660441002091	0.0209265812728598	0.090470854077226	2.20315329033251	1.32274297078112	1.02740573788786
1624	scRNAseq (DOT)	0.997780717282586	1.32394644475902	0.384453294754713	0.112507001923606	0.13572947030854	2.00681756047496	0.943338458167236	0.875903593593987
1625	scRNAseq (DOT)	0.468148171394037	5.62249382435929	0.468523429340032	0.0742131741962322	0.0589375141563869	1.70954066283685	0.931668143464685	0.564980565424846
1626	scRNAseq (DOT)	0.587562356626941	7.04879480157706	1.41486563162256	1.44148946487818	0.111388277071018	0.898888304885442	0.571919910723019	0.528942275451934
1627	scRNAseq (DOT)	1.89575515114332	9.75738564822505	4.28065464598566	0.129748243307854	0.108909241698399	1.6527894216544	0.908201198486804	1.18034011719099
1628	scRNAseq (DOT)	1.41138524350943	9.82300331916912	1.79576022472131	0.0482101484040151	0.837425217540003	1.70561885352542	0.939944869542595	1.41678539400639
1629	scRNAseq (DOT)	0.672636476501217	24.8861337394859	0.516708424123804	0.167970459187828	0.372184056672994	1.70499048957442	0.883776215979002	1.08737750128538
1630	scRNAseq (DOT)	0.342558157983495	2.77627250014073	0.294236896512788	0.0265525704529747	0.199143890245655	0.459137910783405	0.456934786028685	0.523330622521993
1631	scRNAseq (DOT)	1.15117804946333	1.6807229410922	2.61806435486882	0.0554438618005657	0.950994228634466	1.20808236341214	0.69385709209898	1.92756519992525
1632	scRNAseq (DOT)	0.292006342069233	0.343755219616529	0.293938083823146	0.0175334610859233	0.420469949951395	0.357695293135284	0.401573108102758	0.526635264016598
1633	scRNAseq (DOT)	2.28530351500812	2.93467430999727	6.84656749510383	0.0432284070040735	0.303771447860707	1.82128693722242	0.963945562343397	1.05558296668089
1634	scRNAseq (DOT)	0.630371187957104	1.04270754080732	0.226650193411385	3.57784451279805	0.105881211526222	2.13128431830703	1.1010651985116	0.572459132090976
1635	scRNAseq (DOT)	0.521314288627344	3.07182806678437	3.83977125842086	0.400431073234459	0.184358794781386	0.84296587689087	0.326232421066231	0.362132706176825
1636	scRNAseq (DOT)	0.371346952839167	1.68521397016049	0.246334437604279	2.18014827303304	0.0552411618002704	0.982311424068326	0.488950982926118	0.498516720331897
1637	scRNAseq (DOT)	0.83253518347072	1.22450251486248	0.593465358313886	0.125843127260147	0.0785637951601272	1.28817611466953	0.867430185037261	0.535638379286568
1638	scRNAseq (DOT)	1.65995894522861	4.54226757107009	0.291513748804778	0.905846806207428	0.165783538762353	1.91806666786594	1.30821522607618	1.43822337337307
1639	scRNAseq (DOT)	2.20818305655	2.35794370769403	2.52953436493112	0.468380203294459	0.553258176989334	3.87529203585427	1.57542957810664	2.48830734765906
1640	scRNAseq (DOT)	0.390324853985365	0.794733761294338	0.150410170078717	1.91407491664849	0.133608614072709	1.08093414916187	0.541791427269308	0.563956728014893
1641	scRNAseq (DOT)	1.05374143020575	2.5570597493523	0.576208197799382	1.10507824896006	0.379374448918654	2.00563121778163	1.27644516805979	1.26272514682544
1642	scRNAseq (DOT)	0.436848161313957	1.12439929620347	0.373432360222527	4.75275373235287	0.140878038309324	1.10598521482354	0.66253562544763	0.717735736429485
1643	scRNAseq (DOT)	1.31107492070793	3.07411833258958	1.98460607430177	0.166039483458366	0.419073081739296	1.2292235009673	0.730443551749578	1.15364798736203
1644	scRNAseq (DOT)	0.8574838036461	4.08395384096809	3.08372028221992	0.0401906582691943	0.165171533893444	1.29193485039393	0.468391908050635	0.59070195569015
1645	scRNAseq (DOT)	0.345048363347105	0.606644772847494	0.11605208228037	2.66715006633126	0.307328420206404	0.621799135755607	0.405972617169258	0.570031230586283
1646	scRNAseq (DOT)	1.1941732175699	1.63479394624688	0.174670934551052	4.38604836737162	0.2037701499501	1.24147641445715	0.791334102837781	0.925444155538665
1647	scRNAseq (DOT)	0.577314560624505	2.415521020789	0.930228907298436	0.0617367540135048	0.136563886527194	0.986286553635425	0.569783288984047	0.433923568328744
1648	scRNAseq (DOT)	13.5674014812107	2.52977861326832	0.757247232353986	0.224984052100901	1.44309190834915	7.41503391451054	4.17481804619387	7.42762348503151
1649	scRNAseq (DOT)	0.347867154842602	0.245551918242649	0.616922729774315	0.0256322088506446	0.0466439558925076	0.662536871498354	0.414146858408787	0.222652300641341
1650	scRNAseq (DOT)	6.27365608510126	0.608468704556501	4.21585902397717	0.0935197698003912	3.46409212631856	3.41065383391458	2.21239399897095	3.23837181596978
1651	scRNAseq (DOT)	1.98491189568595	0.212735350949966	0.133007908613473	0.0155347162827694	0.136856398693539	0.876962161789272	0.657036135160692	0.685360413284457
1652	scRNAseq (DOT)	18.7810288880171	0.429436686200119	0.242889493833426	0.194728491470736	0.386374968172496	6.90357594086859	3.86131094789542	9.34562319611901
1653	scRNAseq (DOT)	0.456568981817011	0.198340832763921	0.97240133908693	0.0110640688611897	0.0193011391817029	1.13933339485897	0.499301155705319	0.32007781247277
1654	scRNAseq (DOT)	1.81172187073683	1.08755080911682	0.488463427765521	0.0162066376163677	0.137443263361365	2.06344539395246	1.42698251386635	1.14381906774881
1655	scRNAseq (DOT)	1.41198853555444	7.04891782256929	0.477645424595709	0.438158802582013	0.111879774069577	1.15335953305123	0.937029882675379	0.872547133709611
1656	scRNAseq (DOT)	0.713954561738039	0.296849026664897	4.2867423310787	0.019278205003379	0.0747460383852489	0.364346704339881	0.289150111939191	0.349866888021677
1657	scRNAseq (DOT)	1.19132510096836	0.868968182707794	2.91043358485224	0.0731277859224604	0.219126573704454	1.77202138980153	0.696974906182782	1.04481075107672
1658	scRNAseq (DOT)	0.702264194368683	0.766394243041907	3.91280821102656	0.0432953637120353	0.138933530047919	1.43070326166727	0.765429032966328	0.935237725694567
1659	scRNAseq (DOT)	0.932602391500737	1.23881728548752	8.86296644560698	0.170629696118134	1.37639863951262	2.54726393180662	1.2437797873093	1.90586016050573
1660	scRNAseq (DOT)	2.46277938421786	1.73843156943734	1.69379670241054	0.048743161753298	0.536682719210864	0.728306931110467	0.758099507323924	1.1767229091207
1661	scRNAseq (DOT)	0.503252416011083	1.97002551335645	0.813664582830125	0.0378683745136179	0.216227485763175	0.842031246294694	0.451806467104764	0.504402996874888
1662	scRNAseq (DOT)	1.44868761245557	4.06075234721951	0.534165905335639	0.351517428508029	0.0620021059268883	1.29798757308135	0.865478005830588	0.962750640581514
1663	scRNAseq (DOT)	1.71190839100585	2.47452362808783	0.617287820213033	0.0684723966564448	0.057675436601672	1.27456308587478	0.950951652407384	0.759693037835939
1664	scRNAseq (DOT)	1.7099588158667	0.391782654254115	0.286694409459245	0.171031852136424	0.0932336953761105	1.70332752882494	0.992257586844627	0.72204685464744
1665	scRNAseq (DOT)	0.425773532018503	0.492653716700618	0.19952612118158	0.0165275603617034	0.205673504469322	0.562114193146311	0.204561825936286	0.423112000184353
1666	scRNAseq (DOT)	1.48775804537382	3.48095386777652	4.01471311341039	0.0700054483134563	0.135224071922594	1.24463807930203	0.584251568965914	0.957661054490361
1667	scRNAseq (DOT)	0.669509278445583	6.02729315756564	0.475750366467119	0.108121573465208	0.176949918427068	1.44720071680859	0.958496866539117	0.78001864555538
1668	scRNAseq (DOT)	0.362135807820556	0.195675589987456	0.113280659026486	0.0190736658488434	0.0600368026062275	0.71133693235685	0.241557961010542	0.268686703804005
1669	scRNAseq (DOT)	0.379394893872679	6.47715310470857	0.374906067170891	0.173541630587978	0.0440804002419375	0.827809460936681	0.530241685201466	0.351521774656667
1670	scRNAseq (DOT)	0.329787202206304	5.44886898765799	0.202430605980169	0.533790098940843	0.479321014796944	0.518790268484626	0.35426617201995	0.524326530654055
1671	scRNAseq (DOT)	0.181817340254029	0.596161575708861	0.170165880825716	0.0184587877040112	0.166054448784667	0.429643721816038	0.329335624605898	0.26424055626527
1672	scRNAseq (DOT)	3.50891471972445	15.9909801394122	1.48190532715265	0.623862384332239	0.445301874070791	4.57379290130645	2.037603870889	2.42303139123603
1673	scRNAseq (DOT)	1.41745124480513	14.474971177083	1.06934848820485	0.0684077939703589	0.111365064315191	1.50988334528814	0.821128123499532	0.612071702534806
1674	scRNAseq (DOT)	2.39337937085369	15.1439295597271	0.361144229516322	0.266356848976848	0.0961500503341971	1.37539014982076	0.743112333392164	1.51819865707506
1675	scRNAseq (DOT)	0.928995805225792	2.56397531652267	0.793188440254561	0.0834499586707103	0.100483519356656	0.576593108789194	0.394406704839204	0.478983000996875
1676	scRNAseq (DOT)	2.16039040049189	8.03438307457323	1.64870607366912	0.0366241873181265	0.440529087698937	1.59376494462522	1.00591641459918	1.33868489005211
1677	scRNAseq (DOT)	0.278850954447715	0.509306234674514	6.57565727352618	0.0256523658693225	0.150186488597427	0.341467010047071	0.160321907825939	0.536174723305014
1678	scRNAseq (DOT)	0.457395435482928	1.67508302633617	0.775208869010988	0.0071105903962142	0.0178211150678897	0.448470235665089	0.232105646151761	0.324055023913633
1679	scRNAseq (DOT)	0.509607221356051	0.632898938768819	0.138734657820505	0.0264159524744366	0.0340701603945987	1.04013914097628	0.660654638138005	0.468265377187179
1680	scRNAseq (DOT)	0.48404101876272	2.75565717347036	1.45629386415719	0.0101777628856515	0.0497476305822313	0.652468629889042	0.384808086217097	0.245691592767625
1681	scRNAseq (DOT)	0.963445372745375	0.785048650788515	0.345923499226902	0.0274710173969283	0.061087698022676	0.824444479138072	0.452791501360054	0.492178907175906
1682	scRNAseq (DOT)	1.32974173720063	9.92176131435757	1.65601231163826	0.352704373048944	0.140781855056424	1.69965534002466	1.01279394196892	0.962209367580064
1683	scRNAseq (DOT)	0.850194597982471	0.608994823279663	0.487397220381663	0.0924559046001639	0.159327496078652	1.67876485114967	0.726097827420856	0.98786750542718
1684	scRNAseq (DOT)	1.16055572235481	20.678397799349	6.71323444245766	0.139102110194433	0.327549211042675	3.07492403635694	1.42700081033059	1.27616448656059
1685	scRNAseq (DOT)	0.526223300637107	0.647087757053947	2.53285542338341	0.211663231840231	0.320326484303048	0.812287532576546	0.275175397238639	0.611976650285624
1686	scRNAseq (DOT)	1.8599488473178	0.793241474543981	4.96320321063836	0.0846388515405431	0.17898029749617	3.25241403374756	1.43379365408128	1.46593837079682
1687	scRNAseq (DOT)	0.436975350600182	1.39723903398825	2.37412569101035	0.0980726373547559	0.157151422496336	0.524757599265246	0.271351447261809	0.352009754863964
1688	scRNAseq (DOT)	2.27595127006599	5.43908692008172	0.214932538645755	0.477257439954395	0.0237290973438287	0.740594755362267	0.512737705528469	0.808651701575165
1689	scRNAseq (DOT)	1.27549093995219	7.92764908700325	0.56798105652189	0.571743940095139	0.092785739695468	0.989613661787812	0.452988343249097	0.973968089704582
1690	scRNAseq (DOT)	0.275463278163084	1.24363619752669	0.160883830848696	0.0232079501142645	0.0919389037465616	0.394346386174807	0.294838515514735	0.209713674756258
1691	scRNAseq (DOT)	0.755536458055913	1.78531787426726	0.555267247415773	0.679879585131759	0.177252215233576	1.50440406694424	0.699848506741986	1.18426017704037
1692	scRNAseq (DOT)	0.322130226331192	0.447353912286294	5.44858172574728	0.724683107863181	0.0584868332218085	0.235983273487611	0.252308473735884	0.264196229355042
1693	scRNAseq (DOT)	0.291043448478451	0.41398381610755	0.146891346250909	0.0492198521975725	0.0799265491473691	0.529102736997873	0.371412417359814	0.247031902884186
1694	scRNAseq (DOT)	0.948879962180592	0.327361964874925	0.16996694653975	0.0159537125259326	0.0371669387833181	0.701707935720144	0.545459632031386	0.608249483360795
1695	scRNAseq (DOT)	0.392712814879005	0.642546965519455	3.02067360068386	3.59482945093813e-07	0.00296354886576332	0.157587351503278	0.142765704624519	0.205256642706593
1696	scRNAseq (DOT)	0.668966534811653	0.667853190897549	0.590141809242071	0.0580945221079999	0.0863965290100803	1.28211391382322	0.545396123872462	0.798338338654832
1697	scRNAseq (DOT)	0.634275590784746	6.17113081450907	2.40030473120727	0.126414960205735	0.473251557663737	2.34318494188619	1.12919337016296	1.19653504217776
1698	scRNAseq (DOT)	0.425423279894019	3.37801266320055	0.96192683660852	1.30219548515528	0.0617350262976411	0.759277275160523	0.414306510945219	0.360802343235879
1699	scRNAseq (DOT)	0.31549047141532	0.554725667059314	1.64867157536193	0.0574610590671247	0.0551628927094572	0.856457865068136	0.57151006996053	0.325632274678017
1700	scRNAseq (DOT)	0.762244347376234	2.53082746743803	2.32986177754927	0.0433991084028267	0.270440189077505	0.450047002429986	0.332370282665829	0.49987357975867
1701	scRNAseq (DOT)	0.385053931596527	0.717062874700447	7.69750874901227	0.0599317346825123	0.102619207956589	0.766650186908651	0.315642367559328	0.473001040576458
1702	scRNAseq (DOT)	1.71371983821847	1.15963969364133	1.19096856201129	0.051791093773786	0.482924665373148	1.81190883946651	1.03528545750228	1.03391623562251
1703	scRNAseq (DOT)	1.24937622914838	0.922446611410814	0.716111406087855	4.07425266934757	0.0804629754460839	1.30344974164036	0.708593402940231	0.719479284322592
1704	scRNAseq (DOT)	0.406802155949584	0.37782840552614	0.988596573226055	0.0170368944902036	0.0588963646800396	0.88258151175301	0.593263420762556	0.352410758470754
1705	scRNAseq (DOT)	0.37270986959529	0.259261006517574	0.185363058868026	0.00797595781533269	0.732062522272683	0.236717053259544	0.351246063576434	0.328325349503477
1706	scRNAseq (DOT)	0.211418402309578	0.281242309278101	0.691322863146407	0.025876321431659	0.0183603100567671	0.390788780165802	0.26654334862298	0.189377086446267
1707	scRNAseq (DOT)	0.630990741524057	2.48854855308636	1.41441750708284	0.0391183353565131	0.0602289165326819	0.502390920591231	0.318276472255708	0.337653116328819
1708	scRNAseq (DOT)	0.496683452112696	5.27178462946486	0.351873333481808	0.0538001783806978	0.0750505043945549	1.32047146902512	0.693623994286446	0.508598006627267
1709	scRNAseq (DOT)	6.9192673141241	1.03382068640714	0.355586378857403	0.0666875928940751	0.411007016632081	15.4754069023005	8.92697370746324	4.91491569648936
1710	scRNAseq (DOT)	4.68547088700013	0.912510885353719	0.651984076167531	0.22705034574302	0.304677345634046	14.4997169742627	7.27988385173024	5.10781653298635
1711	scRNAseq (DOT)	5.64769384956306	1.84774024063024	0.660273059995552	0.572570205447587	1.24976758719348	29.3989725739697	13.9464436367812	9.51045960910431
1712	scRNAseq (DOT)	1.088015703232	15.5557374634239	0.641773497309638	0.145090615705211	0.505985949416355	4.38394586842715	1.35140928692123	1.72912597536408
1713	scRNAseq (DOT)	2.73895277117832	2.20317036350671	1.90322744679827	0.051237654140972	0.0700255562352018	3.31434891064636	1.48988597395065	1.41236273706986
1714	scRNAseq (DOT)	0.827415660244852	5.56561178125237	0.976940861137205	0.316717454541654	0.102493294319006	2.5813328910927	1.1068054829122	0.791384462177172
1715	scRNAseq (DOT)	1.19453502347924	0.409179299446261	0.695852571965566	0.0458310632448304	0.0872017959279278	6.32537911457988	2.71237514044918	1.5959117492224
1716	scRNAseq (DOT)	2.39065754096801	12.0366632409989	2.47882804032054	1.10062437496158	0.183102697004282	2.83613886320458	1.18436886028034	1.16559331072644
1717	scRNAseq (DOT)	1.80327622380305	3.25769159327187	0.146584159887731	0.310022717314943	0.111214804079925	2.09435130375171	1.29668010880309	1.1307664104221
1718	scRNAseq (DOT)	4.32222479373023	1.00203702481998	0.255393383922772	0.218697365089384	0.273724262069484	22.794157855176	10.4010540429911	6.20698235688705
1719	scRNAseq (DOT)	0.945623234692483	8.80446131743663	0.253463447482674	0.194803423594492	0.106181190459124	1.62641029841064	0.978703867686081	0.918935120111507
1720	scRNAseq (DOT)	1.34815813096116	0.480829948555808	0.429065537772916	0.0216563876607566	0.437537412245741	5.38415699970233	2.72945603919053	2.40533750145932
1721	scRNAseq (DOT)	3.10861333033909	0.971696621922896	0.390514609028559	0.144907695677645	1.02828646660246	12.2822601404769	6.44910066659035	3.84567692337266
1722	scRNAseq (DOT)	5.26062876892476	1.29148767145043	1.13725367942956	0.236414949051665	0.5558939140357	22.2699708793949	11.0655999584635	7.67129842673763
1723	scRNAseq (DOT)	2.32355531636554	0.532375499022497	0.311382466661865	0.580534100462788	0.161149788946587	8.67550145597023	3.63283051875688	2.1587580487592
1724	scRNAseq (DOT)	4.7511832081507	0.954207167049933	1.24134476096195	0.17085433560593	0.595677907954134	18.3162743624781	9.85425918409105	7.30232859172832
1725	scRNAseq (DOT)	1.64272524401986	0.547684585023122	0.14463611003664	0.0549351363468375	0.175238328610968	9.0078380201498	4.15295352902676	1.96723188387332
1726	scRNAseq (DOT)	3.39877869173352	0.835539646339484	1.02876818546235	0.0913382808495955	0.300158002888206	11.5923624292022	6.7104527940017	4.10619180963022
1727	scRNAseq (DOT)	4.89310259870437	0.725612757957467	2.91748302391149	0.0176239060914433	0.476642481454144	14.497688812145	7.11967825965332	8.4452922779225
1728	scRNAseq (DOT)	3.37717743377324	0.32526232769646	0.772817882224411	0.0316059873282759	0.327655413216108	7.40623139669515	4.02283779783854	3.74252017362828
1729	scRNAseq (DOT)	1.09835717465558	0.3513970081841	0.899454281083741	0.0222712924848907	0.111001831076557	3.15764980814416	1.76436656334993	1.09921048429816
1730	scRNAseq (DOT)	2.24936256043423	0.401656345303806	0.263350809193253	0.107592129049012	0.153156407340834	7.27380327517602	3.71445133889655	2.19496419888616
1731	scRNAseq (DOT)	2.6844417757762	1.18969731850163	0.184334818483752	0.158769118094649	0.297278083728415	10.9651470223276	5.55649654565755	3.92984369898606
1732	scRNAseq (DOT)	2.9497113134125	0.908936372556888	0.357107689642919	0.0759158677352313	0.269104432537101	13.7595878256895	6.2975983459885	4.1618673705476
1733	scRNAseq (DOT)	3.05507007941776	0.667012086721344	0.136672111899007	0.120075390497868	0.280517755013603	11.2273970540578	5.40413388993876	3.14191216379164
1734	scRNAseq (DOT)	2.03641187486122	0.838381476454679	0.294278204660862	0.126403035251183	0.202290548020901	10.5464400959669	5.00622354868967	3.34266896681214
1735	scRNAseq (DOT)	3.08237701117936	1.6209746428784	0.519932545908618	0.111550577580458	0.281906657525615	9.90183460087578	5.08346987424139	3.68640179743077
1736	scRNAseq (DOT)	3.62560743763379	0.74909157470604	1.23627169675606	0.146388162478663	0.479429681315801	15.4192686381969	7.28093947303244	6.42816285820061
1737	scRNAseq (DOT)	1.99999685220789	4.54135650546083	1.82464209377244	0.0514456332701196	0.941797090390604	4.44782074563681	2.06936792328325	2.09249478095171
1738	scRNAseq (DOT)	1.47369719094289	0.567471571650874	2.22556451321534	0.0297098098696754	0.125211099056361	2.88923086663913	1.54020653265367	1.15142195770876
1739	scRNAseq (DOT)	1.99307356559353	3.22469401212988	2.72140398165497	0.107508128133701	0.166806319999661	2.35988610520742	1.27509060011801	1.50214050144371
1740	scRNAseq (DOT)	1.22708483086942	16.8225406741589	0.793278226603464	0.056997607234177	0.50813060396022	1.85185297233013	0.940406903254226	1.40194094546531
1741	scRNAseq (DOT)	1.96600926451948	1.05105890997042	0.464957763669996	0.314020547331668	0.203376892390999	13.601056467733	6.37866414524941	3.6483636891066
1742	scRNAseq (DOT)	3.19015598239194	1.31375500185306	0.436046907173156	0.187970181086855	0.227386506508354	9.52325529139158	4.44582727898723	4.04199163939245
1743	scRNAseq (DOT)	2.7524022513824	0.395201435466756	0.127406450691444	0.0486168404555757	0.155128350000754	4.34482824310523	2.22932336681259	2.13787843817913
1744	scRNAseq (DOT)	4.80336048823045	1.33627723256942	0.175683398183906	0.133577401072883	0.416934602630971	14.1636281963856	7.31947028831674	4.72644764208234
1745	scRNAseq (DOT)	2.22800592410781	0.643523072216203	0.271736338772816	0.139359728126852	0.399701434202351	11.1220237846107	5.45074186030165	3.35559750324908
1746	scRNAseq (DOT)	2.75337452315944	0.704572448305863	0.320135427224034	0.209545550191834	0.23848061308515	14.2374657936015	6.36221218198242	3.90531125657305
1747	scRNAseq (DOT)	3.7739481654484	0.801431214295208	0.224502820669942	0.143940939293648	0.31381638124973	12.3066886599088	6.16929184788093	4.36403081483217
1748	scRNAseq (DOT)	1.76012942732541	0.649980494116821	0.298822821739744	0.324870543697477	0.173381870248061	8.07111159223184	4.20733251732773	2.42337336257829
1749	scRNAseq (DOT)	3.07889506217922	2.24241349433538	0.441538982270624	0.154139283219321	0.25763776559707	13.1815606408922	6.41589544460813	4.64512164128819
1750	scRNAseq (DOT)	1.95766656818306	22.1416294267184	0.411270219341958	0.23675952765829	1.57249732893917	8.31347748561482	3.23743508387077	3.05795236363297
1751	scRNAseq (DOT)	0.915872976552315	8.88968984045716	0.470070432900538	0.148309088790746	0.0552542896195643	2.07578407589783	1.16764232524328	0.750841995645072
1752	scRNAseq (DOT)	2.1921327574508	0.957790263368717	0.185921566386688	0.0566789094602124	0.284981066176651	9.29834484766755	2.58827553346392	2.62571296149698
1753	scRNAseq (DOT)	0.617859161347202	0.347987817188643	1.51736444014543	0.0343454358909302	0.160527686947751	0.745645090794834	0.445890736110176	0.418424582249987
1754	scRNAseq (DOT)	1.07991858189113	0.507564529121964	0.147143723057578	0.0693380030856915	0.122957170476067	5.98985801690588	2.15537772132359	1.78217242334579
1755	scRNAseq (DOT)	1.2965398852353	0.639898003951593	0.258231919645583	0.119013695019029	0.201282576433623	6.3808578171124	2.62170526389286	2.2969131434915
1756	scRNAseq (DOT)	2.0364255586425	0.668885098790635	0.230049106172447	0.105805966503244	0.197467841133439	7.90866480619741	3.82434256157518	2.85443706457547
1757	scRNAseq (DOT)	4.33292472342823	0.834085039057775	0.949651576748149	0.162027654107695	0.236972246893834	12.0226840243244	5.79754535116096	4.14355776238428
1758	scRNAseq (DOT)	3.17572743481728	1.01153316389327	0.173118205032538	0.120533210540096	0.21021036390045	9.7426049484157	4.63504061442538	5.21820380389798
1759	scRNAseq (DOT)	3.06643405705637	0.853598334138463	0.231585107925477	0.138521492660165	0.26382384349589	11.2762101395561	4.87496117101705	3.91369513653706
1760	scRNAseq (DOT)	2.15967807149871	0.595058977115564	0.599843992015649	0.150512143565418	1.65014943436125	10.3048517643423	4.72156133913831	3.80311768855872
1761	scRNAseq (DOT)	8.26383877460658	3.09487194061013	0.340284326871843	0.2189059361418	0.499251441042901	13.9863483596914	6.37954801203853	6.32739928448419
1762	scRNAseq (DOT)	3.40260586547147	3.81652112674373	0.419562944966811	0.121861401220996	1.24903892778228	14.1843882837168	6.5065239472973	4.95548604947538
1763	scRNAseq (DOT)	2.35275122180072	4.1906269834741	0.442200281631033	0.110060078153511	0.23380363009072	10.792113386831	4.02692836646914	3.49312261516009
1764	scRNAseq (DOT)	2.51429713997113	0.583887278327319	0.21026930081555	0.0725711423049779	0.157267118469517	8.25393429736495	3.8006707028012	3.19695239869254
1765	scRNAseq (DOT)	1.58808963612779	6.76119551807648	0.287656758552772	0.32018029920507	0.0918694662913473	4.30387226186536	1.91904289008666	1.26840447297637
1766	scRNAseq (DOT)	3.61994861000727	1.28778496829735	1.09698467020168	0.1829295097782	0.316831523583216	14.4902872387013	7.10611298940377	5.15338903210413
1767	scRNAseq (DOT)	0.545110442721035	0.617007014252981	0.428068647533779	0.323385499008928	0.0410281204478298	2.73618678230928	1.39634230265088	0.80275530843744
1768	scRNAseq (DOT)	0.909906858913077	4.61923016159527	0.534409415764285	1.42358796481777	0.670190842607626	1.39685782715481	0.676664309101878	0.993490208105669
1769	scRNAseq (DOT)	1.32830884970633	22.9445379636172	0.438406650651833	0.202111325821476	0.328088857031991	1.69442959946725	0.972529667410648	0.676641041903607
1770	scRNAseq (DOT)	0.611462596871806	7.73610099303311	0.228176812523944	2.8311738069984	0.249957306569996	0.886714984330923	0.49293266905102	0.774269746214686
1771	scRNAseq (DOT)	0.930632902187139	2.23810986534479	1.59267462581419	3.22113560779003	0.141073365091981	3.86812131078015	2.02772533774311	1.5144616562191
1772	scRNAseq (DOT)	0.874795141747765	2.97202113038603	0.610445534684631	0.0811977112448957	0.129512806999878	1.10053572430048	0.658706334682637	0.58817760532866
1773	scRNAseq (DOT)	0.43302106202499	0.694203660085992	3.31638710833243	0.0833345871966316	0.142514339576068	0.445113244581863	0.288728564907731	0.240426794649746
1774	scRNAseq (DOT)	0.24485874061791	0.532959424208717	0.261227070476302	0.284355719230403	0.242507592611565	0.452865375906385	0.315967924956664	0.388414923317022
1775	scRNAseq (DOT)	0.344561590183779	0.595938054092313	0.158028162917112	1.43170985239896	0.0395358429555243	0.654875915014551	0.330475073844626	0.282916002822167
1776	scRNAseq (DOT)	0.263683252939588	0.448636603383103	0.690705500023792	0.0572381155903736	0.0332418608538061	0.273464705216623	0.177808904232333	0.131930692541287
1777	scRNAseq (DOT)	0.483574153893222	0.660507884246782	0.322339792245724	0.00570626671081234	0.246058107127733	1.3297069601301	0.492627064179834	0.499316356938098
1778	scRNAseq (DOT)	1.65332327661352	0.88110149646035	2.40256413705162	2.1906964757245	0.0715181847246175	1.14499218809423	0.828936794632133	0.717645534551987
1779	scRNAseq (DOT)	0.263454684078519	0.534219722441799	0.97697976358922	0.113092851815572	0.0236930994448846	1.07889502902314	0.578911723375332	0.307936607819672
1780	scRNAseq (DOT)	1.21738505287892	0.518153327860285	1.01135890726575	0.107919846331196	0.108242242766434	2.60095807831743	0.743611743448268	0.718142009323076
1781	scRNAseq (DOT)	0.602163636975775	0.713735584820772	1.12759402074206	0.111092331056741	0.0997690451356743	0.83182452424562	0.704279628761273	0.393625248074262
1782	scRNAseq (DOT)	1.00330285872368	2.30754920661232	2.73192588132883	0.842718972148874	0.066246173124251	0.977858043850364	0.521371736590634	0.596007198667535
1783	scRNAseq (DOT)	0.378278487255817	0.805030220700532	1.06420360871582	0.0198747307770109	0.117692455729638	0.657863971543107	0.434585522617717	0.27519934465129
1784	scRNAseq (DOT)	0.95934835855083	1.01924859673545	0.481383413916328	1.30354429119369	0.703824368945282	1.39796010321423	0.984358468890277	0.996066089184512
1785	scRNAseq (DOT)	0.971184301074586	3.91084875035933	1.15931456959318	3.90600741210364	0.120278469504082	4.30128918425024	1.69613697819502	1.43235958801698
1786	scRNAseq (DOT)	0.423870317150859	6.73552153210306	1.22102703785858	0.0657150196668683	0.091590873412387	0.532157736636031	0.343726187695881	0.353649502539901
1787	scRNAseq (DOT)	1.00045595493342	1.17712744963378	0.153737168473893	0.0176081403365738	1.7965806764775	1.21440721881146	0.63087842368321	1.14618292166588
1788	scRNAseq (DOT)	0.998960312562145	3.22293848121934	0.869832781106685	0.0841517398605908	0.260583661549443	0.673401034161676	0.530651931892772	0.735009912783696
1789	scRNAseq (DOT)	0.347996813776687	6.10288167051998	0.601931992659374	0.0884126997835105	0.104898216569702	0.460189631256175	0.389654691512331	0.330229670076471
1790	scRNAseq (DOT)	2.84752939586749	39.6048525134007	0.61536841466204	0.327205179506728	1.17388620608777	6.79913287073618	3.22955881903054	3.97146617458829
1791	scRNAseq (DOT)	0.111331184142684	0.23264288676403	0.214598582864799	0.0125583767727798	0.0315293645438487	0.128829221314173	0.138420320191402	0.0715776674766719
1792	scRNAseq (DOT)	0.279367393546399	0.296209174199159	0.529602474945529	0.248492009214558	0.0376295695802516	0.971260406576659	0.489060789491984	0.308346472938738
1793	scRNAseq (DOT)	0.816117756749443	1.57699488706629	3.26461257124523	0.0702675347832859	0.133256615245024	0.82677520055369	0.467931463327181	0.651946574792442
1794	scRNAseq (DOT)	1.93921646258288	5.03287893614529	0.507400597650928	0.356386661388403	0.0836314807186396	2.40426443917424	1.22182808823429	1.00090184843396
1795	scRNAseq (DOT)	0.502740128161488	0.664667420971968	0.463384092478089	0.759032334699419	0.112196867918023	0.960588755531292	0.565448584663712	0.472223229855906
1796	scRNAseq (DOT)	0.923000991509689	5.62244017118512	0.147074109295545	0.035040006486353	0.0797977429260001	0.8488777581767	0.435309963901557	0.697175441354478
1797	scRNAseq (DOT)	0.219894895997634	6.3719517021365	0.315497515499342	0.0585379953587845	0.064290742461661	0.510659894052609	0.430608686583646	0.247335101064226
1798	scRNAseq (DOT)	0.536759606752038	0.484200463394361	0.351643812762291	0.256562374850665	0.0551968099662062	0.445774352039757	0.467594785511006	0.4815838179096
1799	scRNAseq (DOT)	4.2391511086813	17.726607862633	0.692997930377819	0.14145593271492	1.29439503310109	2.57555820497131	1.66134690804362	3.13110458542089
1800	scRNAseq (DOT)	6.73019630837119	2.15137494292069	0.391917844867453	0.185794458721082	2.28137052508478	10.2002346515527	4.95396120981339	11.3382785975347
1801	scRNAseq (DOT)	0.455968848189965	0.491422826461493	4.39314400179865	0.0399857512890151	0.0945523947094788	0.779120006869464	0.395944138818139	0.577187318030047
1802	scRNAseq (DOT)	1.62259160024347	9.09482355852689	4.51412182438847	0.135991961448926	0.134751694769465	1.10331467096496	0.623583190894522	0.849353335728741
1803	scRNAseq (DOT)	0.802684790856666	2.76325469647089	2.8383883058514	0.0466647129624049	0.0577010354884232	0.553079804930663	0.379896129549827	0.44688103204425
1804	scRNAseq (DOT)	0.292379091046396	0.386939867949072	1.37255129714166	0.048541573864627	0.0370072509376897	0.50348712877799	0.53447517682386	0.228978523748594
1805	scRNAseq (DOT)	1.44873068551904	3.17998666628808	1.41219264223779	0.0302519428468493	0.574591748883735	0.604112582979204	0.540102528880809	0.737187857619431
1806	scRNAseq (DOT)	0.37782355652443	0.298843420889211	2.25021324334019	0.0764849472469099	0.0277634678326495	0.5593098917399	0.37529262355289	0.306888501544884
1807	scRNAseq (DOT)	2.36433348234325	4.05028229914871	0.863294682016481	4.2592943825352	0.535418330303588	1.89736515355258	1.02922736534818	1.30598613247604
1808	scRNAseq (DOT)	0.311233961288209	0.966273434127743	0.40772757931914	0.024910696379588	1.72216679251695	0.863505678561397	0.666788975218788	0.685864562462728
1809	scRNAseq (DOT)	0.438488595826438	5.19689690940232	0.606774746313615	0.0371647917620636	0.101303413237073	0.971341352722022	0.637890819872117	0.512312049932471
1810	scRNAseq (DOT)	0.380013654580995	0.429405661637868	0.181457110377524	0.0317253112054808	0.0721292446608219	0.457971977969387	0.440309020954406	0.287089372153388
1811	scRNAseq (DOT)	3.97150732943769	1.31406257657751	0.257430557661131	5.12127329280295	0.353756865000504	2.42840274611491	1.50439905083309	1.37196333584944
1812	scRNAseq (DOT)	2.20153228503704	2.81728269057507	0.477633283320187	0.519455543237115	0.24527964217723	0.694846992321612	0.734863230017837	0.980505424298404
1813	scRNAseq (DOT)	1.77538953651243	0.686766966152323	0.31570921570463	2.0530779696677	0.420386152747544	1.14483137650878	0.752077961138783	1.2742690491733
1814	scRNAseq (DOT)	1.27006673939498	0.559689758712928	0.171068421204582	0.335151077223822	0.0926878882309258	1.67280969984913	1.13211030293422	0.946964881989215
1815	scRNAseq (DOT)	0.333583459516405	0.953172652086088	0.561475168106856	0.0524632950838122	0.0973928619660559	0.909901278881758	0.421225557525159	0.212346276528315
1816	scRNAseq (DOT)	0.852682012765306	0.80325072930544	0.176030255120605	0.431316387659808	0.108637485615876	0.985244323493675	0.63376274238862	0.566543456229636
1817	scRNAseq (DOT)	0.470242412393373	2.54054750874319	0.411614593220493	0.0293255767869271	0.613109720217864	1.05471301950829	0.664540110589959	0.789216767896759
1818	scRNAseq (DOT)	0.469873392772009	14.1966239855241	0.396953711548601	0.0920196553404689	0.401643742076836	0.639031740302214	0.442118894153899	0.56444536646428
1819	scRNAseq (DOT)	0.547718678945887	2.1846487512423	0.403132600018768	0.731166087084572	0.0709696663439787	0.466079742408612	0.356597719278219	0.538573011096455
1820	scRNAseq (DOT)	0.343375197250046	0.640360611123428	0.351948645861817	0.193080999790033	0.0813190855280865	0.749847015153596	0.595939175730831	0.52062877639978
1821	scRNAseq (DOT)	0.621610939928484	1.13689390572008	0.215010910235919	0.333913186281215	0.105396448934461	1.36903890941472	0.910758524709821	0.667861904082756
1822	scRNAseq (DOT)	0.320141558175061	0.340183622846383	0.215525058631874	0.549755029298384	0.0899367664823869	0.520164465270479	0.396652806083501	0.274048704145902
1823	scRNAseq (DOT)	0.264996163677855	0.225995904015415	0.0779843424490641	0.0915135087875115	0.0615474054398246	0.489642583960204	0.383652583873031	0.309619916843389
1824	scRNAseq (DOT)	4.80137111348287	7.09047731214923	1.48922550406203	0.187906375749279	0.800155572095948	5.37457114415515	3.88041018494916	3.25172265514201
1825	scRNAseq (DOT)	0.53497493798455	2.45536683361928	0.251137961012233	0.0241179136262121	0.0676493093098064	1.23858053255836	0.680532659633741	0.571710437601121
1826	scRNAseq (DOT)	1.16999297664239	5.41379650096703	0.118131221372187	0.0807208619651172	0.606398700508949	0.609078879620818	0.550600540752494	0.893835408772389
1827	scRNAseq (DOT)	0.836587542072706	0.93947499915194	1.2372261298412	0.0181110753733521	0.370514193196622	0.746224565356408	0.500362395644261	0.630131806508739
1828	scRNAseq (DOT)	1.86981111714692	1.36171630646453	0.406307164622461	0.123923846359412	0.134727115309415	0.565390062973847	0.573969295712709	0.612382431135573
1829	scRNAseq (DOT)	0.334385263306605	2.13044627562462	0.195243682209485	0.0261152541590415	0.055769904729296	0.388923277798929	0.501424182297926	0.196996552631518
1830	scRNAseq (DOT)	0.40662849418902	1.98448920938361	3.9187002970372	0.097039104007561	0.193858051295852	1.00828192504184	0.51820520573367	0.631733862986809
1831	scRNAseq (DOT)	2.27110535505276	2.17570289335864	0.452547069605412	0.0728778302157725	0.0659520111237717	2.04000753209076	1.00179889277881	1.35701673821542
1832	scRNAseq (DOT)	0.281598383360104	0.389577614343286	0.373902947738674	0.0121643966540781	0.0239726109015909	0.417232451549476	0.275147539156574	0.140660893756113
1833	scRNAseq (DOT)	1.6237505898912	7.45638135099761	0.461403864370738	0.313758873576258	0.0708736215737257	1.51257722286973	0.822295081234295	1.02110333614738
1834	scRNAseq (DOT)	0.524438597115858	3.44121609239538	0.341553778527107	0.0238073018149323	0.220186127052686	1.25068107004944	0.774643815970885	0.760286793734754
1835	scRNAseq (DOT)	0.605710516199413	0.703045466560501	4.40998028816691	0.0610947114680582	0.247185427219384	1.78514733015154	0.69062651754225	0.924713289149917
1836	scRNAseq (DOT)	1.27471895602795	0.432789281891277	0.646483903568351	1.16785724053164	0.0930957079996807	0.882985286892018	0.521260771109383	0.59653770213765
1837	scRNAseq (DOT)	1.08060176511266	2.97708561019162	0.358655088711854	3.36175988608248	0.117929440993508	1.74718301921209	0.734215696461911	0.955667310574446
1838	scRNAseq (DOT)	1.4851246253166	1.43017415627877	0.444772043708906	5.54131235408636	0.0778897748462483	2.76725429616619	1.2287924986175	1.12889398445107
1839	scRNAseq (DOT)	1.22685335613559	0.655437691939349	0.318191593179589	0.0131965919373507	0.0367728481573192	0.882608778023236	0.600978407715847	0.540044916319741
1840	scRNAseq (DOT)	0.434153274104001	0.407387286275844	0.40473974239969	0.442453567240236	0.198566218260797	0.899850484372665	0.496885500776115	0.619605409813973
1841	scRNAseq (DOT)	0.431191641096685	2.2784028538298	0.422013961574657	0.938599590632294	0.0666971258727873	0.458628346958522	0.224433808306518	0.289007008887984
1842	scRNAseq (DOT)	0.351635251231199	3.090613491827	0.479921458810376	0.0818312436986228	0.0845726499062904	0.849926601298371	0.50742463179426	0.416477337287667
1843	scRNAseq (DOT)	1.17053983754224	1.26979264814035	0.667341151859813	0.039913542294447	0.244241132500834	0.676068047215869	0.630981006616583	0.623761506540355
1844	scRNAseq (DOT)	2.58236387048205	4.74216373680008	1.302610998422	0.0599859870064538	0.0574212911419382	1.09522744710261	0.727992729295128	1.66559975854431
1845	scRNAseq (DOT)	0.547801572404415	0.900481026637392	5.93242715950428	0.100241288786707	0.118588017056004	0.562841892172139	0.374754477307487	0.831915818372288
1846	scRNAseq (DOT)	0.636468776219282	6.88842876740252	2.91575440932918	0.171784404320882	0.122426474966153	1.51545836664018	0.657076879760417	0.824326767499375
1847	scRNAseq (DOT)	1.64552914471694	0.657855091536462	1.38212715734188	0.0899172106182952	0.201632158673895	1.25148543438655	1.4425939037634	1.36755018866203
1848	scRNAseq (DOT)	0.238685094097442	1.37795803913738	0.507361605070192	0.0504235830961431	0.0383157727442463	0.575942157987768	0.440837104352427	0.218427294402517
1849	scRNAseq (DOT)	0.528162911058069	1.00634218915688	1.61478303899175	0.112343388407653	0.168413718230119	1.53436639330703	0.812883537826882	0.789150616416838
1850	scRNAseq (DOT)	0.590570066572908	1.00529116282686	1.60990850208326	0.0748857164716887	0.098484242216763	0.611103545488452	0.602775326355978	0.477449922002004
1851	scRNAseq (DOT)	0.422703321161782	1.08563853417868	3.21984987472835	0.112048818281509	0.0820636557655745	0.384705072101312	0.264806905115672	0.269613405795181
1852	scRNAseq (DOT)	1.55594306922434	0.814912819166312	0.169333997116049	0.0362678500639709	0.0505096671207571	1.09269495551596	0.725798273259976	0.87842949895354
1853	scRNAseq (DOT)	1.06553252315084	0.284069795080428	0.753440235251308	0.0288531603090007	0.0597414538776839	0.845514011856665	0.559758681387704	0.651330417970115
1854	scRNAseq (DOT)	0.193309604907629	0.554824297198803	0.420225755545997	0.0191401858079103	0.0268850245840672	0.457015367876864	0.300187680050862	0.170689057759313
1855	scRNAseq (DOT)	1.06571046761094	0.373283136151809	0.209589582984961	0.148012740757061	2.77591909637455	1.65051397719969	0.947409239133893	1.39393902563077
1856	scRNAseq (DOT)	0.64809295351759	2.91226536935444	0.216762735612999	0.169189906933125	0.0436551802378367	0.822715280415463	0.664833440213552	0.419835425787033
1857	scRNAseq (DOT)	11.0423410976424	0.414863999502132	0.195119751767966	0.0555021328043515	0.429503022972362	6.95807008692514	3.84198763546362	4.30848849183467
1858	scRNAseq (DOT)	10.1514781808087	0.485490825215906	0.470092262568861	0.184631263427952	0.137274574861522	5.38818387127211	2.99668244741525	4.5597165188653
1859	scRNAseq (DOT)	0.599121137462433	0.250916960318654	0.110822432979404	0.015577388608281	0.0812798200290908	0.693833482871387	0.551402334920933	0.390479105688188
1860	scRNAseq (DOT)	7.73765396827406	0.363900223537488	0.0923385759488289	0.0662124523568264	0.186343476177389	6.23962297056454	3.4505613582242	3.85329632484327
1861	scRNAseq (DOT)	13.6725308907729	0.761060975851789	0.546558699219065	0.109854077947507	0.267359778141621	13.1216767328623	7.25967998265817	8.22204883668377
1862	scRNAseq (DOT)	14.5618440079442	0.450900620174049	0.419537940628635	0.0871373828864388	0.311184428984628	6.80644453901392	4.2314274108296	7.4438893060426
1863	scRNAseq (DOT)	5.65189419169964	0.432281864518256	0.34536217722067	0.0513969790228177	0.679977445922366	3.66997764905226	1.8712848902683	4.27594074056097
1864	scRNAseq (DOT)	0.360118268027768	0.245109942154	0.110369907182496	0.0166704063814545	0.0774908562601028	0.646462089611927	0.516110086248949	0.295302015984524
1865	scRNAseq (DOT)	0.693291770042567	0.2386316550345	0.263084743405938	0.063541894754088	0.138337473818049	1.15941382414892	0.608445175169023	0.509226885216645
1866	scRNAseq (DOT)	8.63471586619855	0.583350708681928	0.335036221829525	0.0486919353414145	0.242055243798384	6.25928660111064	3.30080812725043	4.39578393728122
1867	scRNAseq (DOT)	1.56679603170673	0.718501088974256	0.0979109252551866	0.0236269233309211	0.338929636483319	2.20231868660026	1.26071793429666	1.21262557400576
1868	scRNAseq (DOT)	3.93849807841389	0.325122837936611	0.161364424677704	0.733498977174513	0.194049940123639	8.0895499376941	3.35239143678499	3.51179853114499
1869	scRNAseq (DOT)	1.97341659128259	0.275093645533215	0.0797169817674724	0.0204927818380313	0.105499955180493	1.50985153792517	1.04101485356862	1.1102236962351
1870	scRNAseq (DOT)	3.78775527164546	0.241294245901671	0.106089051506586	0.0525780384898295	0.144192148610262	2.19015647252641	1.3987505423752	1.78627879431808
1871	scRNAseq (DOT)	0.767443815477356	1.39528166410581	0.252035959167265	0.181413238866998	0.886328296790292	0.952745106848511	0.590819804273834	1.68855053475328
1872	scRNAseq (DOT)	0.357070445715852	0.242805862606492	0.107806797466662	0.0162440077657789	0.0807757461894445	0.631302772188899	0.505962053478549	0.299444919366639
1873	scRNAseq (DOT)	0.959002536391459	0.42367893146702	0.0820409459948149	0.057114856869804	0.305422179842814	1.60220964743325	0.908256365195657	1.46512009071959
1874	scRNAseq (DOT)	3.32612236027273	0.354123855050142	0.210755227753787	0.0308686135832943	0.394839841260572	2.88013472657388	2.15881252924148	1.80005634169929
1875	scRNAseq (DOT)	2.9313820501673	1.65539156517144	0.39373116215484	0.138052170056453	0.42814986274094	4.02888312583041	2.61073382716695	2.32342316111643
1876	scRNAseq (DOT)	0.344536891242515	0.238070102488052	0.126129408545875	0.0158171195255562	0.0784328955293798	0.600334682981342	0.482584385702911	0.290734934769975
1877	scRNAseq (DOT)	4.51423498486128	0.235183298359656	0.0887168915928773	0.100615529603075	0.513999318125756	3.4871988218534	1.64219250364834	2.43532832708414
1878	scRNAseq (DOT)	0.871076430004252	0.222270612656417	0.0986037901456997	0.0204830279890499	0.103791826655952	1.18113568849116	0.765293505135947	0.490855588148012
1879	scRNAseq (DOT)	7.09342953298783	0.532760240609102	0.302809365842574	0.14190202272237	0.16208556849316	3.40664818957504	2.56222720426724	2.84218451470159
1880	scRNAseq (DOT)	3.2063664625262	0.323879200759849	0.115466284046505	0.1932444947784	0.144332684901843	2.66986201591325	1.78191075511521	1.41780341811805
1881	scRNAseq (DOT)	1.98711410724269	0.255453739221838	0.142147166678267	0.0256521405739829	0.0893474167739042	1.58416778208294	1.07311325427798	1.13242728429222
1882	scRNAseq (DOT)	7.59612890293169	0.389618652007464	0.180578148745966	0.0683515338762584	0.300819364731047	5.83789492347377	3.60563052853517	3.68983978425383
1883	scRNAseq (DOT)	1.79986720121866	0.262446328804397	0.12194618692281	0.0606872965280699	0.137642196712485	2.21773948818424	1.17372384123566	1.48756191994062
1884	scRNAseq (DOT)	0.801654893419655	0.258053403476286	0.111951977773568	0.0168217753289021	0.0769991531837162	1.30482982990754	0.91112792892057	0.557862648368892
1885	scRNAseq (DOT)	3.87840560444652	0.278726355664577	0.0908992278406444	0.0159021484153142	0.138252825390189	2.96306062817125	1.63624233900824	1.94052906951114
1886	scRNAseq (DOT)	5.59825233610658	0.183237705102952	0.089325568197997	0.0869172325434812	0.102206708120283	3.13552886742928	1.66848161227012	2.36722559778382
1887	scRNAseq (DOT)	0.612670231264963	0.28477969886522	0.112349981304444	0.0283272837911366	0.271612987749317	0.917676600402729	0.710022731906272	0.725452420916432
1888	scRNAseq (DOT)	0.527853709255556	1.00874983068778	0.436554266539939	0.0528095801733458	0.362267900260632	0.975681385059155	0.661270921706405	0.731126839641345
1889	scRNAseq (DOT)	0.781381549830992	0.406585486732682	0.866334947061956	0.0180224843701941	0.204623598617398	1.03753270160511	0.813898521841221	0.610964959683701
1890	scRNAseq (DOT)	4.8068039248912	0.700520643668233	1.49258748581939	0.0366708027783184	0.824959312325583	4.92325412165631	4.00074371530069	3.14377026435177
1891	scRNAseq (DOT)	0.402718749742592	0.257127536556451	0.19527726020089	0.0156614252975355	0.0752870862010456	0.783596498266725	0.559572342985179	0.341992294768786
1892	scRNAseq (DOT)	0.421185513319174	0.27274327248275	0.0941279099757895	0.0167016887753184	0.0761202821777234	0.74151446250414	0.572824297449641	0.32221654213619
1893	scRNAseq (DOT)	2.49844183669467	0.311759304448285	0.103311813722752	0.0332009263783837	0.106991035651737	1.9443228579271	1.21841022521176	1.21476550517183
1894	scRNAseq (DOT)	2.54393214464113	0.246800559947983	0.083534781888951	0.0900451831959292	0.140829829336428	1.3540106508392	1.12540218195268	0.968788663477264
1895	scRNAseq (DOT)	5.37072446598608	1.16121716021347	0.497321953389423	0.0655081193965807	0.874757876687573	6.01649503400471	4.45910136966226	3.54719599733412
1896	scRNAseq (DOT)	18.3905262789662	0.457960776657062	0.376973696662466	0.195049578806617	0.13705824197411	8.27008920084085	5.58966591748842	8.73322518631162
1897	scRNAseq (DOT)	0.352980938017288	0.23614853818627	0.114524919230535	0.0160732787261745	0.0782707861301049	0.611838452345422	0.492538142753891	0.292221195207753
1898	scRNAseq (DOT)	13.0473242996841	0.630096767934054	0.109452800459182	0.0902681585018851	0.334660117269753	5.61292775832272	2.83971402767555	7.16177305641271
1899	scRNAseq (DOT)	11.6080075325848	0.477189987320004	0.212626149982516	0.069426838752252	0.275361962392994	7.59730797211858	4.28809495696665	5.25818762257776
1900	scRNAseq (DOT)	0.344536891242515	0.238070102488052	0.126129408545875	0.0158171195255562	0.0784328955293798	0.600334682981342	0.482584385702911	0.290734934769975
1901	scRNAseq (DOT)	1.07306648947636	0.272490308414168	0.0806203770746133	0.126424758979071	0.241946266702187	0.979527043219968	0.723214375218041	0.92049239309293
1902	scRNAseq (DOT)	3.99517462417299	0.35690111315781	0.142230320594636	0.0182286527756337	0.580922468146282	4.54425775332057	2.60161166011093	2.41171547976639
1903	scRNAseq (DOT)	16.564039749184	0.801686960410181	0.454186014835367	0.158125110881518	0.243712760083371	12.8285323427028	6.97226190229363	7.03013717872598
1904	scRNAseq (DOT)	0.420399730325423	1.21205072342915	1.45262932981997	0.134613394254389	0.0753691351474958	0.713180757015977	0.502471882618012	0.446955693383569
1905	scRNAseq (DOT)	0.418063128238579	0.24585299823869	0.172139135727624	0.0166696009872314	0.0618493606236518	0.662010474916106	0.519382969252661	0.2954155028872
1906	scRNAseq (DOT)	2.35196933882495	8.68875490770331	0.82234540445075	0.178483377153506	0.14795810745506	1.98636970550078	1.17466468897743	1.19679246136974
1907	scRNAseq (DOT)	2.63277052833129	10.0844150785406	0.297268209628894	0.0621425421169201	0.139635401505996	2.91054999673895	1.73101097517224	1.79187746880487
1908	scRNAseq (DOT)	4.71822451228912	6.49639362335481	1.02085713010967	0.299333533843863	1.71011110896861	5.52346338144255	2.44812133202937	5.51443868155504
1909	scRNAseq (DOT)	0.48650740952402	10.2803213176008	0.466338852558844	0.0745353288976724	0.246951031273713	0.970396742502226	0.646422776908701	0.597217240391775
1910	scRNAseq (DOT)	0.466375791002618	0.322806797899662	1.37858637955163	0.0713277068812429	0.0790479567243675	0.65729164122703	0.428788707973206	0.275954039288766
1911	scRNAseq (DOT)	0.502173144346489	2.86843343305421	1.13945319082321	0.104591852963989	0.0588959242855882	0.664035670762824	0.436198007670807	0.346849942379591
1912	scRNAseq (DOT)	0.339874373863724	1.53474697696725	1.49674097478269	0.170088638919047	0.111315009446372	0.716704526418436	0.398411959275088	0.419818956070049
1913	scRNAseq (DOT)	1.01398030353901	3.50955978223517	1.86103672118135	0.0948987165510524	0.0745282798058976	1.00271852101721	0.519444721316734	0.549901847871157
1914	scRNAseq (DOT)	0.350581784443406	0.55759654139652	0.115376302784774	0.0166615270781356	0.0702176236595179	0.614633965134099	0.487332051204198	0.288424924048885
1915	scRNAseq (DOT)	8.84738748868534	1.17016528624164	0.325810866612279	0.105850726618736	0.305736815916417	8.7462456222357	5.57142062982071	5.28188643170391
1916	scRNAseq (DOT)	0.904495077382503	3.0537610848214	0.318587684402237	0.105451861551801	0.255677904268267	2.62214826185524	1.35458849989344	1.42205678280283
1917	scRNAseq (DOT)	0.38493427389923	0.258118507846291	0.108561788777535	0.0163701502516189	0.0751491811552677	0.722264072413063	0.573784971587951	0.30314243361654
1918	scRNAseq (DOT)	1.12828917102256	2.49703422881898	0.153329586715682	0.031890112175406	0.557759258235823	1.2164584435557	0.855063515874173	1.37138355525075
1919	scRNAseq (DOT)	0.344536891242515	0.238070102488052	0.126129408545875	0.0158171195255562	0.0784328955293798	0.600334682981342	0.482584385702911	0.290734934769975
1920	scRNAseq (DOT)	0.730555177039728	5.77528909628258	0.48195581189692	0.227283384905617	0.125948296618692	0.959584845093823	0.60602296404234	0.614926134864365
1921	scRNAseq (DOT)	1.17561981346965	5.4978947865426	1.48941005192597	0.139740271818807	0.113226527155631	0.998255808795738	0.580502809319857	0.89898279378218
1922	scRNAseq (DOT)	0.646547598692175	0.282126935836541	0.424662928888314	0.0560322173133658	0.0335658907670753	0.611571093221107	0.460404919008017	0.368878327324523
1923	scRNAseq (DOT)	0.247170418011683	2.01666472647724	0.0996717146974805	0.0183275985614095	0.0779782683146804	0.403387244598254	0.349570973629185	0.234479921090918
1924	scRNAseq (DOT)	7.17165424354204	4.69257899081999	0.373909137836362	0.12461136793014	0.491810640321312	6.46583703336086	3.3848456798651	4.65516506627621
1925	scRNAseq (DOT)	7.17592670394592	0.648867244477718	0.24720287216124	0.0915341529366918	0.544582888471724	6.01350004536437	3.45673699420091	3.95071643380905
1926	scRNAseq (DOT)	3.22996967737671	3.46037790539765	0.266159163257573	0.192772349671561	0.492917726271672	3.14580450590701	1.9058889904688	2.89356377507849
1927	scRNAseq (DOT)	7.83119752790232	0.354684834650957	0.158426164115149	0.243655710713979	0.235906396583392	6.23346034152032	3.20233774347971	3.73076536460868
1928	scRNAseq (DOT)	2.1177742086646	2.86587689279421	0.325652577907937	0.442751031210341	1.2155330516348	4.49535401270361	3.20934609659685	2.1158237306951
1929	scRNAseq (DOT)	2.46619340432789	0.575892159016394	1.02472581945566	1.03852112015673	0.576207467152494	4.55391462406383	2.50936377878127	2.51987577956249
1930	scRNAseq (DOT)	13.2951391308701	0.760898170111493	0.420437853138096	0.185157775680961	0.351301250277579	13.900499239669	7.04333034548169	7.46657420904034
1931	scRNAseq (DOT)	0.616943520627229	0.775270522056244	0.515652736951749	0.218767908358381	0.00616602651656154	3.62378273131505	2.01744394494888	0.969689114410672
1932	scRNAseq (DOT)	4.21741243196505	0.714017768270728	0.315212439712795	0.0801757256363434	0.153356562939369	4.66043370854911	2.03348150994881	2.67265045096188
1933	scRNAseq (DOT)	0.356041735307769	0.424903773316498	0.122624048571298	0.0135584723836292	0.0711488979180147	0.612677119227796	0.486721742367742	0.297571209807546
1934	scRNAseq (DOT)	0.374171825661785	0.376573209600353	0.103440624247667	0.0799093846556468	0.0647121763275317	0.64022906710532	0.499479160176537	0.293395097818544
1935	scRNAseq (DOT)	1.57876999529278	9.45335438567662	0.269947425324866	0.642486693120466	0.418539079559625	1.31703246119652	1.05100147226794	0.951200127575627
1936	scRNAseq (DOT)	0.227166454252302	0.444012700492394	0.370210054812119	0.0864745316984932	0.0594957474565171	0.414810569491505	0.317391016285108	0.226549969752546
1937	scRNAseq (DOT)	0.247469536388676	4.38529899309399	0.962698659306768	0.103165302387834	0.0531984030058718	1.05683589453139	0.475821456651756	0.266921500940241
1938	scRNAseq (DOT)	0.345085297981071	1.03136442076094	0.674356643400349	0.0258337510775625	0.0483112073625232	1.06048889628048	0.601866930829271	0.360669942906809
1939	scRNAseq (DOT)	0.20906602780754	1.0480063404444	0.980119824577793	0.0242298533140758	0.0906461254208404	0.19496166664554	0.175957799814995	0.142546631160273
1940	scRNAseq (DOT)	0.165294614744768	0.249183158092855	0.361996224026398	0.0178767385241284	0.0227525148937369	0.232544927638243	0.196850218659972	0.148863781440707
1941	scRNAseq (DOT)	0.492564531490599	0.931997970608628	0.533497874802765	0.226215883798142	0.597522323938131	0.916576298012488	0.565996987909055	0.569657615797683
1942	scRNAseq (DOT)	0.369996311476839	0.315384503469764	0.227927460514056	0.201153048070478	0.0728619012526886	0.509983770242477	0.434170745905266	0.27857217663376
1943	scRNAseq (DOT)	0.67406211970559	4.32885233130072	0.208680865046341	0.0409038848916009	0.0479023307480914	0.614517255510534	0.408885111842788	0.381891404576849
1944	scRNAseq (DOT)	0.621666703277628	7.13740152601545	3.37240142200323	0.189599768581352	0.0531663188002381	0.898200864117625	0.453759292990085	0.564457546275355
1945	scRNAseq (DOT)	0.903354626368723	3.2782150681992	0.602511584789896	0.0544663908195294	0.0468597899391023	0.924757888174048	0.637137440501856	0.584007271605997
1946	scRNAseq (DOT)	1.8430985044655	18.7050341353121	1.12691717610313	0.241831378850204	0.545144618723187	1.99471832998673	1.66959666592037	1.64502536941467
1947	scRNAseq (DOT)	0.55534952244586	3.3164979806119	0.734816209744871	2.623069612357	0.14943049106211	0.546090657786182	0.417770013753582	0.580144287648486
1948	scRNAseq (DOT)	0.721838005250677	2.72802020109268	0.193431153691358	0.389941382211671	0.0996929100223104	0.53857932728759	0.356981773286158	0.541450569299965
1949	scRNAseq (DOT)	0.260786562036783	0.458317430992787	0.187539112875759	1.45359994806984	0.064816956350617	0.421928049680694	0.33154581224863	0.235022886746072
1950	scRNAseq (DOT)	0.346021077303344	0.243389359394851	0.110534551973922	0.114051617734869	0.0757961404516626	0.604879015790065	0.484771277114334	0.290741346235111
1951	scRNAseq (DOT)	0.344536891242515	0.238070102488052	0.126129408545875	0.0158171195255562	0.0784328955293798	0.600334682981342	0.482584385702911	0.290734934769975
1952	scRNAseq (DOT)	2.33273094486499	0.415253524373644	0.162092354147362	0.134619915083446	0.0654364413344415	0.605525494236685	0.527468229093429	0.9629696236394
1953	scRNAseq (DOT)	0.529398398158471	1.46745913514351	1.63138343794339	0.34444804174244	0.0344043827221861	0.727381979363	0.378935032198909	0.356681487267151
1954	scRNAseq (DOT)	0.777226175499659	1.96939530886822	0.24916920680983	4.31057436951067	0.204993398240219	1.07620432479033	0.561004512235501	0.910619609640425
1955	scRNAseq (DOT)	0.256708939140652	1.00787807851886	1.16256925408456	0.0891261983792443	0.0221567021903918	0.398195840905452	0.277021897803788	0.233838726058477
1956	scRNAseq (DOT)	0.765461234673157	20.6110928581261	0.608182074577638	0.0225232439234482	0.272102321818249	1.15377540419438	0.793756662732207	0.9980345840934
1957	scRNAseq (DOT)	0.43652135597749	2.06887967687609	0.192242617505438	0.0328824186672545	0.250400391089278	0.654904717709452	0.498553040755706	0.547835066325819
1958	scRNAseq (DOT)	5.77059058280144	0.334583869356035	0.095699826370231	0.0516049546840612	0.16163442449805	3.74319529413534	2.06083043134801	2.78463697625487
1959	scRNAseq (DOT)	7.7383013840725	0.404964233026472	0.167272055705925	0.0636303653790405	0.33218738283424	6.58417051605857	3.51863573722696	3.9555958266329
1960	scRNAseq (DOT)	3.67554549076985	0.350408562586548	0.142791985916044	0.0401263934015931	0.121284606832351	3.4458429674957	2.17320618098533	2.32738280905247
1961	scRNAseq (DOT)	0.398119123997934	0.256481435745305	0.114232079955888	0.0150201805923358	0.075183586786164	0.792525151798925	0.576544723000898	0.323744730015397
1962	scRNAseq (DOT)	2.56471290918032	1.33134321682321	0.417151909924879	0.162706876480401	0.177431677745425	2.9891248593969	1.2614511826151	1.47965645734588
1963	scRNAseq (DOT)	0.363637380602116	0.373511634881483	0.120286020066089	0.0359242284200651	0.0671152726475139	0.62972506450058	0.502130810137274	0.285101753453879
1964	scRNAseq (DOT)	0.352337745151127	0.248905177331222	0.126751475748417	0.0164452704759344	0.0762455080161954	0.621052727408683	0.498022118552508	0.292692431009781
1965	scRNAseq (DOT)	0.513418678493505	0.266034540848005	0.11291606549995	0.016295222403858	0.0851199815341009	0.733200922214374	0.5822318081533	0.364716802369826
1966	scRNAseq (DOT)	0.344536891242515	0.238070102488052	0.126129408545875	0.0158171195255562	0.0784328955293798	0.600334682981342	0.482584385702911	0.290734934769975
1967	scRNAseq (DOT)	3.43343565105313	0.466727356813803	0.197525676675943	0.0673715265933348	0.0449116351245306	1.52371955432003	1.08759068672575	1.47941865947863
1968	scRNAseq (DOT)	0.394660356711579	0.354858425913487	0.126142351261586	0.0284851787090756	0.0708515557316596	0.655948874435294	0.517990071942394	0.301914043223088
1969	scRNAseq (DOT)	0.344536891242515	0.238070102488052	0.126129408545875	0.0158171195255562	0.0784328955293798	0.600334682981342	0.482584385702911	0.290734934769975
1970	scRNAseq (DOT)	0.438253453842211	0.230894061710207	0.100813221634564	0.0180613451394698	0.0786402103696879	0.882956951615461	0.67474525477613	0.355207150744102
1971	scRNAseq (DOT)	0.344536891242515	0.238070102488052	0.126129408545875	0.0158171195255562	0.0784328955293798	0.600334682981342	0.482584385702911	0.290734934769975
1972	scRNAseq (DOT)	0.365044280328379	0.194925049834386	0.186851718865533	0.0171682656486617	0.0629217772408058	0.638313381038812	0.512590368862593	0.277793311619106
1973	scRNAseq (DOT)	0.496785469021236	0.231547379767769	0.140209225350245	0.0149425394502502	1.43223313622623	0.864124129930636	0.671916594756413	0.655805301999863
1974	scRNAseq (DOT)	1.08396252541981	3.85483544630922	0.940699190326831	0.0956272956998045	0.656124398990316	0.688121911900757	0.353028395345661	1.11255208535219
1975	scRNAseq (DOT)	3.65598947693521	0.510405192470456	0.551112392370397	1.74729091101675	0.0610139370241628	2.06897715639996	1.22871079662949	1.09295903879331
1976	scRNAseq (DOT)	1.15749857872387	11.3723662036331	0.250617290349106	0.538954620077125	0.284192970217853	1.15020356023662	0.858712526958074	0.960856171954212
1977	scRNAseq (DOT)	1.41316336135104	2.36317712679782	0.417185148364827	0.0506780609676514	0.226736813554132	0.782464465812728	0.902858935286279	0.707562099817116
1978	scRNAseq (DOT)	0.385992546174082	1.7111544708874	0.306117832491509	0.0617882198632421	0.0625762498905547	0.978747226614719	0.543762207394939	0.358266214308224
1979	scRNAseq (DOT)	0.409817099893827	6.65912787389727	0.168101229567154	0.0416482614741496	0.159697430242148	0.678092456884069	0.485916475843842	0.392774279437579
1980	scRNAseq (DOT)	1.08752539750917	3.8232061154329	0.238048903810763	0.0400053576981483	0.526969384016437	0.823305467567549	0.816251314639362	0.988975036836109
1981	scRNAseq (DOT)	0.556051631387624	6.36383046477861	0.313390750796247	0.374144864552408	0.155803540246852	4.12097248588683	1.7702919898473	1.13914358347759
1982	scRNAseq (DOT)	2.19016308275534	5.66351422909493	1.49982583564852	4.2620017653683	0.085841878107479	3.15925150774684	1.46077452472853	1.44672227861285
1983	scRNAseq (DOT)	3.55450993487976	9.00412004026487	1.01275830724493	0.125424152829826	0.234530021082031	2.51609796156831	1.6192124878294	1.56304965123397
1984	scRNAseq (DOT)	1.37997512105721	12.9955261100292	0.584432450677116	0.16622947558177	0.116624464434282	1.34870490386424	0.944174695597755	0.837704134208268
1985	scRNAseq (DOT)	0.698696805559051	2.8239074876775	2.51792651280992	0.100105987681869	0.135644344997974	0.695504583083868	0.493813182429226	0.608169717379208
1986	scRNAseq (DOT)	2.3589365971475	0.25026607672532	0.268606844506734	0.138591436536165	0.238739563150131	1.26354169164708	0.97778264590889	0.933118538067943
1987	scRNAseq (DOT)	0.691348975869799	0.471134905003973	0.870070687785106	0.0588728722087401	0.0891303848398487	1.34406483046829	0.803133246570733	0.770428956742106
1988	scRNAseq (DOT)	0.186455435601365	0.446868616235699	1.06189036064313	0.0109190244994464	0.0220088032810412	0.488118761449402	0.409106634942511	0.168347382658142
1989	scRNAseq (DOT)	0.164879971266109	0.18306505259846	3.15340180101988	0.0321062606511614	0.0714545490796157	0.281145194318792	0.233451116763953	0.266484777030655
1990	scRNAseq (DOT)	8.34019244540054	0.580193427455847	0.366375507463739	0.0474525165472923	0.325598384369114	7.14807224369702	4.03255004146302	4.42589878973063
1991	scRNAseq (DOT)	1.22117250363905	14.7229149659147	0.344575014076005	0.051017821242712	0.0693444097656827	2.24042335914685	1.11929288554936	0.980925352656626
1992	scRNAseq (DOT)	14.1208592133511	1.09373945297036	0.686454988839779	0.111080142409642	0.648965612631366	14.9709300060678	8.58410622288343	7.16611898911158
1993	scRNAseq (DOT)	3.14167565761879	3.18156226221027	0.338434277028191	0.342696548680067	2.05692496059893	5.30360610518271	2.50655771562181	5.90769430970358
1994	scRNAseq (DOT)	1.15213594395377	1.02411143641112	0.494695377922054	0.011401779569409	0.178789832489168	1.57430802002161	1.05504998559343	1.20931010796065
1995	scRNAseq (DOT)	0.75058057750521	4.72703464771021	1.98959521619161	0.409989471614108	0.368272264538545	4.64118551783514	1.94758723901382	1.13515907197852
1996	scRNAseq (DOT)	1.86235622087374	2.53023957075344	1.3987379151594	0.0683589255154715	0.16823461724849	0.762228882341634	0.493170195030282	0.780535320599349
1997	scRNAseq (DOT)	6.43674305388215	0.701048962318081	0.335708064149923	0.0546518905004824	1.09958705141469	8.55212996029386	4.49503249685121	4.81953074014293
1998	scRNAseq (DOT)	0.401612316126246	2.0828164982279	0.89258018456254	0.110018809280673	0.128417873105387	1.17934165504322	0.589025348205242	0.350034386531863
1999	scRNAseq (DOT)	3.13541584943275	2.83741485011064	0.84329268786392	0.0516984607454739	0.123508085313642	2.13592969592528	1.96755707418973	1.49790822970035
[truncated: 281,571 more rows]
