# Supplementary material for: DOT: a flexible multi-objective optimization framework for transferring features across single-cell and spatial omics
Source: Nat Commun. 2024 Jun 11;15:4994. doi: 10.1038/s41467-024-48868-z (PMC11167014; doi:10.1038/s41467-024-48868-z)
Supplement: Supplementary file 4 — Source Data [file 41467_2024_48868_MOESM4_ESM.zip › Figure7c.csv]

	Cosine.Similarity
SAMD11	0.977550967963873
NOC2L	0.980341816917855
KLHL17	0.971882037134362
PLEKHN1	0.962505491955568
PERM1	0.847465273226299
HES4	0.965815485513114
ISG15	0.90584599504113
AGRN	0.989092171032198
RNF223	0.886820529427565
C1orf159	0.965713295802459
TTLL10	0.793490347362533
TNFRSF18	0.934984810459135
TNFRSF4	0.910115493909146
SDF4	0.974406703023456
B3GALT6	0.966591914172421
C1QTNF12	0.678684559638438
UBE2J2	0.982510244747302
SCNN1D	0.927471124578213
ACAP3	0.982855038601174
PUSL1	0.957101760998375
INTS11	0.982793673251212
CPTP	0.975641169279534
TAS1R3	0.899966476385196
DVL1	0.976567479514499
MXRA8	0.967188849292879
AURKAIP1	0.989319890089258
CCNL2	0.983908764612153
ANKRD65	0.913071182197783
TMEM88B	0.632310459364536
VWA1	0.978957712687816
ATAD3C	0.89555988209214
ATAD3B	0.97290697671422
ATAD3A	0.974411080636773
TMEM240	0.894893451568519
SSU72	0.980309012861072
FNDC10	0.924550038663555
MIB2	0.973368644427361
MMP23B	0.880462924837015
CDK11B	0.976929288842514
CDK11A	0.883123124522406
NADK	0.983543073935314
GNB1	0.9838123995803
CALML6	0.887291542195896
TMEM52	0.888097262217234
CFAP74	0.665908211556397
GABRD	0.918199317839953
PRKCZ	0.967443305081221
FAAP20	0.976996038320713
SKI	0.96615872448111
RER1	0.98667431680304
PEX10	0.965764800869576
PLCH2	0.969046603727377
PANK4	0.98196936678034
HES5	0.734335277057421
TNFRSF14	0.976781926372118
PRXL2B	0.964882762411901
MMEL1	0.445328892159466
PRDM16	0.79038308060238
ARHGEF16	0.975224195677725
MEGF6	0.87986763895121
TPRG1L	0.958642824917411
WRAP73	0.979548447865726
TP73	0.9604389955058
CCDC27	0.742056580416686
SMIM1	0.931198475821352
LRRC47	0.984473431088384
CEP104	0.985114360685879
DFFB	0.950500699666819
C1orf174	0.981261476330567
AJAP1	0.886974595874408
NPHP4	0.948948926859371
KCNAB2	0.981331241656874
CHD5	0.768047651451832
RNF207	0.946316794040864
ICMT	0.98329946228871
GPR153	0.951925552970181
ACOT7	0.980117980663923
HES2	0.775849290410805
ESPN	0.878041703759045
TNFRSF25	0.963483562175759
PLEKHG5	0.926147136827313
NOL9	0.973883445341776
TAS1R1	0.591085984117865
ZBTB48	0.971281729959105
KLHL21	0.973916827501707
PHF13	0.975169816179785
THAP3	0.955002400333245
DNAJC11	0.980764873108336
CAMTA1	0.980347558631893
VAMP3	0.988104721634344
PER3	0.948334344773897
UTS2	0.839005684394052
TNFRSF9	0.884552118711316
ERRFI1	0.961089985643653
SLC45A1	0.826589452800962
RERE	0.985400973359721
ENO1	0.987362574118224
CA6	0.748353659868549
SLC2A7	0.74511679614951
SLC2A5	0.88808117154857
GPR157	0.956094386982435
H6PD	0.954592100860126
SPSB1	0.935498557044475
SLC25A33	0.962187034671228
TMEM201	0.962188798764512
PIK3CD	0.967958477819867
CLSTN1	0.988481130174418
CTNNBIP1	0.977468357677881
LZIC	0.986187232839111
NMNAT1	0.955866487526157
RBP7	0.915508794845777
UBE4B	0.97624651488503
KIF1B	0.97838261827106
PGD	0.989412987765078
CENPS	0.978616157737437
CORT	0.811687035524496
DFFA	0.985959074822607
PEX14	0.963407979693407
CASZ1	0.957782164047779
C1orf127	0.794910686274373
MASP2	0.747766692213943
SRM	0.979957968027979
EXOSC10	0.983903781894895
MTOR	0.979227748551308
ANGPTL7	0.718174094733392
UBIAD1	0.978330690062558
DISP3	0.889042042983666
FBXO2	0.887849950340904
FBXO44	0.95463006777232
FBXO6	0.953862310553484
MAD2L2	0.982996236376318
DRAXIN	0.809482978920826
AGTRAP	0.98109529059982
C1orf167	0.612710012280564
MTHFR	0.966784426477729
CLCN6	0.949589762517933
NPPA	0.7029167210986
NPPB	0.717584815017237
KIAA2013	0.969302409886452
PLOD1	0.966327714247745
MFN2	0.986284411092592
MIIP	0.964791811301728
TNFRSF8	0.827850455573398
TNFRSF1B	0.969761411674633
VPS13D	0.985273597315891
DHRS3	0.958264115689441
C1orf158	0.764564659882037
PRAMEF11	0.78243858572969
PRAMEF2	0.515592741413097
PRAMEF10	0.621601382761691
PRAMEF6	0.653906651954931
PRAMEF15	0.462219203476693
PRAMEF14	0.59523363885989
PRAMEF19	0.622607261024464
LRRC38	0.760387483489861
PDPN	0.912525149958806
PRDM2	0.971291867700476
KAZN	0.942747591610718
TMEM51	0.972337852036978
FHAD1	0.899483794364489
EFHD2	0.982279214423325
CTRC	0.781529537141421
CELA2A	0.515569652112159
CELA2B	0.680888919521859
CASP9	0.976273256851071
DNAJC16	0.985103901695423
AGMAT	0.9415210738306
DDI2	0.982621672435036
PLEKHM2	0.957621279601439
SLC25A34	0.850685857543363
TMEM82	0.437960405123645
FBLIM1	0.935816180016726
UQCRHL	0.921663975127479
SPEN	0.988049539193095
ZBTB17	0.981292902261689
SRARP	0.943039137756298
HSPB7	0.853985877513797
CLCNKA	0.733964207465816
CLCNKB	0.190745593996359
FAM131C	0.759665863189914
EPHA2	0.955448792342839
ARHGEF19	0.967387051991716
CPLANE2	0.933302922286233
FBXO42	0.979349494256723
SZRD1	0.983172509457597
SPATA21	0.823017317492167
NECAP2	0.988135143722154
NBPF1	0.946098900028311
CROCC	0.957493168532667
MFAP2	0.951212958762075
ATP13A2	0.982281364404892
SDHB	0.983538165083541
PADI2	0.977855854682246
PADI1	0.760708653420101
PADI3	0.593069345112126
PADI4	0.738966492603714
PADI6	0.73714893624341
RCC2	0.988369548140585
ARHGEF10L	0.97851459854381
ACTL8	0.894180678826615
IGSF21	0.860323104858839
KLHDC7A	0.894170506240406
TAS1R2	0.552105374538857
ALDH4A1	0.966915334803996
IFFO2	0.962460441498624
UBR4	0.985185325149436
EMC1	0.982716091661974
MRTO4	0.975201296995748
AKR7A2	0.983648446345588
SLC66A1	0.95897363314066
CAPZB	0.979941208310852
MICOS10	0.985674897901258
NBL1	0.853784720049756
HTR6	0.681182698242481
TMCO4	0.973538691577964
RNF186	0.648769850323873
OTUD3	0.974875196908254
PLA2G2E	0.682603582546871
PLA2G2A	0.581871096201178
PLA2G5	0.850591447729751
PLA2G2D	0.690049876232307
PLA2G2F	0.50763174439369
PLA2G2C	0.735771072512168
UBXN10	0.949635209222612
VWA5B1	0.552798822066127
CAMK2N1	0.960594904338134
MUL1	0.968389810211305
FAM43B	0.873816662490607
CDA	0.86119778509215
PINK1	0.982103058841609
DDOST	0.973006226494258
KIF17	0.912265357107105
SH2D5	0.668671298931641
HP1BP3	0.985929368553283
EIF4G3	0.982816237781832
ECE1	0.980308760677848
NBPF3	0.966833967579703
ALPL	0.651210070641679
RAP1GAP	0.932474581251656
USP48	0.989062395751479
HSPG2	0.979118427558637
CELA3B	0.664192304749774
WNT4	0.839709081626528
ZBTB40	0.977476286931378
EPHA8	0.582573803511037
C1QA	0.972155523527232
C1QC	0.977904873599444
C1QB	0.975477012498764
EPHB2	0.934847767701613
TEX46	0.675713852704727
KDM1A	0.983188283812519
LUZP1	0.977105463917751
HTR1D	0.874567823011114
HNRNPR	0.979725316266572
ZNF436	0.972084503806747
TCEA3	0.94789704840264
ASAP3	0.944955743192673
E2F2	0.95448740430342
ID3	0.957674379642078
ELOA	0.974251164592817
PITHD1	0.981698292469131
GALE	0.978236781810346
HMGCL	0.98150630140843
FUCA1	0.977422314770495
CNR2	0.853983552302833
PNRC2	0.984343623567155
SRSF10	0.968440690059258
MYOM3	0.832884212825156
IL22RA1	0.758446552150552
IFNLR1	0.912925593155098
GRHL3	0.831123915416911
STPG1	0.945883059542668
NIPAL3	0.978020092781403
RCAN3	0.978208309051449
NCMAP	0.917394471217738
SRRM1	0.979584481186144
CLIC4	0.972150297957373
RUNX3	0.965971166289642
SYF2	0.980795508842668
RSRP1	0.984442374017637
RHD	0.777368661523895
TMEM50A	0.986556857723793
RHCE	0.829595963400692
MACO1	0.982645132836667
LDLRAP1	0.984721171961707
MAN1C1	0.962028274054707
SELENON	0.976892684272891
MTFR1L	0.97740286614339
AUNIP	0.936317459803145
PAQR7	0.957548852173949
STMN1	0.97882185769861
PAFAH2	0.9809618192331
EXTL1	0.813945209665285
SLC30A2	0.742616307038924
TRIM63	0.874362145460313
PDIK1L	0.978738690579611
FAM110D	0.940660071505939
C1orf232	0.632883615069977
AL391650.1	0.770559199399099
ZNF593	0.974107610513584
CNKSR1	0.977930936700562
CATSPER4	0.874653934244995
CEP85	0.974383562978572
SH3BGRL3	0.982863398823795
UBXN11	0.984901589598153
CD52	0.967328092776136
CRYBG2	0.888019665893878
ZNF683	0.936252455969436
LIN28A	0.909569424312966
DHDDS	0.977919019590599
ARID1A	0.989084923263987
PIGV	0.951912621639118
ZDHHC18	0.981699664638428
SFN	0.976249371483525
GPN2	0.977499871959024
GPATCH3	0.966226341608394
NUDC	0.981473118815532
NR0B2	0.75967943579833
KDF1	0.967877731863219
TRNP1	0.917101727635128
TENT5B	0.861101767862
SLC9A1	0.9834851174893
WDTC1	0.990309906606685
TMEM222	0.96419675805301
SYTL1	0.98994202987415
MAP3K6	0.984657718000016
FCN3	0.924560784098644
CD164L2	0.826512660788193
GPR3	0.870338090582991
WASF2	0.988865872213102
AHDC1	0.97632257154986
FGR	0.882259967763417
IFI6	0.861078172787941
FAM76A	0.980331404902352
STX12	0.981530442156858
PPP1R8	0.985352126119296
THEMIS2	0.966066978710291
RPA2	0.977678641591485
SMPDL3B	0.972760340093929
XKR8	0.963196252523519
EYA3	0.986385230767148
PTAFR	0.95873595455581
DNAJC8	0.983602243142702
ATP5IF1	0.980274666086453
SESN2	0.973817441208221
MED18	0.985760183079597
PHACTR4	0.988906740602892
RCC1	0.983652530820992
TRNAU1AP	0.982159794863179
TAF12	0.986299589049394
RAB42	0.891444306615684
GMEB1	0.980502457066363
YTHDF2	0.9892615239374
OPRD1	0.93184510756487
EPB41	0.9814384564996
TMEM200B	0.942612454227272
SRSF4	0.982671733117142
MECR	0.979399075119739
PTPRU	0.971431361916295
MATN1	0.778199059031866
LAPTM5	0.988422088524544
SDC3	0.966516250484732
PUM1	0.981626165596117
NKAIN1	0.543451947568899
SNRNP40	0.985221483899349
ZCCHC17	0.975621366462633
FABP3	0.837620369245224
SERINC2	0.977468104201486
TINAGL1	0.972499493855083
HCRTR1	0.648547027482436
PEF1	0.987176170246392
COL16A1	0.954875793692083
ADGRB2	0.96122024989805
SPOCD1	0.832992605758449
KHDRBS1	0.990435350517001
TMEM39B	0.973606995673674
KPNA6	0.982982233163145
TXLNA	0.979878442442697
CCDC28B	0.936585571166518
IQCC	0.943820217967642
DCDC2B	0.681078499072751
TMEM234	0.974023587690053
EIF3I	0.897388021304947
FAM167B	0.930578296589404
LCK	0.949968344346363
HDAC1	0.986153400354191
MARCKSL1	0.989510290616206
TSSK3	0.815322007574482
FAM229A	0.874764221617942
BSDC1	0.982455155358081
ZBTB8B	0.649199065304844
ZBTB8A	0.951859740673046
RBBP4	0.926800189155097
SYNC	0.893822078430153
KIAA1522	0.977466273075114
YARS	0.981103669727375
S100PBP	0.969680628438817
FNDC5	0.790933400441975
HPCA	0.825589215051681
TMEM54	0.982542705016609
RNF19B	0.965121556668782
AZIN2	0.949465890742714
TRIM62	0.96145652667868
ZNF362	0.962758131670647
A3GALT2	0.769680880825579
PHC2	0.980545994490782
ZSCAN20	0.959811370548743
CSMD2	0.919897491900559
SMIM12	0.972398878228518
GJB5	0.855946703714916
GJB4	0.802067378624746
GJB3	0.796702877556237
GJA4	0.925260904910745
DLGAP3	0.786585107568096
TMEM35B	0.973774278686897
ZMYM6	0.979681097774411
ZMYM1	0.98536790122903
SFPQ	0.990470970076865
ZMYM4	0.986313236717958
KIAA0319L	0.981706014631975
NCDN	0.97434571329001
TFAP2E	0.871405420434658
PSMB2	0.985107548904157
C1orf216	0.972031287425775
CLSPN	0.971107657991536
AGO4	0.984195011614175
AGO1	0.980897089794214
AGO3	0.975571937642649
TEKT2	0.799928913038881
ADPRHL2	0.971829748703608
COL8A2	0.972129787094868
TRAPPC3	0.975148650653365
MAP7D1	0.958091422629849
THRAP3	0.989405129137301
SH3D21	0.967815360291889
EVA1B	0.945257819226791
STK40	0.982989101835847
LSM10	0.981951483093841
OSCP1	0.969384773206488
CSF3R	0.960623380894087
GRIK3	0.863150438304614
ZC3H12A	0.957644407140776
MEAF6	0.982658955733532
SNIP1	0.975838024714481
DNALI1	0.945980747662756
GNL2	0.984650930234856
RSPO1	0.87102968309955
C1orf109	0.971356455245463
CDCA8	0.973145001916044
EPHA10	0.959170716837125
MANEAL	0.963525258285904
YRDC	0.97420813316559
C1orf122	0.980770598136263
MTF1	0.977394841189978
INPP5B	0.973668946103465
SF3A3	0.978563530360183
FHL3	0.956401554993515
UTP11	0.981197114371772
POU3F1	0.790294618613206
RRAGC	0.970951259227353
MYCBP	0.97869180198384
GJA9	0.754843833663019
RHBDL2	0.937654405243016
AKIRIN1	0.98400326148611
NDUFS5	0.988557230136804
MACF1	0.977717658110436
BMP8A	0.90997863980394
PABPC4	0.985845650895651
HEYL	0.922869947540318
NT5C1A	0.669722517085652
HPCAL4	0.856946406741381
PPIE	0.983535044113179
BMP8B	0.937213037672601
OXCT2	0.875180786705106
TRIT1	0.978449626555202
MYCL	0.957570760518851
MFSD2A	0.924147351057255
CAP1	0.973600419049599
PPT1	0.97695955592184
RLF	0.969207567269171
TMCO2	0.652839940491507
ZMPSTE24	0.974730043421959
COL9A2	0.884705411232354
SMAP2	0.979304930922279
ZFP69B	0.965440072075489
ZFP69	0.931874092458583
EXO5	0.959085080681344
ZNF684	0.929941495998324
RIMS3	0.88206696680505
NFYC	0.984420494394244
KCNQ4	0.767244339037884
CITED4	0.925568073014668
CTPS1	0.980294084310464
SLFNL1	0.856989547051447
SCMH1	0.9698635727463
FOXO6	0.905964003293886
EDN2	0.856112708845907
HIVEP3	0.963082398407384
GUCA2A	0.658402094498452
FOXJ3	0.984615509602831
RIMKLA	0.952735500587985
ZMYND12	0.904542427122788
PPCS	0.985481575797921
CCDC30	0.949646403496515
PPIH	0.983059855585956
YBX1	0.979331964095048
CLDN19	0.852626031250881
P3H1	0.954626247739718
TMEM269	0.809327461543112
SVBP	0.972971469751484
ERMAP	0.972619449341244
ZNF691	0.948015099606567
SLC2A1	0.891378463181849
FAM183A	0.951478397696582
EBNA1BP2	0.989567105137342
CFAP57	0.817191882197047
TMEM125	0.961698891200266
C1orf210	0.959789482363213
TIE1	0.964637253859686
MPL	0.6496945603198
CDC20	0.970587462676602
ELOVL1	0.972959814709002
MED8	0.97581577818398
SZT2	0.959682240514633
HYI	0.982368458720923
PTPRF	0.987005124463353
KDM4A	0.982010903985752
ST3GAL3	0.963907196787483
ARTN	0.903823590036843
IPO13	0.973620061089278
DPH2	0.972221710989996
ATP6V0B	0.975068164559858
B4GALT2	0.952951300990325
CCDC24	0.922986432473145
SLC6A9	0.946861214458913
KLF17	0.64112723844125
KLF18	0.594773617287042
DMAP1	0.980268980910572
ERI3	0.978268001278307
RNF220	0.980618945590313
TMEM53	0.964514337554156
ARMH1	0.841258176334733
KIF2C	0.978068240131234
BEST4	0.757894861217117
PLK3	0.965379743652256
TCTEX1D4	0.846058543370258
BTBD19	0.928366968645451
PTCH2	0.879349866290843
EIF2B3	0.982551683829069
HECTD3	0.98123982408183
UROD	0.980787791745555
ZSWIM5	0.968858298940617
HPDL	0.785096717260764
MUTYH	0.894912543041809
TOE1	0.958603699027707
TESK2	0.889672178133092
CCDC163	0.89352516141295
MMACHC	0.934155634092563
PRDX1	0.99010503033469
AKR1A1	0.989949970829671
NASP	0.854423345467085
CCDC17	0.919016603188693
GPBP1L1	0.986018749002184
TMEM69	0.976115105522874
IPP	0.971142731889275
MAST2	0.972295420437973
PIK3R3	0.980410863502955
TSPAN1	0.942780409081341
P3R3URF	0.617217425014175
POMGNT1	0.976313953752182
LURAP1	0.913318968632635
RAD54L	0.971960155173492
LRRC41	0.97654523430763
UQCRH	0.986591250232305
NSUN4	0.964875445331723
FAAH	0.964934208310037
DMBX1	0.853210587777523
TMEM275	0.709781536354966
KNCN	0.815181556928412
MKNK1	0.973070508205022
MOB3C	0.956308795711689
ATPAF1	0.985636969184095
TEX38	0.669845283138275
EFCAB14	0.988817480910003
CYP4B1	0.848296447538862
CYP4A11	0.697752943157102
CYP4X1	0.906263487702275
CYP4Z1	0.743834037945373
PDZK1IP1	0.856205057760523
TAL1	0.901627173236204
STIL	0.973957617637705
CMPK1	0.987518842923338
FOXE3	0.842803586336884
FOXD2	0.931688305453549
TRABD2B	0.923099677564019
SLC5A9	0.798554328916503
SPATA6	0.96700452167209
AGBL4	0.939384421540201
BEND5	0.897320934915931
ELAVL4	0.726822355271083
DMRTA2	0.756155095031056
FAF1	0.982759834157286
CDKN2C	0.966908410193836
C1orf185	0.769358327927006
RNF11	0.982942609606313
TTC39A	0.976495396010145
EPS15	0.980165771842614
OSBPL9	0.978632860918509
NRDC	0.988751569592401
RAB3B	0.751392345291837
TXNDC12	0.98428223565639
KTI12	0.968590391075178
BTF3L4	0.990454400201193
ZFYVE9	0.983456535995809
CC2D1B	0.973637685365885
ORC1	0.95447680411137
PRPF38A	0.980908350267961
TUT4	0.986653067495422
GPX7	0.950031947253376
SHISAL2A	0.880791982758715
COA7	0.961176730930539
ZYG11B	0.974261465892989
ZYG11A	0.971590160754608
ECHDC2	0.984940243330735
SCP2	0.990389533257069
PODN	0.965036470262335
CPT2	0.976857890018358
CZIB	0.972990243709188
MAGOH	0.983405128412861
LRP8	0.950159266822043
GLIS1	0.871812423856391
NDC1	0.973643631804837
YIPF1	0.963770676658401
DIO1	0.792619557358224
HSPB11	0.980416400608638
LRRC42	0.96879809188317
LDLRAD1	0.759258543057242
TMEM59	0.973819446140479
TCEANC2	0.936230615589701
CDCP2	0.773669622350335
CYB5RL	0.969403918424784
SSBP3	0.965070835657167
ACOT11	0.894103209278624
FAM151A	0.408212172755264
MROH7	0.834669168720572
TTC4	0.955428106020418
PARS2	0.940656601383227
TTC22	0.920347753264279
LEXM	0.783972931567369
DHCR24	0.985139079973266
TMEM61	0.85243129303695
BSND	0.772248494047583
PCSK9	0.806030154962281
USP24	0.980480978805799
PLPP3	0.983264590407152
PRKAA2	0.971378530077769
FYB2	0.914893437234606
C8A	0.508735096834018
C8B	0.490197686893448
DAB1	0.851356033589017
OMA1	0.978920088726191
TACSTD2	0.94811023982157
MYSM1	0.980509036144728
JUN	0.95520770668287
FGGY	0.943752574809523
HOOK1	0.968338105721929
CYP2J2	0.964484786385735
C1orf87	0.641959651700981
NFIA	0.94969199410286
TM2D1	0.976115601744167
PATJ	0.962400516734025
L1TD1	0.621569136368487
KANK4	0.869618222399564
USP1	0.983652474595825
DOCK7	0.97372680629375
ANGPTL3	0.718295308338827
ATG4C	0.982214570169433
FOXD3	0.470486524125453
ALG6	0.975861921250381
ITGB3BP	0.972341701294182
EFCAB7	0.951431127672681
PGM1	0.957029808532099
ROR1	0.92315427772165
CACHD1	0.955791554644394
RAVER2	0.982099145159576
JAK1	0.981255303529509
AK4	0.960341840613185
DNAJC6	0.905665462825482
LEPROT	0.976531049428446
LEPR	0.926073651043324
PDE4B	0.97588984354237
SGIP1	0.923489063656909
TCTEX1D1	0.815724750708426
INSL5	0.81604224539753
WDR78	0.972504985331898
MIER1	0.987797660751959
SLC35D1	0.981105985040559
C1orf141	0.671313852446967
IL23R	0.808345076526047
IL12RB2	0.862419422964257
SERBP1	0.987178602010904
GADD45A	0.964116082275599
GNG12	0.978997164566288
DIRAS3	0.88016104544498
WLS	0.955068669940744
RPE65	0.753695142509226
DEPDC1	0.971235532873247
LRRC7	0.781624547886757
LRRC40	0.967404704983439
SRSF11	0.983023789222707
ANKRD13C	0.982888803869533
HHLA3	0.944139978433768
CTH	0.942051796181929
PTGER3	0.935623702325227
ZRANB2	0.984974621422368
NEGR1	0.92876208991961
LRRIQ3	0.904252780642643
FPGT	0.971825004624291
TNNI3K	0.756302655835611
ERICH3	0.743007540387753
CRYZ	0.982536888998329
TYW3	0.974583595756129
LHX8	0.916854784779043
SLC44A5	0.937587186130759
ACADM	0.970081050922955
RABGGTB	0.983757398881644
MSH4	0.868403787763382
ST6GALNAC3	0.938234197973373
ST6GALNAC5	0.907053359261199
PIGK	0.962669579039134
AK5	0.892128371109632
AC118549.1	0.98512652345829
USP33	0.987275977763668
MIGA1	0.975898510347356
NEXN	0.93936914687319
FUBP1	0.991179090997289
DNAJB4	0.959770249154168
GIPC2	0.893093422283277
PTGFR	0.879623123581686
IFI44L	0.915448668961515
IFI44	0.948971870785696
ADGRL4	0.974005397209081
ADGRL2	0.96911942308251
TTLL7	0.935817286033402
PRKACB	0.972611468174542
SAMD13	0.87052799399734
DNASE2B	0.781177054160022
RPF1	0.977869363487523
GNG5	0.958468906123643
SPATA1	0.849902833579491
CTBS	0.982327286886092
SSX2IP	0.970843214381449
LPAR3	0.828483574008592
MCOLN2	0.92328196239033
WDR63	0.823728258400608
MCOLN3	0.918989059201857
SYDE2	0.96520280127344
C1orf52	0.972250765129404
BCL10	0.986307628467369
DDAH1	0.980745886589609
CCN1	0.949811791762486
ZNHIT6	0.975839463353592
COL24A1	0.882610436852734
ODF2L	0.621563903876566
CLCA2	0.729570795327254
CLCA1	0.572905794189921
CLCA4	0.809413297917897
SH3GLB1	0.979731178832353
SELENOF	0.976784077425341
HS2ST1	0.977480195529134
LMO4	0.97610871114108
PKN2	0.983288223353361
GTF2B	0.979303599163447
KYAT3	0.969521777588968
RBMXL1	0.95836616063032
GBP3	0.97671218004641
GBP1	0.939076548240864
GBP2	0.97374171840048
GBP7	0.732705116224938
GBP4	0.964345514733533
GBP5	0.960012129169765
GBP6	0.816202993775338
LRRC8B	0.943514825020558
LRRC8C	0.970831900536348
LRRC8D	0.978120317255022
ZNF326	0.982471148551331
BARHL2	0.519694758528018
ZNF644	0.989084342032075
HFM1	0.735925774125238
CDC7	0.963068603353111
TGFBR3	0.914922889949662
BRDT	0.689124098139156
EPHX4	0.84401144495815
BTBD8	0.955653557758028
GLMN	0.974182746064055
RPAP2	0.974126192088487
GFI1	0.931980735335258
EVI5	0.974786619992579
DIPK1A	0.955345529142443
MTF2	0.980427643715658
TMED5	0.984321608154855
CCDC18	0.962711886273487
DR1	0.98344964247713
FNBP1L	0.959438458756339
BCAR3	0.954770159167105
DNTTIP2	0.986319712134986
GCLM	0.983609138442374
ABCA4	0.818240922247858
ARHGAP29	0.981396904863868
ABCD3	0.978932051155608
F3	0.964072776485014
SLC44A3	0.934215984449812
CNN3	0.981242010938866
ALG14	0.954040899678261
TLCD4	0.909796511243837
RWDD3	0.971313389134825
PTBP2	0.956493091615729
DPYD	0.981424642327969
SNX7	0.945707582288111
PLPPR5	0.751143499411063
PLPPR4	0.868096835416744
PALMD	0.96449913843794
FRRS1	0.956231045029623
AGL	0.96016708813662
SLC35A3	0.977550772325941
MFSD14A	0.986060748146829
SASS6	0.954119753115571
TRMT13	0.972807528254974
LRRC39	0.918464333080706
DBT	0.975715012230599
RTCA	0.977949047295352
CDC14A	0.969793551969413
GPR88	0.866797207817324
VCAM1	0.965985314062631
EXTL2	0.946184761816334
SLC30A7	0.985584399919613
DPH5	0.980440218945908
S1PR1	0.971964061478022
COL11A1	0.827669437558774
RNPC3	0.982036300215375
AMY2A	0.649033068442114
PRMT6	0.944891806902226
NTNG1	0.827076242639441
VAV3	0.921791493838615
SLC25A24	0.975148223834267
FAM102B	0.968152809405443
HENMT1	0.980345617364594
PRPF38B	0.988053746748907
FNDC7	0.703234270577886
STXBP3	0.985197699920569
GPSM2	0.970705153635168
CLCC1	0.984816906009695
WDR47	0.977003019163615
TAF13	0.985119219930083
TMEM167B	0.974767108295515
C1orf194	0.693976435924168
KIAA1324	0.978840642149646
SARS	0.974785691379677
CELSR2	0.935339030793209
PSRC1	0.974075710929219
MYBPHL	0.714350164881444
SORT1	0.973651242596074
PSMA5	0.976579339903386
SYPL2	0.850529816875032
ATXN7L2	0.933275872676416
CYB561D1	0.939109724700225
AMIGO1	0.906649161807603
GPR61	0.645938051896291
GNAI3	0.984854267081252
GNAT2	0.771695968183597
AMPD2	0.964882974053294
GSTM3	0.888128740372448
EPS8L3	0.719384857899468
CSF1	0.972003604095869
AHCYL1	0.985853852400689
STRIP1	0.97031267057674
ALX3	0.717978406366433
UBL4B	0.762665464277194
SLC6A17	0.86704384186685
KCNC4	0.958796622175525
RBM15	0.978992256760823
SLC16A4	0.907149690749505
LAMTOR5	0.981019531958819
PROK1	0.648613124549854
KCNA10	0.809003095781397
KCNA2	0.91043659973472
KCNA3	0.947750700768098
CD53	0.975935413003254
LRIF1	0.989674172564117
DRAM2	0.972243353942701
CEPT1	0.966676172982028
DENND2D	0.95982133160053
CHI3L2	0.870704054808297
PIFO	0.858342526690771
OVGP1	0.918683411867679
WDR77	0.975249109857994
ATP5PB	0.980218646649092
C1orf162	0.9716411922029
TMIGD3	0.908080761655567
ADORA3	0.924508815792858
RAP1A	0.986261997097608
INKA2	0.958579368976017
DDX20	0.97450666666547
KCND3	0.897742604144876
CTTNBP2NL	0.980132948939581
WNT2B	0.886280505546761
ST7L	0.953369557406296
CAPZA1	0.981224827657987
MOV10	0.977598302175321
RHOC	0.983614779413684
PPM1J	0.883404408764892
TAFA3	0.776817693740435
SLC16A1	0.914672374832415
LRIG2	0.974776028361789
MAGI3	0.95234611403575
PHTF1	0.95792842885776
RSBN1	0.970967514735184
PTPN22	0.968905505034692
BCL2L15	0.666535152945749
AP4B1	0.972792920277243
DCLRE1B	0.928985652594651
HIPK1	0.98399430469321
OLFML3	0.960718491272712
SYT6	0.754795679239255
TRIM33	0.96748889722003
BCAS2	0.961399994432977
DENND2C	0.906290483143965
AMPD1	0.759217853925667
NRAS	0.953711614149657
CSDE1	0.953040008159005
SIKE1	0.961181214584814
SYCP1	0.317518087635232
TSPAN2	0.899600492801246
NGF	0.720060957196325
VANGL1	0.954250425999514
CASQ2	0.823798270924457
NHLH2	0.638466545037138
SLC22A15	0.936295052089627
MAB21L3	0.581012565395809
ATP1A1	0.981229066200304
CD58	0.980749407707193
IGSF3	0.970797975912169
CD2	0.972426310027594
PTGFRN	0.943443846796057
CD101	0.917091390460962
TTF2	0.950004447081881
TRIM45	0.933337962368796
VTCN1	0.880259102868678
MAN1A2	0.962946186036026
TENT5C	0.961758920366851
GDAP2	0.963407146690794
WDR3	0.957564333208418
SPAG17	0.95748578169981
TBX15	0.956983522507467
WARS2	0.967663535241822
HAO2	0.930182341449673
HSD3B2	0.872058504088422
HSD3B1	0.53795208601854
ZNF697	0.958216678558184
PHGDH	0.95007972516705
HMGCS2	0.924552552309238
REG4	0.701020270956191
ADAM30	0.903959760519174
NOTCH2	0.972744461950475
SEC22B	0.959845104147806
PPIAL4A	0.651470189364379
FCGR1B	0.901303648817995
NBPF20	0.976800270567224
PDZK1	0.710147039630931
CD160	0.8129820683569
RNF115	0.981778633400116
POLR3C	0.971886475743905
NUDT17	0.949617419867227
PIAS3	0.967940087871613
ANKRD35	0.915158221186059
ITGA10	0.909817712796426
PEX11B	0.978106077799446
RBM8A	0.975006615126755
LIX1L	0.981201990565918
ANKRD34A	0.905227373926907
POLR3GL	0.981799171031796
TXNIP	0.978416415572505
HJV	0.82191589876154
PRKAB2	0.97256352816848
FMO5	0.939520393107818
BCL9	0.984452312691062
ACP6	0.970667679164502
GJA5	0.873804653768403
GJA8	0.524897586986869
GPR89B	0.974251979506518
NBPF11	0.966732405935228
PPIAL4G	0.964708405758215
NBPF19	0.866402061022231
FCGR1A	0.878951881461216
HIST2H2BE	0.974009003183147
BOLA1	0.967859117155658
SV2A	0.897186254148047
SF3B4	0.988188330665297
MTMR11	0.919005731697201
OTUD7B	0.979875273018192
VPS45	0.983974885446513
PLEKHO1	0.958306442965267
ANP32E	0.978822846589709
CA14	0.128144314124212
APH1A	0.986357048952305
C1orf54	0.95783597078209
CIART	0.840962547647918
PRPF3	0.985461497006494
RPRD2	0.978802020176054
TARS2	0.961772873860821
ECM1	0.939893412717354
ADAMTSL4	0.922907600866842
MCL1	0.986740329815441
ENSA	0.974348225850481
GOLPH3L	0.973452567174642
HORMAD1	0.901506936560327
CTSS	0.968324929310839
CTSK	0.899664151457447
ARNT	0.982470853869862
CTXND2	0.447976028658141
SETDB1	0.98061564660094
CERS2	0.981360955047271
ANXA9	0.916265242075735
MINDY1	0.980395389802763
PRUNE1	0.969465814223364
BNIPL	0.920613583629707
C1orf56	0.950167275605988
CDC42SE1	0.98341852799484
MLLT11	0.932324353796723
GABPB2	0.98182314432326
SEMA6C	0.95490494705835
TNFAIP8L2	0.944642197165588
SCNM1	0.975597130760858
LYSMD1	0.958766133689654
TMOD4	0.344171500162891
VPS72	0.982363134950647
PIP5K1A	0.972838064377807
PSMD4	0.977768436999784
ZNF687	0.974712230304524
PI4KB	0.983083210063928
RFX5	0.984664465406128
SELENBP1	0.957941156395972
PSMB4	0.980973502935037
POGZ	0.986199628760398
CGN	0.977805164470665
TUFT1	0.966619552125486
SNX27	0.979988800443638
CELF3	0.647286958546981
RIIAD1	0.821218234866137
OAZ3	0.957937231241556
TDRKH	0.959740075412816
LINGO4	0.853752403632018
RORC	0.960582950284023
C2CD4D	0.898916732031909
THEM5	0.764535688948552
THEM4	0.956362408139411
S100A10	0.94382582006954
S100A11	0.984239586431149
TCHH	0.84880210009639
HRNR	0.844931220572907
FLG	0.849532387744558
FLG2	0.673849316929553
CRNN	0.673647985178366
LCE5A	0.731809878321788
CRCT1	0.765774443005419
LCE3D	0.709892559062673
LCE3A	0.593180299306143
LCE2D	0.681942808287521
LCE2C	0.780422417732398
LCE2B	0.673788053267091
LCE2A	0.761112555048091
LCE4A	0.792336314744823
KPRP	0.676414318181862
LCE1D	0.82772299340395
LCE1C	0.732704332823131
LCE1B	0.785079982004273
LCE1A	0.780709514945727
AL162596.1	0.725396404117415
SMCP	0.618324110898101
IVL	0.589498436678161
SPRR5	0.719861095675714
SPRR4	0.643006624327357
SPRR3	0.520153584995992
SPRR1B	0.715663213584386
SPRR2E	0.681723601018397
SPRR2F	0.341465337489257
SPRR2G	0.681455235494001
LELP1	0.686688121784245
PRR9	0.805015593224026
LOR	0.762883363160115
PGLYRP3	0.742700595619433
PGLYRP4	0.71739456378665
S100A9	0.853850075675179
S100A12	0.778577586726073
S100A8	0.887921314273466
S100A7A	0.347529807884314
S100A7L2	0.34651374092387
S100A6	0.961662911323594
S100A5	0.725794870546119
S100A4	0.966829432344551
S100A3	0.841476005021481
S100A2	0.712727548346746
S100A16	0.965494849569166
S100A14	0.962910042108914
S100A13	0.976272500814294
S100A1	0.919457596897251
CHTOP	0.985522163251071
SNAPIN	0.984082205866543
ILF2	0.981397380621389
NPR1	0.89382552779444
INTS3	0.984848281710985
SLC27A3	0.984664456140473
GATAD2B	0.987943280384851
DENND4B	0.981699819094646
CRTC2	0.984248994290304
SLC39A1	0.98423929195797
CREB3L4	0.975305817350822
JTB	0.984152550457343
RAB13	0.982887231738017
NUP210L	0.797705532167676
C1orf189	0.871675600151627
C1orf43	0.97691779921153
UBAP2L	0.986532144096992
HAX1	0.976144193051009
AQP10	0.825135347340875
ATP8B2	0.961975516832216
IL6R	0.963344067467518
SHE	0.959565651783611
TDRD10	0.900563285255814
UBE2Q1	0.985593579684163
CHRNB2	0.836546457742596
ADAR	0.980769340978788
KCNN3	0.91917506684277
PMVK	0.982669294514475
PBXIP1	0.973163386196169
PYGO2	0.978344885265341
SHC1	0.975296064305291
CKS1B	0.984223436825753
FLAD1	0.974044940634543
LENEP	0.656715140998567
ZBTB7B	0.978929136936506
DCST2	0.953601562056075
DCST1	0.744027437296572
ADAM15	0.98302355934908
EFNA4	0.97743454374408
EFNA3	0.944814740297986
EFNA1	0.974513966612773
SLC50A1	0.972039891990892
DPM3	0.969277037217909
KRTCAP2	0.986571626875709
TRIM46	0.946865821381977
MUC1	0.956233230299457
THBS3	0.936091945632731
MTX1	0.975419225890957
GBA	0.980411337681354
FAM189B	0.985229393708659
SCAMP3	0.981733592315762
CLK2	0.97762044819613
HCN3	0.967344631406937
PKLR	0.736146715934692
FDPS	0.975622867304955
RUSC1	0.974319201686258
ASH1L	0.983146917134669
MSTO1	0.98003874433472
YY1AP1	0.978924618039889
DAP3	0.974224647894192
GON4L	0.986149204093033
SYT11	0.937255924581044
RIT1	0.983333257476869
KHDC4	0.986368714505272
RXFP4	0.809304240780152
ARHGEF2	0.979109760454746
SSR2	0.988318889784491
UBQLN4	0.976553564052995
LAMTOR2	0.979152250776851
RAB25	0.987371450743754
MEX3A	0.956240728996232
LMNA	0.978238251617354
SEMA4A	0.957016201839504
SLC25A44	0.982134938396708
PMF1	0.977468076195466
BGLAP	0.973336621461296
PAQR6	0.959894780904251
SMG5	0.985226822231401
TMEM79	0.980290664292078
GLMP	0.956319798066806
VHLL	0.848855432818372
CCT3	0.97552108532999
TSACC	0.816042476270127
RHBG	0.951295365495647
C1orf61	0.891964642758949
MEF2D	0.987019082039486
IQGAP3	0.972681922553305
TTC24	0.700684064935047
NAXE	0.977613377279887
GPATCH4	0.968543931979781
HAPLN2	0.778418541233192
BCAN	0.715660706486053
NES	0.939576285561729
CRABP2	0.766056234254238
ISG20L2	0.97728632202146
RRNAD1	0.972733506892464
HDGF	0.985058092374252
PRCC	0.98379980417656
SH2D2A	0.933844468500529
NTRK1	0.838950067096342
INSRR	0.803016068728718
PEAR1	0.926394424282402
LRRC71	0.800123171898449
ARHGEF11	0.976621493983403
ETV3L	0.751233085723972
ETV3	0.972759336914155
FCRL5	0.942600966184528
FCRL4	0.703502025544471
FCRL3	0.872034302456632
FCRL2	0.94165513837121
FCRL1	0.922716896266376
CD5L	0.689472314320956
KIRREL1	0.964667582261009
CD1D	0.957588371420045
CD1A	0.800572999930335
CD1C	0.94698449251265
CD1B	0.854517422233342
CD1E	0.934578085347141
OR10T2	0.49602023385236
OR10K2	0.724008677719606
OR10K1	0.694434088623235
OR10R2	0.845571005939729
OR6Y1	0.761755349460044
OR6P1	0.809617612834675
OR10X1	0.764303489093567
OR6K3	0.797095039253949
OR6N1	0.645403198848968
OR6N2	0.55292651127569
MNDA	0.963303657851025
PYHIN1	0.965928256452057
IFI16	0.95740435691828
AIM2	0.96456599018232
CADM3	0.878007269836215
ACKR1	0.882470191322818
FCER1A	0.937941499938248
OR10J1	0.786885444121963
OR10J5	0.427835526553163
APCS	0.709704706816899
CRP	0.788064555162775
DUSP23	0.982033135584282
FCRL6	0.916707146255945
SLAMF8	0.957824719523536
AL590560.2	0.469311951239269
VSIG8	0.886377036602778
CFAP45	0.95007776612313
TAGLN2	0.989700816089586
IGSF9	0.972096196478012
SLAMF9	0.810293000303823
KCNJ10	0.829752682608216
PIGM	0.984737033759331
KCNJ9	0.788765972078183
IGSF8	0.984512977924677
ATP1A2	0.803498693998746
ATP1A4	0.880815514936171
CASQ1	0.856440590269641
PEA15	0.973623297245241
DCAF8	0.987571817889169
PEX19	0.978411891934714
COPA	0.986985660739067
NCSTN	0.986166925464196
NHLH1	0.888379316030018
VANGL2	0.94605430692213
SLAMF6	0.951280447787589
CD84	0.976828952230867
SLAMF1	0.953582124302311
CD48	0.961398989066214
SLAMF7	0.950612294120088
LY9	0.96238725230389
CD244	0.877251284339077
ITLN1	0.866908178342646
ITLN2	0.880499631374314
F11R	0.984570201638287
TSTD1	0.964332198769957
USF1	0.986281282258656
ARHGAP30	0.964396605376047
NECTIN4	0.970986335866334
KLHDC9	0.945931537181186
PFDN2	0.981307338723918
NIT1	0.982113217468346
DEDD	0.980044474632648
UFC1	0.981115439093472
USP21	0.980553513546411
PPOX	0.982043840764359
B4GALT3	0.977341620311348
ADAMTS4	0.938284906854991
NDUFS2	0.97398320481447
FCER1G	0.978121045890198
APOA2	0.659735473223898
TOMM40L	0.968776465039537
NR1I3	0.271899590609771
PCP4L1	0.750738053913738
MPZ	0.882491738386488
CFAP126	0.824687286823351
FCGR2A	0.973773291151466
HSPA6	0.966107030573993
FCGR3A	0.956073003485626
FCGR3B	0.903315937119267
FCGR2B	0.957154182197795
FCRLA	0.908222907869875
FCRLB	0.814332665995577
DUSP12	0.980317116787488
ATF6	0.985213934602553
OLFML2B	0.901469796973194
NOS1AP	0.878319440838558
SPATA46	0.619578297049818
C1orf226	0.862989408432092
SH2D1B	0.821363825732103
UHMK1	0.981094170682453
UAP1	0.976718590638123
DDR2	0.894689559179348
CCDC190	0.483585305054763
RGS4	0.935786772863609
RGS5	0.945978924605635
NUF2	0.973784613091846
PBX1	0.974954533826471
LMX1A	0.687017944474142
RXRG	0.872355940719058
LRRC52	0.753996952871173
MGST3	0.975169564683637
ALDH9A1	0.974139783054729
TMCO1	0.985450426560619
UCK2	0.973209959201705
FAM78B	0.918849066044746
POGK	0.985566102189402
TADA1	0.981030679420474
ILDR2	0.838045046915548
MAEL	0.542083145401502
GPA33	0.845888939317673
DUSP27	0.763208954659036
POU2F1	0.977976252772633
CD247	0.952994031848007
CREG1	0.983628947267609
RCSD1	0.975331179475172
MPZL1	0.982833588887195
ADCY10	0.875185104093861
MPC2	0.965504686452796
DCAF6	0.982043037635608
GPR161	0.913694779094576
TIPRL	0.978942012911542
SFT2D2	0.971428821549617
TBX19	0.945444811071381
XCL2	0.903489605666569
XCL1	0.878343611880726
DPT	0.949121052180672
ATP1B1	0.968722078936121
NME7	0.970299556641122
BLZF1	0.972336985886019
CCDC181	0.869770236790711
SLC19A2	0.969057788839897
F5	0.923371209728458
SELP	0.90197846789137
C1orf112	0.977979426236567
SELL	0.964732170730125
SELE	0.766930622878322
METTL18	0.978882400573888
SCYL3	0.985176194778495
KIFAP3	0.969770492049953
METTL11B	0.707493496239052
GORAB	0.981712494512742
PRRX1	0.953315559708225
MROH9	0.738574442951897
FMO3	0.883537484046281
FMO2	0.92506970734263
FMO1	0.948059726127629
FMO4	0.938642861789077
PRRC2C	0.981013857886175
MYOCOS	0.817081093490279
MYOC	0.813526238598279
VAMP4	0.971284387386829
EEF1AKNMT	0.984791222836521
DNM3	0.969499040447087
PIGC	0.978451678447388
C1orf105	0.808815454566579
SUCO	0.979795104586431
FASLG	0.906115546709612
TNFSF18	0.782655929678242
TNFSF4	0.966453385095289
PRDX6	0.975895014447754
SLC9C2	0.659966550598747
ANKRD45	0.755448674542978
TEX50	0.817197567631341
KLHL20	0.979399198616436
CENPL	0.974873480667416
DARS2	0.977094626479735
ZBTB37	0.976017968373754
SERPINC1	0.87350778570444
RC3H1	0.98805909109529
RABGAP1L	0.988009575715845
TNN	0.862725005312868
KIAA0040	0.967671982765118
TNR	0.863709374236865
COP1	0.97943403148847
PAPPA2	0.798921982808943
ASTN1	0.88321513082173
BRINP2	0.896399929999897
SEC16B	0.9295383559551
RASAL2	0.97268515355682
CLEC20A	0.825428723084016
TEX35	0.837062527714006
RALGPS2	0.965692941744092
ANGPTL1	0.883169566259994
FAM20B	0.984532798878796
TOR3A	0.981281574874475
ABL2	0.975636116874507
SOAT1	0.965716257711115
AXDND1	0.825132735853287
NPHS2	0.41737361241907
TDRD5	0.946730100643698
FAM163A	0.737592006878352
TOR1AIP2	0.98609451599047
TOR1AIP1	0.982354807304024
CEP350	0.983965999098892
QSOX1	0.959507035066428
LHX4	0.840184127774638
ACBD6	0.981911985768655
XPR1	0.985350370602738
KIAA1614	0.921567432112721
STX6	0.981279019468709
IER5	0.932484661188473
CACNA1E	0.713512551597456
ZNF648	0.766244760347002
GLUL	0.984789844495908
RGSL1	0.570388060195792
RNASEL	0.972572101261274
RGS16	0.920734546111738
RGS8	0.719448330328096
NPL	0.966885263110295
DHX9	0.987136108007938
SHCBP1L	0.695790979088906
LAMC1	0.969481422371904
LAMC2	0.878536303600681
NMNAT2	0.880515121550775
SMG7	0.975369323028196
NCF2	0.95993407915032
ARPC5	0.979787179071182
RGL1	0.959404414610904
APOBEC4	0.814103554280926
COLGALT2	0.936840703701014
TSEN15	0.971552649567203
C1orf21	0.976508368968334
EDEM3	0.983923515482041
NIBAN1	0.970875241316688
RNF2	0.970856342575799
TRMT1L	0.982626180204054
SWT1	0.976889310522586
IVNS1ABP	0.969850076328495
HMCN1	0.976318313268712
PRG4	0.873528605495154
TPR	0.985051523775743
ODR4	0.985399708697929
PDC	0.55351626654554
PTGS2	0.901966038215829
PLA2G4A	0.935345038792505
BRINP3	0.668879402962539
RGS18	0.957156245459206
RGS1	0.97605583234967
RGS13	0.904533948188887
RGS2	0.945312248821201
UCHL5	0.980484098635424
RO60	0.982767105579573
GLRX2	0.975096214246534
CDC73	0.979228784109059
B3GALT2	0.910313076304253
KCNT2	0.878926550468533
CFH	0.971709404626749
CFHR3	0.733837195945483
CFHR4	0.822030098825535
CFHR2	0.753586828563726
CFHR5	0.629564768185873
F13B	0.875524874664775
ASPM	0.981949218770496
ZBTB41	0.987539080321616
CRB1	0.726577048251299
DENND1B	0.95155953115188
C1orf53	0.959160420650544
LHX9	0.828798538351841
NEK7	0.98331326228679
ATP6V1G3	0.848106286655637
PTPRC	0.952190258895576
NR5A2	0.946079745753525
ZNF281	0.97404234790114
KIF14	0.963126388929445
DDX59	0.980162454518729
CAMSAP2	0.982537227022616
GPR25	0.947039439072438
INAVA	0.968547431183811
KIF21B	0.944003784044322
CACNA1S	0.815755142391274
ASCL5	0.842525649046084
TMEM9	0.981131191468017
IGFN1	0.850064268531299
PKP1	0.806312049789543
TNNT2	0.920642395228542
LAD1	0.973966451023132
TNNI1	0.843210900712642
PHLDA3	0.98118852094992
CSRP1	0.981926597169777
NAV1	0.95531979593153
IPO9	0.981940574245628
SHISA4	0.936224326945572
LMOD1	0.95424833710593
TIMM17A	0.972931493078216
RNPEP	0.963961139875507
ELF3	0.982183993001863
GPR37L1	0.80429634474601
ARL8A	0.988698712857877
PTPN7	0.960807031482287
LGR6	0.716557477068911
UBE2T	0.967438989016112
PPP1R12B	0.981313120893344
SYT2	0.327326083365982
KDM5B	0.98352431527417
RABIF	0.971974468151641
KLHL12	0.978588987228442
ADIPOR1	0.984675189112015
CYB5R1	0.983592912284188
TMEM183A	0.977594604031418
PPFIA4	0.906077099473392
MYOG	0.815391588217534
ADORA1	0.943777785231293
MYBPH	0.676492469675125
CHI3L1	0.890010500227959
CHIT1	0.47869025388863
BTG2	0.969045137785383
FMOD	0.947430444601615
PRELP	0.916796013086679
OPTC	0.650179621700437
ATP2B4	0.953359826909265
LAX1	0.947783568590051
SNRPE	0.975058152262607
SOX13	0.960325376780818
ETNK2	0.871097093645401
REN	0.755179978909988
KISS1	0.934930845956102
GOLT1A	0.940080217701146
PLEKHA6	0.98156640175122
PPP1R15B	0.984064487170284
PIK3C2B	0.977204377494625
MDM4	0.979880570318032
LRRN2	0.936998312116643
NFASC	0.945949895290647
CNTN2	0.645474151228148
TMEM81	0.950932340065406
RBBP5	0.981982228130096
DSTYK	0.966174849216134
TMCC2	0.91037246563101
NUAK2	0.950622826165221
KLHDC8A	0.822388977723657
LEMD1	0.837016165266968
BLACAT1	0.842002009930386
CDK18	0.939038142585918
MFSD4A	0.793391826486182
ELK4	0.983306370007131
SLC45A3	0.941172608632169
NUCKS1	0.974840943527307
RAB29	0.975305313918719
SLC41A1	0.958146756860715
PM20D1	0.835575943942959
SLC26A9	0.691723656513245
RAB7B	0.93466651943677
CTSE	0.720309508194464
RHEX	0.850800197173291
AVPR1B	0.840391668229352
IKBKE	0.963725552150638
RASSF5	0.978902819258945
EIF2D	0.979621623885127
DYRK3	0.905767170663604
MAPKAPK2	0.979682917501353
IL10	0.883762326212515
IL19	0.734494223504098
IL20	0.77438021909676
IL24	0.498372349880837
FCMR	0.938577683194394
PIGR	0.911121529149777
FCAMR	0.809570172888345
C1orf116	0.9318783056735
PFKFB2	0.964976388336221
YOD1	0.976042399254559
C4BPB	0.806010088284238
C4BPA	0.722270680376705
CD55	0.965760880317044
CR2	0.70578455904466
CR1	0.941393970707391
CR1L	0.832946951861057
CD46	0.979857525177953
CD34	0.973951797507746
PLXNA2	0.941594319918258
CAMK1G	0.808712880877591
LAMB3	0.922276525890156
G0S2	0.628857179619719
HSD11B1	0.893807513895365
TRAF3IP3	0.97324132567753
C1orf74	0.96044932868313
IRF6	0.971360130191314
UTP25	0.970328074031124
SYT14	0.78921243751637
SERTAD4	0.984697256828797
HHAT	0.96818518829673
KCNH1	0.686281560014529
RCOR3	0.981050526668327
TRAF5	0.951859546506923
RD3	0.857848765423419
SLC30A1	0.988147317320281
NEK2	0.969542981675449
LPGAT1	0.979135829181317
INTS7	0.973287009507145
DTL	0.966466908554106
PPP2R5A	0.977070732434041
PACC1	0.975750910669699
NENF	0.978826059277326
ATF3	0.914128387402679
FAM71A	0.771916286210961
BATF3	0.945871117504195
NSL1	0.975408263391745
TATDN3	0.972849696104504
SPATA45	0.890124536170595
FLVCR1	0.971347598849505
VASH2	0.940825583354304
ANGEL2	0.982857125667547
PROX1	0.867049510230209
SMYD2	0.980277173324012
PTPN14	0.971277795148131
CENPF	0.982179219803813
KCNK2	0.915363899903928
KCTD3	0.981785989759562
USH2A	0.832925917548354
ESRRG	0.900210382443097
GPATCH2	0.970982978614459
SPATA17	0.94007490055533
RRP15	0.970457369056055
TGFB2	0.935647968330635
LYPLAL1	0.97852571884229
SLC30A10	0.637456618910776
EPRS	0.98671636542219
BPNT1	0.977954140860623
IARS2	0.96991178806336
RAB3GAP2	0.980187003496003
MARK1	0.930455646797746
C1orf115	0.93869209408717
MARC2	0.980688897714727
MARC1	0.950506938154004
HLX	0.959611215474829
DUSP10	0.932719776873353
HHIPL2	0.850998264646752
TAF1A	0.973393382144321
MIA3	0.986807057387966
AIDA	0.977725484240801
BROX	0.976838540196644
FAM177B	0.666478639755701
DISP1	0.962558881451637
TLR5	0.963361688423066
SUSD4	0.939293489115592
CCDC185	0.684635840616699
CAPN8	0.962344566851763
CAPN2	0.970523594141098
TP53BP2	0.974143400762783
FBXO28	0.977451743838569
DEGS1	0.986758846650126
NVL	0.976953988648506
CNIH4	0.983751204347009
WDR26	0.99033270546553
CNIH3	0.88640392686112
DNAH14	0.979265778719861
LBR	0.985718775093882
ENAH	0.967501395864246
SRP9	0.983575750043658
EPHX1	0.95775134695496
TMEM63A	0.988710509022345
LEFTY1	0.920713235790494
PYCR2	0.982626175139522
LEFTY2	0.86089505419374
SDE2	0.980114075104111
H3F3A	0.98889052048188
ACBD3	0.988985349972117
MIXL1	0.856131821294173
LIN9	0.972082142879268
PARP1	0.979207740137245
STUM	0.691480175124256
ITPKB	0.978532350415876
PSEN2	0.981542583812816
COQ8A	0.97986805320223
CDC42BPA	0.956912816598609
ZNF678	0.971296098270154
SNAP47	0.981205098630212
JMJD4	0.984465598642627
PRSS38	0.702876655751972
WNT9A	0.929893479732585
WNT3A	0.896741797917731
ARF1	0.987364283012167
C1orf35	0.98114470137138
GUK1	0.984072331021455
GJC2	0.923326917992851
IBA57	0.973078075757089
OBSCN	0.974164056440284
TRIM11	0.986082468417345
TRIM17	0.860634949470223
HIST3H2A	0.980643580583407
HIST3H2BB	0.96193348380902
RNF187	0.986392953440917
RHOU	0.975503177967384
RAB4A	0.984027459926925
CCSAP	0.984847756191519
ACTA1	0.755957291156878
NUP133	0.986589108470088
ABCB10	0.970756257986734
TAF5L	0.977683183262259
URB2	0.981182912405787
GALNT2	0.97941724320099
PGBD5	0.868136676140124
COG2	0.982360503907197
AGT	0.909560767284852
CAPN9	0.918067938845465
C1orf198	0.984490118741058
TTC13	0.980445922485586
ARV1	0.984833217447461
FAM89A	0.937503564859124
TRIM67	0.71419704135519
AL109810.2	0.787158665576794
C1orf131	0.974764177504673
GNPAT	0.983798605427487
EXOC8	0.984894444332455
SPRTN	0.983596879201848
EGLN1	0.980529256879334
TSNAX	0.98564605252198
DISC1	0.974354872001824
SIPA1L2	0.945900732879764
MAP10	0.970798438007905
NTPCR	0.977586225740947
PCNX2	0.976718556244891
MAP3K21	0.914408699527013
KCNK1	0.977612255866457
SLC35F3	0.837142265462427
COA6	0.978383747631411
TARBP1	0.980194940407143
IRF2BP2	0.989887515536909
TOMM20	0.985022052785586
RBM34	0.909709911933308
ARID4B	0.985453839809631
GGPS1	0.983342109979793
TBCE	0.978193401660069
TBCE.1	0.981568223430602
B3GALNT2	0.981666778603025
GNG4	0.799982261977193
LYST	0.97940017384699
NID1	0.943611380848996
GPR137B	0.978012386671897
ERO1B	0.97446107623903
EDARADD	0.961381148872749
LGALS8	0.981405870076126
HEATR1	0.983042306301325
ACTN2	0.552081579685944
MTR	0.981014229454212
MT1HL1	0.726980634895572
RYR2	0.89125002640935
ZP4	0.753762067054103
CHRM3	0.909003786885236
FMN2	0.798481176923637
GREM2	0.865968804934285
RGS7	0.85253778719165
FH	0.971719339326389
KMO	0.935074369870014
OPN3	0.962340982756388
CHML	0.976763753632666
WDR64	0.35803105455785
EXO1	0.962732037632804
BECN2	0.851519343999129
MAP1LC3C	0.873664890641331
PLD5	0.849389918392621
CEP170	0.97456022176024
SDCCAG8	0.982464181081166
AKT3	0.974683970347323
ZBTB18	0.949067294638999
C1orf100	0.716455963057709
ADSS	0.985181312378486
CATSPERE	0.860828634905335
DESI2	0.984780927934755
AL451007.3	0.828837548260031
COX20	0.969372499768755
HNRNPU	0.990217103312293
EFCAB2	0.974018973419113
KIF26B	0.90551388839163
SMYD3	0.971134871698422
TFB2M	0.976690477682582
CNST	0.97994567173119
SCCPDH	0.986152028961344
AHCTF1	0.966440446504157
ZNF695	0.956231516684616
ZNF670	0.958850939959031
ZNF669	0.979917612833162
ZNF124	0.971049673824015
ZNF496	0.980530801360447
NLRP3	0.955241387544606
GCSAML	0.858593321462693
OR2C3	0.723429885732293
GCSAML-AS1	0.31030811016797
OR2G2	0.864722098297225
OR2G3	0.724156790585563
OR6F1	0.739573839335364
OR14A2	0.721039507701796
OR14K1	0.87624558434226
OR1C1	0.486005202510673
OR11L1	0.792768577968648
TRIM58	0.870628472470477
OR2T8	0.814099020037081
OR2AJ1	0.837506743238297
OR2AK2	0.50455371852046
OR2L5	0.636992429230928
OR2L2	0.535263005517352
OR2L3	0.865213068715014
OR2L13	0.763984310135478
OR2M5	0.601790089295715
OR2M2	0.664474310864681
OR2M3	0.689757482834237
OR2M4	0.750976975091719
OR2T33	0.80828985743155
OR2T12	0.856537568018927
OR2M7	0.648590169223357
OR14C36	0.349373484181974
OR2T4	0.747337692593992
OR2T6	0.677186950487957
OR2T1	0.712295760189698
OR2T2	0.780116315616957
OR2G6	0.747485594089911
OR2T34	0.770552791070067
OR2T10	0.687766248970724
OR2T11	0.740012579036353
OR2T27	0.371959833964886
LYPD8	0.754584075836822
SH3BP5L	0.986113781653509
ZNF672	0.979503527541514
ZNF692	0.981288714796669
PGBD2	0.972710621657882
FAM110C	0.983631760040036
SH3YL1	0.979428711291292
ACP1	0.975166501958827
ALKAL2	0.762365689479746
TMEM18	0.988377143280067
SNTG2	0.850778551482309
PXDN	0.96448016120779
EIPR1	0.975829443216662
TRAPPC12	0.98607922039916
ADI1	0.976853920452589
RNASEH1	0.985065329994209
COLEC11	0.958026679691491
ALLC	0.840230483664576
DCDC2C	0.677591712329098
CMPK2	0.908193634295864
RSAD2	0.82338065831085
RNF144A	0.851805002316729
ID2	0.97985913840222
KIDINS220	0.987192709180821
MBOAT2	0.980607520079736
ASAP2	0.986810005888268
ITGB1BP1	0.988969863491162
CPSF3	0.98339952266143
IAH1	0.982802686782907
ADAM17	0.986661554151992
YWHAQ	0.99070085512049
TAF1B	0.968722431753807
GRHL1	0.975762911835356
KLF11	0.973342788393594
CYS1	0.918787727087216
RRM2	0.969723726780308
HPCAL1	0.982915399066639
ODC1	0.967046721862774
NOL10	0.980737248652232
ATP6V1C2	0.871856141702622
PDIA6	0.988187690549081
KCNF1	0.738299756669294
C2orf50	0.885847507521846
SLC66A3	0.965844271042927
ROCK2	0.983414491848097
E2F6	0.981700697450658
GREB1	0.945209643885182
LPIN1	0.97377592189689
TRIB2	0.979683829681902
LRATD1	0.962585055932025
NBAS	0.987209229280778
DDX1	0.98706956557932
MYCNOS	0.912252496263743
MYCN	0.970744493337228
FAM49A	0.965030055462661
RAD51AP2	0.80750706149857
VSNL1	0.915034170530423
SMC6	0.984990167193922
GEN1	0.986361401497598
MSGN1	0.76201916187149
KCNS3	0.957145868786921
RDH14	0.98735369277208
NT5C1B	0.736741731187336
OSR1	0.943188148135311
TTC32	0.973213026606331
WDR35	0.979519185681402
MATN3	0.905243492681378
LAPTM4A	0.984633868055424
SDC1	0.964050463695768
PUM2	0.989906258970514
RHOB	0.987420998382377
HS1BP3	0.961010265262849
GDF7	0.779749917048441
LDAH	0.978430871059588
APOB	0.733488575606112
TDRD15	0.786414443591741
KLHL29	0.900160685706751
ATAD2B	0.98539455333046
UBXN2A	0.978399506495597
MFSD2B	0.791070582850434
WDCP	0.972175369278626
FKBP1B	0.9209695167996
SF3B6	0.974405150493636
FAM228B	0.972854383326183
TP53I3	0.966071868982551
PFN4	0.911603295521003
FAM228A	0.892873526750281
ITSN2	0.985622030021804
NCOA1	0.985742471369208
PTRHD1	0.977993675610162
CENPO	0.973344431708909
ADCY3	0.951305326097222
DNAJC27	0.963859469646759
EFR3B	0.935481949280297
POMC	0.828440431245621
DNMT3A	0.980359687232944
DTNB	0.975777977847197
ASXL2	0.987564489582722
KIF3C	0.933988586662753
RAB10	0.985756804891092
GAREM2	0.939815192765385
HADHA	0.985275922073957
HADHB	0.968016960668541
ADGRF3	0.906100611609059
SELENOI	0.977562870396596
DRC1	0.878267868117332
OTOF	0.715347951983232
FAM166C	0.941418023894684
CIB4	0.817730635316705
KCNK3	0.780185905927551
SLC35F6	0.985346488476265
CENPA	0.975785776359037
DPYSL5	0.605333112222157
MAPRE3	0.975158365736164
TMEM214	0.984741321160831
AGBL5	0.978098100014649
OST4	0.986021450118757
EMILIN1	0.957915597950327
KHK	0.955091611344919
CGREF1	0.964737755905752
ABHD1	0.907413828879046
PREB	0.983142166052454
PRR30	0.716614338664509
TCF23	0.828946369388768
SLC5A6	0.984300409141011
ATRAID	0.989742349285519
CAD	0.983865700773468
SLC30A3	0.8759684998815
DNAJC5G	0.87660618768573
TRIM54	0.785006418695842
UCN	0.957029935369135
MPV17	0.984503607377756
GTF3C2	0.980829687535729
EIF2B4	0.984847030256258
SNX17	0.986812466965698
ZNF513	0.975873942865894
PPM1G	0.980769242767199
NRBP1	0.982518164038925
KRTCAP3	0.970976511445063
IFT172	0.977108320107538
FNDC4	0.91107300178919
GCKR	0.783859364881667
C2orf16	0.8219055359564
ZNF512	0.988048298836984
CCDC121	0.976616908364639
GPN1	0.977625717141948
SUPT7L	0.984843239898937
SLC4A1AP	0.982406435288315
RBKS	0.946091079815782
BABAM2	0.974806151987317
FOSL2	0.957235853272613
PLB1	0.920061642392993
PPP1CB	0.987423518331636
SPDYA	0
TRMT61B	0.974817547538586
WDR43	0.979566059358383
TOGARAM2	0.886560374617043
CLIP4	0.947155563557302
ALK	0.884395406878637
YPEL5	0.987323428350548
LBH	0.974703680148193
LCLAT1	0.972409780904264
CAPN13	0.965781866169906
GALNT14	0.93734031569365
CAPN14	0.654465229588969
EHD3	0.975305047544456
[truncated: 15,547 more rows]
