# Supplementary material for: DOT: a flexible multi-objective optimization framework for transferring features across single-cell and spatial omics
Source: Nat Commun. 2024 Jun 11;15:4994. doi: 10.1038/s41467-024-48868-z (PMC11167014; doi:10.1038/s41467-024-48868-z)
Supplement: Supplementary file 4 — Source Data [file 41467_2024_48868_MOESM4_ESM.zip › Supplementary_Figure1.csv]

	Accuracy - C2L	Accuracy - CARD	Accuracy - CytoSpace	Accuracy - DOT	Accuracy - RCTD	Instances Solved - CARD	Instances Solved - CytoSpace
Phi0.25_G100	0.420372670807453	0.453194180898166	0.485338104032466	0.783597017639571	0.630879617326601	64	13
Phi0.25_G125	0.503367003367003	0.495098039215686	0.516102896495848	0.805452003727866	0.715918150411905	64	16
Phi0.25_G150	0.556476980268802	0.533136197599583	0.536792084920427	0.820717131474104	0.762345679012346	52	16
Phi0.25_G50	0.185700897041103	0.164649415692821	0.302620959038071	0.626749611197512	0.164237797825584	64	11
Phi0.25_G75	0.316357710327969	0.385284397286485	0.422148844297689	0.744303797468354	0.431256969890075	64	21
Phi0.5_G100	0.412271973466003	0.443320915380522	0.400837988826816	0.772164739298032	0.547014413177763	64	7
Phi0.5_G125	0.496949979666531	0.484823625922888	0.536024305555556	0.798229263746505	0.65998256320837	64	11
Phi0.5_G150	0.549725137431284	0.514842183130071	0.564757709251101	0.812187812187812	0.717667154709614	58	9
Phi0.5_G50	0.183950617283951	0.160558464223386	0.243193348191659	0.61569743798292	0.0981481481481482	64	8
Phi0.5_G75	0.309674282936315	0.373497786211259	0.441908240127825	0.732197200243457	0.332247557003257	64	11
Phi0_G100	0.41850756653331	0.453404069582825	0.419636501099217	0.782982045277127	0.681763040841084	58	20
Phi0_G125	0.500829187396352	0.498627450980392	0.517808511468101	0.80738838403793	0.747210387502536	52	14
Phi0_G150	0.563237088247255	0.546683046683047	0.561175730756985	0.825136612021858	0.785607196401799	43	10
Phi0_G50	0.185654008438819	0.165484140233723	0.290663390663391	0.62987012987013	0.23792093704246	64	16
Phi0_G75	0.318407960199005	0.386751289170964	0.429935154492003	0.743052247101795	0.512737565709664	64	11
