# Supplementary material for: DOT: a flexible multi-objective optimization framework for transferring features across single-cell and spatial omics
Source: Nat Commun. 2024 Jun 11;15:4994. doi: 10.1038/s41467-024-48868-z (PMC11167014; doi:10.1038/s41467-024-48868-z)
Supplement: Supplementary file 4 — Source Data [file 41467_2024_48868_MOESM4_ESM.zip › Supplementary_Figure2a.csv]

	x	y	diameter	cells
1	5700	1000	100	14
2	5700	1100	100	13
3	5700	1200	100	8
4	5700	1300	100	10
5	5700	1400	100	17
6	5700	1500	100	17
7	5700	1600	100	18
8	5700	1700	100	10
9	5700	1800	100	16
10	5700	1900	100	18
11	5700	200	100	1
12	5700	2000	100	22
13	5700	2100	100	5
14	5700	2200	100	7
15	5700	2300	100	6
16	5700	300	100	15
17	5700	400	100	14
18	5700	500	100	20
19	5700	600	100	11
20	5700	700	100	9
21	5700	800	100	15
22	5700	900	100	9
23	5800	1000	100	20
24	5800	1100	100	9
25	5800	1200	100	15
26	5800	1300	100	15
27	5800	1400	100	18
28	5800	1500	100	17
29	5800	1600	100	18
30	5800	1700	100	14
31	5800	1800	100	16
32	5800	1900	100	10
33	5800	200	100	1
34	5800	2000	100	9
35	5800	2100	100	14
36	5800	2200	100	6
37	5800	2300	100	8
38	5800	300	100	18
39	5800	400	100	8
40	5800	500	100	13
41	5800	600	100	11
42	5800	700	100	10
43	5800	800	100	14
44	5800	900	100	14
45	5900	1000	100	14
46	5900	1100	100	12
47	5900	1200	100	10
48	5900	1300	100	8
49	5900	1400	100	9
50	5900	1500	100	12
51	5900	1600	100	15
52	5900	1700	100	14
53	5900	1800	100	14
54	5900	1900	100	13
55	5900	200	100	4
56	5900	2000	100	14
57	5900	2100	100	14
58	5900	2200	100	14
59	5900	2300	100	2
60	5900	2400	100	7
61	5900	300	100	18
62	5900	400	100	18
63	5900	500	100	14
64	5900	600	100	15
65	5900	700	100	14
66	5900	800	100	12
67	5900	900	100	8
68	6000	1000	100	12
69	6000	1100	100	13
70	6000	1200	100	17
71	6000	1300	100	18
72	6000	1400	100	14
73	6000	1500	100	9
74	6000	1600	100	16
75	6000	1700	100	15
76	6000	1800	100	13
77	6000	1900	100	12
78	6000	200	100	4
79	6000	2000	100	11
80	6000	2100	100	15
81	6000	2200	100	17
82	6000	2300	100	5
83	6000	2400	100	7
84	6000	300	100	10
85	6000	400	100	12
86	6000	500	100	18
87	6000	600	100	15
88	6000	700	100	19
89	6000	800	100	17
90	6000	900	100	8
91	6100	1000	100	9
92	6100	1100	100	10
93	6100	1200	100	14
94	6100	1300	100	13
95	6100	1400	100	13
96	6100	1500	100	16
97	6100	1600	100	12
98	6100	1700	100	9
99	6100	1800	100	13
100	6100	1900	100	18
101	6100	200	100	5
102	6100	2000	100	15
103	6100	2100	100	12
104	6100	2200	100	20
105	6100	2300	100	11
106	6100	2400	100	3
107	6100	300	100	16
108	6100	400	100	12
109	6100	500	100	20
110	6100	600	100	17
111	6100	700	100	16
112	6100	800	100	18
113	6100	900	100	15
114	6200	1000	100	19
115	6200	1100	100	22
116	6200	1200	100	12
117	6200	1300	100	12
118	6200	1400	100	12
119	6200	1500	100	11
120	6200	1600	100	14
121	6200	1700	100	10
122	6200	1800	100	10
123	6200	1900	100	17
124	6200	200	100	1
125	6200	2000	100	10
126	6200	2100	100	15
127	6200	2200	100	13
128	6200	2300	100	12
129	6200	2400	100	8
130	6200	2500	100	4
131	6200	300	100	11
132	6200	400	100	13
133	6200	500	100	15
134	6200	600	100	14
135	6200	700	100	16
136	6200	800	100	19
137	6200	900	100	15
138	6300	1000	100	11
139	6300	1100	100	13
140	6300	1200	100	10
141	6300	1300	100	9
142	6300	1400	100	19
143	6300	1500	100	15
144	6300	1600	100	16
145	6300	1700	100	15
146	6300	1800	100	8
147	6300	1900	100	10
148	6300	2000	100	15
149	6300	2100	100	17
150	6300	2200	100	12
151	6300	2300	100	17
152	6300	2400	100	8
153	6300	2500	100	12
154	6300	400	100	2
155	6300	500	100	17
156	6300	600	100	16
157	6300	700	100	15
158	6300	800	100	16
159	6300	900	100	13
160	6400	1000	100	9
161	6400	1100	100	15
162	6400	1200	100	13
163	6400	1300	100	14
164	6400	1400	100	7
165	6400	1500	100	11
166	6400	1600	100	21
167	6400	1700	100	13
168	6400	1800	100	10
169	6400	1900	100	11
170	6400	2000	100	15
171	6400	2100	100	16
172	6400	2200	100	13
173	6400	2300	100	13
174	6400	2400	100	11
175	6400	2500	100	6
176	6400	2600	100	6
177	6400	400	100	4
178	6400	500	100	12
179	6400	600	100	10
180	6400	700	100	16
181	6400	800	100	14
182	6400	900	100	13
183	6500	1000	100	12
184	6500	1100	100	3
185	6500	1200	100	8
186	6500	1300	100	19
187	6500	1400	100	11
188	6500	1500	100	18
189	6500	1600	100	14
190	6500	1700	100	15
191	6500	1800	100	14
192	6500	1900	100	6
193	6500	2000	100	11
194	6500	2100	100	11
195	6500	2200	100	15
196	6500	2300	100	17
197	6500	2400	100	9
198	6500	2500	100	6
199	6500	2600	100	6
200	6500	400	100	6
201	6500	500	100	15
202	6500	600	100	10
203	6500	700	100	19
204	6500	800	100	21
205	6500	900	100	15
206	6600	1000	100	11
207	6600	1100	100	4
208	6600	1200	100	17
209	6600	1300	100	16
210	6600	1400	100	14
211	6600	1500	100	12
212	6600	1600	100	12
213	6600	1700	100	22
214	6600	1800	100	8
215	6600	1900	100	9
216	6600	2000	100	11
217	6600	2100	100	15
218	6600	2200	100	14
219	6600	2300	100	13
220	6600	2400	100	22
221	6600	2500	100	7
222	6600	2600	100	8
223	6600	400	100	3
224	6600	500	100	15
225	6600	600	100	12
226	6600	700	100	19
227	6600	800	100	10
228	6600	900	100	17
229	1000	1000	100	10
230	1000	1100	100	12
231	1000	1200	100	8
232	1000	1300	100	10
233	1000	1400	100	10
234	1000	1500	100	11
235	1000	1600	100	10
236	1000	1700	100	12
237	1000	1800	100	14
238	1000	1900	100	10
239	1000	2000	100	15
240	1000	2100	100	10
241	1000	2200	100	8
242	1000	2300	100	13
243	1000	2400	100	1
244	1000	300	100	5
245	1000	400	100	10
246	1000	500	100	7
247	1000	3700	100	8
248	1000	3800	100	14
249	1000	3900	100	10
250	1000	4000	100	13
251	1000	4100	100	7
252	1000	4200	100	3
253	1000	4300	100	8
254	1000	4400	100	7
255	1000	4500	100	14
256	1000	4600	100	6
257	1000	600	100	7
258	1000	4700	100	10
259	1000	4800	100	8
260	1000	4900	100	1
261	1000	700	100	16
262	1000	800	100	13
263	1000	900	100	8
264	1100	1000	100	10
265	1100	1100	100	12
266	1100	1200	100	13
267	1100	1300	100	17
268	1100	1400	100	11
269	1100	1500	100	9
270	1100	1600	100	9
271	1100	1700	100	9
272	1100	1800	100	10
273	1100	1900	100	9
274	1100	2000	100	11
275	1100	2100	100	4
276	1100	2200	100	15
277	1100	2300	100	3
278	1100	300	100	5
279	1100	400	100	9
280	1100	500	100	13
281	1100	3700	100	2
282	1100	3800	100	14
283	1100	3900	100	17
284	1100	4000	100	12
285	1100	4100	100	9
286	1100	4200	100	11
287	1100	4300	100	11
288	1100	4400	100	11
289	1100	4500	100	13
290	1100	4600	100	18
291	1100	600	100	8
292	1100	4700	100	7
293	1100	4800	100	2
294	1100	700	100	11
295	1100	800	100	11
296	1100	900	100	12
297	1200	1000	100	10
298	1200	1100	100	14
299	1200	1200	100	13
300	1200	1300	100	14
301	1200	1400	100	7
302	1200	1500	100	5
303	1200	1600	100	12
304	1200	1700	100	8
305	1200	1800	100	13
306	1200	1900	100	11
307	1200	2000	100	7
308	1200	2100	100	11
309	1200	2200	100	4
310	1200	300	100	2
311	1200	400	100	3
312	1200	500	100	4
313	1200	3800	100	1
314	1200	3900	100	9
315	1200	4000	100	15
316	1200	4100	100	7
317	1200	4200	100	18
318	1200	4300	100	10
319	1200	4400	100	13
320	1200	4500	100	11
321	1200	4600	100	6
322	1200	600	100	4
323	1200	4700	100	8
324	1200	4800	100	2
325	1200	700	100	9
326	1200	800	100	14
327	1200	900	100	12
328	1300	1000	100	7
329	1300	1100	100	11
330	1300	1200	100	10
331	1300	1300	100	15
332	1300	1400	100	16
333	1300	1500	100	9
334	1300	1600	100	7
335	1300	1700	100	11
336	1300	1800	100	8
337	1300	1900	100	13
338	1300	2000	100	4
339	1300	300	100	2
340	1300	400	100	10
341	1300	500	100	13
342	1300	3800	100	6
343	1300	3900	100	14
344	1300	4000	100	6
345	1300	4100	100	11
346	1300	4200	100	5
347	1300	4300	100	9
348	1300	4400	100	4
349	1300	4500	100	6
350	1300	4600	100	5
351	1300	600	100	12
352	1300	4700	100	8
353	1300	4800	100	7
354	1300	4900	100	1
355	1300	700	100	9
356	1300	800	100	14
357	1300	900	100	9
358	1400	1000	100	7
359	1400	1100	100	10
360	1400	1200	100	8
361	1400	1300	100	12
362	1400	1400	100	11
363	1400	1500	100	13
364	1400	1600	100	8
365	1400	1700	100	11
366	1400	1800	100	8
367	1400	1900	100	2
368	1400	200	100	3
369	1400	300	100	6
370	1400	400	100	8
371	1400	500	100	6
372	1400	3900	100	2
373	1400	4000	100	7
374	1400	4100	100	12
375	1400	4200	100	10
376	1400	4300	100	11
377	1400	4400	100	11
378	1400	4500	100	8
379	1400	4600	100	4
380	1400	600	100	13
381	1400	4700	100	7
382	1400	4800	100	5
383	1400	700	100	7
384	1400	800	100	2
385	1400	900	100	9
386	1500	1000	100	9
387	1500	1100	100	9
388	1500	1200	100	16
389	1500	1300	100	11
390	1500	1400	100	9
391	1500	1500	100	10
392	1500	1600	100	10
393	1500	1700	100	4
394	1500	200	100	2
395	1500	300	100	3
396	1500	400	100	8
397	1500	500	100	6
398	1500	4200	100	1
399	1500	4300	100	3
400	1500	600	100	11
401	1500	4800	100	1
402	1500	700	100	14
403	1500	800	100	10
404	1500	900	100	8
405	1600	1000	100	9
406	1600	1100	100	5
407	1600	1200	100	5
408	1600	1300	100	8
409	1600	1400	100	2
410	1600	1500	100	6
411	1600	200	100	4
412	1600	300	100	19
413	1600	400	100	10
414	1600	500	100	6
415	1600	600	100	6
416	1600	700	100	9
417	1600	800	100	9
418	1600	900	100	11
419	1700	1000	100	8
420	1700	1100	100	5
421	1700	1200	100	7
422	1700	1300	100	14
423	1700	1400	100	13
424	1700	1500	100	1
425	1700	200	100	6
426	1700	300	100	3
427	1700	400	100	2
428	1700	500	100	10
429	1700	600	100	12
430	1700	700	100	9
431	1700	800	100	6
432	1700	900	100	6
433	1800	1000	100	10
434	1800	1100	100	2
435	1800	1200	100	4
436	1800	200	100	3
437	1800	600	100	1
438	1800	700	100	4
439	1800	800	100	9
440	1800	900	100	12
441	100	3400	100	8
442	100	3500	100	6
443	100	3600	100	16
444	100	3700	100	18
445	100	3800	100	7
446	100	3900	100	11
447	100	4000	100	14
448	100	4100	100	15
449	100	4200	100	14
450	100	4300	100	18
451	100	4400	100	16
452	100	4500	100	18
453	100	4600	100	7
454	100	4700	100	9
455	100	4800	100	10
456	200	1000	100	8
457	200	1100	100	8
458	200	1200	100	5
459	200	1300	100	8
460	200	1400	100	7
461	200	1500	100	9
462	200	1600	100	7
463	200	1700	100	7
464	200	1800	100	5
465	200	1900	100	7
466	200	2000	100	9
467	200	2100	100	8
468	200	2200	100	4
469	200	2300	100	7
470	200	2400	100	4
471	200	2500	100	9
472	200	2600	100	6
473	200	2700	100	4
474	200	2800	100	2
475	200	3400	100	7
476	200	3500	100	17
477	200	3600	100	11
478	200	3700	100	7
479	200	3800	100	9
480	200	3900	100	13
481	200	4000	100	10
482	200	4100	100	8
483	200	4200	100	11
484	200	4300	100	14
485	200	4400	100	11
486	200	4500	100	16
487	200	4600	100	9
488	200	600	100	5
489	200	4700	100	8
490	200	4800	100	7
491	200	700	100	7
492	200	800	100	5
493	200	900	100	10
494	2300	5000	100	6
495	2400	4300	100	9
496	2400	4400	100	8
497	2400	4500	100	11
498	2400	4600	100	6
499	2400	4700	100	2
500	300	1000	100	18
501	300	1100	100	12
502	300	1200	100	9
503	300	1300	100	15
504	300	1400	100	13
505	300	1500	100	9
506	300	1600	100	10
507	300	1700	100	11
508	300	1800	100	9
509	300	1900	100	7
510	300	2000	100	10
511	300	2100	100	11
512	300	2200	100	12
513	300	2300	100	14
514	300	2400	100	11
515	300	2500	100	13
516	300	2600	100	9
517	300	2700	100	9
518	300	3200	100	12
519	300	3300	100	5
520	300	3400	100	8
521	300	3500	100	11
522	300	3600	100	17
523	300	3700	100	10
524	300	3800	100	14
525	300	3900	100	5
526	300	4000	100	13
527	300	4100	100	8
528	300	4200	100	9
529	300	4300	100	12
530	300	4400	100	14
531	300	4500	100	15
532	300	4600	100	16
533	300	600	100	9
534	300	4700	100	7
535	300	4800	100	10
536	300	700	100	18
537	300	800	100	9
538	300	900	100	17
539	2500	3900	100	1
540	2500	4000	100	2
541	2500	4100	100	4
542	2500	4200	100	8
543	2500	4300	100	8
544	2500	4400	100	7
545	2500	4500	100	6
546	2500	4600	100	6
547	2500	4700	100	9
548	2500	4800	100	10
549	2500	4900	100	10
550	2600	3800	100	3
551	2600	3900	100	6
552	2600	4000	100	12
553	2600	4100	100	4
554	2600	4200	100	10
555	2600	4300	100	8
556	2600	4400	100	11
557	2600	4500	100	9
558	2600	4600	100	7
559	2600	4700	100	8
560	2600	4800	100	12
561	2600	4900	100	6
562	2600	5000	100	13
563	2700	3700	100	1
564	2700	3800	100	13
565	2700	3900	100	6
566	2700	4000	100	9
567	2700	4100	100	7
568	2700	4200	100	10
569	2700	4300	100	18
570	2700	4400	100	4
571	2700	4500	100	6
572	2700	4600	100	11
573	2700	4700	100	11
574	2700	4800	100	7
575	2700	4900	100	5
576	2700	5000	100	8
577	2800	3400	100	1
578	2800	3500	100	3
579	2800	3600	100	4
580	2800	3700	100	12
581	2800	3800	100	5
582	2800	3900	100	8
583	2800	4000	100	13
584	2800	4100	100	15
585	2800	4200	100	9
586	2800	4300	100	7
587	2800	4400	100	3
588	2800	4500	100	4
589	2800	4600	100	8
590	2800	4700	100	16
591	2800	4800	100	11
592	2800	4900	100	9
593	2800	5000	100	2
594	2900	3400	100	5
595	2900	3500	100	7
596	2900	3600	100	14
597	2900	3700	100	12
598	2900	3800	100	16
599	2900	3900	100	13
600	2900	4000	100	16
601	2900	4100	100	11
602	2900	4200	100	9
603	2900	4300	100	14
604	2900	4400	100	12
605	2900	4500	100	12
606	2900	4600	100	9
607	2900	4700	100	11
608	2900	4800	100	8
609	2900	4900	100	12
610	2900	5000	100	11
611	3000	3300	100	5
612	3000	3400	100	9
613	3000	3500	100	9
614	3000	3600	100	20
615	3000	3700	100	10
616	3000	3800	100	12
617	3000	3900	100	10
618	3000	4000	100	7
619	3000	4100	100	17
620	3000	4200	100	14
621	3000	4300	100	11
622	3000	4400	100	15
623	3000	4500	100	11
624	3000	4600	100	15
625	3000	4700	100	10
626	3000	4800	100	16
627	3000	4900	100	12
628	3000	5000	100	10
629	3100	3300	100	15
630	3100	3400	100	10
631	3100	3500	100	20
632	3100	3600	100	10
633	3100	3700	100	9
634	3100	3800	100	13
635	3100	3900	100	8
636	3100	4000	100	13
637	3100	4100	100	10
638	3100	4200	100	16
639	3100	4300	100	9
640	3100	4400	100	10
641	3100	4500	100	6
642	3100	4600	100	14
643	3100	4700	100	7
644	3100	4800	100	14
645	3100	4900	100	11
646	3100	5000	100	8
647	3200	3200	100	8
648	3200	3300	100	13
649	3200	3400	100	11
650	3200	3500	100	14
651	3200	3600	100	9
652	3200	3700	100	13
653	3200	3800	100	16
654	3200	3900	100	14
655	3200	4000	100	11
656	3200	4100	100	12
657	3200	4200	100	5
658	3200	4300	100	7
659	3200	4400	100	16
660	3200	4500	100	11
661	3200	4600	100	10
662	3200	4700	100	12
663	3200	4800	100	14
664	3200	4900	100	14
665	3200	5000	100	11
666	3300	3100	100	5
667	3300	3200	100	12
668	3300	3300	100	12
669	3300	3400	100	15
670	3300	3500	100	12
671	3300	3600	100	10
672	3300	3700	100	9
673	3300	3800	100	22
674	3300	3900	100	10
675	3300	4000	100	11
676	3300	4100	100	10
677	3300	4200	100	11
678	3300	4300	100	6
679	3300	4400	100	12
680	3300	4500	100	11
681	3300	4600	100	11
682	3300	4700	100	12
683	3300	4800	100	13
684	3300	4900	100	8
685	3300	5000	100	7
686	3400	3100	100	9
687	3400	3200	100	7
688	3400	3300	100	13
689	3400	3400	100	13
690	3400	3500	100	7
691	3400	3600	100	10
692	3400	3700	100	11
693	3400	3800	100	9
694	3400	3900	100	8
695	3400	4000	100	7
696	3400	4100	100	11
697	3400	4200	100	11
698	3400	4300	100	7
699	3400	4400	100	10
700	3400	4500	100	6
701	3400	4600	100	9
702	3400	4700	100	16
703	3400	4800	100	16
704	400	1000	100	15
705	400	1100	100	12
706	400	1200	100	11
707	400	1300	100	15
708	400	1400	100	11
709	400	1500	100	10
710	400	1600	100	8
711	400	1700	100	8
712	400	1800	100	7
713	400	1900	100	7
714	400	2000	100	14
715	400	2100	100	14
716	400	2200	100	13
717	400	2300	100	7
718	400	2400	100	11
719	400	2500	100	15
720	400	2600	100	6
721	400	2700	100	5
722	400	3200	100	1
723	400	3300	100	6
724	400	3400	100	12
725	400	3500	100	13
726	400	3600	100	14
727	400	3700	100	7
728	400	3800	100	5
729	400	3900	100	12
730	400	4000	100	9
731	400	4100	100	10
732	400	4200	100	14
733	400	4300	100	11
734	400	4400	100	12
735	400	4500	100	7
736	400	4600	100	12
737	400	600	100	5
738	400	4700	100	16
739	400	4800	100	10
740	400	700	100	9
741	400	800	100	9
742	400	900	100	16
743	3500	3000	100	9
744	3500	3100	100	7
745	3500	3200	100	12
746	3500	3300	100	13
747	3500	3400	100	13
748	3500	3500	100	13
749	3500	3600	100	8
750	3500	3700	100	11
751	3500	3800	100	14
752	3500	3900	100	7
753	3500	4000	100	13
754	3500	4100	100	5
755	3500	4200	100	11
756	3500	4300	100	13
757	3500	4400	100	12
758	3500	4500	100	9
759	3500	4600	100	12
760	3500	4700	100	10
761	3500	4800	100	10
762	3600	3000	100	10
763	3600	3100	100	3
764	3600	3200	100	17
765	3600	3300	100	11
766	3600	3400	100	8
767	3600	3500	100	9
768	3600	3600	100	9
769	3600	3700	100	9
770	3600	3800	100	13
771	3600	3900	100	11
772	3600	4000	100	15
773	3600	4100	100	8
774	3600	4200	100	10
775	3600	4300	100	9
776	3600	4400	100	7
777	3600	4500	100	14
778	3600	4600	100	14
779	3600	4700	100	12
780	3600	4800	100	9
781	3700	3000	100	5
782	3700	3100	100	3
783	3700	3200	100	3
784	3700	3300	100	4
785	3700	3400	100	7
786	3700	3500	100	1
787	3700	3600	100	5
788	3700	3700	100	13
789	3700	3800	100	10
790	3700	3900	100	8
791	3700	4000	100	12
792	3700	4100	100	12
793	3700	4200	100	10
794	3700	4300	100	12
795	3700	4400	100	14
796	3700	4500	100	16
797	3700	4600	100	15
798	3700	4700	100	6
799	3700	4800	100	5
800	3800	3600	100	4
801	3800	3700	100	9
802	3800	3800	100	12
803	3800	3900	100	10
804	3800	4000	100	6
805	3800	4100	100	7
806	3800	4200	100	12
807	3800	4300	100	14
808	3800	4400	100	13
809	3800	4500	100	16
810	3800	4600	100	16
811	3900	3700	100	4
812	3900	3800	100	5
813	3900	3900	100	8
814	3900	4000	100	2
815	3900	4100	100	3
816	3900	4200	100	8
817	3900	4300	100	5
818	3900	4400	100	4
819	3900	4500	100	5
820	3900	4600	100	3
821	2400	1000	100	6
822	2400	1100	100	3
823	2400	1200	100	7
824	2400	1300	100	5
825	2400	1400	100	3
826	2400	1500	100	5
827	2400	1600	100	4
828	2400	1700	100	5
829	2400	1800	100	4
830	2400	1900	100	4
831	2400	2000	100	3
832	2400	2100	100	4
833	2400	2200	100	1
834	2400	700	100	3
835	2400	800	100	4
836	2400	900	100	3
837	500	1000	100	11
838	500	1100	100	16
839	500	1200	100	11
840	500	1300	100	8
841	500	1400	100	5
842	500	1500	100	7
843	500	1600	100	8
844	500	1700	100	9
845	500	1800	100	10
846	500	1900	100	9
847	500	2000	100	12
848	500	2100	100	11
849	500	2200	100	10
850	500	2300	100	13
851	500	2400	100	14
852	500	2500	100	5
853	500	2600	100	11
854	500	3300	100	2
855	500	3400	100	14
856	500	3500	100	14
857	500	3600	100	14
858	500	3700	100	10
859	500	3800	100	11
860	500	3900	100	10
861	500	4000	100	6
862	500	4100	100	7
863	500	4200	100	7
864	500	4300	100	13
865	500	4400	100	10
866	500	4500	100	10
867	500	4600	100	16
868	500	600	100	8
869	500	4700	100	14
870	500	4800	100	12
871	500	4900	100	10
872	500	5000	100	10
873	500	700	100	14
874	500	800	100	16
875	500	900	100	14
876	2500	1000	100	19
877	2500	1100	100	15
878	2500	1200	100	16
879	2500	1300	100	11
880	2500	1400	100	13
881	2500	1500	100	23
882	2500	1600	100	23
883	2500	1700	100	13
884	2500	1800	100	17
885	2500	1900	100	8
886	2500	2000	100	13
887	2500	2100	100	13
888	2500	2200	100	11
889	2500	2300	100	5
890	2500	700	100	10
891	2500	800	100	13
892	2500	900	100	12
893	2600	1000	100	22
894	2600	1100	100	15
895	2600	1200	100	18
896	2600	1300	100	11
897	2600	1400	100	19
898	2600	1500	100	20
899	2600	1600	100	14
900	2600	1700	100	13
901	2600	1800	100	11
902	2600	1900	100	12
903	2600	2000	100	12
904	2600	2100	100	15
905	2600	2200	100	13
906	2600	2300	100	9
907	2600	2400	100	4
908	2600	2500	100	3
909	2600	2600	100	1
910	2600	2700	100	4
911	2600	700	100	12
912	2600	800	100	8
913	2600	900	100	8
914	2700	1000	100	17
915	2700	1100	100	13
916	2700	1200	100	17
917	2700	1300	100	21
918	2700	1400	100	20
919	2700	1500	100	13
920	2700	1600	100	11
921	2700	1700	100	13
922	2700	1800	100	12
923	2700	1900	100	13
924	2700	2000	100	12
925	2700	2100	100	9
926	2700	2200	100	12
927	2700	2300	100	11
928	2700	2400	100	20
929	2700	2500	100	12
930	2700	2600	100	9
931	2700	2700	100	6
932	2700	700	100	9
933	2700	800	100	21
934	2700	900	100	12
935	2800	1000	100	16
936	2800	1100	100	20
937	2800	1200	100	19
938	2800	1300	100	15
939	2800	1400	100	20
940	2800	1500	100	13
941	2800	1600	100	14
942	2800	1700	100	15
943	2800	1800	100	12
944	2800	1900	100	13
945	2800	2000	100	9
946	2800	2100	100	19
947	2800	2200	100	14
948	2800	2300	100	12
949	2800	2400	100	12
950	2800	2500	100	12
951	2800	2600	100	11
952	2800	2700	100	3
953	2800	500	100	2
954	2800	600	100	1
955	2800	700	100	14
956	2800	800	100	15
957	2800	900	100	16
958	2900	1000	100	21
959	2900	1100	100	13
960	2900	1200	100	21
961	2900	1300	100	11
962	2900	1400	100	14
963	2900	1500	100	7
964	2900	1600	100	10
965	2900	1700	100	12
966	2900	1800	100	11
967	2900	1900	100	13
968	2900	2000	100	16
969	2900	2100	100	13
970	2900	2200	100	15
971	2900	2300	100	12
972	2900	2400	100	18
973	2900	2500	100	8
974	2900	2600	100	7
975	2900	500	100	10
976	2900	600	100	13
977	2900	700	100	14
978	2900	800	100	15
979	2900	900	100	13
980	3000	1000	100	16
981	3000	1100	100	11
982	3000	1200	100	8
983	3000	1300	100	11
984	3000	1400	100	18
985	3000	1500	100	15
986	3000	1600	100	10
987	3000	1700	100	11
988	3000	1800	100	11
989	3000	1900	100	14
990	3000	2000	100	12
991	3000	2100	100	12
992	3000	2200	100	15
993	3000	2300	100	11
994	3000	2400	100	10
995	3000	2500	100	7
996	3000	2600	100	2
997	3000	500	100	11
998	3000	600	100	16
999	3000	700	100	16
1000	3000	800	100	16
1001	3000	900	100	18
1002	3100	1000	100	11
1003	3100	1100	100	12
1004	3100	1200	100	18
1005	3100	1300	100	10
1006	3100	1400	100	10
1007	3100	1500	100	10
1008	3100	1600	100	12
1009	3100	1700	100	5
1010	3100	1800	100	7
1011	3100	1900	100	9
1012	3100	2000	100	15
1013	3100	2100	100	17
1014	3100	2200	100	6
1015	3100	2300	100	18
1016	3100	2400	100	7
1017	3100	2500	100	4
1018	3100	500	100	10
1019	3100	600	100	13
1020	3100	700	100	19
1021	3100	800	100	14
1022	3100	900	100	15
1023	3200	1000	100	12
1024	3200	1100	100	12
1025	3200	1200	100	11
1026	3200	1300	100	12
1027	3200	1400	100	12
1028	3200	1500	100	16
1029	3200	1600	100	11
1030	3200	1700	100	8
1031	3200	1800	100	7
1032	3200	1900	100	10
1033	3200	2000	100	11
1034	3200	2100	100	13
1035	3200	2200	100	15
1036	3200	2300	100	14
1037	3200	2400	100	15
1038	3200	2500	100	4
1039	3200	300	100	3
1040	3200	400	100	3
1041	3200	500	100	11
1042	3200	600	100	13
1043	3200	700	100	7
1044	3200	800	100	13
1045	3200	900	100	10
1046	3300	1000	100	12
1047	3300	1100	100	10
1048	3300	1200	100	14
1049	3300	1300	100	15
1050	3300	1400	100	11
1051	3300	1500	100	14
1052	3300	1600	100	14
1053	3300	1700	100	15
1054	3300	1800	100	20
1055	3300	1900	100	15
1056	3300	2000	100	10
1057	3300	2100	100	15
1058	3300	2200	100	17
1059	3300	2300	100	13
1060	3300	2400	100	6
1061	3300	300	100	4
1062	3300	400	100	14
1063	3300	500	100	14
1064	3300	600	100	9
1065	3300	700	100	9
1066	3300	800	100	11
1067	3300	900	100	16
1068	3400	1000	100	13
1069	3400	1100	100	14
1070	3400	1200	100	14
1071	3400	1300	100	16
1072	3400	1400	100	13
1073	3400	1500	100	7
1074	3400	1600	100	16
1075	3400	1700	100	10
1076	3400	1800	100	12
1077	3400	1900	100	10
1078	3400	2000	100	9
1079	3400	2100	100	14
1080	3400	2200	100	8
1081	3400	2300	100	5
1082	3400	300	100	8
1083	3400	400	100	9
1084	3400	500	100	10
1085	3400	600	100	10
1086	3400	700	100	12
1087	3400	800	100	15
1088	3400	900	100	14
1089	600	1000	100	11
1090	600	1100	100	15
1091	600	1200	100	8
1092	600	1300	100	10
1093	600	1400	100	9
1094	600	1500	100	10
1095	600	1600	100	8
1096	600	1700	100	10
1097	600	1800	100	11
1098	600	1900	100	15
1099	600	2000	100	11
1100	600	2100	100	7
1101	600	2200	100	16
1102	600	2300	100	10
1103	600	2400	100	10
1104	600	2500	100	5
1105	600	2600	100	6
1106	600	400	100	3
1107	600	3400	100	2
1108	600	3500	100	9
1109	600	3600	100	7
1110	600	500	100	12
1111	600	3700	100	18
1112	600	3800	100	8
1113	600	3900	100	9
1114	600	4000	100	9
1115	600	4100	100	8
1116	600	4200	100	9
1117	600	4300	100	8
1118	600	4400	100	10
1119	600	4500	100	14
1120	600	4600	100	10
1121	600	600	100	16
1122	600	4700	100	7
1123	600	4800	100	11
1124	600	4900	100	11
1125	600	5000	100	12
1126	600	700	100	9
1127	600	800	100	13
1128	600	900	100	17
1129	3500	1000	100	11
1130	3500	1100	100	10
1131	3500	1200	100	12
1132	3500	1300	100	8
1133	3500	1400	100	19
1134	3500	1500	100	14
1135	3500	1600	100	17
1136	3500	1700	100	9
1137	3500	1800	100	11
1138	3500	1900	100	10
1139	3500	2000	100	16
1140	3500	2100	100	15
1141	3500	2200	100	4
1142	3500	300	100	4
1143	3500	400	100	9
1144	3500	500	100	16
1145	3500	600	100	15
1146	3500	700	100	14
1147	3500	800	100	10
1148	3500	900	100	9
1149	3600	1000	100	12
1150	3600	1100	100	15
1151	3600	1200	100	13
1152	3600	1300	100	10
1153	3600	1400	100	10
1154	3600	1500	100	14
1155	3600	1600	100	15
1156	3600	1700	100	10
1157	3600	1800	100	10
1158	3600	1900	100	15
1159	3600	2000	100	15
1160	3600	2100	100	9
1161	3600	400	100	10
1162	3600	500	100	12
1163	3600	600	100	13
1164	3600	700	100	13
1165	3600	800	100	5
1166	3600	900	100	8
1167	3700	1000	100	14
1168	3700	1100	100	18
1169	3700	1200	100	14
1170	3700	1300	100	17
1171	3700	1400	100	13
1172	3700	1500	100	11
1173	3700	1600	100	13
1174	3700	1700	100	16
1175	3700	1800	100	18
1176	3700	1900	100	9
1177	3700	400	100	11
1178	3700	500	100	13
1179	3700	600	100	10
1180	3700	700	100	10
1181	3700	800	100	14
1182	3700	900	100	10
1183	3800	1000	100	18
1184	3800	1100	100	11
1185	3800	1200	100	14
1186	3800	1300	100	10
1187	3800	1400	100	11
1188	3800	1500	100	10
1189	3800	1600	100	16
1190	3800	1700	100	12
1191	3800	1800	100	6
1192	3800	1900	100	4
1193	3800	300	100	7
1194	3800	400	100	19
1195	3800	500	100	15
1196	3800	600	100	3
1197	3800	700	100	8
1198	3800	800	100	4
1199	3800	900	100	10
1200	3900	100	100	2
1201	3900	1000	100	10
1202	3900	1100	100	12
1203	3900	1200	100	16
1204	3900	1300	100	16
1205	3900	1400	100	24
1206	3900	1500	100	9
1207	3900	1600	100	10
1208	3900	1700	100	1
1209	3900	1800	100	5
1210	3900	1900	100	1
1211	3900	200	100	1
1212	3900	300	100	5
1213	3900	400	100	9
1214	3900	500	100	20
1215	3900	600	100	17
1216	3900	700	100	9
1217	3900	800	100	10
1218	3900	900	100	14
1219	4000	100	100	4
1220	4000	1000	100	18
1221	4000	1100	100	15
1222	4000	1200	100	17
1223	4000	1300	100	20
1224	4000	1400	100	9
1225	4000	1500	100	6
1226	4000	1600	100	7
1227	4000	1700	100	8
1228	4000	1800	100	9
1229	4000	1900	100	1
1230	4000	200	100	3
1231	4000	300	100	15
1232	4000	400	100	6
1233	4000	500	100	8
1234	4000	600	100	16
1235	4000	700	100	9
1236	4000	800	100	15
1237	4000	900	100	15
1238	4100	100	100	6
1239	4100	1000	100	8
1240	4100	1100	100	11
1241	4100	1200	100	8
1242	4100	1300	100	11
1243	4100	1400	100	9
1244	4100	1500	100	8
1245	4100	1600	100	12
1246	4100	200	100	7
1247	4100	300	100	10
1248	4100	400	100	12
1249	4100	500	100	2
1250	4100	600	100	8
1251	4100	700	100	7
1252	4100	800	100	12
1253	4100	900	100	12
1254	4200	100	100	3
1255	4200	1000	100	7
1256	4200	1100	100	7
1257	4200	1200	100	5
1258	4200	1300	100	2
1259	4200	1400	100	9
1260	4200	1500	100	2
1261	4200	200	100	11
1262	4200	400	100	3
1263	4200	500	100	7
1264	4200	600	100	10
1265	4200	700	100	10
1266	4200	800	100	6
1267	4200	900	100	7
1268	4300	1000	100	2
1269	4300	700	100	3
1270	4300	800	100	7
1271	4300	900	100	9
1272	4900	4100	100	2
1273	700	1000	100	12
1274	700	1100	100	12
1275	700	1200	100	13
1276	700	1300	100	11
1277	700	1400	100	11
1278	700	1500	100	7
1279	700	1600	100	9
1280	700	1700	100	9
1281	700	1800	100	12
1282	700	1900	100	10
1283	700	2000	100	11
1284	700	2100	100	8
1285	700	2200	100	9
1286	700	2300	100	9
1287	700	2400	100	7
1288	700	2500	100	11
1289	700	2600	100	6
1290	700	400	100	11
1291	700	3500	100	9
1292	700	3600	100	12
1293	700	500	100	11
1294	700	3700	100	10
1295	700	3800	100	7
1296	700	3900	100	19
1297	700	4000	100	10
1298	700	4100	100	9
1299	700	4200	100	9
1300	700	4300	100	7
1301	700	4400	100	10
1302	700	4500	100	10
1303	700	4600	100	10
1304	700	600	100	9
1305	700	4700	100	11
1306	700	4800	100	9
1307	700	4900	100	8
1308	700	5000	100	12
1309	700	700	100	11
1310	700	800	100	13
1311	700	900	100	11
1312	5000	4000	100	8
1313	5000	4100	100	6
1314	5000	4200	100	7
1315	5000	4300	100	4
1316	5000	4400	100	10
1317	5000	4500	100	7
1318	5000	4600	100	1
1319	5100	3700	100	3
1320	5100	3800	100	1
1321	5100	3900	100	7
1322	5100	4000	100	6
1323	5100	4100	100	13
1324	5100	4200	100	8
1325	5100	4300	100	6
1326	5100	4400	100	8
1327	5100	4500	100	6
1328	5100	4600	100	10
1329	5100	4700	100	8
1330	5100	4800	100	1
1331	5200	3500	100	7
1332	5200	3600	100	6
1333	5200	3700	100	11
1334	5200	3800	100	8
1335	5200	3900	100	18
1336	5200	4000	100	12
1337	5200	4100	100	17
1338	5200	4200	100	19
1339	5200	4300	100	18
1340	5200	4400	100	7
1341	5200	4500	100	4
1342	5200	4600	100	6
1343	5200	4700	100	4
1344	5200	4800	100	11
1345	5200	4900	100	8
1346	5200	5000	100	10
1347	5300	3300	100	1
1348	5300	3400	100	5
1349	5300	3500	100	8
1350	5300	3600	100	10
1351	5300	3700	100	13
1352	5300	3800	100	17
1353	5300	3900	100	20
1354	5300	4000	100	13
1355	5300	4100	100	8
1356	5300	4200	100	13
1357	5300	4300	100	15
1358	5300	4400	100	13
1359	5300	4500	100	15
1360	5300	4600	100	18
1361	5300	4700	100	5
1362	5300	4800	100	5
1363	5300	4900	100	3
1364	5300	5000	100	1
1365	5400	3100	100	1
1366	5400	3200	100	7
1367	5400	3300	100	8
1368	5400	3400	100	15
1369	5400	3500	100	13
1370	5400	3600	100	18
1371	5400	3700	100	11
1372	5400	3800	100	8
1373	5400	3900	100	7
1374	5400	4000	100	10
1375	5400	4100	100	8
1376	5400	4200	100	15
1377	5400	4300	100	10
1378	5400	4400	100	5
1379	5400	4500	100	6
1380	5400	4600	100	17
1381	5400	4700	100	12
1382	5400	4800	100	8
1383	5400	4900	100	4
1384	5500	3100	100	10
1385	5500	3200	100	5
1386	5500	3300	100	20
1387	5500	3400	100	13
1388	5500	3500	100	11
1389	5500	3600	100	7
1390	5500	3700	100	12
1391	5500	3800	100	16
1392	5500	3900	100	11
1393	5500	4000	100	11
1394	5500	4100	100	11
1395	5500	4200	100	15
1396	5500	4300	100	14
1397	5500	4400	100	13
1398	5500	4500	100	9
1399	5500	4600	100	12
1400	5500	4700	100	3
1401	5500	4800	100	8
1402	5500	4900	100	6
1403	5500	5000	100	1
1404	5600	3000	100	6
1405	5600	3100	100	11
1406	5600	3200	100	9
1407	5600	3300	100	11
1408	5600	3400	100	12
1409	5600	3500	100	9
1410	5600	3600	100	8
1411	5600	3700	100	17
1412	5600	3800	100	13
1413	5600	3900	100	20
1414	5600	4000	100	9
1415	5600	4100	100	13
1416	5600	4200	100	19
1417	5600	4300	100	10
1418	5600	4400	100	9
1419	5600	4500	100	13
1420	5600	4600	100	16
1421	5600	4700	100	8
1422	5600	4800	100	20
1423	5600	4900	100	2
1424	5700	2900	100	7
1425	5700	3000	100	12
1426	5700	3100	100	10
1427	5700	3200	100	13
1428	5700	3300	100	12
1429	5700	3400	100	8
1430	5700	3500	100	13
1431	5700	3600	100	12
1432	5700	3700	100	13
1433	5700	3800	100	12
1434	5700	3900	100	13
1435	5700	4000	100	10
1436	5700	4100	100	8
1437	5700	4200	100	11
1438	5700	4300	100	4
1439	5700	4400	100	5
1440	5700	4500	100	15
1441	5700	4600	100	12
1442	5700	4700	100	12
1443	5700	4800	100	10
1444	5700	4900	100	2
1445	5800	2800	100	1
1446	5800	2900	100	5
1447	5800	3000	100	21
1448	5800	3100	100	13
1449	5800	3200	100	13
1450	5800	3300	100	13
1451	5800	3400	100	16
1452	5800	3500	100	15
1453	5800	3600	100	11
1454	5800	3700	100	11
1455	5800	3800	100	14
1456	5800	3900	100	15
1457	5800	4000	100	15
1458	5800	4100	100	14
1459	5800	4200	100	11
1460	5800	4300	100	12
1461	5800	4400	100	9
1462	5800	4500	100	10
1463	5800	4600	100	11
1464	5800	4700	100	9
1465	5800	4800	100	10
1466	5800	4900	100	2
1467	5900	2900	100	5
1468	5900	3000	100	12
1469	5900	3100	100	10
1470	5900	3200	100	11
1471	5900	3300	100	10
1472	5900	3400	100	9
1473	5900	3500	100	10
1474	5900	3600	100	15
1475	5900	3700	100	9
1476	5900	3800	100	12
1477	5900	3900	100	12
1478	5900	4000	100	9
1479	5900	4100	100	7
1480	5900	4200	100	11
1481	5900	4300	100	11
1482	5900	4400	100	11
1483	5900	4500	100	13
1484	5900	4600	100	14
1485	5900	4700	100	7
1486	5900	4800	100	11
1487	5900	4900	100	2
1488	800	1000	100	11
1489	800	1100	100	9
1490	800	1200	100	10
1491	800	1300	100	8
1492	800	1400	100	9
1493	800	1500	100	11
1494	800	1600	100	10
1495	800	1700	100	11
1496	800	1800	100	11
1497	800	1900	100	12
1498	800	2000	100	10
1499	800	2100	100	10
1500	800	2200	100	10
1501	800	2300	100	6
1502	800	2400	100	7
1503	800	2500	100	4
1504	800	400	100	11
1505	800	3500	100	2
1506	800	3600	100	6
1507	800	500	100	9
1508	800	3700	100	8
1509	800	3800	100	7
1510	800	3900	100	8
1511	800	4000	100	18
1512	800	4100	100	13
1513	800	4200	100	15
1514	800	4300	100	11
1515	800	4400	100	14
1516	800	4500	100	12
1517	800	4600	100	8
1518	800	600	100	8
1519	800	4700	100	9
1520	800	4800	100	12
1521	800	4900	100	13
1522	800	5000	100	8
1523	800	700	100	10
1524	800	800	100	13
1525	800	900	100	9
1526	6000	3200	100	1
1527	6000	3300	100	14
1528	6000	3400	100	7
1529	6000	3500	100	12
1530	6000	3600	100	7
1531	6000	3700	100	10
1532	6000	3800	100	11
1533	6000	3900	100	12
1534	6000	4000	100	16
1535	6000	4100	100	10
1536	6000	4200	100	17
1537	6000	4300	100	12
1538	6000	4400	100	15
1539	6000	4500	100	12
1540	6000	4600	100	13
1541	4800	100	100	1
1542	4800	1100	100	3
1543	6100	3300	100	11
1544	6100	3400	100	10
1545	6100	3500	100	3
1546	6100	3600	100	14
1547	6100	3700	100	13
1548	6100	3800	100	11
1549	6100	3900	100	5
1550	6100	4000	100	11
1551	6100	4100	100	9
1552	6100	4200	100	16
1553	6100	4300	100	11
1554	6100	4400	100	10
1555	6100	4500	100	11
1556	6100	4600	100	10
1557	6100	4700	100	2
1558	4800	900	100	3
1559	4900	100	100	6
1560	4900	1000	100	1
1561	4900	1100	100	3
1562	4900	1200	100	4
1563	4900	1300	100	5
1564	4900	1400	100	4
1565	4900	200	100	1
1566	6200	3700	100	13
1567	6200	3800	100	20
1568	6200	3900	100	14
1569	6200	4000	100	15
1570	6200	4100	100	11
1571	6200	4200	100	7
1572	6200	4300	100	16
1573	6200	4400	100	17
1574	4900	600	100	1
1575	4900	700	100	4
1576	4900	800	100	9
1577	4900	900	100	5
1578	5000	100	100	7
1579	5000	1000	100	16
1580	5000	1100	100	6
1581	5000	1200	100	7
1582	5000	1300	100	12
1583	5000	1400	100	10
1584	5000	200	100	14
1585	5000	300	100	2
1586	5000	400	100	12
1587	6300	3700	100	4
1588	5000	500	100	10
1589	6300	3800	100	9
1590	6300	3900	100	11
1591	6300	4000	100	6
1592	6300	4100	100	15
1593	6300	4200	100	13
1594	6300	4300	100	9
1595	6300	4400	100	9
1596	6300	4500	100	3
1597	5000	600	100	14
1598	5000	700	100	16
1599	5000	800	100	13
1600	5000	900	100	11
1601	5100	100	100	3
1602	5100	1000	100	18
1603	5100	1100	100	16
1604	5100	1200	100	9
1605	5100	1300	100	11
1606	5100	1400	100	8
1607	5100	1500	100	10
1608	5100	1600	100	3
1609	5100	1700	100	2
1610	5100	200	100	8
1611	5100	300	100	14
1612	5100	400	100	11
1613	5100	500	100	23
1614	6400	4100	100	16
1615	6400	4200	100	17
1616	6400	4300	100	14
1617	6400	4400	100	10
1618	6400	4500	100	1
1619	5100	600	100	17
1620	5100	700	100	19
1621	5100	800	100	17
1622	5100	900	100	15
1623	5200	1000	100	16
1624	5200	1100	100	16
1625	5200	1200	100	19
1626	5200	1300	100	28
1627	5200	1400	100	14
1628	5200	1500	100	6
1629	5200	1600	100	7
1630	5200	1700	100	9
1631	5200	200	100	5
1632	5200	300	100	7
1633	5200	400	100	15
1634	5200	500	100	8
1635	6500	4100	100	14
1636	6500	4200	100	6
1637	6500	4300	100	8
1638	6500	4400	100	8
1639	6500	4500	100	3
1640	5200	600	100	11
1641	5200	700	100	8
1642	5200	800	100	9
1643	5200	900	100	8
1644	5300	1000	100	15
1645	5300	1100	100	12
1646	5300	1200	100	10
1647	5300	1300	100	15
1648	5300	1400	100	15
1649	5300	1500	100	16
1650	5300	1600	100	11
1651	5300	1700	100	8
1652	5300	1800	100	8
1653	5300	200	100	17
1654	5300	300	100	12
1655	5300	400	100	7
1656	5300	500	100	11
1657	5300	600	100	10
1658	5300	700	100	13
1659	5300	800	100	15
1660	5300	900	100	17
1661	5400	1000	100	18
1662	5400	1100	100	13
1663	5400	1200	100	11
1664	5400	1300	100	15
1665	5400	1400	100	13
1666	5400	1500	100	10
1667	5400	1600	100	26
1668	5400	1700	100	6
1669	5400	1800	100	9
1670	5400	1900	100	1
1671	5400	200	100	2
1672	5400	300	100	16
1673	5400	400	100	18
1674	5400	500	100	14
1675	5400	600	100	12
1676	5400	700	100	17
1677	5400	800	100	17
1678	5400	900	100	13
1679	5500	1000	100	18
1680	5500	1100	100	17
1681	5500	1200	100	16
1682	5500	1300	100	15
1683	5500	1400	100	17
1684	5500	1500	100	18
1685	5500	1600	100	12
1686	5500	1700	100	23
1687	5500	1800	100	13
1688	5500	1900	100	3
1689	5500	200	100	3
1690	5500	2000	100	4
1691	5500	300	100	6
1692	5500	400	100	11
1693	5500	500	100	15
1694	5500	600	100	8
1695	5500	700	100	9
1696	5500	800	100	12
1697	5500	900	100	11
1698	5600	1000	100	11
1699	5600	1100	100	14
1700	5600	1200	100	14
1701	5600	1300	100	13
1702	5600	1400	100	14
1703	5600	1500	100	11
1704	5600	1600	100	13
1705	5600	1700	100	13
1706	5600	1800	100	19
1707	5600	1900	100	12
1708	5600	200	100	3
1709	5600	2000	100	4
1710	5600	2100	100	1
1711	5600	2200	100	9
1712	5600	300	100	15
1713	5600	400	100	11
1714	5600	500	100	11
1715	5600	600	100	11
1716	5600	700	100	16
1717	5600	800	100	9
1718	5600	900	100	3
1719	900	1000	100	11
1720	900	1100	100	9
1721	900	1200	100	10
1722	900	1300	100	8
1723	900	1400	100	9
1724	900	1500	100	12
1725	900	1600	100	20
1726	900	1700	100	14
1727	900	1800	100	12
1728	900	1900	100	13
1729	900	2000	100	11
1730	900	2100	100	15
1731	900	2200	100	11
1732	900	2300	100	8
1733	900	2400	100	8
1734	900	400	100	9
1735	900	3600	100	2
1736	900	500	100	11
1737	900	3700	100	9
1738	900	3800	100	14
1739	900	3900	100	10
1740	900	4000	100	5
1741	900	4100	100	7
1742	900	4200	100	17
1743	900	4300	100	13
1744	900	4400	100	15
1745	900	4500	100	14
1746	900	4600	100	16
1747	900	600	100	7
1748	900	4700	100	11
1749	900	4800	100	10
1750	900	4900	100	8
1751	900	5000	100	2
1752	900	700	100	12
1753	900	800	100	13
1754	900	900	100	15
1755	1250	1250	125	14
1756	1250	1375	125	19
1757	1250	1500	125	17
1758	1250	1625	125	15
1759	1250	1750	125	16
1760	1250	1875	125	16
1761	1250	2000	125	13
1762	1250	2125	125	8
1763	1250	375	125	8
1764	1250	500	125	15
1765	1250	3825	125	8
1766	1250	3950	125	13
1767	1250	4075	125	15
1768	1250	4200	125	21
1769	1250	4325	125	12
1770	1250	4450	125	17
1771	1250	4575	125	6
1772	1250	4700	125	9
1773	1250	4825	125	3
1774	1250	625	125	15
1775	1250	750	125	19
1776	1250	875	125	17
1777	1250	1000	125	18
1778	1250	1125	125	17
1779	1375	1250	125	14
1780	1375	1375	125	22
1781	1375	1500	125	16
1782	1375	1625	125	14
1783	1375	1750	125	8
1784	1375	1875	125	16
1785	1375	250	125	6
1786	1375	375	125	11
1787	1375	500	125	13
1788	1375	3825	125	8
1789	1375	3950	125	13
1790	1375	4075	125	14
1791	1375	4200	125	11
1792	1375	4325	125	10
1793	1375	4450	125	12
1794	1375	4575	125	11
1795	1375	4700	125	16
1796	1375	4825	125	7
1797	1375	625	125	16
1798	1375	750	125	10
1799	1375	875	125	14
1800	1375	1000	125	9
1801	1375	1125	125	21
1802	1500	1250	125	21
1803	1500	1375	125	12
1804	1500	1500	125	17
1805	1500	1625	125	16
1806	1500	1750	125	4
1807	1500	250	125	4
1808	1500	375	125	10
1809	1500	500	125	9
1810	1500	4075	125	3
1811	1500	4200	125	7
1812	1500	4325	125	7
1813	1500	4450	125	4
1814	1500	4825	125	2
1815	1500	625	125	16
1816	1500	750	125	20
1817	1500	875	125	12
1818	1500	1000	125	15
1819	1500	1125	125	19
1820	1625	1250	125	6
1821	1625	1375	125	12
1822	1625	1500	125	7
1823	1625	250	125	20
1824	1625	375	125	17
1825	1625	500	125	15
1826	1625	625	125	12
1827	1625	750	125	14
1828	1625	875	125	13
1829	1625	1000	125	10
1830	1625	1125	125	9
1831	1750	1250	125	15
1832	1750	1375	125	13
1833	1750	250	125	7
1834	1750	500	125	3
1835	1750	625	125	14
1836	1750	750	125	12
1837	1750	875	125	22
1838	1750	1000	125	21
1839	1750	1125	125	7
1840	1875	875	125	1
1841	125	3450	125	18
1842	125	3575	125	21
1843	125	3700	125	25
1844	125	3825	125	14
1845	125	3950	125	17
1846	125	4075	125	22
1847	125	4200	125	22
1848	125	4325	125	23
1849	125	4450	125	21
1850	125	4575	125	19
1851	125	4700	125	11
1852	125	4825	125	10
1853	250	1250	125	16
1854	250	1375	125	21
1855	250	1500	125	15
1856	250	1625	125	18
1857	250	1750	125	19
1858	250	1875	125	13
1859	250	2000	125	18
1860	250	2125	125	17
1861	250	2250	125	12
1862	250	2375	125	13
1863	250	2500	125	20
1864	250	2625	125	12
1865	250	2750	125	9
1866	250	3200	125	7
1867	250	3325	125	2
1868	250	3450	125	23
1869	250	3575	125	19
1870	250	3700	125	9
1871	250	3825	125	21
1872	250	3950	125	16
1873	250	4075	125	14
1874	250	4200	125	19
1875	250	4325	125	21
1876	250	4450	125	26
1877	250	4575	125	19
1878	250	4700	125	14
1879	250	4825	125	9
1880	250	625	125	13
1881	250	750	125	16
1882	250	875	125	24
1883	250	1000	125	21
1884	250	1125	125	16
1885	2250	4975	125	1
1886	2375	4350	125	9
1887	2375	4475	125	11
1888	2375	4600	125	8
1889	2375	4975	125	5
1890	2500	3850	125	1
1891	2500	3975	125	4
1892	2500	4100	125	5
1893	2500	4225	125	17
1894	2500	4350	125	13
1895	2500	4475	125	9
1896	2500	4600	125	8
1897	2500	4725	125	14
1898	2500	4850	125	16
1899	2500	4975	125	1
1900	2625	3725	125	2
1901	2625	3850	125	9
1902	2625	3975	125	19
1903	2625	4100	125	10
1904	2625	4225	125	9
1905	2625	4350	125	15
1906	2625	4475	125	11
1907	2625	4600	125	13
1908	2625	4725	125	15
1909	2625	4850	125	10
1910	2625	4975	125	19
1911	2750	3600	125	2
1912	2750	3725	125	14
1913	2750	3850	125	11
1914	2750	3975	125	17
1915	2750	4100	125	20
1916	2750	4225	125	18
1917	2750	4350	125	18
1918	2750	4475	125	8
1919	2750	4600	125	15
1920	2750	4725	125	18
1921	2750	4850	125	18
1922	2750	4975	125	7
1923	2875	3350	125	2
1924	2875	3475	125	10
1925	2875	3600	125	19
1926	2875	3725	125	18
1927	2875	3850	125	19
1928	2875	3975	125	18
1929	2875	4100	125	20
1930	2875	4225	125	12
1931	2875	4350	125	12
1932	2875	4475	125	17
1933	2875	4600	125	15
1934	2875	4725	125	13
1935	2875	4850	125	16
1936	2875	4975	125	13
1937	3000	3350	125	14
1938	3000	3475	125	14
1939	3000	3600	125	25
1940	3000	3725	125	16
1941	3000	3850	125	21
1942	3000	3975	125	14
1943	3000	4100	125	24
1944	3000	4225	125	20
1945	3000	4350	125	23
1946	3000	4475	125	18
1947	3000	4600	125	23
1948	3000	4725	125	20
1949	3000	4850	125	23
1950	3000	4975	125	16
1951	3125	3225	125	8
1952	3125	3350	125	26
1953	3125	3475	125	25
1954	3125	3600	125	20
1955	3125	3725	125	16
1956	3125	3850	125	18
1957	3125	3975	125	24
1958	3125	4100	125	20
1959	3125	4225	125	17
1960	3125	4350	125	15
1961	3125	4475	125	7
1962	3125	4600	125	18
1963	3125	4725	125	15
1964	3125	4850	125	19
1965	3125	4975	125	14
1966	3250	3100	125	1
1967	3250	3225	125	16
1968	3250	3350	125	23
1969	3250	3475	125	19
1970	3250	3600	125	16
1971	3250	3725	125	21
1972	3250	3850	125	21
1973	3250	3975	125	12
1974	3250	4100	125	15
1975	3250	4225	125	9
1976	3250	4350	125	23
1977	3250	4475	125	21
1978	3250	4600	125	19
1979	3250	4725	125	20
1980	3250	4850	125	21
1981	3250	4975	125	21
1982	3375	3100	125	15
1983	3375	3225	125	12
1984	3375	3350	125	22
1985	3375	3475	125	17
1986	3375	3600	125	16
1987	3375	3725	125	18
1988	3375	3850	125	15
1989	3375	3975	125	16
1990	3375	4100	125	17
1991	3375	4225	125	16
1992	3375	4350	125	10
1993	3375	4475	125	13
1994	3375	4600	125	19
1995	3375	4725	125	25
1996	3375	4850	125	8
1997	375	1250	125	17
1998	375	1375	125	22
1999	375	1500	125	15
[truncated: 2,826 more rows]
