# Supplementary material for: DOT: a flexible multi-objective optimization framework for transferring features across single-cell and spatial omics
Source: Nat Commun. 2024 Jun 11;15:4994. doi: 10.1038/s41467-024-48868-z (PMC11167014; doi:10.1038/s41467-024-48868-z)
Supplement: Supplementary file 4 — Source Data [file 41467_2024_48868_MOESM4_ESM.zip › Supplementary_Figure3.csv]

	Spots	Time	Genes
1	4070	491.032186393738	100
2	6374	604.60882470131	100
3	10670	844.868895166398	100
4	13685	1003.43929494476	100
5	16061	1159.67656828499	100
6	18063	1299.00744888306	100
7	4070	358.895344699859	125
8	6374	529.957096160888	125
9	10670	905.49013110733	125
10	13685	1150.53100051117	125
11	16061	1292.0988931675	125
12	18063	1432.31074045944	125
13	4070	394.720093790055	150
14	6374	617.913449275971	150
15	10670	1036.22242877388	150
16	13685	1309.26819412231	150
17	16061	1499.39825454903	150
18	18063	1607.83427592278	150
19	4070	559.640669748306	254
20	6374	774.227059907913	254
21	10670	1231.230928339	254
22	13685	1547.38260943222	254
23	16061	1699.14342115212	254
24	18063	1958.10067640495	254
25	4070	270.282691986084	50
26	6374	347.248969738007	50
27	10670	486.474289426803	50
28	13685	587.17791037178	50
29	16061	667.781371818542	50
30	18063	732.752474393845	50
31	4070	313.070364809036	75
32	6374	409.054455385208	75
33	10670	594.970910842895	75
34	13685	714.160746103286	75
35	16061	819.638730096817	75
36	18063	883.480319276809	75
37	5749	403.635603378296	100
38	12480	755.890672996521	100
39	17742	1015.47476063156	100
40	22534	1198.01217096138	100
41	28195	1437.06350768662	100
42	5749	446.006481771469	125
43	12480	1004.75861759949	125
44	17742	1411.49924535179	125
45	22534	1726.80844380379	125
46	28195	1910.93583154488	125
47	5749	523.78396354103	150
48	12480	1152.36131047058	150
49	17742	1629.33031206703	150
50	22534	2020.03753873062	150
51	28195	2316.91446833992	150
52	5749	740.834700441361	254
53	12480	1546.62981319809	254
54	17742	2189.04646791649	254
55	22534	2720.99302606773	254
56	28195	2847.11002570534	254
57	5749	430.945210826874	50
58	12480	691.24813171959	50
59	17742	899.115111530304	50
60	22534	1088.35981377792	50
61	28195	1304.98552917671	50
62	5749	371.02030208397	75
63	12480	673.377095956803	75
64	17742	890.737734457016	75
65	22534	1076.52213528252	75
66	28195	1256.34865291405	75
67	7469	605.59191472435	100
68	12406	938.663676639557	100
69	17315	1151.86953583336	100
70	23378	1290.70957549858	100
71	7469	512.795834129334	125
72	12406	792.91776584053	125
73	17315	1058.28099121666	125
74	23378	1367.79972516441	125
75	7469	649.207725549698	150
76	12406	1179.54214207268	150
77	17315	1547.8335580101	150
78	23378	2006.62197468758	150
79	7469	933.723944107055	254
80	12406	1571.75870709419	254
81	17315	2196.50987219048	254
82	23378	2843.92868247795	254
83	7469	505.745973348618	50
84	12406	691.659674510956	50
85	17315	869.497355207444	50
86	23378	1107.69545666122	50
87	7469	603.27737203598	75
88	12406	895.983691589355	75
89	17315	1035.8066644249	75
90	23378	1203.7636318264	75
91	5982	572.844485071182	100
92	12792	976.653733882904	100
93	14947	1090.67735316086	100
94	20446	1435.63954370499	100
95	26569	1733.12145512581	100
96	32866	1726.30896876907	100
97	5982	439.583650835037	125
98	12792	840.113601125717	125
99	14947	943.696097312927	125
100	20446	1250.27126391602	125
101	26569	1569.56194584656	125
102	32866	1903.98271032143	125
103	5982	532.871529266357	150
104	12792	1182.70404453468	150
105	14947	1381.60767088127	150
106	20446	1812.56336680031	150
107	26569	2176.72494495583	150
108	32866	2404.69936515999	150
109	5982	784.704469028472	254
110	12792	1654.0116145153	254
111	14947	1882.45075225449	254
112	20446	2502.15271613312	254
113	26569	2844.09851974869	254
114	32866	2919.49804818916	254
115	5982	353.733649932861	50
116	12792	616.68720366478	50
117	14947	699.391624023438	50
118	20446	912.159839624405	50
119	26569	1169.60502968216	50
120	32866	1414.7854401989	50
121	5982	509.160990026474	75
122	12792	882.264076446533	75
123	14947	934.399865224838	75
124	20446	1093.91308084106	75
125	26569	1285.4839516983	75
126	32866	1533.75355258942	75
127	5579	542.300646894455	100
128	11856	899.28576778984	100
129	17025	1216.41515368462	100
130	20962	1493.90138990593	100
131	25333	1620.66009767151	100
132	30868	1644.07726475334	100
133	5579	426.999942335128	125
134	11856	795.553860551834	125
135	17025	1109.48362569809	125
136	20962	1304.86085835075	125
137	25333	1524.41183417702	125
138	30868	1839.91237702179	125
139	5579	516.049075246811	150
140	11856	1115.6890671978	150
141	17025	1574.50883614731	150
142	20962	1890.90365838051	150
143	25333	2102.84720939827	150
144	30868	2296.08475685692	150
145	5579	757.596338684082	254
146	11856	1524.08991148949	254
147	17025	2206.75905459785	254
148	20962	2618.71074321747	254
149	25333	2687.19476428795	254
150	30868	2767.8504628582	254
151	5579	351.607743026733	50
152	11856	588.172048696518	50
153	17025	776.397026346207	50
154	20962	943.230237817764	50
155	25333	1114.79179361343	50
156	30868	1359.73444027138	50
157	5579	452.194288379669	75
158	11856	744.448709486008	75
159	17025	1000.23646442604	75
160	20962	1187.79201182556	75
161	25333	1384.57831932259	75
162	30868	1675.57707553864	75
163	3864	515.627726825714	100
164	8118	796.278296400071	100
165	12232	1072.70258927155	100
166	15990	1246.66385172844	100
167	20371	1463.24005428696	100
168	24689	1444.20265818405	100
169	3864	325.231518358231	125
170	8118	553.872339950561	125
171	12232	781.081648271561	125
172	15990	985.224730066299	125
173	20371	1210.38849459648	125
174	24689	1433.47086265373	125
175	3864	370.575529079438	150
176	8118	749.533775680542	150
177	12232	1116.48182427788	150
178	15990	1452.2133106308	150
179	20371	1782.82129918671	150
180	24689	1959.54707199287	150
181	3864	487.026355510712	254
182	8118	961.394906942368	254
183	12232	1396.03483533096	254
184	15990	1790.16831775093	254
185	20371	2294.66476564598	254
186	24689	2580.26108824348	254
187	3864	373.737718219757	50
188	8118	536.067163015365	50
189	12232	682.890188928604	50
190	15990	812.253695896148	50
191	20371	995.122903539657	50
192	24689	1165.51593528366	50
193	3864	355.977300230027	75
194	8118	554.387105215073	75
195	12232	744.923090127945	75
196	15990	915.593494306565	75
197	20371	1119.00057481003	75
198	24689	1297.17891236115	75
199	3240	427.469311630249	100
200	4911	515.379373346328	100
201	8611	729.178906087875	100
202	13557	1035.81763894081	100
203	3240	505.248914398194	125
204	4911	617.559703483582	125
205	8611	953.0830240345	125
206	13557	1298.96395186043	125
207	3240	341.886380172729	150
208	4911	481.765391012191	150
209	8611	839.784290815353	150
210	13557	1296.45750490761	150
211	3240	454.932311899186	254
212	4911	663.598795898438	254
213	8611	1086.16545614433	254
214	13557	1652.83989199066	254
215	3240	337.939811983109	50
216	4911	404.754394617081	50
217	8611	555.454628095627	50
218	13557	761.768999794007	50
219	3240	263.595365245819	75
220	4911	335.253145732879	75
221	8611	493.92003707695	75
222	13557	695.371029584885	75
223	3162	385.086888509751	100
224	7454	603.024016456604	100
225	11456	836.570408542633	100
226	16498	1155.73871389389	100
227	17645	1262.12923099709	100
228	21573	1358.03555503082	100
229	3162	452.176162298203	125
230	7454	730.620115438461	125
231	11456	972.00027605629	125
232	16498	1311.71998006439	125
233	17645	1381.90819453239	125
234	21573	1668.36882022285	125
235	3162	332.854853208542	150
236	7454	667.116442678451	150
237	11456	1047.18431468391	150
238	16498	1451.6014738884	150
239	17645	1541.18444016838	150
240	21573	1637.82613441849	150
241	3162	433.358531133652	254
242	7454	902.979217540741	254
243	11456	1343.24702928162	254
244	16498	1873.49341107941	254
245	17645	2027.14473085022	254
246	21573	2383.45782327652	254
247	3162	349.707993509293	50
248	7454	512.020405012131	50
249	11456	663.686968465805	50
250	16498	854.93119005394	50
251	17645	920.14146084404	50
252	21573	1082.57032249451	50
253	3162	261.53053001213	75
254	7454	424.669450540542	75
255	11456	583.09342142868	75
256	16498	779.996548492431	75
257	17645	829.619842130661	75
258	21573	983.205034980773	75
259	2716	347.660480365753	100
260	6814	559.303196012497	100
261	10604	774.198545541764	100
262	14261	1004.70907985878	100
263	17736	1262.22766895294	100
264	18379	1196.91598404884	100
265	2716	290.528159032822	125
266	6814	500.179201721192	125
267	10604	722.888911424637	125
268	14261	904.011749979019	125
269	17736	1093.51161478043	125
270	18379	1121.04210188866	125
271	2716	305.640881570817	150
272	6814	600.799973848343	150
273	10604	974.804204048157	150
274	14261	1276.66329627037	150
275	17736	1492.41473767281	150
276	18379	1478.73273587227	150
277	2716	426.820511896134	254
278	6814	755.397296541214	254
279	10604	1102.46304899597	254
280	14261	1450.56734008789	254
281	17736	1784.28799177933	254
282	18379	1849.4971975975	254
283	2716	331.0699602108	50
284	6814	488.036762069702	50
285	10604	632.918226358414	50
286	14261	774.265908882141	50
287	17736	898.981538831711	50
288	18379	943.184820898056	50
289	2716	248.620230302811	75
290	6814	405.180654771805	75
291	10604	554.462949222565	75
292	14261	711.384148294449	75
293	17736	847.848711349488	75
294	18379	864.974813762665	75
295	2007	407.29925271225	100
296	6936	702.959077558517	100
297	11750	1036.90242965126	100
298	16073	1237.62135820198	100
299	20098	1329.33029816246	100
300	2007	319.574627683639	125
301	6936	558.008203722	125
302	11750	827.563226886749	125
303	16073	1092.51551970863	125
304	20098	1339.35108083725	125
305	2007	273.91098802948	150
306	6936	617.791419818878	150
307	11750	1096.21843499756	150
308	16073	1448.4728945179	150
309	20098	1766.24184073639	150
310	2007	443.85343961525	254
311	6936	950.469026678085	254
312	11750	1502.55075116158	254
313	16073	1953.02057939529	254
314	20098	2117.01213303184	254
315	2007	300.267149112701	50
316	6936	483.930208316803	50
317	11750	682.973434715271	50
318	16073	861.671051792145	50
319	20098	1040.43917768478	50
320	2007	303.356626516342	75
321	6936	515.99143024826	75
322	11750	747.769831766128	75
323	16073	949.820827539444	75
324	20098	1143.85715847588	75
325	4468	402.078152544021	100
326	7965	592.46619805336	100
327	11728	826.23755774498	100
328	16852	1151.63730402565	100
329	20006	1250.31056758118	100
330	4468	490.281070924759	125
331	7965	710.813789093018	125
332	11728	951.71523866272	125
333	16852	1282.76478922844	125
334	20006	1507.31500561523	125
335	4468	396.777846830368	150
336	7965	701.651063707352	150
337	11728	1046.02613664436	150
338	16852	1449.9517699852	150
339	20006	1715.38291641426	150
340	4468	567.689835336686	254
341	7965	1070.16250506401	254
342	11728	1523.05358242416	254
343	16852	2127.17774134445	254
344	20006	2340.35548256493	254
345	4468	375.99418185997	50
346	7965	506.029364187241	50
347	11728	647.222007389069	50
348	16852	857.635700984955	50
349	20006	997.723198888779	50
350	4468	381.944485290527	75
351	7965	532.147963375091	75
352	11728	707.051611675262	75
353	16852	948.794590301514	75
354	20006	1098.45758600235	75
355	5062	446.171853094101	100
356	9328	682.342821977616	100
357	14428	1012.56641519928	100
358	19346	1311.39305534935	100
359	22211	1320.48255199814	100
360	5062	583.423132299423	125
361	9328	871.595020206452	125
362	14428	1185.63693728066	125
363	19346	1289.97184672546	125
364	22211	1346.01194671822	125
365	5062	442.177496959686	150
366	9328	812.98370687294	150
367	14428	1272.63428368568	150
368	19346	1630.48769766998	150
369	22211	1786.25522353172	150
370	5062	649.861669384003	254
371	9328	1243.09431847191	254
372	14428	1874.08842672157	254
373	19346	2468.34562008286	254
374	22211	2423.21653872871	254
375	5062	395.675886226654	50
376	9328	542.351162885666	50
377	14428	770.722572444916	50
378	19346	987.42244421959	50
379	22211	1103.3426227417	50
380	5062	336.409430208206	75
381	9328	502.310989471435	75
382	14428	710.628427968978	75
383	19346	911.951268346786	75
384	22211	1016.06108004188	75
