# Supplementary material for: DOT: a flexible multi-objective optimization framework for transferring features across single-cell and spatial omics
Source: Nat Commun. 2024 Jun 11;15:4994. doi: 10.1038/s41467-024-48868-z (PMC11167014; doi:10.1038/s41467-024-48868-z)
Supplement: Supplementary file 4 — Source Data [file 41467_2024_48868_MOESM4_ESM.zip › Supplementary_Figure4.csv]

	Measured Time	Predicted Time
1	212.63	219.213729710744
2	326.6575	343.309167856581
3	563.8305	574.695453566005
4	720.436	737.085968327158
5	874.8785	865.059388915052
6	1011.845	972.888845151148
7	199.4765	254.375
8	369.8265	398.375
9	741.8285	666.875
10	983.6795	855.3125
11	1124.102	1003.8125
12	1261.2005	1128.9375
13	237.241	287.251247815934
14	459.138	449.862273606576
15	873.9865	753.064082112043
16	1145.17	965.855854142765
17	1332.1995	1133.54847448936
18	1438.96	1274.84503422585
19	358.522	408.090885975602
20	572.8825	639.108429289554
21	1026.4265	1069.85989026036
22	1338.4055	1372.16800358135
23	1488.5655	1610.40484512387
24	1744.7745	1811.14144309025
25	127.8195	138.095996244266
26	204.542	216.271223602199
27	341.0725	362.035449613346
28	440.221	464.335063538766
29	519.0985	544.953266751635
30	582.34	612.881567606922
31	157.475	180.956946865932
32	253.2975	283.395474035246
33	436.583	474.400644486362
34	553.931	608.451060899331
35	657.4875	714.090792042686
36	719.5035	803.10204698755
37	251.1605	309.646125824832
38	600.228	672.183623289947
39	855.054	955.599506763642
40	1034.0155	1213.70078262946
41	1267.2485	1518.60715213622
42	292.005	359.3125
43	846.483	780
44	1247.8315	1108.875
45	1559.2075	1408.375
46	1735.7105	1762.1875
47	365.8665	405.751209752777
48	989.888	880.809723032643
49	1461.356	1252.18959183054
50	1846.187	1590.39794061038
51	2136.3165	1989.93831257254
52	579.9125	576.440909944407
53	1380.3915	1251.34502628391
54	2016.0545	1778.95540515458
55	2543.027	2259.43980947769
56	2656.7015	2827.0571326983
57	202.788	195.064835972551
58	459.7035	423.449148188805
59	662.963	601.989966920335
60	847.7545	764.58358215437
61	1057.592	956.662558748667
62	223.6155	255.607245093917
63	522.77	554.87535550045
64	735.7585	788.830012603284
65	917.701	1001.88792154224
66	1091.9155	1253.58258400122
67	386.274	402.286817496203
68	717.6335	668.197919113389
69	926.3935	932.600916447551
70	1060.1755	1259.15935458913
71	365.468	466.8125
72	643.184	775.375
73	904.3835	1082.1875
74	1208.7515	1461.125
75	493.5135	527.14485747843
76	1020.1535	875.586973072353
77	1383.749	1222.05291300563
78	1836.48	1649.96552123855
79	768.091	748.901923182253
80	1401.6125	1243.92519199344
81	2020.2795	1736.14095593797
82	2657.7455	2344.06602760138
83	270.9375	253.424814729342
84	454.485	420.938311893455
85	628.309	587.50176289176
86	860.4265	793.220688009446
87	359.535	332.080451140453
88	650.0545	551.585229193796
89	786.6935	769.845094590568
90	949.4935	1039.41314590461
91	321.3655	322.195707894268
92	722.0975	688.988213872196
93	834.668	805.058382797664
94	1173.9925	1101.2392918098
95	1464.18	1431.02938198643
96	1452.7235	1770.1912630647
97	297.8455	373.875
98	694.989	799.5
99	796.7985	934.1875
100	1097.8695	1277.875
101	1411.203	1660.5625
102	1738.2955	2054.125
103	382.147	422.195814357473
104	1027.302	902.829966108459
105	1223.827	1054.92491427635
106	1649.7685	1443.03169848761
107	2006.482	1875.1789688505
108	2227.4345	2319.60675939029
109	620.366	599.803361156278
110	1483.2395	1282.62865194101
111	1708.421	1498.70625864308
112	2321.8845	2050.08016084942
113	2652.8315	2664.02131436997
114	2723.903	3295.4091052762
115	212.7495	202.970577280884
116	472.145	434.035376893525
117	553.152	507.155001440551
118	760.319	693.737282361243
119	1011.054	901.492020691376
120	1247.5295	1115.1506173376
121	295.6155	265.966696843244
122	665.3615	568.747239387961
123	716.7905	664.561052777662
124	871.1435	909.053006295048
125	1057.2485	1181.28872758746
126	1299.4725	1461.26069181713
127	312.643	300.489778392197
128	666.9835	638.57444212545
129	980.0025	916.98126494482
130	1252.672	1129.03149931121
131	1375.001	1364.45735006444
132	1393.7035	1662.5772502976
133	285.1715	348.6875
134	650.732	741
135	960.175	1064.0625
136	1152.206	1310.125
137	1367.134	1583.3125
138	1676.548	1929.25
139	361.8635	393.753000384544
140	957.501	836.76923688101
141	1410.4095	1201.58537937746
142	1722.9275	1479.44979280531
143	1930.042	1787.94492897323
144	2116.556	2178.59251046247
145	592.907	559.395344682527
146	1354.155	1188.77777496971
147	2030.4465	1707.06322696182
148	2437.655	2101.81846482078
149	2496.9955	2540.090028113
150	2574.292	3095.07357943363
151	202.2895	189.296698537287
152	435.7715	402.276690779365
153	619.5105	577.661999031604
154	781.9125	711.24527598828
155	948.4675	859.554268514985
156	1186.542	1047.35803736314
157	241.2945	248.048846821876
158	529.648	527.131587725427
159	780.522	756.951356361791
160	963.067	931.994968109009
161	1154.362	1126.33472603308
162	1436.935	1372.42728153749
163	207.5465	208.11839105708
164	486.1635	437.242520341971
165	759.648	658.82612821175
166	931.3025	861.235267340245
167	1142.1765	1097.19972676599
168	1120.283	1329.77095155493
169	178.419	241.5
170	405.2235	507.375
171	629.943	764.5
172	831.1915	999.375
173	1052.235	1273.1875
174	1271.3655	1543.0625
175	217.855	272.712241169722
176	594.393	572.949786184214
177	957.824	863.306452895455
178	1290.4955	1128.53745763557
179	1616.166	1437.73837082516
180	1788.2245	1742.49288877828
181	327.1185	387.435671599441
182	798.667	813.975875270255
183	1229.4045	1226.47855460776
184	1619.404	1603.28581492626
185	2118.0895	2042.56005852801
186	2397.2285	2475.51741617976
187	131.245	131.106370881534
188	291.826	275.445527643968
189	436.2335	415.034453577361
190	562.703	542.544221116907
191	741.302	691.192515845685
192	906.8435	837.703206701396
193	145.8035	171.79794660687
194	342.138	360.935748073129
195	529.2915	543.848986256531
196	696.4985	710.934049234951
197	894.2695	905.718418822088
198	1068.9205	1097.70173493194
199	175.1995	174.509209892583
200	263.211	264.510719068664
201	474.3175	463.795927896614
202	778.32	730.191777319056
203	200.364	202.5
204	313.265	306.9375
205	645.9475	538.1875
206	988.1485	847.3125
207	179.401	228.67175501809
208	319.0085	346.607095337605
209	674.0135	607.74459335209
210	1126.716	956.821908265508
211	287.232	324.868420285246
212	495.533	492.416300006433
213	914.6295	863.408014529707
214	1476.0965	1359.33369561947
215	115.1025	109.933913472094
216	181.965	166.63131143872
217	330.11	292.173126206234
218	532.378	459.991995352214
219	129.2955	144.054178831848
220	201.165	218.348787729384
221	357.6355	382.855103062049
222	556.1805	602.760031612147
223	161.131	170.30806224702
224	377.6425	401.478904487441
225	608.858	617.030095225131
226	923.66	888.59658790365
227	1028.8095	950.375002640315
228	1120.877	1161.94048920145
229	172.6455	197.625
230	448.966	465.875
231	686.4535	716
232	1020.5535	1031.125
233	1089.615	1102.8125
234	1370.5465	1348.3125
235	170.8955	223.166694249136
236	503.3355	526.086191945939
237	879.8415	808.53815601458
238	1279.4715	1164.39093033594
239	1368.1715	1245.34355472043
240	1460.549	1522.57276882878
241	263.8045	317.047513870971
242	731.237	747.39790271797
243	1167.4635	1148.67056258882
244	1692.191	1654.22197465
245	1844.096	1769.22940615221
246	2195.1875	2163.08223173259
247	117.2895	107.287356295914
248	278.3185	252.91586142623
249	427.321	388.704602696391
250	614.517	559.780772982284
251	678.246	598.698735560214
252	836.9175	731.976640535024
253	120.0005	140.58620785997
254	282.02	331.413533645862
255	437.8055	509.347121202977
256	631.432	733.520321718463
257	680.057	784.51727947159
258	830.4475	959.160740722052
259	138.985	146.286115453165
260	349.5995	367.007949446931
261	561.6525	571.140636327452
262	789.4095	768.109827863617
263	1043.7	955.276341560137
264	977.3275	989.908879202399
265	134.936	169.75
266	343.449	425.875
267	563.611	662.75
268	742.046	891.3125
269	928.605	1108.5
270	955.905	1148.6875
271	147.0465	191.689039083065
272	440.653	480.91646255965
273	811.4515	748.405953769082
274	1109.8625	1006.50861059043
275	1323.095	1251.76612561754
276	1308.375	1297.14758811033
277	187.932	272.327972066274
278	514.9555	683.226362908538
279	858.639	1063.24220021751
280	1203.1375	1429.92238940984
281	1532.7305	1778.35379696886
282	1597.4305	1842.82614087115
283	95.873	92.1544780833971
284	251.649	231.200520493471
285	394.097	359.796055079655
286	532.772	483.87887037825
287	654.412	601.786385599091
288	697.7205	623.603517192472
289	108.235	120.756527687438
290	263.908	302.958387209941
291	410.9565	471.466207510158
292	565.3445	634.06069269166
293	699.0145	788.563245605447
294	715.9285	817.151775540286
295	130.3745	108.09876057235
296	423.8975	373.578975251529
297	754.524	632.865190196866
298	952.6355	865.705719322061
299	1041.276	1082.49571000652
300	98.948	125.4375
301	335.5885	433.5
302	601.246	734.375
303	862.169	1004.5625
304	1103.815	1256.125
305	117.009	141.649448247317
306	458.9155	489.526942223911
307	933.371	829.288000451406
308	1281.317	1134.39540691536
309	1594.742	1418.47065813382
310	186.8855	201.237938121138
311	690.7055	695.459062684711
312	1238.325	1178.14936368878
313	1683.6225	1611.60806149529
314	1843.0185	2015.18688607805
315	77.4855	68.0979519563247
316	259.3535	235.340007358778
317	454.7175	398.680087437377
318	629.5665	545.360429394124
319	802.93	681.929565729055
320	87.1185	89.2335607763944
321	297.6015	308.382649499288
322	525.814	522.418704096978
323	724.0205	714.62432603836
324	912.856	893.580520420516
325	217.357	240.650354876561
326	406.6525	429.001807652599
327	637.725	631.680251117348
328	958.881	907.663334910432
329	1054.812	1077.54051021945
330	230.8385	279.25
331	449.8745	497.8125
332	686.896	733
333	1012.505	1053.25
334	1231.6655	1250.375
335	244.3555	315.341173278033
336	547.6155	562.151397752804
337	888.7205	827.735291003753
338	1288.0515	1189.37543690273
339	1550.187	1411.97750953454
340	408.4905	447.997562294592
341	908.8475	798.634866534563
342	1358.569	1175.94346700783
343	1957.583	1689.71685760709
344	2166.786	2005.96222723044
345	151.8255	151.600223886826
346	280.557	270.25420395223
347	418.9325	397.933622592813
348	624.096	571.792070935717
349	760.9605	678.807985469971
350	175.383	198.65249105577
351	324.419	354.133189628292
352	496.089	521.440558438243
353	732.8825	749.259574590832
354	878.45	889.490093120352
355	255.3425	272.643710023535
356	489.673	502.414169715435
357	816.3965	777.1045926945
358	1110.2685	1041.99233783392
359	1116.8315	1196.30372250745
360	294.699	316.375
361	581.6205	583
362	891.196	901.75
363	992.002	1209.125
364	1046.8295	1388.1875
365	283.5895	357.264328364682
366	652.3805	658.348805805167
367	1107.275	1018.29508685216
368	1460.2345	1365.39622610493
369	1612.7075	1567.60134281074
370	493.1985	507.55677268022
371	1082.8235	935.300192722461
372	1710.3505	1446.66715057887
373	2298.249	1939.78532680196
374	2251.764	2227.05323548012
375	180.001	171.754774690043
376	324.799	316.501094094966
377	548.574	489.545217152891
378	759.9325	656.414040133063
379	872.309	753.624121027368
380	194.69	225.062423841609
381	359.271	414.733759303541
382	564.2235	641.485707464783
383	761.683	860.145723358309
384	863.366	987.52696482536
