# Supplementary material for: DOT: a flexible multi-objective optimization framework for transferring features across single-cell and spatial omics
Source: Nat Commun. 2024 Jun 11;15:4994. doi: 10.1038/s41467-024-48868-z (PMC11167014; doi:10.1038/s41467-024-48868-z)
Supplement: Supplementary file 4 — Source Data [file 41467_2024_48868_MOESM4_ESM.zip › Supplementary_Figure5.csv]

	Spots	Memory	Genes
1	4070	1.470318876	100
2	6374	1.418623882	100
3	10670	1.404363194	100
4	13685	1.718308046	100
5	16061	2.01537076	100
6	18063	2.644413902	100
7	4070	1.469480012	125
8	6374	1.416526722	125
9	10670	1.402580608	125
10	13685	1.715686596	125
11	16061	2.01222502	125
12	18063	2.640743872	125
13	4070	1.468746006	150
14	6374	1.414324704	150
15	10670	1.400798022	150
16	13685	1.712750572	150
17	16061	2.008659848	150
18	18063	2.636968984	150
19	4070	1.46539055	254
20	6374	1.405202058	254
21	10670	1.392933672	254
22	13685	1.700587044	254
23	16061	1.994608876	254
24	18063	2.621135426	254
25	4070	1.471472314	50
26	6374	1.423027918	50
27	10670	1.408138082	50
28	13685	1.724180094	50
29	16061	2.022081672	50
30	18063	2.651963678	50
31	4070	1.471052882	75
32	6374	1.420721042	75
33	10670	1.406250638	75
34	13685	1.721034354	75
35	16061	2.0185165	75
36	18063	2.647979074	75
37	5749	1.46591484	100
38	12480	1.380140996	100
39	17742	1.876014478	100
40	22534	3.29673552	100
41	28195	5.426506358	100
42	5749	1.46486626	125
43	12480	1.377729262	125
44	17742	2.544589086	125
45	22534	4.335249152	125
46	28195	5.420214878	125
47	5749	1.463712822	150
48	12480	1.79883899	150
49	17742	2.540814198	150
50	22534	4.330320826	150
51	28195	5.408261066	150
52	5749	1.45909907	254
53	12480	1.789192054	254
54	17742	2.525609788	254
55	22534	4.311131812	254
56	28195	6.981865072	254
57	5749	1.468116858	50
58	12480	1.385383896	50
59	17742	2.555494318	50
60	22534	3.30564845	50
61	28195	5.429966672	50
62	5749	1.467068278	75
63	12480	1.382657588	75
64	17742	1.88010394	75
65	22534	3.30197842	75
66	28195	5.42849866	75
67	7469	1.46172052	100
68	12406	1.35424107	100
69	17315	2.41016113	100
70	23378	3.586772748	100
71	7469	1.460357366	125
72	12406	1.772834206	125
73	17315	2.404498798	125
74	23378	3.577440386	125
75	7469	1.458889354	150
76	12406	1.349312744	150
77	17315	2.403135644	150
78	23378	3.575867516	150
79	7469	1.45280759	254
80	12406	1.760880394	254
81	17315	2.385834074	254
82	23378	4.67247248	254
83	7469	1.380665286	50
84	12406	1.35948397	50
85	17315	2.417291474	50
86	23378	3.59767798	50
87	7469	1.463083674	75
88	12406	1.356757662	75
89	17315	2.413726302	75
90	23378	4.66880245	75
91	5982	1.112648238	100
92	12792	1.46748771	100
93	14947	1.695449002	100
94	20446	3.453393372	100
95	26569	5.433636702	100
96	32866	7.312062914	100
97	5982	1.1114948	125
98	12792	1.464971118	125
99	14947	2.114146996	125
100	20446	2.63141151	125
101	26569	4.76107749	125
102	32866	7.812235574	125
103	5982	1.11044622	150
104	12792	1.462349668	150
105	14947	2.105968072	150
106	20446	3.49806288	150
107	26569	6.177289638	150
108	32866	7.531845282	150
109	5982	1.105622752	254
110	12792	1.451654152	254
111	14947	2.098418296	254
112	20446	3.480656452	254
113	26569	4.729724948	254
114	32866	7.499339302	254
115	5982	1.115059972	50
116	12792	1.472835468	50
117	14947	1.70184534	50
118	20446	3.514735302	50
119	26569	4.780056788	50
120	32866	7.321395276	50
121	5982	1.113801676	75
122	12792	1.47010916	75
123	14947	1.6986996	75
124	20446	3.510331266	75
125	26569	5.762890822	75
126	32866	6.16512611	75
127	5579	1.11359196	100
128	11856	1.695239286	100
129	17025	2.318305522	100
130	20962	3.699599956	100
131	25333	4.282191004	100
132	30868	6.596721638	100
133	5579	1.11254338	125
134	11856	1.693142126	125
135	17025	1.690415818	125
136	20962	3.695510494	125
137	25333	5.579599038	125
138	30868	6.589696152	125
139	5579	1.1114948	150
140	11856	1.691149824	150
141	17025	2.31159461	150
142	20962	3.688694724	150
143	25333	5.574460996	150
144	30868	6.582670666	150
145	5579	1.107090764	254
146	11856	1.682236894	254
147	17025	2.297124206	254
148	20962	3.673280598	254
149	25333	5.552860248	254
150	30868	7.927369658	254
151	5579	1.115898836	50
152	11856	1.69974818	50
153	17025	2.325855298	50
154	20962	3.70882746	50
155	25333	5.593440294	50
156	30868	6.108817364	50
157	5579	1.114745398	75
158	11856	1.697336446	75
159	17025	2.321870694	75
160	20962	3.703899134	75
161	25333	5.587987678	75
162	30868	6.504761172	75
163	3864	1.118205712	100
164	8118	1.24676162	100
165	12232	1.71600117	100
166	15990	1.998383764	100
167	20371	2.608971898	100
168	24689	5.284633484	100
169	3864	1.117471706	125
170	8118	1.246027614	125
171	12232	1.713694294	125
172	15990	1.995028308	125
173	20371	3.46870264	125
174	24689	5.279495442	125
175	3864	1.1167377	150
176	8118	1.24518875	150
177	12232	1.813833684	150
178	15990	1.99177771	150
179	20371	3.465976332	150
180	24689	5.2743574	150
181	3864	1.11359196	254
182	8118	1.494436216	254
183	12232	1.804920754	254
184	15990	1.977936454	254
185	20371	3.448360188	254
186	24689	5.253071226	254
187	3864	1.119673724	50
188	8118	1.248649064	50
189	12232	1.309256988	50
190	15990	2.005094676	50
191	20371	3.48285847	50
192	24689	5.271421376	50
193	3864	1.118939718	75
194	8118	1.247600484	75
195	12232	1.306740396	75
196	15990	2.00173922	75
197	20371	2.614005082	75
198	24689	4.052447126	75
199	3240	1.468850864	100
200	4911	1.431626274	100
201	8611	1.406250638	100
202	13557	1.685172918	100
203	3240	1.471786888	125
204	4911	1.429948546	125
205	8611	1.3212108	125
206	13557	1.682551468	125
207	3240	1.47115774	150
208	4911	1.428270818	150
209	8611	1.320476794	150
210	13557	1.679720302	150
211	3240	1.468431432	254
212	4911	1.421035616	254
213	8611	1.401322312	254
214	13557	1.667451916	254
215	3240	1.473674332	50
216	4911	1.435191446	50
217	8611	1.407823508	50
218	13557	1.690940108	50
219	3240	1.472835468	75
220	4911	1.433304002	75
221	8611	1.406879786	75
222	13557	1.687899226	75
223	3162	1.472416036	100
224	7454	1.336729784	100
225	11456	1.656966116	100
226	16498	2.154727042	100
227	17645	2.499919578	100
228	21573	3.941821936	100
229	3162	1.469165438	125
230	7454	1.334527766	125
231	11456	1.654973814	125
232	16498	2.15116187	125
233	17645	2.499605004	125
234	21573	2.974087454	125
235	3162	1.469270296	150
236	7454	1.332430606	150
237	11456	1.65308637	150
238	16498	2.147911272	150
239	17645	2.498136992	150
240	21573	3.932279858	150
241	3162	1.468641148	254
242	7454	1.323203102	254
243	11456	1.645012304	254
244	16498	2.133755442	254
245	17645	2.482827724	254
246	21573	3.913615134	254
247	3162	1.467802284	50
248	7454	1.34113382	50
249	11456	1.660741004	50
250	16498	2.15850193	50
251	17645	2.510719952	50
252	21573	2.989711296	50
253	3162	1.472940326	75
254	7454	1.338931802	75
255	11456	1.65885356	75
256	16498	2.15640477	75
257	17645	2.5061062	75
258	21573	3.946540546	75
259	2716	1.46643913	100
260	6814	1.42711738	100
261	10604	1.475247202	100
262	14261	1.89897838	100
263	17736	1.866891832	100
264	18379	2.02690514	100
265	2716	1.471472314	125
266	6814	1.425229936	125
267	10604	1.381294434	125
268	14261	1.895937498	125
269	17736	2.53651502	125
270	18379	2.022396246	125
271	2716	1.472520894	150
272	6814	1.423342492	150
273	10604	1.379616706	150
274	14261	1.893106332	150
275	17736	2.533054706	150
276	18379	2.740254114	150
277	2716	1.470318876	254
278	6814	1.414953852	254
279	10604	1.37206693	254
280	14261	1.880733088	254
281	17736	2.51764058	254
282	18379	2.724315698	254
283	2716	1.422503628	50
284	6814	1.431101984	50
285	10604	1.47797351	50
286	14261	1.904640712	50
287	17736	2.547420252	50
288	18379	2.755248808	50
289	2716	1.44022463	75
290	6814	1.429109682	75
291	10604	1.476610356	75
292	14261	1.366509456	75
293	17736	1.870876436	75
294	18379	2.751578778	75
295	2007	1.437812896	100
296	6936	1.432045706	100
297	11750	1.65780498	100
298	16073	2.024493406	100
299	20098	3.370555552	100
300	2007	1.472835468	125
301	6936	1.430158262	125
302	11750	1.65570782	125
303	16073	2.021242808	125
304	20098	2.521415468	125
305	2007	1.474513196	150
306	6936	1.428375676	150
307	11750	1.653820376	150
308	16073	2.01799221	150
309	20098	2.516801716	150
310	2007	1.472835468	254
311	6936	1.420511326	254
312	11750	1.744941978	254
313	16073	2.004150954	254
314	20098	3.345075058	254
315	2007	1.44966185	50
316	6936	1.435820594	50
317	11750	1.662104158	50
318	16073	2.030994602	50
319	20098	2.535676156	50
320	2007	1.394821116	75
321	6936	1.433828292	75
322	11750	1.659797282	75
323	16073	2.027744004	75
324	20098	3.374540156	75
325	4468	1.469165438	100
326	7965	1.444628666	100
327	11728	1.748297434	100
328	16852	2.264303652	100
329	20006	3.333121246	100
330	4468	1.468326574	125
331	7965	1.443999518	125
332	11728	1.74640999	125
333	16852	2.260843338	125
334	20006	3.32976579	125
335	4468	1.46748771	150
336	7965	1.443265512	150
337	11728	1.744417688	150
338	16852	2.257173308	150
339	20006	3.318860558	150
340	4468	1.463922538	254
341	7965	1.440119772	254
342	11728	1.736553338	254
343	16852	2.243541768	254
344	20006	3.309108764	254
345	4468	1.470948024	50
346	7965	1.446306394	50
347	11728	1.652981512	50
348	16852	1.659272992	50
349	20006	3.342139034	50
350	4468	1.470004302	75
351	7965	1.44546753	75
352	11728	1.750289736	75
353	16852	2.267659108	75
354	20006	3.337839856	75
355	5062	1.467697426	100
356	9328	1.558085022	100
357	14428	1.956335706	100
358	19346	3.097819894	100
359	22211	4.198304604	100
360	5062	1.466753704	125
361	9328	1.5571413	125
362	14428	1.845081368	125
363	19346	3.094149864	125
364	22211	4.193900568	125
365	5062	1.465705124	150
366	9328	1.556197578	150
367	14428	1.950778232	150
368	19346	3.090374976	150
369	22211	3.169962198	150
370	5062	1.461615662	254
371	9328	1.438337186	254
372	14428	1.938195272	254
373	19346	2.283492666	254
374	22211	4.170412376	254
375	5062	1.469689728	50
376	9328	1.560077324	50
377	14428	1.962522328	50
378	19346	3.106103676	50
379	22211	4.207532108	50
380	5062	1.468641148	75
381	9328	1.559028744	75
382	14428	1.95874744	75
383	19346	3.101804498	75
384	22211	4.203023214	75
