# Supplementary material for: DOT: a flexible multi-objective optimization framework for transferring features across single-cell and spatial omics
Source: Nat Commun. 2024 Jun 11;15:4994. doi: 10.1038/s41467-024-48868-z (PMC11167014; doi:10.1038/s41467-024-48868-z)
Supplement: Supplementary file 4 — Source Data [file 41467_2024_48868_MOESM4_ESM.zip › Supplementary_Figure6.csv]

	MOp (|G|=75)	MOp (|G|=100)	MOp (|G|=125)	MOp (|G|=150)	MOp (|G|=175)	MOp (|G|=200)	MOp (|G|=254)	MOp (Low resolution)
lambda_i (Spots)	1	1	1	1	1	1	1	1
lambda_c (Centroids)	0.501602564102564	0.527777777777778	0.586206896551724	0.593810444874275	0.555765595463138	0.538227462913655	0.55375909458367	0.602362204724409
lambda_G (Genes)	1.02564102564103	1.11111111111111	1.22605363984674	1.23791102514507	1.20982986767486	1.21719284899201	1.29345189975748	1.53149606299213
lambda_S (Spatial)	0.471153846153846	0.449652777777778	0.588122605363985	0.60348162475822	0.591682419659735	0.540129326740205	0.545675020210186	0.382874015748031
theta (Sparsity coefficient)	0.6125	0.665625	0.5984375	0.584375	0.5796875	0.5609375	0.5625	0.386889460154242
kappa (No. sub-clusters)	15.1875	13.6125	13.5375	13.8375	13.43125	13.2625	13.71875	10.7866323907455
